# Supplementary material for: Tensor Decomposition-Based Unsupervised Feature Extraction Applied to Single-Cell Gene Expression Analysis
Source: Front Genet. 2019 Sep 19;10:864. doi: 10.3389/fgene.2019.00864 (PMC6761323; doi:10.3389/fgene.2019.00864)
Supplement: Supplementary file 3 [file Table_1.xlsx]

## Sheet: ARCHS4 Tissues
Term	Overlap	P-value	Adjusted P-value	Old P-value	Old Adjusted P-value	Z-score	Combined Score	Genes
MIDBRAIN	248/2316	0.000000000000000000000000000000000000000000000000000000000000000000000000000000000000000000000000001439367034528673206598130120262502763358377615390522323980343724902861545342698168960559371613377461761647121562804282327375505607523935608630205967473379451793350899172279085736700383244133572785401099761967384432414747754506254856721319547972759433918099603033624589443206787109375	0.00000000000000000000000000000000000000000000000000000000000000000000000000000000000000000000000015545163972909671849471887210346657015802265044878543574324760085476783860610094419722856200288224074581354859654743639374659168281688510942200468821653315414107241395626907776540284012170274689758565798186275035527436322523408857116332913717027253142077825032174587249755859375	0.0000000000000000000000000000000000000000000000000000000000000000000000000000000000000000000000000000000012753121740320866103198426433364797728118974552078348646402456800955850930628386587857780316865303486602242058582301664489332877551017125834111145095843933581924218904847027151577544542508360903700717488535556615159278652719036941725040478740518655492068925139115265210421057417988777160644531…	0.00000000000000000000000000000000000000000000000000000000000000000000000000000000000000000000000000000013773371479546534462032240984197596070041140527520173121262047253322511288015551592226479198769896198486685196785382539714669305942026286451839300945347372543121824260430671243119092440981637118773085678056460162577772709787373721019538878020807624695531767855527505162172019481658935546875	-1.67381	380.946	EIF4A2;EIF4A1;SPON1;SPARC;RPL32;ARL6IP1;STMN2;ATP5C1;STMN4;FNBP1L;RPL9;NUDT3;RPL7;RPS14;RPS16;EDNRB;RPS19;DPYSL2;STMN1;DPYSL3;RPL35;RPL38;RPL37;RPS11;RPL39;RPS13;SOX4;DDX17;RBFOX2;RPL23;EBF3;SOX11;ANK3;CSNK1E;MYL6;MAP1B;SPARCL1;RPL24;TAGLN3;UBA52;PFN2;BEX4;GPM6A;TTYH1;MAGED1;ATXN7L3B;PCDH17;ATP5L;LDHB;MAP2;ATP5E;APOE;GPM6B;JUN;RPL41;H3F3B;CADM1;CADM2;FN1;NR2F1;TMA7;NR2F2;PBX1;MLLT11;RPS26;RPS28;H…
BLOOD DENDRITIC CELLS	183/2316	2.06652e-48	1.11592e-46	8.30592e-54	4.4852e-52	-1.68764	185.3	RPL4;RPL5;EIF4A1;RPL3;RPL32;ATP5C1;SRP14;COX6A1;RPL8;RPL9;SAT1;ACTB;SLC8A1;RPL7;ACTG1;EEF1B2;RPS14;RGS2;CHCHD2;RPS16;RPS19;RPL18A;RPL36AL;DPYSL2;KIF5B;FTH1;CFL1;RPL35;RPL38;RPL37;HMGN2;RPS11;B2M;TMSB10;RPL39;RPS10;RPS13;HMGN1;RPS9;CD93;RPS8;RPS5;RPL23;RPS6;RPSA;MIF;ATP5J2;COX6B1;EEF1A1;EID1;MYL6;COX7A2L;TYROBP;SUB1;SNRPG;RPL24;SRSF3;SNRPE;PFN1;UBA52;PPIA;SRSF7;GPM6A;DDX5;ATP5J;COX7A2;ATP5O;UQCRH;…
KIDNEY (BULK TISSUE)	176/2316	7.35377e-44	2.64736e-42	4.15335e-49	1.4952e-47	-1.47295	146.291	RPL4;RPL5;EIF4A1;RPL32;CD81;HNRNPU;PEBP1;COX6A1;RPL8;RPL9;HS6ST2;EEF1B2;RPS14;CHCHD2;RPS16;RPS19;RPL36AL;RPL35;RPL38;RPL37;HMGN2;RPS11;KPNA2;RPS10;RPS13;HMGN1;RPS9;RPS8;RPS5;RPL23;RPSA;ANK3;MIF;CSNK1E;ATP5J2;EEF1A1;COL4A2;COL4A1;NCL;MORF4L2;SNRPG;SMS;RPL24;PFN1;UBA52;PPIA;FKBP3;SRSF7;PFN2;BEX4;GPM6A;GLO1;ATP5J;ATP5O;UQCRH;ATP5L;LDHB;PRDX2;LDHA;CCNB1;HNRNPDL;ATP5E;PRDX1;CAMTA1;TSPAN3;BTF3;JUN;RPL4…
DENDRITIC CELL	171/2316	9.95732e-41	2.68848e-39	7.33225e-46	1.97971e-44	-1.58222	145.734	RPL4;RPL5;EIF4A1;RPL32;ATP5C1;SRP14;COX6A1;RPL9;SAT1;ACTB;SLC8A1;RPL7;ACTG1;EEF1B2;RPS14;RGS2;CHCHD2;RPS16;RPS19;RPL18A;RPL36AL;BASP1;DPYSL2;KIF5B;FTH1;CFL1;RPL35;RPL38;RPL37;HMGN2;RPS11;B2M;TMSB10;RPL39;RPS10;RPS13;HMGN1;RPS9;CD93;RPS8;RPS5;RPL23;RPS6;RPSA;MIF;ATP5J2;COX6B1;EEF1A1;EID1;MYL6;COX7A2L;TYROBP;SUB1;SNRPG;RPL24;SRSF3;SNRPE;PFN1;UBA52;PPIA;SRSF7;DDX5;ATP5J;COX7A2;ATP5O;UQCRH;MYL12A;ATP…
CORD BLOOD	165/2316	4.19692e-37	9.06534e-36	4.35528e-42	9.40741e-41	-1.51274	126.709	RPL4;RPL5;EIF4A1;RPL3;RPL32;ATP5C1;SRP14;RPL8;RPL9;SAT1;ACTB;RPL7;ACTG1;EEF1B2;RPS14;RGS2;CHCHD2;RPS16;RPS19;RPL18A;RPL36AL;FTH1;CFL1;RPL35;RPL38;RPL37;HMGN2;RPS11;KPNA2;B2M;TMSB10;RPL39;RPS10;RPS13;HMGN1;RPS9;CD93;RPS8;RPS5;RPS6;RPSA;MIF;ATP5J2;COX6B1;EEF1A1;COX7A2L;TYROBP;SUB1;SNRPG;RPL24;SRSF3;SNRPE;PFN1;UBA52;PPIA;DDX5;ATP5J;COX7A2;ATP5O;UQCRH;MYL12A;ATP5L;MYL12B;LDHB;LDHA;ATP5E;BTF3;RPL41;H3…
CD34+ CELL	151/2316	3.18021e-29	4.90661e-28	8.17043e-34	1.26058e-32	-1.54044	101.08	RPL4;RPL5;RPL3;RPL32;STMN3;ATP5C1;PEBP1;RPL8;RPL9;ACTB;RPL7;EEF1B2;RPS14;CHCHD2;CCND2;RPS16;RPS19;RPL18A;RPL36AL;FTH1;STMN1;BSG;CFL1;RPL35;RPL38;RPL37;HMGN2;RPS11;B2M;RPL39;RPS10;RPS13;SOX4;HMGN1;RPS9;RPS8;RPS5;RPL23;RPS6;RPSA;MIF;EEF1A1;EID1;NCL;RPL24;SRSF3;SNRPE;ANAPC5;ERH;PFN1;PPIA;SRSF7;LY6E;BEX4;RTN3;VCP;NREP;ATP5O;LDHB;ATP5B;LDHA;UBB;PRDX1;IGFBP7;TSPAN3;PROM1;SLC38A5;BTF3;RPL41;H3F3B;EEF2;E…
NEURONAL EPITHELIUM	154/2316	7.64396e-31	1.37591e-29	1.59691e-35	2.87444e-34	-1.4267	98.9363	SPARC;ARL6IP1;STMN2;STMN4;SRP14;FNBP1L;HS6ST2;NUDT3;ACTG1;CCND2;EDNRB;CDH2;KIF5C;TUBB3;BASP1;DPYSL2;STMN1;DPYSL3;HMGN2;KPNA2;SOX4;RBFOX2;SOX11;ANK3;MORF4L2;MAP1B;SNRPG;SRSF3;MATR3;TAGLN3;FKBP3;SRSF7;PFN2;GRIA2;GPM6A;TPH2;RTN1;TTYH1;MAGED1;SLC1A3;NREP;RTN4;PCDH17;ACAT2;ZFP36L1;LDHB;PRDX2;CCNB1;HNRNPDL;CALD1;MAP2;NDN;TSPAN3;GPM6B;FDFT1;ABCA1;CBX5;H3F3B;CADM1;SYT1;UBE2C;CBX3;CADM2;IDH1;NR2F1;PBX1;ZW…
BONE MARROW (BULK TISSUE)	137/2316	3.48586e-22	4.70591e-21	2.57625e-26	3.47794e-25	-1.51417	74.8124	RPL4;RPL5;EIF4A1;RPL3;RPL32;ATP5C1;PEBP1;SRP14;RPL8;RPL9;ACTB;RPL7;EEF1B2;RPS14;CHCHD2;CCND2;RPS16;RPS19;RPL18A;RPL36AL;FTH1;STMN1;CFL1;RPL35;RPL37;HMGN2;RPS11;B2M;RPL39;RPS10;RPS13;SOX4;HMGN1;RPS9;RPS8;RPS5;RPS6;RPSA;MIF;EEF1A1;EID1;NCL;RPL24;SRSF3;SNRPE;ANAPC5;PFN1;PPIA;SRSF7;LY6E;BEX4;DDX5;NREP;ATP5O;ATP5L;LDHB;ATP5B;LDHA;UBB;PRDX1;PROM1;BTF3;H3F3B;CBX3;EIF1;RPS26;RPS25;HNRNPK;CDK4;NACA;UQCRQ;…
PREFRONTAL CORTEX	124/2316	1.94105e-16	2.32926e-15	4.38106e-20	5.25727e-19	-1.32104	47.7927	ARL6IP1;STMN2;STMN4;FNBP1L;SLC8A1;NUDT3;CCND2;EDNRB;CDH2;KIF5C;TUBB3;BASP1;DPYSL2;STMN1;DPYSL3;SOX4;RBFOX2;APLP1;SOX11;ANK3;CARTPT;CSNK1E;ATP1B1;TMEM130;OLFM1;CLDN5;PCP4;MAP1B;SCG5;SPARCL1;SRSF3;TAGLN3;PFN2;GRIA2;GPM6A;TPH2;RTN3;RTN1;TTYH1;NTM;SLC1A3;NREP;RTN4;PCDH17;MAP2;CAMTA1;APOD;GPM6B;SYT4;EGR1;CADM1;SYT1;CADM2;NR2F1;NSG1;PBX1;MLLT11;GNAO1;ID2;CNTN1;CPE;TCF4;CALM1;CALM2;SNAP25;ZCCHC12;RBM25;…
FETAL BRAIN CORTEX	123/2316	4.97947e-16	5.37783e-15	1.2313e-19	1.32981e-18	-1.30159	45.8629	STMN2;STMN4;FNBP1L;ACTB;NUDT3;ACTG1;CCND2;CDH2;KIF5C;TUBB3;BASP1;DPYSL2;STMN1;DPYSL3;SOX4;RBFOX2;APLP1;SOX11;ANK3;CSNK1E;TMEM130;MAP1B;SCG5;SRSF3;MATR3;TAGLN3;PFN2;GRIA2;GPM6A;TPH2;RTN3;DDX5;RTN1;TTYH1;MAGED1;NTM;NREP;RTN4;ACAT2;PRDX2;HNRNPDL;MAP2;GPM6B;FDFT1;SYT4;CBX5;H3F3B;CADM1;SYT1;CBX3;IDH1;NSG1;PBX1;MLLT11;GNAO1;CPE;MAGED2;TCF4;CALM1;CALM2;YWHAE;SNAP25;RBM25;CELF2;NCAN;ELAVL4;CELF4;HMGB1;RN…
MYOBLAST	107/2316	3.75094e-10	3.68274e-09	4.43065e-13	4.35009e-12	-1.26225	27.3957	SPARC;RPL3;SERPINE2;SRP14;ACTB;SLC8A1;ACTG1;RGS4;ALCAM;RPL18A;CDH2;TUBB3;DPYSL2;STMN1;TMSB10;RBFOX2;TPM4;RPL23;EBF3;SOX11;MYL6;COL4A2;COL4A1;MORF4L2;MAP1B;SNRPG;SRSF3;PFN2;TPH2;MAGED1;GLO1;NTM;NREP;RTN4;ACAT2;MYL12A;MYL12B;LDHB;LDHA;CALD1;PRDX1;SERPINH1;SLC38A2;SPTBN1;EGR1;ZFHX3;RPL41;CAV1;FN1;NR2F2;EIF2S2;GNG11;MLLT11;CCT6A;ID3;TCF4;CALM2;YWHAE;DBI;SLC7A11;RND3;ATP5G1;RBM3;SEPT7;TUBA1A;SUMO1;SEC…
MOTOR NEURON	100/2316	5.39377e-08	4.85439e-07	1.34065e-10	1.20659e-09	-1.37514	23.0136	APP;SPON1;STMN2;STMN3;STMN4;FNBP1L;HS6ST2;ACTG1;EDNRB;CDH2;KIF5C;TUBB3;BASP1;DPYSL3;CHGB;RBFOX2;IGFBP5;APLP1;EBF3;SOX11;ANK3;OLFM1;PCP4;COL4A2;MAP1B;TAGLN3;SCG2;PFN2;GRIA2;RTN1;TTYH1;NTM;CRABP1;SLC1A3;NREP;PCDH17;MAP2;NDN;GPM6B;SYT4;CADM1;SYT1;CADM2;NR2F1;NSG1;NR2F2;PBX1;MLLT11;GNAO1;TH;CPE;SNAP25;ZCCHC12;PTPRS;ONECUT2;NCAN;ELAVL4;ZCCHC18;ELAVL2;ELAVL3;UCHL1;TUBA1A;CHL1;DNER;ENC1;NEFL;KIF1B;NEFM;…
CEREBRAL CORTEX	95/2316	1.29064e-06	1.07223e-05	5.57432e-09	4.63097e-08	-1.27494	17.2887	SNAP25;ZCCHC12;ONECUT2;NCAN;STMN2;ELAVL4;CELF4;STMN3;PEBP1;STMN4;ELAVL2;SLC8A1;ELAVL3;RGS4;RGS5;UCHL1;EDNRB;CDH2;KIF5C;CHL1;BASP1;DNER;ENC1;DPYSL3;NEFL;KIF1B;NEFM;KIF1A;FGFBP3;CHGB;PEG3;APLP1;ANK3;CARTPT;TMEM130;SLCO1C1;OLFM1;CLDN5;TUBB2B;GAP43;PCP4;TUBB2A;MAP1B;SCG5;SPARCL1;TAGLN3;SCG2;SLC25A4;INA;PFN2;C1QB;GRIA2;GPM6A;RTN1;TTYH1;NTM;NRXN1;NRXN3;CRMP1;SLC1A3;ATP1A2;PTN;APOLD1;PCDH17;PTPRZ1;MAP2;…
CINGULATE GYRUS	94/2316	2.34389e-06	1.80814e-05	1.1329e-08	8.73955e-08	-1.25657	16.2899	SNAP25;ZCCHC12;APP;SPON1;PTPRS;NCAN;STMN2;ELAVL4;CELF4;STMN3;STMN4;ELAVL2;HS6ST2;SLC8A1;ELAVL3;RGS4;RGS5;UCHL1;CDH2;KIF5C;CHL1;TUBB3;DNER;ENC1;KDR;NEFL;KIF1B;NEFM;KIF1A;YWHAG;MFSD2A;CHGB;PEG3;APLP1;ANK3;CARTPT;ATP1B1;TMEM130;SLCO1C1;OLFM1;SLC7A5;CLDN5;TUBB2B;GAP43;PCP4;TUBB2A;MAP1B;SCG5;SPARCL1;TAGLN3;SCG2;SLC25A4;INA;GRIA2;GPM6A;RTN1;EPAS1;NTM;NRXN1;NRXN3;CRMP1;SLC1A3;ATP1A2;PTN;APOLD1;PCDH17;PT…
SPINAL CORD	92/2316	7.43501e-06	5.01863e-05	4.50945e-08	3.04388e-07	-1.28175	15.1366	SNAP25;ZCCHC12;SPON1;PTPRS;ONECUT2;NCAN;STMN2;ELAVL4;STMN3;STMN4;ZCCHC18;ELAVL2;HS6ST2;ELAVL3;UCHL1;EDNRB;CDH2;KIF5C;CHL1;TUBB3;DNER;ENC1;DPYSL3;KDR;NEFL;KIF1B;NEFM;KIF1A;RBFOX2;IGFBP5;PEG3;APLP1;EBF3;SOX11;CARTPT;SLCO1C1;OLFM1;CLDN5;TUBB2B;GAP43;PCP4;TUBB2A;COL4A2;MAP1B;DCX;SPARCL1;TAGLN3;SCG2;INA;GRIA2;RTN1;TTYH1;NTM;NRXN1;CRABP1;NRXN3;CRMP1;SLC1A3;ATP1A2;PTN;NTN1;PCDH17;PTPRZ1;MAP2;NNAT;SPP1;G…
SPINAL CORD (BULK)	92/2316	7.43501e-06	5.01863e-05	4.50945e-08	3.04388e-07	-1.24896	14.7493	SNAP25;ZCCHC12;SPON1;PTPRS;ONECUT2;NCAN;STMN2;ELAVL4;STMN3;STMN4;ZCCHC18;ELAVL2;HS6ST2;ELAVL3;UCHL1;EDNRB;CDH2;KIF5C;CHL1;TUBB3;DNER;ENC1;DPYSL3;KDR;NEFL;KIF1B;NEFM;KIF1A;RBFOX2;IGFBP5;PEG3;APLP1;EBF3;SOX11;CARTPT;SLCO1C1;OLFM1;CLDN5;TUBB2B;GAP43;PCP4;TUBB2A;COL4A2;MAP1B;DCX;SPARCL1;TAGLN3;SCG2;INA;GRIA2;RTN1;TTYH1;NTM;NRXN1;CRABP1;NRXN3;CRMP1;SLC1A3;ATP1A2;PTN;NTN1;PCDH17;PTPRZ1;MAP2;NNAT;SPP1;G…
HUMAN EMBRYO	91/2316	1.29846e-05	7.79075e-05	8.83029e-08	5.29818e-07	-1.11024	12.4921	TOP2A;HSP90AB1;SLC2A1;HMGB3;SLC7A11;FNBP1L;RND3;ELAVL2;HS6ST2;UCHL1;EDNRB;CDH2;KIF5C;TUBB3;DPYSL3;KDR;NEFL;PHGDH;NEFM;KIF1A;KPNA2;FGFBP3;SOX4;RBFOX2;HMGCS1;SOX11;OLFM1;SLC7A5;LARS2;TUBB2B;GAP43;TUBB2A;COL4A2;COL4A1;NCL;MAP1B;DCX;SMS;MFGE8;SLC25A4;PFN2;PCNA;NTM;CRABP1;CRMP1;SLC1A3;ATP1A2;PTN;HMGCR;NREP;LRP8;FSTL1;ACAT2;HSPD1;LDHB;CCNB1;CALCR;PSMB5;PTPRZ1;CALD1;SERPINH1;GPC2;SLIT2;CKB;PROM1;MEST;GP…
PANCREATIC ISLET	91/2316	1.29846e-05	7.79075e-05	8.83029e-08	5.29818e-07	-1.1023	12.4027	YWHAE;EIF4A2;SNAP25;COX7B;TECR;STMN2;ELAVL4;CELF4;DBI;FNBP1L;COX6A1;NUDT3;SLC6A4;RGS4;UCHL1;ALCAM;KIF5C;CTSL;DPYSL2;KIF1A;RNF152;B2M;CHGB;COX8A;PEG3;HSBP1;ATPIF1;APLP1;USMG5;NDUFC1;ABCC9;FOS;ATP1B1;TMEM130;ACLY;PCP4;COX7A2L;MAP1B;ALDH1A1;SCG5;SNRPG;DCX;SCG2;SLC25A4;INA;PFN2;BEX4;GRIA2;DDC;NDUFB8;RTN1;NDUFB6;MAGED1;NDUFB4;NRXN1;ATP5J;COX7A2;UQCR11;RTN4;PCDH17;ATP5L;CST3;PRDX2;ABLIM1;PSMB5;MAP2;ATP…
OLIGODENDROCYTE	86/2316	0.000172805	0.000982262	2.1014e-06	1.19448e-05	-1.22105	10.5783	TOP2A;ZCCHC12;PTPRS;SPARC;NCAN;STMN4;ZCCHC18;HS6ST2;ELAVL3;ACTG1;EDNRB;TUBA1A;ALCAM;CDH2;KIF5C;CHL1;TUBB3;DNER;ENC1;DPYSL3;NEFL;NEFM;KIF1A;FGFBP3;MFSD2A;IGFBP5;APLP1;F2R;EN1;EBF3;SLCO1C1;TUBB2B;GAP43;PCP4;TUBB2A;COL4A2;COL4A1;DCX;SMS;SPARCL1;TAGLN3;INA;PFN2;GRIA2;GPM6A;TTYH1;NTM;CRMP1;SLC1A3;ATP1A2;PTN;LRP8;NTN1;FSTL1;PCDH17;CCNB1;PTPRZ1;CALD1;MAP2;NNAT;SPP1;GPC2;CCL2;IGFBP7;NCAM1;SLIT2;CKB;PROM1…
SENSORY NEURON	83/2316	0.000694318	0.00374932	1.20439e-05	6.50373e-05	-1.19896	8.71955	SNAP25;ZCCHC12;PTPRS;ONECUT2;NCAN;STMN2;ELAVL4;STMN4;FNBP1L;ELAVL2;HS6ST2;ELAVL3;UCHL1;CDH2;KIF5C;CHL1;TUBB3;BASP1;DNER;ENC1;DPYSL3;NEFL;KIF1B;NEFM;KIF1A;FGFBP3;RNF152;YWHAG;RBFOX2;IGFBP5;APLP1;EBF3;ANK3;TMEM130;OLFM1;TUBB2B;GAP43;PCP4;TUBB2A;MAP1B;DCX;TAGLN3;SCG2;SLC25A4;INA;GRIA2;RTN1;NTM;NRXN1;CRMP1;PTN;NREP;LRP8;SLC7A1;PCDH17;ABLIM1;MAP2;NNAT;SPP1;CAMTA1;GPC2;SLC17A6;CCL2;SNCG;NCAM1;SLIT2;RUN…
FETAL BRAIN	82/2316	0.00107387	0.00527175	2.0989e-05	0.000103037	-1.10796	7.57457	TOP2A;SNAP25;ZCCHC12;SPON1;PTPRS;ONECUT2;NCAN;STMN2;ELAVL4;STMN3;STMN4;ZCCHC18;FNBP1L;RND3;ELAVL2;HS6ST2;ELAVL3;ACTG1;CCND2;EDNRB;TUBA1A;CDH2;KIF5C;CHL1;TUBB3;DNER;ENC1;DPYSL3;KIF1B;KIF1A;FGFBP3;PEG3;HMGCS1;APLP1;SOX11;SLCO1C1;OLFM1;TUBB2B;GAP43;TUBB2A;COL4A2;COL4A1;MAP1B;DCX;SPARCL1;TAGLN3;SCG2;INA;PFN2;GRIA2;GPM6A;RTN1;TTYH1;NTM;NRXN1;CRMP1;SLC1A3;ATP1A2;PTN;NTN1;PTPRZ1;MAP2;NNAT;GPC2;NDN;NCAM1…
CEREBELLUM	81/2316	0.00163806	0.00769174	3.60895e-05	0.000169464	-1.04311	6.69077	SNAP25;ZCCHC12;SPON1;PTPRS;ONECUT2;NCAN;STMN2;ELAVL4;STMN4;ZCCHC18;FNBP1L;ELAVL2;SLC8A1;ELAVL3;EDNRB;CDH2;KIF5C;CHL1;TUBB3;DNER;ENC1;DPYSL3;KDR;NEFL;KIF1B;KIF1A;RNF152;RBFOX2;PEG3;EBF3;SOX11;ANK3;SLCO1C1;OLFM1;CLDN5;TUBB2B;GAP43;PCP4;COL4A1;DCX;SPARCL1;TAGLN3;INA;GRIA2;GPM6A;RTN1;NTM;NRXN1;NRXN3;CRMP1;SLC1A3;ATP1A2;PTN;NTN1;APOLD1;PCDH17;PTPRZ1;MAP2;NNAT;SPP1;SLC17A6;NCAM1;APOD;SLIT2;GPM6B;RUNX1T…
BRAIN (BULK)	82/2316	0.00107387	0.00527175	2.0989e-05	0.000103037	-0.961042	6.57014	SNAP25;ZCCHC12;APP;NCAN;STMN2;ELAVL4;CELF4;STMN3;STMN4;ZCCHC18;ELAVL2;HS6ST2;ELAVL3;RGS4;RGS5;UCHL1;EDNRB;KIF5C;CHL1;TUBB3;DNER;ENC1;NEFL;NEFM;KIF1A;CHGB;PEG3;APLP1;CARTPT;ATP1B1;TMEM130;SLCO1C1;OLFM1;CLDN5;TUBB2B;GAP43;PCP4;TUBB2A;SCG5;SPARCL1;TAGLN3;SCG2;SLC25A4;INA;C1QB;GRIA2;GPM6A;RTN1;TTYH1;NTM;NRXN1;NRXN3;CRMP1;SLC1A3;ATP1A2;PTN;PCDH17;PTPRZ1;MAP2;NNAT;SPP1;SLC17A6;SNCG;NCAM1;APOD;APOE;CKB;…
NEURONAL PROGENITOR CELLS	79/2316	0.00365516	0.0164482	0.000102441	0.000460985	-0.972461	5.45708	YWHAE;TOP2A;HSP90AB1;ARL6IP1;HMGB2;HMGB3;FNBP1L;ELAVL2;HS6ST2;UCHL1;TUBA1A;CDH2;KIF5C;DPYSL2;STMN1;SUMO2;DPYSL3;PHGDH;KPNA2;FGFBP3;SOX4;RBFOX2;IGFBP5;H2AFZ;HSBP1;RPL23;APLP1;TCF12;ATRX;SOX11;YWHAZ;EEF1A1;TUBB2B;GAP43;HNRNPH1;MAP1B;SCG5;CKS2;TAGLN3;PFN2;TTYH1;CRABP1;NRXN3;CRMP1;ATP1A2;PTN;NREP;FSTL1;ACAT2;LDHB;PRDX2;CCNB1;PSMB5;PTPRZ1;CALD1;MAP2;NNAT;PROM1;MEST;ABCA1;TCF7L2;NPM1;CBX5;SYT1;UBE2C;US…
SUPERIOR FRONTAL GYRUS	77/2316	0.0077105	0.0333094	0.000275235	0.00118901	-0.796301	3.87414	SNAP25;ZCCHC12;NCAN;STMN2;ELAVL4;CELF4;STMN3;STMN4;ZCCHC18;ELAVL2;HS6ST2;ELAVL3;RGS4;RGS5;UCHL1;KIF5C;CHL1;TUBB3;DNER;ENC1;NEFL;NEFM;KIF1A;CHGB;PEG3;APLP1;CARTPT;TMEM130;SLCO1C1;OLFM1;CLDN5;TUBB2B;GAP43;PCP4;TUBB2A;SCG5;SPARCL1;TAGLN3;SCG2;INA;C1QB;GRIA2;GPM6A;RTN1;TTYH1;NTM;NRXN1;NRXN3;CRMP1;SLC1A3;ATP1A2;PTN;PTPRZ1;MAP2;NNAT;SPP1;SLC17A6;SNCG;NCAM1;APOD;APOE;CKB;GPM6B;SNCA;SYT4;SYT1;CADM2;NR2F1…
ASTROCYTE	74/2316	0.0212433	0.0882414	0.00109157	0.00453422	-0.908382	3.49883	ZCCHC12;APP;PTPRS;SPARC;NCAN;SLC2A1;STMN3;ZCCHC18;RND3;HS6ST2;ACTG1;RGS4;UCHL1;CDH2;TUBB3;BASP1;DNER;ENC1;DPYSL3;KDR;NEFL;NEFM;RBFOX2;IGFBP5;TPM4;ANXA2;APLP1;F2R;EN1;SLC7A5;TUBB2B;GAP43;TUBB2A;COL4A2;COL4A1;TAGLN3;MFGE8;SCG2;INA;PFN2;MAGED1;NTM;CRMP1;PTN;THBS1;NTN1;FSTL1;CALCR;CALD1;SPP1;SERPINH1;NDN;CCL2;SNCG;IGFBP7;SLIT2;MEST;MARCKSL1;SYT1;CAV1;FN1;NR2F1;NR2F2;SULF1;EEF2;MEIS2;GNG11;MLLT11;CXCL…
DENTATE GRANULE CELL	72/2316	0.0388805	0.155522	0.00254762	0.0101905	-0.964009	3.13039	SNAP25;ZCCHC12;SPON1;ONECUT2;NCAN;STMN2;ELAVL4;CELF4;STMN4;ZCCHC18;HS6ST2;ELAVL3;RGS4;RGS5;UCHL1;EDNRB;CDH2;KIF5C;CHL1;DNER;ENC1;NEFL;NEFM;CHGB;PEG3;APLP1;ANK3;CARTPT;ATP1B1;TMEM130;SLCO1C1;OLFM1;GAP43;PCP4;MAP1B;SCG5;SPARCL1;TAGLN3;SCG2;INA;PFN2;GRIA2;GPM6A;RTN1;NTM;NRXN1;NRXN3;SLC1A3;ATP1A2;PCDH17;GNG2;PTPRZ1;MAP2;NNAT;SPP1;SLC17A6;APOD;GPM6B;SNCA;SYT4;SYT1;PCDH9;NDUFA4;CADM2;MLLT11;GNAO1;NFIB;…
DORSAL STRIATUM	67/2316	0.137343	0.529753	0.0164534	0.0634631	-0.915781	1.81807	SNAP25;ZCCHC12;SPON1;ONECUT2;NCAN;STMN2;CELF4;STMN4;HS6ST2;SLC8A1;ELAVL3;RGS4;RGS5;EDNRB;KIF5C;CHL1;DNER;NEFL;KIF1B;NEFM;KIF1A;PEG3;APLP1;ANK3;TMEM130;SLCO1C1;OLFM1;GAP43;PCP4;SPARCL1;TAGLN3;SCG2;INA;C1QB;GRIA2;GPM6A;RTN1;NTM;NRXN1;NRXN3;SLC1A3;ATP1A2;PTN;PCDH17;PTPRZ1;MAP2;NNAT;SPP1;SNCG;NCAM1;APOD;APOE;GPM6B;SYT4;ZFHX3;SYT1;PCDH9;CADM2;ATP2B1;MEIS2;GNAO1;TPPP3;PTPRB;SYT11;SST;CNTN1;CPE
BETA CELL	61/2316	0.394539	1	0.094799	0.330267	-0.914876	0.850869	SNAP25;APP;PTPRS;ONECUT2;STMN2;ELAVL4;CELF4;ZCCHC18;FNBP1L;HS6ST2;RGS4;UCHL1;KIF5C;CHL1;TUBB3;DNER;NEFM;KIF1A;SLC18A2;CHGB;RBFOX2;IGFBP5;PEG3;APLP1;OLFM1;SLC7A5;TUBB2B;PCP4;MAP1B;ALDH1A1;SCG5;DCX;TAGLN3;SCG2;INA;GRIA2;DDC;RTN1;NRXN1;CRMP1;SLC7A1;NTN1;PCDH17;MAP2;SLC17A6;NDN;RUNX1T1;SYT4;EGR1;JUN;CADM1;SULF1;MEIS2;NR4A2;GNAO1;SLC6A6;TPPP3;TH;SST;GNAS;CPE
OMENTUM	63/2316	0.292911	1	0.0561224	0.209008	-0.618932	0.759978	SPON1;PTPRS;SPARC;CD81;CTSZ;RGS4;RGS5;EDNRB;CHL1;CTSL;DPYSL3;KDR;CD36;CD34;IGFBP5;CD93;EBF3;FOS;SLCO1C1;CLDN5;TYROBP;COL4A2;COL4A1;ALDH1A1;SPARCL1;MFGE8;C1QB;EPAS1;ATP1A2;THBS1;NTN1;FSTL1;APOLD1;VTN;CALCR;CALD1;CCL4;SPP1;SERPINH1;CCL3;NDN;CCL2;SNCG;IGFBP7;APOD;SLIT2;APOE;EGR1;JUN;CAV1;FN1;NR2F1;NR2F2;SULF1;GNG11;NR4A2;TPPP3;PTPRB;CXCL12;ID3;CD9;CPE;AGRN
TLYMPHOCYTE	61/2316	0.394539	1	0.094799	0.330267	-0.779508	0.724972	COX7B;RPL32;RPLP1;SRP14;ACTB;RPL7;RPS14;HINT1;CCND2;RPS16;RPS19;RPL18A;RPL36AL;TMSB4X;CFL1;RPL35;RPLP2;B2M;TMSB10;RPL39;RPS6;RPL13A;MIF;ATP5J2;MYL6;SUB1;SNRPG;PFN1;UBA52;LY6E;NDUFB8;COX7A2;UQCR11;GATA3;UQCR10;MYL12A;ATP5L;ZFP36L1;MYL12B;LDHB;RPS15A;GNG2;UBB;ATP5E;CCL4;RPS3;CCL3;RPS27A;RPL41;H3F3B;NDUFA1;TMA7;COX6C;RPS26;RPS25;RPS29;ID2;FAU;CALM1;RPS21;ITM2A
VENTRICLE	60/2316	0.449135	1	0.12049	0.406655	-0.648807	0.519326	APP;SPON1;SPARC;CD81;CTSZ;ATP5G3;COX7C;SLC8A1;RGS5;EDNRB;CDH2;BSG;KDR;CD36;CD34;RBFOX2;IGFBP5;CD93;ABCC9;EBF3;ANK3;SLCO1C1;CLDN5;COL4A2;COL4A1;SPARCL1;MFGE8;SLC25A4;C1QB;EPAS1;SLC1A3;ATP1A2;PTN;THBS1;COX5A;NTN1;FSTL1;APOLD1;MYL12A;VTN;ABLIM1;CALD1;CCL2;SNCG;IGFBP7;NCAM1;APOD;SPTBN1;JUN;ZFHX3;MDH1;CAV1;FN1;NR2F2;SULF1;MEIS2;PTPRB;CXCL12;NFIB;ID3
PLACENTA (BULK)	59/2316	0.504978	1	0.150894	0.493835	-0.677017	0.462566	EIF4A2;EIF4A1;APP;SPARC;RPL3;SERPINE2;RPL32;TFRC;HEXB;SLC2A1;HMGB3;SAT1;COX7C;EDNRB;CTSL;KIF5B;KDR;CD36;MFSD2A;IGFBP5;CD93;PEG3;TPM4;RPSA;ANK3;FOS;SLC7A5;COL4A2;COL4A1;SMS;SPARCL1;MYH9;EPAS1;GATA3;PTN;THBS1;SLC7A1;FSTL1;CALD1;SPP1;SERPINH1;RPL13;HES1;APOD;MEST;SLC38A2;ABCA1;CAV1;FN1;NR2F1;NSG1;PPBP;NR2F2;GNG11;TPPP3;MARCKS;PTPRB;TH;EIF4G2
FIBROBLAST	58/2316	0.56099	1	0.186208	0.591486	-0.572262	0.330797	APP;SPARC;SERPINE2;CD81;SLC7A11;RND3;SLC8A1;RGS4;UCHL1;ALCAM;CDH2;TUBB3;CTSL;DPYSL3;PHGDH;CTSB;RBFOX2;IGFBP5;TPM4;ANXA2;F2R;EN1;EBF3;SLC7A5;TUBB2A;COL4A2;COL4A1;MAP1B;MYH9;MFGE8;PFN2;MAGED1;EPAS1;NTM;PTN;THBS1;SLC7A1;FSTL1;PGRMC1;CALD1;SERPINH1;NDN;CCL2;IGFBP7;SLIT2;SLC38A2;RUNX1T1;CAV1;FN1;NR2F1;NR2F2;SULF1;MEIS2;GNG11;CXCL12;ID3;VIM;AGRN
RENAL CORTEX	57/2316	0.61607	1	0.226456	0.698778	-0.552671	0.267711	TOP2A;APP;SPON1;SPARC;FNBP1L;HS6ST2;SLC8A1;EDNRB;CDH2;CHL1;DNER;ENC1;KDR;CD34;DDX17;RBFOX2;IGFBP5;CD93;PEG3;ATP1B1;CLDN5;TUBB2B;COL4A2;COL4A1;ALDH1A1;DDC;NTM;CRABP1;GATA3;PTN;NREP;FSTL1;PCDH17;VTN;CALCR;CALD1;NNAT;SPP1;SERPINH1;NDN;IGFBP7;SLIT2;MEST;FN1;NR2F1;NR2F2;SULF1;MEIS2;GNG11;PBX1;TPPP3;PTPRB;CXCL12;TH;ID3;MAGED2;AGRN
VALVE	54/2316	0.765648	1	0.373791	1	-0.60296	0.16101	SPON1;PTPRS;SPARC;CTSZ;SLC6A4;CTSL;DPYSL3;RPL38;RPL37;CD34;IGFBP5;CD93;EBF3;CLDN5;GAP43;TYROBP;COL4A2;COL4A1;SNURF;SPARCL1;MFGE8;SCG2;C1QB;EPAS1;NTM;PTN;NTN1;FSTL1;CST3;VTN;CALCR;SPP1;SERPINH1;CCL2;SNCG;IGFBP7;HES1;APOD;SLIT2;APOE;CAV1;LY86;FN1;NSG1;NR2F2;SULF1;MEIS2;GNG11;TPPP3;PTPRB;CXCL12;TOMM7;ID3;CD9
FORESKIN FIBROBLAST	53/2316	0.807639	1	0.429626	1	-0.559231	0.119474	SPARC;SERPINE2;SLC7A11;RND3;SLC8A1;SLC6A4;UCHL1;ALCAM;CDH2;TUBB3;CTSL;DPYSL2;RNF152;CTSB;RBFOX2;IGFBP5;TPM4;ANXA2;COL4A2;COL4A1;MAP1B;ALDH1A1;PFN2;EPAS1;PTN;THBS1;FSTL1;ACAT2;LDHA;PGRMC1;PSMB5;CALD1;SERPINH1;IGFBP7;APOD;SLIT2;SLC38A2;RUNX1T1;ABCA1;EGR1;CAV1;FN1;NR2F1;NR2F2;SULF1;MEIS2;GNG11;MARCKS;CXCL12;ID3;CD9;RPL22L1;VIM
ADIPOSE (BULK TISSUE)	52/2316	0.844863	1	0.487238	1	-0.382107	0.0644157	SPON1;PTPRS;SPARC;CD81;CTSZ;RGS5;EDNRB;CHL1;KDR;CD36;CD34;IGFBP5;CD93;EN1;EBF3;SLCO1C1;OLFM1;CLDN5;TYROBP;COL4A2;COL4A1;SPARCL1;MFGE8;C1QB;EPAS1;NTM;SLC1A3;ATP1A2;FSTL1;APOLD1;CALCR;CALD1;NNAT;SH3BP5;SERPINH1;NDN;SNCG;IGFBP7;APOD;APOE;MEST;SPTBN1;ABCA1;CADM2;CAV1;NR2F2;GNG11;TPPP3;PTPRB;CXCL12;ID3;CPE
ATRIUM	49/2316	0.927276	1	0.658795	1	-0.508912	0.0384251	SPON1;PTPRS;SPARC;SLC8A1;SLC6A4;RGS4;RGS5;EDNRB;CDH2;DNER;KDR;CD34;IGFBP5;CD93;PEG3;EBF3;ANK3;CLDN5;COL4A2;COL4A1;SPARCL1;MFGE8;SLC25A4;EPAS1;NTM;NTN1;FSTL1;VTN;CALD1;SERPINH1;NDN;CCL2;SNCG;IGFBP7;APOD;SLIT2;APOE;CAV1;FN1;NR2F1;NR2F2;SULF1;MEIS2;GNG11;PTPRB;CXCL12;NFIB;ID3;AGRN
LIVER (BULK TISSUE)	49/2316	0.927276	1	0.658795	1	-0.307842	0.0232434	SPARC;ONECUT2;CD81;RND3;SAT1;RGS5;CDH2;CTSL;KDR;RNF152;MFSD2A;CTSB;IGFBP5;CD93;ANXA2;ABCC9;CLDN5;COL4A2;COL4A1;MORF4L2;LY6E;C1QB;TPH2;DDC;EPAS1;THBS1;FSTL1;HSP90B1;VTN;LDHA;CALD1;SH3BP5;SERPINH1;CCL2;HES1;APOE;ABCA1;EGR1;TCF7L2;HSPA5;IDH1;CAV1;FN1;NR2F2;GNG11;PTPRB;CXCL12;TH;CD9
LUNG (BULK TISSUE)	47/2316	0.960301	1	0.760477	1	-0.274702	0.0111278	C1QB;SPON1;EPAS1;CTSZ;THBS1;NTN1;FSTL1;PCDH17;SLC6A4;RGS5;EDNRB;ALCAM;CALD1;DPYSL3;KDR;CCL2;IGFBP7;APOD;CD36;SLIT2;APOE;CTSD;SLC18A2;SPTBN1;MFSD2A;EGR1;JUN;IGFBP5;CD93;CAV1;LY86;FN1;NR2F1;NR2F2;GNG11;NR4A2;CLDN5;TPPP3;PTPRB;TYROBP;CXCL12;COL4A2;COL4A1;ALDH1A1;SPARCL1;CD9;AGRN
SUBCUTANEOUS ADIPOSE TISSUE	47/2316	0.960301	1	0.760477	1	-0.231735	0.00938723	C1QB;SPON1;PTPRS;SPARC;CD81;EPAS1;NTM;CTSZ;SLC1A3;ATP1A2;FSTL1;APOLD1;RGS5;CALCR;EDNRB;CHL1;NNAT;KDR;SH3BP5;SERPINH1;NDN;SNCG;IGFBP7;APOD;CD36;APOE;CD34;MEST;IGFBP5;CD93;CADM2;CAV1;EN1;EBF3;NR2F2;GNG11;SLCO1C1;CLDN5;TPPP3;PTPRB;TYROBP;CXCL12;COL4A2;COL4A1;SPARCL1;MFGE8;ITM2A
MYOFIBROBLAST	46/2316	0.971593	1	0.804722	1	-0.311343	0.00897223	SPARC;SERPINE2;EPAS1;CTSZ;SLC2A1;GATA3;SLC7A11;PTN;ZCCHC18;RND3;THBS1;FSTL1;ACTB;ACTG1;VTN;CCNB1;EDNRB;ALCAM;CHL1;CALD1;TUBB3;DPYSL3;SERPINH1;IGFBP7;IGFBP5;TPM4;UBE2C;CAV1;F2R;FN1;NR2F1;EBF3;NSG1;SULF1;TMEM130;GNG11;SLC6A6;COL4A2;COL4A1;CDK1;ID3;CD9;VIM;AGRN;MFGE8;INA
RETINA	43/2316	0.990916	1	0.906082	1	-0.355104	0.00324061	SNAP25;GRIA2;SPON1;DDC;ONECUT2;EPAS1;NTM;CRABP1;SLC2A1;NRXN3;CRMP1;STMN4;LRP8;RGS4;VTN;CDH2;MAP2;DNER;DPYSL3;KDR;SPP1;SLC17A6;SNCG;NEFL;KIF1A;PROM1;SYT1;CADM2;APLP1;NR2F1;CARTPT;MEIS2;SLCO1C1;SLC6A6;SLC7A5;PTPRB;PCP4;TH;MAP1B;CPE;TAGLN3;SLC25A4;INA
ADRENAL GLAND	43/2316	0.990916	1	0.906082	1	-0.316743	0.00289053	C1QB;SPON1;DDC;PTPRS;SPARC;EPAS1;PEBP1;FSTL1;SLC8A1;RGS5;VTN;PGRMC1;CCND2;EDNRB;CDH2;CALD1;DNER;KDR;SH3BP5;NDN;SNCG;NCAM1;SLIT2;APOE;SPTBN1;CHGB;ABCA1;IGFBP5;CD93;PEG3;IDH1;NR2F1;NR2F2;CARTPT;MEIS2;CLDN5;PTPRB;CXCL12;TH;COL4A2;COL4A1;ALDH1A1;SPARCL1
KUPFFER CELL	43/2316	0.990916	1	0.906082	1	-0.315487	0.00287907	APP;SPARC;SERPINE2;EPAS1;NTM;CTSZ;NRXN3;SLC7A11;RND3;THBS1;FSTL1;RGS4;RGS5;VTN;CDH2;CALD1;CTSL;ENC1;DPYSL3;SERPINH1;NDN;CCL2;IGFBP7;IGFBP5;TPM4;CAV1;F2R;FN1;NR2F1;NR2F2;ANK3;SULF1;GNG11;OLFM1;SLC7A5;CXCL12;COL4A2;COL4A1;ID3;CD9;MYH9;AGRN;MFGE8
VASCULAR SMOOTH MUSCLE	43/2316	0.990916	1	0.906082	1	-0.215946	0.00197068	SPARC;SERPINE2;EPAS1;NTM;SLC7A11;RND3;THBS1;SLC7A1;FSTL1;RGS4;VTN;UCHL1;CDH2;CALD1;TUBB3;ENC1;DPYSL3;KDR;SERPINH1;CCL2;IGFBP7;SLIT2;SLC38A5;MFSD2A;ABCA1;IGFBP5;CAV1;F2R;FN1;NR2F1;EN1;EBF3;NR2F2;SULF1;GNG11;SLC7A5;PTPRB;CXCL12;COL4A2;COL4A1;ID3;AGRN;MFGE8
HEART (BULK TISSUE)	42/2316	0.994076	1	0.929482	1	-0.242423	0.00144034	C1QB;SPON1;EPAS1;SLC1A3;ATP1A2;ATP5G3;PTN;NTN1;FSTL1;APOLD1;PCDH17;SLC8A1;RGS5;VTN;ABLIM1;EDNRB;CDH2;KDR;CCL2;SNCG;NCAM1;APOD;CD36;CD34;IGFBP5;CD93;PEG3;CAV1;EBF3;NR2F2;SULF1;MEIS2;GNG11;SLCO1C1;CLDN5;PTPRB;CXCL12;COL4A2;COL4A1;SPARCL1;MFGE8;SLC25A4
ALPHA CELL	39/2316	0.998589	1	0.974029	1	-0.265595	0.000374894	SNAP25;GRIA2;DDC;RTN1;ONECUT2;NRXN1;STMN2;ELAVL4;CELF4;CRMP1;ZCCHC18;HS6ST2;PCDH17;SLC6A4;RGS4;KIF5C;MAP2;KIF1A;SLC18A2;CHGB;RUNX1T1;SYT4;EGR1;JUN;PEG3;APLP1;MEIS2;NR4A2;GNAO1;TPPP3;PCP4;SST;ALDH1A1;SCG5;GNAS;CPE;TAGLN3;SCG2;INA
OSTEOBLAST	40/2316	0.997664	1	0.962886	1	-0.152243	0.000356043	SPARC;SERPINE2;EPAS1;NTM;CTSZ;SLC7A11;RND3;THBS1;SLC7A1;FSTL1;RGS4;UCHL1;ALCAM;CDH2;CALD1;TUBB3;DPYSL3;SERPINH1;CCL2;PHGDH;IGFBP7;SLIT2;SLC38A5;RBFOX2;IGFBP5;TPM4;CAV1;FN1;EN1;EBF3;NR2F2;SULF1;SLC7A5;CXCL12;COL4A2;COL4A1;ID3;MYH9;AGRN;MFGE8
WHARTONS JELLY	40/2316	0.997664	1	0.962886	1	-0.132645	0.000310211	TOP2A;SPARC;SERPINE2;NTM;RND3;THBS1;FSTL1;SLC8A1;RGS4;UCHL1;CCNB1;ALCAM;CDH2;CALD1;TUBB3;ENC1;DPYSL3;SERPINH1;CCL2;IGFBP7;SLIT2;SLC38A5;MFSD2A;ABCA1;IGFBP5;TPM4;ANXA2;UBE2C;CAV1;FN1;NR2F2;SULF1;MEIS2;GNG11;CENPF;GAP43;COL4A2;COL4A1;CDK1;VIM
PERICARDIUM	40/2316	0.997664	1	0.962886	1	-0.123798	0.000289521	SPON1;PTPRS;SPARC;ONECUT2;EPAS1;THBS1;FSTL1;RGS4;VTN;CALD1;TUBB3;KDR;SERPINH1;NDN;SNCG;PHGDH;IGFBP7;APOD;APOE;MEST;ABCA1;CAV1;FN1;NR2F1;EN1;EBF3;NR2F2;SULF1;EEF2;MEIS2;GNG11;SLC7A5;CLDN5;CXCL12;TH;COL4A2;COL4A1;SPARCL1;AGRN;MFGE8
CARDIAC MUSCLE FIBER	38/2316	0.999171	1	0.982278	1	-0.00146607	1.21582e-06	ZCCHC12;SPON1;PTPRS;PTN;NREP;NTN1;FSTL1;HS6ST2;SLC8A1;RGS4;RGS5;VTN;ABLIM1;CDH2;DPYSL3;KDR;SERPINH1;GPC2;NDN;NCAM1;KIF1A;SLIT2;APOE;RUNX1T1;RBFOX2;IGFBP5;CAV1;APLP1;FN1;SULF1;MEIS2;CXCL12;COL4A2;COL4A1;CPE;AGRN;MFGE8;SLC25A4
CD4+ T CELL	18/2316	1	1	1	1	1.04541	-4.99687e-10	C1QB;H3F3B;GATA3;ZCCHC18;MYL12A;EIF1;NR4A2;GCHFR;RPS14;KLF6;GNG2;ID2;CCL4;CCL3;APOD;B2M;ITM2A;LY6E
MORULA	17/2316	1	1	1	1	1.07858	-5.04167e-10	UBE2C;H2AFZ;RPS5;EN1;GATA3;EIF2S2;GCHFR;CENPF;LDHA;CCNB1;CDK1;RPS20;NEFM;KPNA2;RPS13;GPM6B;MFSD2A
ERYTHROBLAST	19/2316	1	1	1	1	1.01278	-5.22949e-10	TOP2A;TFRC;UBE2C;SLC2A1;HMGB2;PPBP;SLC7A1;ZWINT;GCHFR;PRDX2;SLC7A5;CENPF;CCNB1;CDK1;CD36;SLC38A5;PF4;SNCA;RNF187
MAMMARY GLAND	18/2316	1	1	1	1	1.09814	-5.24888e-10	ONECUT2;EPAS1;GATA3;NR2F2;EEF2;NTN1;HS6ST2;OLFM1;SLC7A5;PCP4;CALCR;CXCL12;TH;CD9;SNCG;HES1;AGRN;CTSD
TESTIS (BULK TISSUE)	20/2316	1	1	1	1	0.850904	-5.51655e-10	ZFHX3;SPARC;IGFBP5;PEG3;TTYH1;EPAS1;EBF3;CARTPT;LRP8;TMEM130;ELAVL2;CST3;RGS5;SLC7A5;VTN;CDH2;KIF5C;SPARCL1;CPE;MFSD2A
TRACHEA (BULK TISSUE)	17/2316	1	1	1	1	1.20278	-5.62224e-10	ABCA1;ZFHX3;IGFBP5;ONECUT2;EPAS1;CAV1;FN1;SLC7A11;RND3;THBS1;FSTL1;COL4A2;COL4A1;SERPINH1;CD9;AGRN;SLC38A5
OOCYTE	17/2316	1	1	1	1	1.22171	-5.71075e-10	ZCCHC12;PCNA;UBE2C;EPAS1;CRMP1;EBF3;NSG1;NTN1;ELAVL2;RGS2;UCHL1;CCNB1;CALCR;TH;NEFM;SLC18A2;RUNX1T1
PLASMA CELL	17/2316	1	1	1	1	1.2225	-5.71441e-10	C1QB;EGR1;CAV1;TECR;PLEK;LY86;AKR1A1;CTSS;NR4A2;RGS2;KLF6;RPL36AL;CCL3;CD9;ITM2A;SLC38A5;MFSD2A
OVARY (BULK TISSUE)	18/2316	1	1	1	1	1.19902	-5.73109e-10	ZCCHC12;PTPRS;IGFBP5;PEG3;NSG1;NR2F2;SULF1;MEIS2;ELAVL2;PTPRB;CXCL12;TH;COL4A2;CDH2;COL4A1;RPL37A;KDR;NDN
AMNIOTIC FLUID	18/2316	1	1	1	1	1.19937	-5.73275e-10	ZFHX3;PEG3;EPAS1;CAV1;SLC2A1;GATA3;NR2F2;RND3;TPPP3;ABLIM1;TYROBP;TH;KDR;SPP1;SNCG;SLIT2;PABPC1;TPT1
ALVEOLAR CELL TYPE II	15/2316	1	1	1	1	1.28938	-5.98331e-10	TPH2;JUN;ZFHX3;ONECUT2;CAV1;ABCC9;SLC7A11;SAT1;SLC6A6;EDNRB;TH;NEDD4;CD9;CCL2;MFSD2A
NEUTROPHIL	13/2316	1	1	1	1	1.29561	-6.00987e-10	CD93;PLEK;SAT1;CTSS;NR4A2;SLC6A6;RGS2;TYROBP;BASP1;FTH1;CCL4;CCL3;SLC18A2
SPERM	6/2316	1	1	1	1	1.31073	-6.07991e-10	TPPP3;CALCR;PEG3;GPC2;NEFM;NTN1
HUMAN ZYGOTE	14/2316	1	1	1	1	1.32324	-6.13846e-10	ZCCHC12;PCNA;UBE2C;NSG1;PTN;NTN1;ELAVL2;RGS2;CCNB1;NEFM;SCG2;SLC18A2;MFSD2A;RUNX1T1
COLONIC MUCOSA	2/2316	1	1	1	1	1.34792	-6.25242e-10	DDC;CALCR
BLASTOCYST	10/2316	1	1	1	1	1.35016	-6.26281e-10	CCNB1;FABP5;UBE2C;BASP1;PRDX1;CDK1;GATA3;PROM1;INA;GPM6B
GRANULOCYTE	8/2316	1	1	1	1	1.35873	-6.30255e-10	SLC6A6;RGS2;TYROBP;CD93;PLEK;CTSS;SLC8A1;SLC18A2
PLASMACYTOID DENDRITIC CELL	16/2316	1	1	1	1	1.39277	-6.47231e-10	PTPRS;CTSZ;PLEK;LY86;SLC7A11;NTN1;CTSS;SLC7A5;TYROBP;CCL4;KDR;CCL3;CD36;SLC38A5;MFSD2A;LY6E
PERIPHERAL BLOOD	13/2316	1	1	1	1	1.43281	-6.64628e-10	CD93;CTSZ;PLEK;LY86;GATA3;PPBP;CTSS;SLC6A6;RGS2;TYROBP;CCL4;CD36;PF4
CD19+ B CELLS	5/2316	1	1	1	1	1.46861	-6.81223e-10	PLEK;LY86;TCF4;ZCCHC18;RPS11
BLOOD PBMC	7/2316	1	1	1	1	1.61256	-7.47997e-10	GCHFR;STMN3;GATA3;PPBP;ZCCHC18;PF4;LY6E
BLYMPHOCYTE	5/2316	1	1	1	1	1.62573	-7.54104e-10	LARS2;CTSZ;LY86;ZCCHC18;RPS11
GASTRIC EPITHELIAL CELL	22/2316	1	1	0.999999	1	0.928574	-2.23786e-09	APP;TPM4;HMGCS1;SLC2A1;NR2F2;ATP1B1;ACTB;ACTG1;RGS5;VTN;TUBB3;ENC1;ALDH1A1;KDR;CD9;CCL2;MYH9;AGRN;PROM1;CTSD;SPTBN1;PF4
NATURAL KILLER CELLS	22/2316	1	1	0.999999	1	0.968645	-2.33443e-09	COX8A;UBE2C;PLEK;GATA3;PPBP;ZCCHC18;ATOX1;GCHFR;TYROBP;GNG2;TMSB4X;ID2;CCL4;CFL1;CCL3;PFN1;TMSB10;CTSD;ITM2A;SLC38A5;PF4;LY6E
REGULATORY T CELLS	22/2316	1	1	0.999999	1	0.99773	-2.40452e-09	RPS9;RPL41;RPL3;RPL13A;GATA3;ZCCHC18;NR4A2;GCHFR;CLDN5;RPS14;GNG2;RPL18A;RPS29;TMSB4X;CCL4;SNURF;ID3;APOD;B2M;ITM2A;SLC38A5;LY6E
THYMUS (BULK TISSUE)	22/2316	1	1	0.999999	1	1.00832	-2.43005e-09	C1QB;TOP2A;CD93;UBE2C;TCF12;STMN3;EBF3;GATA3;RGS5;CLDN5;CENPF;CXCL12;COL4A2;COL4A1;KDR;CDK1;ID3;SPARCL1;GPC2;PTMA;ITM2A;SLC18A2
CHONDROCYTE	23/2316	1	1	0.999999	1	0.670908	-4.25033e-09	SPARC;SERPINE2;IGFBP5;EPAS1;CAV1;FN1;EBF3;SLC7A11;SULF1;RND3;THBS1;NTN1;FSTL1;SLC8A1;OLFM1;COL4A2;CALD1;CTSL;CCL2;SNCG;APOD;CALR;MFGE8
PREADIPOCYTE	23/2316	1	1	0.999999	1	0.684759	-4.33808e-09	TOP2A;PTPRS;SERPINE2;CAV1;FN1;EN1;EBF3;RND3;GNG11;FSTL1;CCNB1;EDNRB;COL4A2;COL4A1;TUBB3;CTSL;SERPINH1;SNCG;APOD;VIM;SLIT2;CALR;SLC38A5
HAIR FOLLICLE	23/2316	1	1	0.999999	1	0.698375	-4.42433e-09	ABCA1;ZFHX3;PTPRS;SERPINE2;IGFBP5;EPAS1;CAV1;FN1;EN1;SLC7A11;SULF1;RND3;THBS1;NTN1;FSTL1;CXCL12;TH;CALD1;TUBB3;DPYSL3;SERPINH1;VIM;SLIT2
BASAL CELL	23/2316	1	1	0.999999	1	0.868098	-5.49956e-09	APP;EGR1;ANXA2;EPAS1;CAV1;SLC2A1;SLC7A11;RND3;THBS1;SLC7A1;NTN1;HS6ST2;SLC7A5;ALCAM;TH;CNTN1;CD9;SNCG;HES1;AGRN;SLC38A2;SLC38A5;MFSD2A
HEPATOCYTE	23/2316	1	1	0.999999	1	0.939603	-5.95256e-09	C1QB;DDC;ONECUT2;EPAS1;CTSZ;CRABP1;FN1;NR2F2;NTN1;GCHFR;VTN;CLDN5;CXCL12;COL4A2;COL4A1;ALDH1A1;KDR;SPP1;SNCG;APOE;AGRN;CTSD;MFSD2A
SKELETAL MUSCLE SATELLITE CELL	24/2316	1	1	0.999997	1	0.558212	-9.69863e-09	ABCA1;SERPINE2;ANXA2;CAV1;FN1;EN1;EBF3;SULF1;EEF2;RND3;GNG11;FSTL1;RGS4;COL4A2;COL4A1;TUBB3;CTSL;DNER;KDR;SERPINH1;VIM;SLIT2;CALR;SLC38A5
ESOPHAGUS (BULK TISSUE)	24/2316	1	1	0.999997	1	0.721562	-1.25367e-08	C1QB;IGFBP5;EPAS1;CAV1;SLC2A1;RND3;SLC7A1;NTN1;HS6ST2;RGS5;SLC7A5;CLDN5;TPPP3;ABLIM1;FABP5;COL4A2;CHL1;KDR;SPARCL1;CD9;SNCG;HES1;APOD;AGRN
KERATINOCYTE	24/2316	1	1	0.999997	1	0.834034	-1.44909e-08	EIF4A1;SERPINE2;ANXA2;EPAS1;CAV1;SLC2A1;FN1;EN1;GATA3;RND3;THBS1;SLC7A1;HS6ST2;SLC7A5;TH;COL4A2;CALD1;CNTN1;CD9;SNCG;HES1;AGRN;SLC38A5;MFSD2A
HEPATIC STELLATE CELL	25/2316	1	1	0.999992	1	0.682943	-3.21337e-08	SERPINE2;SLC2A1;SLC7A11;ZCCHC18;RND3;THBS1;SLC7A1;FSTL1;RGS4;ALCAM;SERPINH1;IGFBP7;SLC38A2;MFSD2A;UBE2C;CAV1;F2R;FN1;NR2F2;SLC7A5;COL4A2;COL4A1;CD9;VIM;MFGE8
INTESTINAL EPITHELIAL CELL	28/2316	0.999999	1	0.999921	1	0.644672	-4.89502e-07	APP;SERPINE2;EPAS1;NTM;CTSZ;SLC2A1;SLC7A11;RND3;THBS1;FSTL1;CHL1;CALD1;TUBB3;SERPINH1;IGFBP7;IGFBP5;CAV1;F2R;FN1;NSG1;NR2F2;SLC6A6;SLC7A5;COL4A2;COL4A1;MYH9;AGRN;MFGE8
BREAST (BULK TISSUE)	28/2316	0.999999	1	0.999921	1	0.73519	-5.58234e-07	C1QB;PTPRS;EPAS1;GATA3;NTN1;RGS5;KDR;SNCG;APOD;CD36;EGR1;JUN;IGFBP5;CD93;CAV1;EN1;EBF3;NR2F2;SULF1;CLDN5;PTPRB;CXCL12;COL4A2;NFIB;COL4A1;SPARCL1;AGRN;MFGE8
SKELETAL MUSCLE (BULK TISSUE)	29/2316	0.999998	1	0.999843	1	0.574903	-1.02296e-06	EPAS1;ATP1A2;HS6ST2;RGS5;CALCR;DPYSL3;KDR;SNCG;KIF1B;APOD;CD36;CD34;RBFOX2;IGFBP5;CD93;CADM2;CAV1;EN1;ABCC9;EBF3;NR2F2;CLDN5;TPPP3;PTPRB;CXCL12;COL4A2;COL4A1;SPARCL1;SLC25A4
COLON (BULK TISSUE)	29/2316	0.999998	1	0.999843	1	0.706483	-1.25709e-06	C1QB;SPON1;DDC;EPAS1;CTSZ;NTN1;CTSS;RGS5;EDNRB;KDR;CCL2;PROM1;MFSD2A;IGFBP5;CD93;CAV1;NR2F2;SULF1;ATP1B1;CLDN5;PTPRB;TYROBP;CXCL12;COL4A2;COL4A1;SST;SPARCL1;CD9;AGRN
STROMAL CELL	30/2316	0.999996	1	0.999699	1	0.433622	-1.74308e-06	SPARC;SERPINE2;EPAS1;CTSZ;THBS1;SLC7A1;NTN1;FSTL1;RGS4;CALD1;SERPINH1;CCL2;PHGDH;APOD;SLIT2;SLC38A5;TPM4;CAV1;FN1;EN1;EBF3;NR2F2;SULF1;GNG11;SLC7A5;CXCL12;COL4A2;RPL22L1;AGRN;MFGE8
MELANOCYTE	30/2316	0.999996	1	0.999699	1	0.448039	-1.80104e-06	PTPRS;EPAS1;CTSZ;SLC3A2;FSTL1;APOLD1;CCNB1;EDNRB;CHL1;CALD1;TUBB3;IGFBP7;APOD;APOE;CTSD;SPTBN1;SNCA;CAV1;FN1;NSG1;GNG11;OLFM1;SLC7A5;CENPF;COL4A2;COL4A1;CDK1;CTNNB1;AGRN;MFGE8
ALVEOLAR MACROPHAGE	31/2316	0.999991	1	0.999441	1	0.226986	-1.98942e-06	C1QB;TFRC;EPAS1;HEXB;CTSZ;PLEK;RND3;THBS1;CTSS;SLC8A1;VTN;CTSL;CCL4;CCL3;CCL2;CTSD;MFSD2A;CTSB;ABCA1;JUN;CD93;LY86;FN1;FOS;NR4A2;GCHFR;SLC6A6;KLF6;TYROBP;ALDH1A1;CD9
ILEUM (BULK)	31/2316	0.999991	1	0.999441	1	0.562154	-4.92701e-06	C1QB;SPON1;DDC;EPAS1;CTSZ;CRABP1;CTSS;SLC6A4;RGS5;EDNRB;CHL1;KDR;CCL2;IGFBP7;APOE;PROM1;MFSD2A;IGFBP5;CD93;LY86;SULF1;ATP1B1;GCHFR;CLDN5;TYROBP;CXCL12;COL4A2;COL4A1;SST;ALDH1A1;SPARCL1
ENDOMETRIUM (BULK)	33/2316	0.999962	1	0.998258	1	0.133472	-5.02114e-06	SPON1;SPARC;EPAS1;PTN;RND3;FSTL1;RGS4;CALD1;KDR;SERPINH1;IGFBP7;APOD;SLC18A2;RUNX1T1;ABCA1;RBFOX2;IGFBP5;PEG3;CAV1;TCF12;F2R;FN1;NR2F1;NR2F2;SULF1;GNG11;PBX1;CXCL12;COL4A2;COL4A1;ALDH1A1;CNTN1;SPARCL1
THYROID (BULK TISSUE)	33/2316	0.999962	1	0.998258	1	0.382206	-1.43783e-05	ZCCHC12;APP;SPARC;EPAS1;CTSZ;FSTL1;RGS5;KDR;SERPINH1;HES1;CTSB;ABCA1;JUN;ZFHX3;RBFOX2;IGFBP5;CAV1;FN1;NR2F2;ATP1B1;EEF2;CLDN5;PTPRB;PCP4;CXCL12;COL4A2;COL4A1;ID3;SPARCL1;CD9;CPE;CALR;AGRN
PODOCYTE	34/2316	0.999926	1	0.997065	1	0.252323	-1.87258e-05	APP;SPARC;EPAS1;NTM;CTSZ;SLC2A1;ZCCHC18;THBS1;NTN1;FSTL1;UCHL1;ALCAM;CDH2;CALD1;TUBB3;ENC1;DPYSL3;SPP1;SERPINH1;CCL2;NEFL;IGFBP7;IGFBP5;CAV1;FN1;NR2F2;TH;COL4A2;COL4A1;MYH9;TAGLN3;AGRN;MFGE8;INA
GRANULOSA CELL	35/2316	0.999858	1	0.995201	1	0.176609	-2.5059e-05	APP;SPARC;SERPINE2;ONECUT2;HMGCR;NREP;THBS1;FSTL1;ACTG1;RGS4;VTN;CDH2;CHL1;DPYSL3;SH3BP5;NDN;APOE;CHGB;ABCA1;EGR1;JUN;IGFBP5;PEG3;HMGCS1;FN1;NSG1;NR2F2;FOS;MEIS2;SLC6A6;SLC7A5;KLF6;COL4A2;COL4A1;MORF4L2
FETAL LUNG	36/2316	0.999737	1	0.992375	1	0.0994453	-2.617e-05	PTPRS;SPARC;MAGED1;EPAS1;NTM;SLC2A1;SLC7A11;PTN;RND3;THBS1;FSTL1;RGS4;UCHL1;EDNRB;CALD1;TUBB3;DPYSL3;SERPINH1;RUNX1T1;ABCA1;RBFOX2;IGFBP5;TPM4;CAV1;F2R;FN1;NR2F1;EBF3;NR2F2;MEIS2;GNG11;SLC7A5;COL4A2;COL4A1;AGRN;MFGE8
SPLEEN (BULK TISSUE)	34/2316	0.999926	1	0.997065	1	0.374903	-2.78229e-05	C1QB;SPON1;EPAS1;CTSZ;CRABP1;PLEK;ZCCHC18;CTSS;PCDH17;RGS5;EDNRB;CHL1;CCL4;KDR;CCL3;SNCG;IGFBP7;CD36;SLIT2;APOE;CD93;CAV1;LY86;PPBP;NR2F2;GNG11;CLDN5;PTPRB;TYROBP;CXCL12;COL4A2;COL4A1;SPARCL1;PF4
LUNG EPITHELIAL CELL	35/2316	0.999858	1	0.995201	1	0.210271	-2.98354e-05	RPL4;TOP2A;PCNA;EPAS1;HEXB;CTSZ;RPLP0;SLC3A2;RPL8;SLC7A1;NTN1;HS6ST2;HSP90B1;CCNB1;SERPINH1;SNCG;PHGDH;RPS9;NPM1;HSPA5;UBE2C;RPS8;CAV1;RPSA;EEF2;ZWINT;EEF1A1;SLC7A5;COL4A2;CANX;CDK1;CALR;AGRN;MFGE8;TPT1
RESPIRATORY SMOOTH MUSCLE	36/2316	0.999737	1	0.992375	1	0.155176	-4.08362e-05	SPON1;SPARC;SERPINE2;CD81;EPAS1;PTN;RND3;THBS1;NTN1;FSTL1;VTN;CALD1;CTSL;FTH1;DPYSL3;SERPINH1;NDN;CCL2;APOD;SLIT2;SLC38A5;ABCA1;IGFBP5;CAV1;F2R;FN1;NR2F1;EBF3;NR2F2;SULF1;GNG11;CXCL12;COL4A2;CPE;AGRN;MFGE8
MACROPHAGE	35/2316	0.999858	1	0.995201	1	0.368257	-5.2252e-05	C1QB;HEXB;CTSZ;PLEK;SLC1A3;SLC7A11;SAT1;CTSS;CST3;VTN;CALCR;ALCAM;CTSL;BASP1;FTH1;CCL4;SPP1;CCL3;CCL2;CD36;APOE;CTSD;MFSD2A;CTSB;ABCA1;CD93;LY86;PPBP;GCHFR;SLC6A6;SLC7A5;TYROBP;CD9;VIM;AGRN
SKIN (BULK TISSUE)	36/2316	0.999737	1	0.992375	1	0.25368	-6.67585e-05	SPON1;EPAS1;SLC2A1;GATA3;HMGCR;RND3;THBS1;SLC7A1;FSTL1;RGS5;ABLIM1;PTPRZ1;CHL1;CALD1;KDR;SNCG;HES1;APOD;RNF152;MFSD2A;ABCA1;RBFOX2;ANXA2;CAV1;FN1;EN1;NSG1;SLC7A5;TPPP3;CXCL12;FABP5;COL4A2;COL4A1;CNTN1;SPARCL1;CD9
SMALL INTESTINE (BULK TISSUE)	37/2316	0.999526	1	0.988218	1	0.156137	-7.39924e-05	C1QB;SPON1;DDC;ONECUT2;EPAS1;THBS1;NTN1;FSTL1;APOLD1;SLC6A4;RGS5;EDNRB;CHL1;CALD1;ENC1;DPYSL3;KDR;CCL2;MFSD2A;ABCA1;IGFBP5;CD93;CAV1;FN1;CARTPT;SULF1;ATP1B1;SLCO1C1;CLDN5;PTPRB;CXCL12;COL4A2;COL4A1;SST;ALDH1A1;SPARCL1;SCG2
GASTRIC TISSUE (BULK)	42/2316	0.994076	1	0.929482	1	0.0382446	-0.000227228	C1QB;SPON1;DDC;ONECUT2;EPAS1;CTSZ;NTN1;FSTL1;RGS5;EDNRB;CHL1;CALD1;ENC1;DPYSL3;KDR;SERPINH1;CCL2;IGFBP7;APOD;PROM1;IGFBP5;CD93;CAV1;FN1;NR2F1;EBF3;NR2F2;CARTPT;SULF1;ATP1B1;MEIS2;CLDN5;TPPP3;PTPRB;CXCL12;COL4A2;COL4A1;SST;ALDH1A1;SPARCL1;CD9;AGRN

## Sheet: GTEx Tissue Sample Gene Expression Profiles up
Term	Overlap	P-value	Adjusted P-value	Old P-value	Old Adjusted P-value	Z-score	Combined Score	Genes
GTEX-WVLH-0011-R4A-SM-3MJFS_brain_male_50-59_years	139/1957	1.93038e-30	5.63284e-27	7.02756e-28	2.05064e-24	-1.72811	118.237	SERPINE2;ARL6IP1;STMN2;STMN3;PEBP1;STMN4;SRP14;COX6A1;NUDT3;RGS4;CHCHD2;EDNRB;KIF5C;BASP1;KIF5B;STMN1;MYEOV2;SOX11;TMEM130;ATP5J2;COX6B1;OLFM1;LARS2;COX7A2L;NGFRAP1;SUB1;MATR3;TAGLN3;SCG2;PPIA;FKBP3;PFN2;BEX4;GRIA2;GPM6A;RTN3;RTN1;TTYH1;GLO1;MGST3;NTM;SLC1A3;COX7A2;ATXN7L3B;ATP5O;UQCRH;PCDH17;ATP5L;CALCR;UBB;MAP2;ATP5E;APOE;GPM6B;CBX5;CADM1;SYT1;CADM2;TMA7;GNAO1;UQCRQ;GNAS;CNTN1;CPE;CALM3;CALM1;C…
GTEX-X261-0011-R8A-SM-4E3I5_brain_male_50-59_years	135/1878	5.24598e-30	7.65389e-27	1.78757e-27	2.60806e-24	-1.69425	114.226	APP;SPARC;ARL6IP1;STMN2;STMN3;SRP14;COX6A1;HS6ST2;NUDT3;RGS4;CHCHD2;TUBB3;DPYSL2;STMN1;MYEOV2;CHGB;APLP1;SOX11;CARTPT;ATP1B1;TMEM130;OLFM1;ACLY;COX7A2L;NGFRAP1;MORF4L2;SUB1;MAP1B;SCG5;TAGLN3;SCG2;PFN2;BEX4;MEG3;RTN3;RTN1;MAGED1;GLO1;CRABP1;SLC1A3;ATXN7L3B;RTN4;PCDH17;ACAT2;PRDX2;CALCR;UBB;MAP2;PRDX1;G3BP2;CAMTA1;NDN;APOE;TSPAN3;HSPA8;SYT4;HSPA5;CADM1;TMA7;NSG1;TBCA;GNAO1;AHI1;TH;GNAS;CPE;CALM3;CA…
GTEX-T5JC-0011-R4A-SM-32PLT_brain_male_20-29_years	129/1948	3.5114e-25	3.41542e-22	4.50924e-23	4.38598e-20	-1.72171	96.9473	SERPINE2;ARL6IP1;STMN2;STMN3;PEBP1;STMN4;SRP14;COX6A1;NUDT3;CHCHD2;EDNRB;KIF5C;DPYSL2;STMN1;MYEOV2;RPS10;APLP1;SOX11;CARTPT;TMEM130;ATP5J2;COX6B1;OLFM1;LARS2;NGFRAP1;SUB1;SCG5;SPARCL1;TAGLN3;SCG2;FKBP3;PFN2;BEX4;GRIA2;GPM6A;RTN3;RTN1;TTYH1;GLO1;MGST3;NTM;CRABP1;SLC1A3;COX7A2;PCDH17;ATP5L;LDHB;PRDX2;UBB;MAP2;ATP5E;APOE;TSPAN3;GPM6B;CADM1;SYT1;CADM2;TMA7;GNAO1;GNAS;CNTN1;CPE;CALM3;CALM1;CALM2;RNF18…
GTEX-R55E-0008-SM-48FCG_skin_male_20-29_years	109/1599	4.93368e-22	2.39941e-19	3.53833e-20	1.72081e-17	-1.77171	86.9215	RPL4;RPL5;EIF4A1;RPL3;SERPINE2;RPL32;RPL8;RPL7;ACTG1;EEF1B2;RPS14;RPS16;RPS19;FTH1;RPL38;RPL37;KPNA2;TMSB10;RPS13;RPS12;TPM4;RPS8;RPS5;RPL23;RPSA;EEF1A1;ACLY;COX7A2L;NCL;SNRPG;SMS;RPL24;SNRPE;ERH;PPIA;MAGED1;HSP90B1;CCNB1;SERPINH1;SLC38A2;SLC38A5;BTF3;RPL41;HSPA5;UBE2C;CBX3;SHFM1;CAV1;FN1;EIF2S2;EEF2;GNB2L1;RPS25;CXCL12;HNRNPK;CDK4;RPS29;CALR;HNRNPC;RPS21;RPS24;RPS23;TOP2A;SLC25A3;HEXB;RPLP0;SLC7…
GTEX-TMMY-1726-SM-4DXTD_ovary_female_40-49_years	107/1582	2.37053e-21	7.68577e-19	1.48334e-19	4.80932e-17	-1.79067	85.0411	RPL4;EIF4A2;RPL5;RPL3;RPL32;TFRC;HNRNPU;RPL8;RPL9;HS6ST2;RPL7;ACTG1;EEF1B2;RPS14;RPS16;RPL18A;RPL36AL;RPL35;RPL38;RPL37;RPS11;RPL39;RPS10;RPS13;SOX4;RPS12;RPS9;IGFBP5;RPS8;RPS5;RPL23;RPS6;CSNK1E;SEPP1;EEF1A1;COX7A2L;NGFRAP1;MORF4L2;RPL24;MEG3;ZFP36L1;HNRNPDL;KCNQ1OT1;NDN;APOE;SLC38A2;BTF3;EGR1;JUN;RPL41;H3F3B;NR2F1;NR2F2;TBCA;EEF2;GNG11;GNB2L1;EIF1;NR4A2;SLC6A6;RPS25;NACA;ID2;RPS20;MAGED2;RPS21;I…
GTEX-Q2AG-0011-R4A-SM-2HMKA_brain_female_40-49_years	137/2317	3.62835e-22	2.1175e-19	2.52658e-20	1.47451e-17	-1.67199	82.5429	EIF4A2;APP;ARL6IP1;STMN2;STMN3;PEBP1;STMN4;COX6A1;HS6ST2;NUDT3;RGS4;KIF5C;TUBB3;BASP1;DPYSL2;STMN1;MYEOV2;CHGB;APLP1;SOX11;ATP1B1;TMEM130;OLFM1;COX7A2L;NGFRAP1;SUB1;MAP1B;SCG5;MATR3;TAGLN3;SCG2;FKBP3;PFN2;BEX4;MEG3;GRIA2;GPM6A;RTN3;RTN1;TTYH1;MAGED1;GLO1;NTM;SLC1A3;COX7A2;ATXN7L3B;RTN4;PCDH17;CALCR;UBB;MAP2;G3BP2;CAMTA1;NDN;TSPAN3;GPM6B;SPTBN1;SYT4;CBX5;CADM1;SYT1;CADM2;TMA7;GNAO1;GNAS;CNTN1;CPE;…
GTEX-QVJO-0011-R4A-SM-2S1QL_brain_female_60-69_years	134/2235	3.4787e-22	2.1175e-19	2.43848e-20	1.47451e-17	-1.66934	82.4826	APP;SERPINE2;ARL6IP1;STMN2;STMN3;PEBP1;STMN4;SRP14;COX6A1;RGS4;EDNRB;KIF5C;DPYSL2;STMN1;MYEOV2;APLP1;SOX11;CARTPT;TMEM130;ATP5J2;OLFM1;LARS2;COX7A2L;NGFRAP1;SUB1;MAP1B;SCG5;SPARCL1;ERH;MATR3;TAGLN3;SCG2;FKBP3;PFN2;BEX4;GRIA2;GPM6A;RTN3;RTN1;TTYH1;GLO1;MGST3;NTM;SLC1A3;COX7A2;ATXN7L3B;RTN4;PCDH17;ATP5L;LDHB;CALCR;MAP2;CAMTA1;APOE;TSPAN3;GPM6B;SPTBN1;CBX5;CADM1;SYT1;CADM2;TMA7;GNAO1;GNAS;CNTN1;CPE;…
GTEX-XLM4-0011-R3B-SM-4AT6E_brain_male_60-69_years	147/2627	1.32621e-21	5.5284e-19	8.263e-20	3.44449e-17	-1.67878	80.7023	EIF4A2;APP;ARL6IP1;STMN2;STMN3;PEBP1;STMN4;SRP14;COX6A1;HS6ST2;NUDT3;RGS4;CHCHD2;KIF5C;TUBB3;BASP1;DPYSL2;STMN1;MYEOV2;CHGB;APLP1;ATP1B1;TMEM130;ATP5J2;OLFM1;LARS2;COX7A2L;NGFRAP1;MORF4L2;SUB1;MAP1B;SCG5;SMS;SPARCL1;MATR3;TAGLN3;SCG2;FKBP3;PFN2;BEX4;MEG3;GRIA2;GPM6A;RTN3;RTN1;TTYH1;MAGED1;GLO1;MGST3;NTM;SLC1A3;ATXN7L3B;NREP;UQCRH;RTN4;PCDH17;PRDX2;MAP2;G3BP2;CAMTA1;TSPAN3;GPM6B;SYT4;SYT1;CADM2;TM…
GTEX-WHSE-0011-R8A-SM-3P5Z1_brain_male_20-29_years	120/1906	1.90896e-21	6.96292e-19	1.1806e-19	4.30624e-17	-1.67144	79.7406	APP;ARL6IP1;STMN2;STMN3;PEBP1;STMN4;SRP14;COX6A1;HS6ST2;NUDT3;RGS4;CHCHD2;TUBB3;DPYSL2;STMN1;MYEOV2;KPNA2;CHGB;APLP1;SOX11;CARTPT;ATP1B1;TMEM130;ATP5J2;COX6B1;OLFM1;NGFRAP1;MORF4L2;SUB1;SCG5;TAGLN3;SCG2;PPIA;PFN2;BEX4;MEG3;RTN3;RTN1;TTYH1;MAGED1;CRABP1;COX7A2;ATXN7L3B;UQCRH;RTN4;PCDH17;PRDX2;CALCR;UBB;MAP2;ATP5E;G3BP2;CAMTA1;NDN;APOE;TSPAN3;SYT4;TMA7;NSG1;TBCA;GNAO1;AHI1;TH;GNAS;CALM3;CALM2;RNF18…
GTEX-QVJO-0011-R8A-SM-447C7_brain_female_60-69_years	119/1906	5.88194e-21	1.71635e-18	3.30525e-19	9.64472e-17	-1.7029	79.325	APP;ARL6IP1;STMN2;STMN3;PEBP1;STMN4;SRP14;COX6A1;NUDT3;CHCHD2;TUBB3;DPYSL2;STMN1;MYEOV2;CHGB;APLP1;SOX11;CARTPT;ATP1B1;TMEM130;ATP5J2;COX6B1;OLFM1;PCP4;COX7A2L;NGFRAP1;SUB1;MAP1B;SCG5;TAGLN3;SCG2;PPIA;PFN2;BEX4;RTN3;RTN1;TTYH1;MGST3;CRABP1;COX7A2;ATXN7L3B;UQCRH;PCDH17;ATP5L;PRDX2;CALCR;UBB;MAP2;ATP5E;CAMTA1;NDN;APOE;SYT4;SYT1;CADM2;LY86;TMA7;NSG1;TBCA;GNAO1;TH;GNAS;CNTN1;CALM3;ITM2A;CALM2;RNF187;…
GTEX-TSE9-0011-R8A-SM-3DB7R_brain_female_60-69_years	104/1548	1.62403e-20	4.30811e-18	8.60849e-19	2.2836e-16	-1.72435	78.5731	ARL6IP1;STMN2;STMN3;PEBP1;STMN4;SRP14;COX6A1;TUBB3;DPYSL2;STMN1;MYEOV2;CHGB;APLP1;SOX11;CARTPT;TMEM130;OLFM1;NGFRAP1;SUB1;MAP1B;SCG5;VDAC3;MATR3;TAGLN3;SCG2;PFN2;BEX4;RTN3;RTN1;TTYH1;MAGED1;CRABP1;ATXN7L3B;PCDH17;CALCR;UBB;MAP2;CAMTA1;NDN;APOE;HSPA8;SYT4;CBX5;SYT1;TMA7;TBCA;GNAO1;AHI1;TH;GNAS;CNTN1;CALM3;CALM2;RNF187;YWHAE;ZCCHC12;YWHAB;COX4I1;ELAVL4;CELF4;ZCCHC18;ELAVL2;UCHL1;TUBA1B;SEPT7;TUBA1A…
GTEX-R55C-0008-SM-48FCF_skin_male_40-49_years	90/1271	3.53092e-19	7.92556e-17	1.47295e-17	3.3062e-15	-1.75503	74.567	RPL4;TOP2A;RPL5;EIF4A1;RPL3;SERPINE2;TFRC;HEXB;RPLP0;RND3;ACTG1;EEF1B2;RBM3;RPS16;CTSL;SEC61G;FTH1;SUMO2;PHGDH;RPL38;RPL37;KPNA2;TMSB10;RPS13;RPS12;TPI1;TPM4;ANXA2;RPL23;F2R;RPL13A;RPSA;EEF1A1;ACLY;COX7A2L;NCL;MORF4L2;RPL37A;CANX;SMS;CKS2;SNRPE;ERH;PABPC1;PPIA;MAGED1;GLO1;RPL12;THBS1;SLC7A1;FSTL1;HSP90B1;LDHA;CCNB1;PSMB5;SERPINH1;RPS3;WBP5;CCL2;TCEB2;RPL15;SLC38A2;RPL41;NPM1;HSPA5;UBE2C;CBX3;SHFM…
GTEX-WHSE-0011-R2A-SM-3P5ZL_brain_male_20-29_years	106/1660	2.78251e-19	6.76614e-17	1.13899e-17	2.76964e-15	-1.69779	72.5393	APP;ARL6IP1;STMN2;STMN3;STMN4;SRP14;COX6A1;NUDT3;RGS4;CHCHD2;KIF5C;TUBB3;DPYSL2;KIF5B;STMN1;MYEOV2;APLP1;SOX11;ANK3;ATP1B1;OLFM1;LARS2;NGFRAP1;MAP1B;SCG5;TAGLN3;SCG2;BEX4;RTN3;RTN1;TTYH1;MGST3;CRABP1;COX7A2;ATXN7L3B;UQCRH;RTN4;PCDH17;PRDX2;UBB;MAP2;ATP5E;CAMTA1;APOE;GPM6B;SYT1;CADM2;TMA7;NSG1;GNAO1;TH;CNTN1;CALM3;CALM2;RNF187;SNAP25;ZCCHC12;HSP90AB1;COX4I1;ELAVL4;COX7C;ELAVL2;ELAVL3;UCHL1;HINT1;T…
GTEX-P4PQ-0008-SM-48TDX_skin_male_60-69_years	79/1027	6.20973e-19	1.208e-16	2.58389e-17	5.02652e-15	-1.72552	72.339	RPL4;RPL5;RPL3;SERPINE2;RPL32;RPLP1;HEXB;RPLP0;RPL8;RPL7;ACTG1;EEF1B2;RPS14;RPS16;RPS19;RPL18A;TUBB3;CTSL;FTH1;RPL35;RPLP2;RPL38;RPL37;RPS11;TMSB10;RPS10;RPS13;CTSB;RPS12;RPS9;TPM4;ANXA2;RPS8;RPS5;RPL23;RPS6;RPL13A;RPSA;EEF1A1;RPL37A;RPL24;PABPC1;UBA52;PPIA;LY6E;MAGED1;RPL12;RPL11;FSTL1;RPS15A;PSMB5;SERPINH1;RPS3;NDN;RPL13;CCL2;RPL15;RPL18;RPS27A;RPL41;NPM1;FN1;RPL35A;EEF2;GNB2L1;ATOX1;FKBP1A;RPS…
GTEX-QCQG-1426-SM-48U22_ovary_female_50-59_years	83/1165	7.55547e-18	1.10234e-15	2.42048e-16	3.53148e-14	-1.8131	71.4802	RPL4;RPL5;RPL3;SERPINE2;RPL32;TFRC;RPLP1;HNRNPU;RPL8;HS6ST2;RPL7;EEF1B2;RPS4X;RPS14;RGS2;RPS16;RPS19;RPL18A;RPL35;RPLP2;RPL38;RPL37;RPS11;RPS10;RPS13;SOX4;RPS12;RPS9;IGFBP5;PEG3;TSC22D1;RPS8;RPS5;RPL23;RPS6;RPL13A;RPSA;FOS;EEF1A1;NGFRAP1;MORF4L2;RPL37A;RPL24;SRSF3;SNRPE;XIST;RPL12;RPL11;RPS15A;HNRNPDL;KCNQ1OT1;RPS3;WBP5;NDN;RPL13;RPL15;RPL18;RPS27A;HNRNPA0;BTF3;EGR1;MARCKSL1;RPL41;NPM1;H3F3B;RPL3…
GTEX-RU72-0008-SM-46MV8_skin_female_50-59_years	81/1103	3.37398e-18	5.18172e-16	1.17704e-16	1.80769e-14	-1.75217	70.4904	RPL4;RPL5;SLC25A3;RPL3;RPL32;RPLP1;HEXB;RPLP0;RPL8;RPL7;ACTG1;EEF1B2;RPS4X;RPS14;RPS16;RPS19;RPL18A;CTSL;FTH1;RPL35;RPLP2;RPL38;RPL37;RPS11;TMSB10;RPS10;RPS13;RPS12;RPS9;TPM4;ANXA2;RPS8;RPS5;RPL23;RPS6;TCF12;RPL13A;RPSA;EEF1A1;ACLY;RPL37A;RPL24;PABPC1;UBA52;LY6E;MAGED1;RPL12;RPL11;FSTL1;RTN4;RPS15A;SERPINH1;RPS3;WBP5;NDN;RPL13;RPL15;RPL18;RPS27A;SLC38A2;BTF3;EGR1;RPL41;FN1;RPL35A;EEF2;GNB2L1;RPS2…
GTEX-Q2AH-0008-SM-48U2J_skin_male_40-49_years	106/1709	2.30803e-18	4.20928e-16	7.84991e-17	1.43163e-14	-1.73207	70.3398	RPL4;RPL5;EIF4A1;RPL3;SERPINE2;TFRC;ACTG1;EEF1B2;CHCHD2;RPS16;TUBB3;FTH1;CFL1;RPL38;RPL37;KPNA2;TMSB10;TPM4;RPL23;RPSA;ATP5J2;EEF1A1;ACLY;COX7A2L;NCL;SNRPG;SMS;SNRPE;ERH;PFN1;PPIA;VCP;MAGED1;HSP90B1;LDHA;CCNB1;SERPINH1;SLC38A2;SLC38A5;HSPA5;UBE2C;CBX3;SHFM1;CAV1;FN1;TMA7;TBCA;EIF2S2;EEF2;ZWINT;GNB2L1;CCT6A;CDK4;RPS29;CDK1;CALR;HNRNPC;RPS21;RPS24;RPS23;TOP2A;ARF1;SLC25A3;HEXB;RPLP0;SLC7A11;YBX1;AT…
GTEX-XOTO-0011-R1B-SM-4B65C_brain_male_50-59_years	111/1807	6.05645e-19	1.208e-16	2.30259e-17	4.79926e-15	-1.67614	70.3108	APP;ARL6IP1;STMN2;STMN3;STMN4;COX6A1;HS6ST2;NUDT3;RGS4;KIF5C;TUBB3;BASP1;DPYSL2;STMN1;MYEOV2;APLP1;SOX11;ANK3;CARTPT;TMEM130;ATP5J2;OLFM1;NGFRAP1;SUB1;SCG5;MATR3;TAGLN3;SCG2;PFN2;BEX4;MEG3;GRIA2;GPM6A;RTN3;RTN1;TTYH1;NTM;SLC1A3;PCDH17;CALCR;MAP2;CAMTA1;APOE;GPM6B;SYT4;SYT1;CADM2;TMA7;GNAO1;TH;GNAS;CNTN1;CPE;CALM3;CALM1;CALM2;RNF187;YWHAE;SNAP25;ZCCHC12;YWHAB;NCAN;COX4I1;ELAVL4;CELF4;DBI;ELAVL2;EL…
GTEX-X585-0011-R2B-SM-46MVF_brain_male_50-59_years	113/1895	2.55543e-18	4.38632e-16	8.57917e-17	1.47259e-14	-1.66542	67.4634	APP;ARL6IP1;STMN2;STMN3;STMN4;SRP14;COX6A1;NUDT3;RGS4;CHCHD2;TUBB3;DPYSL2;STMN1;MYEOV2;CHGB;APLP1;SOX11;ANK3;ATP1B1;TMEM130;SEPP1;OLFM1;NGFRAP1;MAP1B;SCG5;VDAC3;TAGLN3;SCG2;BEX4;RTN3;RTN1;MGST3;COX7A2;ATXN7L3B;ATP5O;UQCRH;RTN4;LDHB;PRDX2;CALCR;UBB;MAP2;ATP5E;APOE;GPM6B;SYT4;SYT1;CADM2;LY86;NSG1;TBCA;GNAO1;TH;GNAS;CNTN1;CALM3;ITM2A;CALM2;RNF187;YWHAE;SNAP25;ZCCHC12;YWHAB;COX4I1;ELAVL4;CELF4;COX7C;…
GTEX-R55E-0011-R4A-SM-2TC5H_brain_male_20-29_years	131/2423	8.83114e-18	1.22711e-15	2.69319e-16	3.74226e-14	-1.71209	67.2307	EIF4A2;APP;ARL6IP1;STMN2;STMN3;PEBP1;STMN4;COX6A1;NUDT3;RGS4;KIF5C;TUBB3;BASP1;DPYSL2;STMN1;MYEOV2;APLP1;SOX11;ATP1B1;TMEM130;ATP5J2;OLFM1;LARS2;NGFRAP1;SUB1;MAP1B;SCG5;MATR3;TAGLN3;SCG2;PFN2;BEX4;GRIA2;GPM6A;RTN3;RTN1;TTYH1;MGST3;NTM;SLC1A3;COX7A2;ATXN7L3B;NREP;PCDH17;PRDX2;CALCR;UBB;MAP2;G3BP2;CAMTA1;TSPAN3;GPM6B;SPTBN1;SYT4;CBX5;SYT1;CADM2;TMA7;GNAO1;GNAS;CNTN1;CPE;CALM3;CALM1;CALM2;RNF187;YWH…
GTEX-P44H-0011-R8A-SM-2XCEL_brain_male_40-49_years	130/2367	3.36551e-18	5.18172e-16	1.10858e-16	1.79713e-14	-1.67038	67.2044	SERPINE2;ARL6IP1;STMN2;STMN3;PEBP1;STMN4;SRP14;COX6A1;HS6ST2;TUBB3;DPYSL2;KIF5B;STMN1;MYEOV2;CHGB;APLP1;SOX11;CARTPT;TMEM130;COX7A2L;NGFRAP1;MORF4L2;SUB1;MAP1B;SCG5;VDAC3;ERH;MATR3;TAGLN3;SCG2;FKBP3;PFN2;BEX4;GRIA2;GPM6A;RTN3;RTN1;TTYH1;MAGED1;GLO1;SLC1A3;COX7A2;ATXN7L3B;RTN4;PCDH17;LDHB;CALCR;MAP2;G3BP2;CAMTA1;NDN;APOE;GPM6B;SYT4;CBX5;CADM1;SYT1;CBX3;CADM2;TMA7;TBCA;GNAO1;AHI1;GNAS;CNTN1;CPE;CAL…
GTEX-RWS6-1026-SM-47JXD_ovary_female_60-69_years	97/1574	1.36568e-16	1.47594e-14	3.27697e-15	3.54156e-13	-1.81668	66.3627	RPL4;RPL5;RPL3;RPL32;TFRC;HNRNPU;RPL8;HS6ST2;RPL7;RPS14;RGS2;RPS16;RPL36AL;RPL35;RPL38;RPL37;RPS11;TMSB10;RPL39;RPS13;SOX4;CHGB;RPS12;DDX17;RPS9;IGFBP5;RPS8;RPS5;RPL23;RPS6;RPSA;CSNK1E;EEF1A1;NGFRAP1;MORF4L2;RPL24;SRSF3;XIST;MEG3;GLO1;HNRNPDL;KCNQ1OT1;NDN;BTF3;EGR1;RPL41;NSG1;NR2F2;EEF2;GNG11;GNB2L1;EIF1;NR4A2;RPS25;NACA;RPS29;ID2;RPS20;MAGED2;RPS21;ITM2A;RPS24;ITM2B;RPS23;RPLP1;RPS4X;RPLP2;PEG3;…
GTEX-WZTO-0011-R4A-SM-3NMC7_brain_male_40-49_years	126/2284	9.34885e-18	1.24e-15	2.82652e-16	3.74899e-14	-1.67928	65.8465	APP;ARL6IP1;STMN2;STMN3;PEBP1;STMN4;COX6A1;NUDT3;RGS4;KIF5C;TUBB3;BASP1;DPYSL2;STMN1;MYEOV2;CHGB;APLP1;SOX11;CARTPT;ATP1B1;TMEM130;ATP5J2;OLFM1;NGFRAP1;SUB1;MAP1B;SCG5;MATR3;TAGLN3;SCG2;PPIA;FKBP3;PFN2;BEX4;MEG3;GRIA2;GPM6A;RTN3;RTN1;TTYH1;NTM;SLC1A3;COX7A2;ATXN7L3B;NREP;UQCRH;RTN4;PCDH17;PRDX2;UBB;MAP2;CAMTA1;NDN;GPM6B;SYT4;SYT1;CADM2;GNAO1;GNAS;CNTN1;CPE;CALM3;CALM1;CALM2;RNF187;YWHAE;SNAP25;ZC…
GTEX-X585-0011-R1B-SM-46MVE_brain_male_50-59_years	136/2580	1.42224e-17	1.80438e-15	4.19698e-16	5.32469e-14	-1.64458	63.796	APP;ARL6IP1;STMN2;STMN3;PEBP1;STMN4;SRP14;COX6A1;HS6ST2;NUDT3;RGS4;KIF5C;TUBB3;BASP1;DPYSL2;STMN1;MYEOV2;CHGB;APLP1;SOX11;ANK3;CARTPT;ATP1B1;TMEM130;ATP5J2;OLFM1;COX7A2L;NGFRAP1;MORF4L2;SUB1;MAP1B;SCG5;VDAC3;MATR3;TAGLN3;SCG2;PPIA;FKBP3;PFN2;LY6E;BEX4;MEG3;GRIA2;GPM6A;RTN3;RTN1;MAGED1;GLO1;MGST3;ATP5J;COX7A2;ATXN7L3B;ATP5O;UQCRH;RTN4;ATP5L;PRDX2;UBB;MAP2;NDN;GPM6B;SYT4;CADM1;SYT1;TMA7;TBCA;GNAO1;…
GTEX-XLM4-0011-R4B-SM-4AT5C_brain_male_60-69_years	115/2037	7.27725e-17	8.84792e-15	1.84561e-15	2.24396e-13	-1.71487	63.7233	APP;ARL6IP1;STMN2;STMN3;PEBP1;STMN4;SRP14;COX6A1;NUDT3;KIF5C;BASP1;DPYSL2;STMN1;MYEOV2;CHGB;APLP1;SOX11;CARTPT;TMEM130;OLFM1;LARS2;NGFRAP1;SUB1;MAP1B;SCG5;MATR3;TAGLN3;PFN2;BEX4;MEG3;GRIA2;GPM6A;RTN3;RTN1;TTYH1;NTM;SLC1A3;ATXN7L3B;RTN4;MAP2;CAMTA1;APOE;TSPAN3;GPM6B;SYT1;CADM2;TMA7;GNAO1;GNAS;CNTN1;CPE;CALM3;CALM1;CALM2;RNF187;YWHAE;SNAP25;ZCCHC12;YWHAB;NCAN;ELAVL4;CELF4;SLC7A11;ELAVL2;ELAVL3;UCHL…
GTEX-RNOR-0011-R4A-SM-3GAD3_brain_female_50-59_years	101/1684	1.72999e-16	1.74072e-14	4.06239e-15	4.09931e-13	-1.7029	61.8039	SERPINE2;ARL6IP1;STMN2;STMN3;PEBP1;STMN4;COX6A1;NUDT3;RGS4;EDNRB;KIF5C;DPYSL2;KIF5B;STMN1;MYEOV2;APLP1;SOX11;OLFM1;LARS2;NGFRAP1;SUB1;MATR3;TAGLN3;PFN2;BEX4;GPM6A;TTYH1;MGST3;NTM;SLC1A3;COX7A2;PCDH17;LDHB;CALCR;MAP2;ATP5E;APOE;TSPAN3;GPM6B;SYT1;CADM2;GNAO1;CNTN1;CPE;CALM3;CALM1;CALM2;RNF187;YWHAE;SNAP25;ZCCHC12;YWHAB;NCAN;COX4I1;ELAVL4;CELF4;SLC7A11;ELAVL2;UCHL1;HINT1;TUBA1B;SEPT7;SUMO1;YWHAQ;DNE…
GTEX-T2IS-0008-SM-4DM75_skin_female_20-29_years	105/1773	8.99615e-17	1.05003e-14	2.23371e-15	2.60719e-13	-1.66803	61.6288	RPL4;RPL5;EIF4A1;RPL3;SERPINE2;RPL32;RPL8;NUDT3;ACTG1;EEF1B2;RPS14;RPS16;RPS19;FTH1;RPL37;KPNA2;TMSB10;RPS13;RPS12;TPM4;RPS5;RPL23;RPSA;EEF1A1;COX7A2L;SMS;RPL24;SNRPE;ERH;PPIA;MAGED1;RTN4;HSP90B1;CCNB1;SERPINH1;SLC38A2;BTF3;RPL41;HSPA5;UBE2C;CBX3;SHFM1;CAV1;FN1;TBCA;EIF2S2;EEF2;GNG11;GNB2L1;RPS25;CXCL12;HNRNPK;CDK4;RPS29;CDK1;CALR;HNRNPC;RPS21;RPS24;RPS23;TOP2A;SLC25A3;HEXB;RPLP0;SLC7A11;YBX1;ATP…
GTEX-QVJO-0011-R2A-SM-2S1QK_brain_female_60-69_years	109/1903	2.14239e-16	2.01661e-14	4.94959e-15	4.659e-13	-1.67305	60.3628	ARL6IP1;STMN2;STMN3;PEBP1;STMN4;SRP14;COX6A1;HS6ST2;RGS4;KIF5C;MYEOV2;APLP1;ANK3;TMEM130;ATP5J2;OLFM1;COX7A2L;NGFRAP1;SUB1;MAP1B;TAGLN3;SCG2;PFN2;BEX4;GRIA2;GPM6A;RTN3;RTN1;TTYH1;GLO1;SLC1A3;COX7A2;ATXN7L3B;UQCRH;ATP5L;PRDX2;UBB;MAP2;ATP5E;CAMTA1;GPM6B;SPTBN1;SYT1;CADM2;TMA7;GNAO1;TH;GNAS;CNTN1;CPE;CALM3;CALM1;CALM2;RNF187;YWHAE;SNAP25;ZCCHC12;YWHAB;NCAN;COX4I1;ELAVL4;CELF4;SLC7A11;COX7C;ELAVL3;U…
GTEX-RU72-2226-SM-46MUE_ovary_female_50-59_years	117/2160	7.80486e-16	6.15529e-14	1.63217e-14	1.28721e-12	-1.71172	59.5449	RPL4;EIF4A2;RPL5;RPL3;SERPINE2;RPL32;SRP14;RPL8;HS6ST2;RPL7;ACTG1;EEF1B2;RPS14;RPS16;RPS19;RPL18A;RPL36AL;RPL35;RPL38;RPL37;HMGN2;RPS11;TMSB10;RPL39;RPS10;RPS13;SOX4;RPS12;HMGN1;RPS9;IGFBP5;RPS8;RPS5;RPL23;RPS6;RPSA;SEPP1;EEF1A1;COX7A2L;NGFRAP1;MORF4L2;SMS;RPL24;SRSF3;SNRPE;MATR3;UBA52;SRSF7;MEG3;GLO1;ZFP36L1;HNRNPDL;KCNQ1OT1;NDN;BTF3;RPL41;H3F3B;NR2F1;NSG1;NR2F2;TBCA;EEF2;GNG11;GNB2L1;NR4A2;SLC6…
GTEX-TSE9-0011-R6A-SM-3DB7L_brain_female_60-69_years	102/1714	1.99972e-16	1.94506e-14	4.63773e-15	4.51097e-13	-1.64483	59.4578	ARL6IP1;STMN2;STMN3;SRP14;COX6A1;HS6ST2;KIF5C;MYEOV2;APLP1;SOX11;CARTPT;TMEM130;PCP4;COX7A2L;NGFRAP1;SUB1;SCG5;SPARCL1;MATR3;TAGLN3;SCG2;FKBP3;PFN2;BEX4;MEG3;GRIA2;GPM6A;RTN3;RTN1;TTYH1;MAGED1;GLO1;CRABP1;SLC1A3;PCDH17;CALCR;MAP2;CAMTA1;NDN;APOE;GPM6B;HSPA8;SYT4;CADM1;SYT1;CADM2;TMA7;GNAO1;TH;CPE;CALM3;CALM1;CALM2;YWHAE;SNAP25;ZCCHC12;ONECUT2;YWHAB;NCAN;COX4I1;CELF4;ZCCHC18;UCHL1;HINT1;ENC1;NEFL;…
GTEX-R53T-0008-SM-48FEW_skin_female_50-59_years	71/987	1.54924e-15	1.13017e-13	3.11479e-14	2.21682e-12	-1.73306	59.0989	RPL4;RPL5;RPL3;SERPINE2;RPL32;HEXB;RPLP0;STMN2;RPL7;ACTG1;EEF1B2;RPS4X;RPS14;RPS16;RPS19;TUBB3;CTSL;TMSB4X;FTH1;SUMO2;RPL38;RPL37;TMSB10;RPS13;CTSB;RPS12;TPM4;ANXA2;RPS8;RPL23;RPS6;RPL13A;RPSA;EEF1A1;ACLY;COX7A2L;MORF4L2;RPL37A;PABPC1;LY6E;MAGED1;RPL12;RPL11;THBS1;FSTL1;RPS15A;SERPINH1;RPS3;WBP5;TCEB2;RPL15;SLC38A2;RPL41;NPM1;CAV1;FN1;RPL35A;EEF2;GNB2L1;RPS25;MARCKS;CXCL12;CDK4;RPS29;RPL22L1;RPS2…
GTEX-WFG8-0326-SM-4LVN4_pancreas_male_20-29_years	64/829	1.66155e-15	1.13513e-13	3.41963e-14	2.37583e-12	-1.73213	58.9463	RPL4;RPL5;RPL3;RPL32;ONECUT2;RPLP0;ATP5G2;RPL8;RPL7;ACTG1;EEF1B2;RPS4X;RPS14;RPS16;RPS19;RPL18A;RPL36AL;SEC61G;RPL35;RPL38;RPL37;RPS11;RPL39;RPS10;RPS13;RPS12;RPS9;RPS8;RPS5;RPL23;RPS6;AKR1A1;RPL13A;RPSA;EEF1A1;RPL37A;ALDH1A1;RPL24;DDC;RPL12;RPL11;RPS15A;SPP1;RPS3;RPL13;RPL15;RPL18;RPS27A;SLC38A5;RPL41;NPM1;RPL35A;EEF2;GNB2L1;RPS25;RPS28;RPS29;SST;RPS20;FAU;RPS21;RPS24;TPT1;RPS23
GTEX-XMD1-0008-SM-4AT41_skin_male_60-69_years	108/1911	7.77201e-16	6.15529e-14	1.61147e-14	1.28721e-12	-1.6936	58.9216	RPL4;RPL5;EIF4A1;SERPINE2;RPL32;TFRC;RPL8;ACTG1;EEF1B2;RPS16;RPS19;CFL1;RPL35;RPL38;RPL37;KPNA2;TMSB10;RPS13;RPS12;TPM4;RPL23;RPSA;ATP5J2;EEF1A1;LARS2;ACLY;NCL;SNRPG;SMS;SNRPE;ERH;PPIA;LY6E;MAGED1;GLO1;HSP90B1;LDHA;CCNB1;SERPINH1;SLC38A2;SLC38A5;HSPA5;UBE2C;CBX3;SHFM1;CAV1;FN1;TBCA;EIF2S2;EEF2;ZWINT;GNB2L1;CCT6A;HNRNPK;CDK4;RPS29;CDK1;CALR;HNRNPC;RPS21;RPS24;RPS23;TOP2A;HEXB;RPLP0;YBX1;RND3;TUBA1…
GTEX-N7MS-0011-R1a-SM-2HMJG_brain_male_60-69_years	110/1952	4.75533e-16	4.08119e-14	1.02865e-14	8.82826e-13	-1.6662	58.787	APP;ARL6IP1;STMN2;STMN3;PEBP1;STMN4;COX6A1;NUDT3;KIF5C;BASP1;DPYSL2;MYEOV2;CHGB;APLP1;ANK3;CARTPT;ATP1B1;TMEM130;ATP5J2;OLFM1;NGFRAP1;SUB1;MAP1B;SCG5;VDAC3;MATR3;TAGLN3;PPIA;FKBP3;PFN2;LY6E;BEX4;MEG3;GRIA2;GPM6A;RTN3;RTN1;MAGED1;GLO1;COX7A2;PRDX2;CALCR;UBB;MAP2;NDN;GPM6B;SYT4;SYT1;CADM2;TMA7;GNAO1;GNAS;CNTN1;CALM3;CALM1;CALM2;ITM2B;RNF187;YWHAE;SNAP25;ZCCHC12;ARF1;YWHAB;NCAN;ELAVL4;CELF4;ELAVL2;E…
GTEX-WL46-0011-R2A-SM-3LK6O_brain_male_50-59_years	111/1976	4.21269e-16	3.72504e-14	9.21189e-15	8.14554e-13	-1.65836	58.7113	APP;STMN2;STMN3;PEBP1;STMN4;SRP14;COX6A1;HS6ST2;NUDT3;RGS4;CHCHD2;KIF5C;MYEOV2;APLP1;SOX11;ATP1B1;TMEM130;PCP4;COX7A2L;NGFRAP1;SUB1;SCG5;MATR3;TAGLN3;SCG2;FKBP3;PFN2;BEX4;MEG3;GRIA2;GPM6A;RTN3;RTN1;TTYH1;CRABP1;SLC1A3;COX7A2;UQCRH;RTN4;ATP5L;MAP2;ATP5E;CAMTA1;NDN;APOE;GPM6B;SYT4;SYT1;CADM2;TMA7;GNAO1;TH;CPE;CALM3;CALM1;CALM2;RNF187;YWHAE;SNAP25;ZCCHC12;ONECUT2;YWHAB;NCAN;COX4I1;CELF4;ELAVL3;UCHL1…
GTEX-T2IS-0011-R3A-SM-32QPB_brain_female_20-29_years	141/2792	1.16061e-16	1.30256e-14	2.92407e-15	3.28171e-13	-1.5938	58.4805	EIF4A2;APP;ARL6IP1;STMN2;STMN3;PEBP1;STMN4;COX6A1;HS6ST2;RGS4;KIF5C;TUBB3;BASP1;DPYSL2;STMN1;MYEOV2;CHGB;RBFOX2;APLP1;SOX11;ANK3;ATP1B1;TMEM130;OLFM1;COX7A2L;NGFRAP1;MORF4L2;SUB1;MAP1B;SCG5;VDAC3;SMS;MATR3;TAGLN3;SCG2;PPIA;FKBP3;PFN2;BEX4;GRIA2;GPM6A;RTN3;RTN1;MAGED1;GLO1;MGST3;NTM;COX7A2;ATXN7L3B;NREP;ATP5O;UQCRH;RTN4;PCDH17;ATP5L;LDHB;PRDX2;CALCR;MAP2;G3BP2;CAMTA1;HSPA8;SYT4;SYT1;CADM2;GNAO1;AH…
GTEX-WVLH-0011-R2A-SM-3MJFJ_brain_male_50-59_years	136/2657	1.67774e-16	1.74072e-14	4.07403e-15	4.09931e-13	-1.609	58.4451	EIF4A2;APP;ARL6IP1;STMN2;STMN3;PEBP1;STMN4;COX6A1;HS6ST2;NUDT3;RGS4;KIF5C;TUBB3;BASP1;DPYSL2;STMN1;MYEOV2;CHGB;APLP1;SOX11;ATP1B1;TMEM130;OLFM1;LARS2;COX7A2L;NGFRAP1;SUB1;MAP1B;SCG5;SMS;MATR3;TAGLN3;SCG2;FKBP3;PFN2;BEX4;MEG3;GRIA2;GPM6A;RTN3;RTN1;TTYH1;GLO1;MGST3;NTM;SLC1A3;COX7A2;ATXN7L3B;NREP;UQCRH;RTN4;PCDH17;PRDX2;MAP2;G3BP2;CAMTA1;GPM6B;SYT4;SYT1;CADM2;TMA7;GNAO1;AHI1;GNAS;CNTN1;CYCS;CPE;CAL…
GTEX-R55D-0008-SM-48FEV_skin_male_50-59_years	77/1121	1.04952e-15	8.05923e-14	2.15201e-14	1.65251e-12	-1.67948	57.9261	RPL4;RPL5;EIF4A1;SLC25A3;RPL3;SERPINE2;RPL32;HEXB;RPLP0;RPL9;RPL7;ACTG1;EEF1B2;RPS16;RPS19;TUBB3;CTSL;TMSB4X;SEC61G;FTH1;RPL38;RPL37;TMSB10;RPS13;RPS12;TPM4;ANXA2;RPS8;RPL23;RPS6;F2R;EN1;RPL13A;RPSA;EEF1A1;ACLY;COX7A2L;MORF4L2;RPL37A;CANX;SNRPE;PABPC1;PPIA;MAGED1;RPL12;RPL11;THBS1;FSTL1;RTN4;HSP90B1;RPS15A;PSMB5;SERPINH1;RPS3;WBP5;TCEB2;RPL15;SLC38A2;NPM1;HSPA5;CAV1;FN1;RPL35A;TBCA;EIF2S2;EEF2;GN…
GTEX-XLM4-0011-R10A-SM-4AT5P_brain_male_60-69_years	128/2464	5.80351e-16	4.83847e-14	1.26181e-14	1.05199e-12	-1.64036	57.5487	EIF4A2;APP;ARL6IP1;STMN2;STMN3;PEBP1;STMN4;SRP14;COX6A1;NUDT3;RGS4;CHCHD2;KIF5C;TUBB3;BASP1;DPYSL2;STMN1;MYEOV2;CHGB;APLP1;CARTPT;ATP1B1;TMEM130;OLFM1;LARS2;COX7A2L;NGFRAP1;SUB1;MAP1B;SCG5;SPARCL1;MATR3;TAGLN3;FKBP3;PFN2;BEX4;MEG3;GRIA2;GPM6A;RTN3;RTN1;TTYH1;MAGED1;GLO1;NTM;SLC1A3;ATXN7L3B;NREP;UQCRH;RTN4;PRDX2;MAP2;G3BP2;CAMTA1;TSPAN3;GPM6B;SYT4;SYT1;CADM2;TMA7;NSG1;GNAO1;AHI1;GNAS;CNTN1;CPE;CAL…
GTEX-WZTO-0011-R3B-SM-3NMC6_brain_male_40-49_years	146/2972	2.93615e-16	2.67741e-14	6.94453e-15	6.33254e-13	-1.60739	57.487	EIF4A2;APP;ARL6IP1;STMN2;STMN3;PEBP1;STMN4;COX6A1;HS6ST2;NUDT3;RGS4;KIF5C;TUBB3;BASP1;DPYSL2;STMN1;MYEOV2;CHGB;RBFOX2;APLP1;SOX11;ANK3;ATP1B1;TMEM130;OLFM1;COX7A2L;NGFRAP1;MORF4L2;SUB1;MAP1B;SCG5;VDAC3;SMS;MATR3;TAGLN3;SCG2;FKBP3;PFN2;BEX4;MEG3;GRIA2;GPM6A;RTN3;RTN1;TTYH1;MAGED1;GLO1;NTM;SLC1A3;ATXN7L3B;NREP;RTN4;PCDH17;PRDX2;MAP2;G3BP2;CAMTA1;NDN;TSPAN3;GPM6B;HSPA8;SYT4;CADM1;SYT1;CADM2;GNAO1;AH…
GTEX-NPJ8-0226-SM-48TBN_adipose tissue_male_40-49_years	67/904	2.51616e-15	1.63159e-13	4.89993e-14	3.17733e-12	-1.69537	56.9916	RPL4;RPL5;EIF4A1;RPL32;RPLP1;RPLP0;SRP14;RPL7;EEF1B2;RPS16;RPL18A;CTSL;RPL35;RPLP2;RPL38;CD36;RPL37;RPS11;RPL39;RPS13;RPS12;RPS9;RPS8;RPS5;RPL23;RPS6;RPL13A;EEF1A1;CLDN5;NCL;RPL37A;SNRPG;RPL24;SNRPE;ERH;PTMA;UBA52;SRSF7;MGST3;RPL12;RPL11;RPS15A;ATP5E;PSMB1;RPS3;RPL13;TCEB2;APOD;RPS27A;ABCA1;BTF3;RPL41;SHFM1;RPL35A;NAP1L1;GNG11;ATOX1;FKBP1A;RPS25;CDK4;RPS29;TOMM7;RPS20;FAU;RPS21;RPS24;RPS23
GTEX-QDT8-0008-SM-48U2F_skin_female_30-39_years	75/1104	4.6808e-15	2.73172e-13	8.38869e-14	4.89564e-12	-1.71916	56.7242	RPL4;RPL5;EIF4A1;SLC25A3;RPL3;SERPINE2;RPL32;TFRC;RPLP0;ACTG1;EEF1B2;RBM3;RPS4X;RPS14;RPS16;CTSL;SEC61G;FTH1;PHGDH;RPL38;RPL37;TMSB10;RPS13;RPS12;TPM4;ANXA2;RPL23;RPL13A;RPSA;EEF1A1;ACLY;COX7A2L;NCL;RPL37A;CANX;SNRPE;PABPC1;PPIA;LY6E;MAGED1;RPL12;RPL11;SLC3A2;SLC7A1;FSTL1;HSP90B1;RPS15A;SERPINH1;RPS3;WBP5;CCL2;RPL15;RPS27A;SLC38A2;SLC38A5;NPM1;HSPA5;CBX3;CAV1;FN1;RPL35A;ATP2B1;TBCA;EIF2S2;EEF2;GN…
GTEX-T5JC-0011-R10A-SM-32PM2_brain_male_20-29_years	138/2781	1.2078e-15	9.0368e-14	2.52202e-14	1.88699e-12	-1.62181	55.7092	EIF4A2;APP;ARL6IP1;STMN2;STMN3;PEBP1;STMN4;COX6A1;HS6ST2;NUDT3;RGS4;CHCHD2;KIF5C;TUBB3;BASP1;DPYSL2;STMN1;MYEOV2;CHGB;RBFOX2;APLP1;ANK3;CARTPT;ATP1B1;TMEM130;OLFM1;LARS2;NGFRAP1;SUB1;MAP1B;SCG5;MATR3;TAGLN3;SCG2;FKBP3;PFN2;BEX4;MEG3;GRIA2;GPM6A;RTN3;RTN1;TTYH1;MAGED1;NTM;SLC1A3;COX7A2;ATXN7L3B;NREP;UQCRH;RTN4;PRDX2;MAP2;G3BP2;CAMTA1;TSPAN3;GPM6B;HSPA8;SYT4;SYT1;CADM2;NSG1;GNAO1;AHI1;GNAS;CNTN1;CY…
GTEX-TSE9-0011-R4A-SM-3DB7H_brain_female_60-69_years	96/1609	1.60455e-15	1.13513e-13	3.11155e-14	2.21682e-12	-1.63226	55.6046	YWHAE;SNAP25;ZCCHC12;ARL6IP1;YWHAB;NCAN;STMN2;ELAVL4;CELF4;STMN3;STMN4;ZCCHC18;COX6A1;ELAVL2;HS6ST2;RGS4;UCHL1;TUBA1B;SEPT7;SUMO1;KIF5C;CHL1;BASP1;DPYSL2;DNER;STMN1;ENC1;MYEOV2;NEFL;KIF1B;NEFM;KIF1A;YWHAG;HSP90AA1;ATPIF1;APLP1;SOX11;DYNLL1;TMEM130;YWHAZ;SLCO1C1;OLFM1;TUBB2B;GAP43;NGFRAP1;TUBB2A;SUB1;MAP1B;SCG5;DCX;SMS;MATR3;TAGLN3;SCG2;FKBP3;INA;PFN2;BEX4;GRIA2;GPM6A;RTN3;NDUFB8;RTN1;TTYH1;GLO1;N…
GTEX-NL4W-0011-R8a-SM-2I3G4_brain_male_50-59_years	88/1411	2.3227e-15	1.54037e-13	4.3671e-14	2.89618e-12	-1.631	54.9582	YWHAE;ZCCHC12;ARL6IP1;NCAN;STMN2;ELAVL4;CELF4;STMN3;ZCCHC18;ELAVL2;HS6ST2;NUDT3;ELAVL3;RGS4;UCHL1;TUBA1B;TUBA1A;CHL1;TUBB3;DPYSL2;DNER;STMN1;NEFL;NEFM;KIF1A;FGFBP3;YWHAG;CHGB;HSP90AA1;PEG3;HSBP1;APLP1;SOX11;CARTPT;ATP1B1;DYNLL1;TMEM130;SLCO1C1;OLFM1;SLC7A5;TUBB2B;GAP43;NGFRAP1;TUBB2A;MORF4L2;SUB1;MAP1B;SCG5;DCX;TAGLN3;SCG2;INA;BEX4;MEG3;NDUFB8;RTN1;MAGED1;CRMP1;ATXN7L3B;PCDH17;PGRMC1;CALCR;PTPRZ1…
GTEX-QVUS-0011-R3A-SM-3GAFD_brain_female_60-69_years	136/2759	3.63018e-15	2.20685e-13	6.931e-14	4.22736e-12	-1.65043	54.876	EIF4A2;APP;ARL6IP1;STMN2;STMN3;PEBP1;STMN4;SRP14;COX6A1;HS6ST2;RGS4;KIF5C;TUBB3;BASP1;DPYSL2;STMN1;CHGB;APLP1;ATP1B1;TMEM130;OLFM1;COX7A2L;NGFRAP1;MORF4L2;SUB1;MAP1B;SCG5;VDAC3;SMS;SPARCL1;MATR3;TAGLN3;SCG2;PPIA;FKBP3;PFN2;BEX4;MEG3;GRIA2;GPM6A;RTN3;RTN1;TTYH1;MAGED1;GLO1;MGST3;NTM;SLC1A3;ATXN7L3B;NREP;UQCRH;RTN4;PCDH17;ACAT2;LDHB;UBB;MAP2;G3BP2;CAMTA1;GPM6B;SYT4;SYT1;CADM2;GNAO1;AHI1;GNAS;CNTN1;…
GTEX-RN64-0008-SM-48FEZ_skin_male_50-59_years	81/1243	3.28561e-15	2.03988e-13	6.02433e-14	3.82152e-12	-1.63292	54.4567	RPL4;RPL5;RPL3;RPL32;CD81;RPLP1;HEXB;RPLP0;RPL8;RND3;RPL7;ACTG1;EEF1B2;RPS4X;RPS14;RPS16;RPS19;RPL18A;CTSL;FTH1;RPL35;RPLP2;RPL38;RPL37;RPS11;TMSB10;RPL39;RPS13;CTSB;RPS12;RPS9;TPM4;RPS8;RPS5;RPL23;RPS6;TCF12;EN1;RPL13A;RPSA;EEF1A1;RPL37A;RPL24;SNRPE;PABPC1;UBA52;LY6E;RPL12;RPL11;THBS1;FSTL1;RPS15A;SERPINH1;RPS3;WBP5;NDN;RPL13;RPL15;RPL18;RPS27A;SLC38A2;HNRNPA0;BTF3;EGR1;RPL41;FN1;RPL35A;EEF2;GNB…
GTEX-WFG7-0001-SM-3P61S_blood_male_20-29_years	176/3972	1.67274e-15	1.13513e-13	3.70644e-14	2.5152e-12	-1.60031	54.4494	RPL4;RPL5;EIF4A1;RPL32;TFRC;HNRNPU;SRP14;RPL8;ACTB;NUDT3;RPL7;ACTG1;EEF1B2;RPS14;CHCHD2;CCND2;RPS16;RPS19;RPL36AL;CFL1;RPL35;RPL38;RPL37;HMGN2;RPS11;KPNA2;TMSB10;RPS10;RPS13;RPS12;HMGN1;RPS8;RPS5;RPL23;RPS6;RPSA;ATP5J2;COX6B1;EEF1A1;LARS2;ACLY;NCL;SUB1;SNRPG;VDAC3;SMS;RPL24;SRSF3;SNRPE;ANAPC5;ERH;MATR3;PFN1;UBA52;PPIA;FKBP3;SRSF7;LY6E;VCP;GLO1;ATP5O;UQCRH;ACAT2;ATP5L;HSP90B1;LDHB;ATP5B;LDHA;CCNB1…
GTEX-NL3H-0008-SM-4E3HU_skin_male_60-69_years	105/1882	5.16995e-15	2.94517e-13	9.13293e-14	5.22547e-12	-1.64406	54.0829	RPL4;RPL5;EIF4A1;SERPINE2;TFRC;ACTG1;EEF1B2;CHCHD2;ALCAM;KPNA2;TMSB10;TPM4;RPL23;RPSA;EEF1A1;ACLY;NCL;MORF4L2;SNRPG;SMS;SNRPE;ERH;PPIA;VCP;MAGED1;GLO1;NREP;RTN4;HSP90B1;LDHA;CCNB1;SERPINH1;SLC38A2;SLC38A5;HSPA5;UBE2C;CBX3;SHFM1;CAV1;FN1;TBCA;EIF2S2;EEF2;ZWINT;GNB2L1;CCT6A;HNRNPK;CDK4;CDK1;ID3;CALR;HNRNPC;EIF4G2;RPS24;RPS23;TOP2A;SLC25A3;HEXB;RPLP0;HMGB2;HMGB3;SLC7A11;YBX1;RND3;RBM3;TUBA1B;SUMO1;Y…
GTEX-T2IS-0011-R6A-SM-32QP2_brain_female_20-29_years	127/2496	3.89215e-15	2.31782e-13	7.26484e-14	4.32629e-12	-1.62744	53.9981	EIF4A2;SERPINE2;ARL6IP1;STMN2;STMN3;PEBP1;SRP14;COX6A1;HS6ST2;CHCHD2;EDNRB;KIF5C;APLP1;SOX11;TMEM130;LARS2;PCP4;COX7A2L;NGFRAP1;SUB1;SCG5;MATR3;TAGLN3;SCG2;FKBP3;PFN2;BEX4;MEG3;GRIA2;GPM6A;RTN3;RTN1;TTYH1;GLO1;NTM;CRABP1;SLC1A3;COX7A2;ATXN7L3B;UQCRH;PCDH17;ATP5L;LDHB;CALCR;MAP2;G3BP2;CAMTA1;NDN;APOE;GPM6B;SYT4;CBX5;CADM1;SYT1;CADM2;TMA7;NSG1;GNAO1;TH;CPE;CALM3;CALM1;CALM2;RNF187;YWHAE;SNAP25;ZCCH…
GTEX-UTHO-0008-SM-4JBID_skin_male_60-69_years	74/1092	8.32738e-15	4.41805e-13	1.41756e-13	7.5208e-12	-1.65098	53.5235	RPL4;RPL5;RPL3;SERPINE2;RPL32;RPLP1;HEXB;RPLP0;RND3;RPL7;EEF1B2;RPS14;RPS19;RPL18A;CTSL;SEC61G;FTH1;RPL35;NEFL;RPL38;RPL37;RPS11;RPL39;RPS10;RPS13;CTSB;RPS12;RPS9;TPM4;ANXA2;RPS8;RPS5;RPL23;RPS6;RPL13A;ABCC9;RPSA;EEF1A1;MORF4L2;RPL37A;RPL24;MAGED1;RPL12;RPL11;THBS1;FSTL1;PGRMC1;RPS15A;SERPINH1;RPS3;WBP5;NDN;RPL13;TSPAN3;RPL15;RPS27A;SLC38A2;FN1;RPL35A;SULF1;EIF2S2;EEF2;GNB2L1;RPS25;MARCKS;CXCL12;…
GTEX-U8XE-0008-SM-4E3K4_skin_male_30-39_years	77/1174	1.25548e-14	6.31638e-13	2.04851e-13	1.03061e-11	-1.66554	53.3116	RPL4;RPL5;SLC25A3;RPL3;RPL32;HEXB;RPLP0;RPL7;ACTG1;EEF1B2;RPS14;RPS16;RPS19;RPL18A;CTSL;SEC61G;FTH1;RPLP2;RPL38;RPL37;TMSB10;RPL39;RPS13;RPS12;TPM4;ANXA2;RPS8;RPS5;RPL23;RPS6;RPL13A;RPSA;EEF1A1;COX7A2L;RPL37A;CANX;SNRPE;PABPC1;MAGED1;RPL12;RPL11;FSTL1;HSP90B1;PGRMC1;RPS15A;SERPINH1;RPS3;WBP5;CCL2;RPL15;RPS27A;SLC38A2;RPL41;NPM1;CBX3;FN1;RPL35A;NAP1L1;SULF1;EIF2S2;EEF2;GNB2L1;RPS25;MARCKS;RPS28;CX…
GTEX-VUSH-0004-SM-3P61T_blood_male_30-39_years	180/4129	3.26348e-15	2.03988e-13	6.95385e-14	4.22736e-12	-1.59249	53.119	RPL4;RPL5;EIF4A1;RPL3;RPL32;TFRC;HNRNPU;ATP5C1;SRP14;RPL8;ACTB;RPL7;ACTG1;EEF1B2;RPS14;CHCHD2;CCND2;RPS16;RPS19;RPL18A;RPL36AL;STMN1;CFL1;RPL35;RPL38;RPL37;HMGN2;RPS11;KPNA2;TMSB10;RPL39;RPS10;RPS13;RPS12;HMGN1;RPS9;RPS8;RPS5;RPL23;RPS6;RPSA;ATP5J2;COX6B1;EEF1A1;LARS2;ACLY;NCL;SUB1;SNRPG;VDAC3;SMS;RPL24;SRSF3;SNRPE;ANAPC5;ERH;MATR3;PFN1;UBA52;PPIA;FKBP3;SRSF7;LY6E;VCP;GLO1;ATP5O;ACAT2;ATP5L;HSP90…
GTEX-T6MN-0011-R5A-SM-32QPD_brain_male_50-59_years	125/2456	6.80355e-15	3.74581e-13	1.21058e-13	6.66505e-12	-1.6252	53.0161	APP;ARL6IP1;STMN3;PEBP1;SRP14;COX6A1;HS6ST2;RGS4;CHCHD2;EDNRB;KIF5C;MYEOV2;APLP1;SOX11;TMEM130;COX6B1;LARS2;PCP4;COX7A2L;NGFRAP1;SUB1;SCG5;SPARCL1;MATR3;TAGLN3;SCG2;FKBP3;PFN2;BEX4;MEG3;GRIA2;GPM6A;RTN3;RTN1;TTYH1;GLO1;NTM;CRABP1;SLC1A3;COX7A2;RTN4;PCDH17;ATP5L;LDHB;CALCR;MAP2;ATP5E;CAMTA1;NDN;APOE;TSPAN3;GPM6B;SYT4;CBX5;CADM1;SYT1;CADM2;TMA7;GNAO1;TH;CPE;CALM3;CALM1;CALM2;RNF187;YWHAE;SNAP25;ZCC…
GTEX-TSE9-2226-SM-4DXUR_ovary_female_60-69_years	120/2355	2.62809e-14	1.25717e-12	4.16144e-13	1.98523e-11	-1.69499	53.0022	RPL4;EIF4A2;RPL5;RPL3;RPL32;HNRNPU;RPL8;RPL9;HS6ST2;RPL7;ACTG1;EEF1B2;RPS14;RPS16;RPS19;RPL18A;RPL36AL;RPL35;RPL38;RPL37;HMGN2;RPS11;TMSB10;RPL39;RPS10;RPS13;SOX4;RPS12;DDX17;RPS9;RBFOX2;IGFBP5;RPS8;RPS5;RPL23;RPS6;RPSA;CSNK1E;SEPP1;EEF1A1;COX7A2L;NGFRAP1;MORF4L2;SMS;RPL24;MATR3;XIST;UBA52;MEG3;GLO1;ZFP36L1;HNRNPDL;KCNQ1OT1;NDN;BTF3;RPL41;H3F3B;NSG1;NR2F2;TBCA;EEF2;GNG11;GNB2L1;EIF1;NR4A2;SLC6A6;…
GTEX-PWCY-1326-SM-48TCU_ovary_female_20-29_years	106/1964	3.34078e-14	1.54736e-12	5.06653e-13	2.34669e-11	-1.70013	52.7549	RPL4;EIF4A2;RPL5;SPON1;RPL3;SERPINE2;RPL32;TFRC;HNRNPU;RPL8;RPL9;HS6ST2;RPL7;RPS14;RPS16;RPL18A;RPL36AL;DPYSL3;RPL35;RPL38;RPL37;HMGN2;RPS11;TMSB10;RPL39;RPS13;SOX4;RPS12;DDX17;RPS9;RBFOX2;IGFBP5;RPS8;RPS5;RPL23;RPS6;RPSA;CSNK1E;SEPP1;EEF1A1;NGFRAP1;MORF4L2;SMS;RPL24;SRSF3;SNRPE;XIST;MEG3;HNRNPDL;KCNQ1OT1;NDN;BTF3;RPL41;H3F3B;NSG1;NR2F2;EEF2;GNB2L1;NR4A2;SLC6A6;RPS25;NACA;RPS29;ID2;RPS20;MAGED2;H…
GTEX-P44H-0011-R4A-SM-2XCEW_brain_male_40-49_years	93/1577	9.96011e-15	5.18993e-13	1.65018e-13	8.59863e-12	-1.62622	52.4296	YWHAE;SNAP25;ZCCHC12;ARL6IP1;YWHAB;NCAN;STMN2;ELAVL4;CELF4;PEBP1;HMGB3;STMN4;HMGB1;COX6A1;ELAVL2;RGS4;UCHL1;HINT1;SEPT7;TUBA1A;SUMO1;YWHAQ;KIF5C;DPYSL2;DNER;STMN1;ENC1;MYEOV2;NEFL;FGFBP3;YWHAG;HSBP1;APLP1;H2AFV;USMG5;SOX11;YWHAZ;SLCO1C1;OLFM1;TUBB2B;GAP43;NGFRAP1;TUBB2A;SUB1;DCX;ERH;MATR3;TAGLN3;INA;PFN2;BEX4;GRIA2;GPM6A;NDUFB8;RTN1;NDUFB6;TTYH1;GLO1;NRXN1;CRMP1;SLC1A3;COX7A2;ATXN7L3B;PTN;PCDH17;…
GTEX-TMZS-0001-SM-3P61Q_blood_male_60-69_years	162/3571	5.24842e-15	2.94517e-13	1.03265e-13	5.79475e-12	-1.5837	52.0732	RPL4;RPL5;RPL3;RPL32;TFRC;HNRNPU;RPL8;ACTB;NUDT3;RPL7;ACTG1;EEF1B2;RPS14;CHCHD2;CCND2;RPS16;RPS19;RPL18A;RPL36AL;RPL35;RPL38;RPL37;HMGN2;RPS11;KPNA2;B2M;TMSB10;RPL39;RPS10;RPS13;RPS12;HMGN1;RPS9;RPS8;RPS5;RPL23;RPS6;RPSA;ATP5J2;EEF1A1;LARS2;ACLY;COX7A2L;NCL;SUB1;SNRPG;VDAC3;SMS;RPL24;SRSF3;SNRPE;ERH;MATR3;PFN1;UBA52;PPIA;SRSF7;LY6E;GLO1;ATP5O;UQCRH;ACAT2;ATP5L;LDHB;LDHA;CCNB1;ATP5E;G3BP2;FDFT1;BT…
GTEX-S7SE-0011-R7A-SM-2XCDI_brain_male_50-59_years	112/2104	1.30917e-14	6.47486e-13	2.16234e-13	1.06944e-11	-1.62583	51.9727	APP;STMN2;STMN3;PEBP1;STMN4;SRP14;COX6A1;HS6ST2;RGS4;CHCHD2;MYEOV2;APLP1;SOX11;TMEM130;PCP4;COX7A2L;NGFRAP1;SUB1;SCG5;MATR3;TAGLN3;SCG2;PPIA;FKBP3;PFN2;BEX4;MEG3;GRIA2;GPM6A;RTN3;RTN1;TTYH1;NTM;CRABP1;SLC1A3;COX7A2;ATP5O;UQCRH;RTN4;ATP5L;LDHB;MAP2;ATP5E;CAMTA1;NDN;APOE;SYT4;SYT1;CADM2;SHFM1;TMA7;GNAO1;TH;CPE;CALM3;CALM1;CALM2;RNF187;YWHAE;SNAP25;ONECUT2;YWHAB;NCAN;COX4I1;CELF4;COX7C;UCHL1;HINT1;T…
GTEX-T6MN-0011-R1A-SM-32QOY_brain_male_50-59_years	120/2317	8.11654e-15	4.38594e-13	1.41146e-13	7.5208e-12	-1.60166	51.9656	APP;ARL6IP1;STMN2;STMN3;PEBP1;STMN4;COX6A1;HS6ST2;RGS4;KIF5C;BASP1;DPYSL2;KIF5B;STMN1;MYEOV2;CHGB;APLP1;ANK3;ATP1B1;TMEM130;OLFM1;PCP4;COX7A2L;NGFRAP1;SUB1;MAP1B;SCG5;MATR3;TAGLN3;PPIA;FKBP3;PFN2;BEX4;GRIA2;GPM6A;RTN3;RTN1;GLO1;MGST3;COX7A2;ATXN7L3B;NREP;UQCRH;RTN4;PCDH17;MAP2;G3BP2;CAMTA1;GPM6B;SYT4;SYT1;CADM2;GNAO1;TH;CNTN1;CYCS;CPE;CALM3;CALM1;CALM2;RNF187;YWHAE;SNAP25;YWHAB;NCAN;COX4I1;ELAVL4…
GTEX-S341-0726-SM-4AD5R_ovary_female_40-49_years	106/1967	3.69196e-14	1.6833e-12	5.55349e-13	2.53204e-11	-1.67392	51.7744	RPL4;EIF4A2;RPL5;SPON1;RPL3;RPL32;SRP14;RPL8;HS6ST2;RPL7;EEF1B2;RPS14;RPS16;RPL18A;RPL36AL;RPL35;RPL38;RPL37;RPS11;TMSB10;RPL39;RPS10;RPS13;SOX4;RPS12;DDX17;RPS9;RBFOX2;IGFBP5;RPS8;RPS5;RPL23;RPS6;RPSA;SEPP1;EEF1A1;NGFRAP1;SNHG11;MORF4L2;SMS;RPL24;SNRPE;XIST;MEG3;GLO1;ATXN7L3B;HNRNPDL;KCNQ1OT1;NDN;BTF3;EGR1;JUN;RPL41;CBX5;H3F3B;NR2F1;NR2F2;EEF2;GNG11;GNB2L1;NR4A2;SLC6A6;RPS25;CDK4;NACA;RPS29;RPS2…
GTEX-T6MO-1126-SM-4DM5D_ovary_female_40-49_years	76/1225	3.34738e-13	1.20588e-11	4.07126e-12	1.48499e-10	-1.78956	51.4058	RPL5;RPL3;RPL32;HMGB1;ZCCHC18;RPL8;HS6ST2;RPL7;RPS4X;RPS14;RPS16;RPL18A;RPL36AL;RPL35;RPLP2;RPL38;RPL37;RPS11;RPS10;RPS13;RPS12;RPS9;IGFBP5;PEG3;RPS8;RPS5;RPL23;RPS6;RPL13A;FOS;CSNK1E;HNRNPH1;MORF4L2;RPL37A;LUC7L3;RPL24;MEG3;RPL12;RPL11;RPS15A;HNRNPDL;KCNQ1OT1;SH3BP5;RPS3;WBP5;NDN;RPL13;RPL15;RPL18;RPS27A;HNRNPA0;BTF3;RBM39;EGR1;RPL41;NPM1;H3F3B;NR2F1;RPL35A;NAP1L1;NR2F2;TBCA;GNG11;GNB2L1;RPS25;N…
GTEX-WZTO-0011-R8A-SM-4E3II_brain_male_40-49_years	138/2856	1.04692e-14	5.3595e-13	1.84891e-13	9.46514e-12	-1.59328	51.2881	EIF4A2;APP;ARL6IP1;STMN2;STMN3;PEBP1;STMN4;SRP14;COX6A1;HS6ST2;NUDT3;RGS4;TUBB3;BASP1;DPYSL2;STMN1;CHGB;APLP1;SOX11;ANK3;CARTPT;ATP1B1;TMEM130;OLFM1;ACLY;COX7A2L;NGFRAP1;MORF4L2;SUB1;MAP1B;SCG5;VDAC3;MATR3;TAGLN3;SCG2;FKBP3;PFN2;BEX4;MEG3;GRIA2;GPM6A;RTN3;RTN1;TTYH1;MAGED1;CRABP1;ATXN7L3B;RTN4;PCDH17;PRDX2;CALCR;UBB;MAP2;G3BP2;CAMTA1;NDN;TSPAN3;SYT4;CBX5;CADM1;SYT1;NSG1;TBCA;GNAO1;AHI1;TH;GNAS;CN…
GTEX-SIU7-0001-SM-3NMAW_blood_male_50-59_years	165/3711	1.60646e-14	7.81274e-13	2.92942e-13	1.42467e-11	-1.61364	51.2527	RPL4;RPL5;EIF4A1;RPL3;RPL32;TFRC;HNRNPU;RPL8;ACTB;RPL7;ACTG1;EEF1B2;RPS14;CHCHD2;CCND2;RPS16;RPS19;RPL18A;RPL36AL;RPL35;RPL38;RPL37;HMGN2;RPS11;KPNA2;B2M;TMSB10;RPL39;RPS10;RPS13;RPS12;HMGN1;RPS9;RPS8;RPS5;RPL23;RPS6;RPSA;EEF1A1;LARS2;ACLY;COX7A2L;NCL;SUB1;SNRPG;SMS;RPL24;SRSF3;SNRPE;ERH;MATR3;PFN1;UBA52;PPIA;FKBP3;SRSF7;LY6E;VCP;GLO1;UQCRH;ACAT2;ATP5L;HSP90B1;LDHB;LDHA;CCNB1;ATP5E;G3BP2;FDFT1;BT…
GTEX-N7MS-0826-SM-2HML4_heart_male_60-69_years	48/574	4.11187e-13	1.43168e-11	5.31003e-12	1.8446e-10	-1.77363	50.5834	COX7B;SLC25A3;NDUFB8;NDUFB6;MGST3;COX4I1;NDUFB4;ATP5A1;ATP5C1;ATP5J;COX7A2;ATP5G3;UQCR10;ATP5G2;ATP5O;COX5A;ATP5G1;COX7C;UQCRH;SLC8A1;MYL12A;ATP5L;LDHB;PRDX2;ATP5B;GNG5;ATP5E;BSG;CCL2;TCEB2;COX8A;MDH1;NDUFA4;ATPIF1;F2R;NDUFA1;USMG5;NDUFC1;ABCC9;ATP5F1;COX6C;ATP5J2;COX6B1;H19;UQCRQ;NDUFAB1;CYCS;SLC25A4
GTEX-TSE9-2826-SM-4DXTF_cervix uteri_female_60-69_years	93/1628	6.71701e-14	2.80003e-12	9.46186e-13	3.94425e-11	-1.65514	50.203	RPL4;RPL5;PTPRS;RPL3;HSP90AB1;RPL32;CD81;RPLP1;HEXB;HMGB1;SRP14;RPL8;RPL9;NUDT3;RPL7;EEF1B2;RPS4X;RPS14;CCND2;RPS16;RPS19;RPL18A;RPL36AL;SUMO2;RPL35;RPLP2;RPL38;RPL37;HMGN2;RPS11;RPL39;RPS10;RPS13;RPS12;RPS9;IGFBP5;RPS8;RPS5;RPL23;RPS6;TCF12;RPL13A;CSNK1E;EEF1A1;COX7A2L;MORF4L2;RPL37A;LUC7L3;RPL24;SRSF3;SNRPE;UBA52;RPL12;RPL11;PTN;ZFP36L1;RPS15A;HNRNPDL;KCNQ1OT1;RPS3;NDN;RPL13;RPL15;RPL18;RPS27A;…
GTEX-XOTO-0011-R3A-SM-4B64W_brain_male_50-59_years	117/2269	2.68326e-14	1.26286e-12	4.21811e-13	1.98523e-11	-1.60597	50.1852	APP;ARL6IP1;STMN2;STMN3;PEBP1;STMN4;SRP14;COX6A1;HS6ST2;NUDT3;RGS4;KIF5C;TUBB3;BASP1;DPYSL2;STMN1;MYEOV2;CHGB;APLP1;ATP1B1;TMEM130;ATP5J2;OLFM1;PCP4;NGFRAP1;SUB1;MAP1B;SCG5;MATR3;TAGLN3;SCG2;PPIA;PFN2;BEX4;MEG3;GRIA2;GPM6A;RTN3;RTN1;TTYH1;MGST3;NTM;SLC1A3;ATXN7L3B;NREP;UQCRH;RTN4;PRDX2;MAP2;CAMTA1;SYT4;SYT1;CADM2;TMA7;GNAO1;GNAS;CNTN1;CPE;CALM3;CALM1;CALM2;RNF187;YWHAE;SNAP25;ZCCHC12;YWHAB;NCAN;C…
GTEX-OHPK-0008-SM-4E3JL_skin_female_50-59_years	92/1589	4.2772e-14	1.89104e-12	6.25461e-13	2.76529e-11	-1.6152	49.7205	RPL4;TOP2A;RPL5;EIF4A1;RPL3;SERPINE2;RPL32;TFRC;HEXB;RPLP0;HMGB3;ACTG1;EEF1B2;RPS4X;TUBA1B;RPS16;RPS19;YWHAQ;CTSL;SEC61G;FTH1;SUMO2;RPL38;RPL37;KPNA2;TMSB10;RPL39;RPS13;CTSB;RPS12;TPI1;TPM4;ANXA2;H2AFZ;RPS8;RPS5;RPL23;RPL13A;RPSA;EEF1A1;ACLY;NCL;RPL37A;SNRPG;SMS;CKS2;SNRPE;ERH;PPIA;PCNA;MAGED1;GLO1;RPL12;NREP;THBS1;FSTL1;RTN4;LDHA;CCNB1;RPS15A;PSMB5;SERPINH1;RPS3;WBP5;RPL15;CCT5;NPM1;UBE2C;CBX3;C…
GTEX-XUJ4-1326-SM-4BOQ9_ovary_female_60-69_years	96/1757	3.54092e-13	1.26005e-11	4.35655e-12	1.56943e-10	-1.72386	49.4218	RPL4;EIF4A2;RPL5;RPL3;HSP90AB1;RPL32;RPLP1;RPLP0;HNRNPU;SRP14;RPL8;HS6ST2;RPL7;EEF1B2;RPS4X;RPS14;RPS16;RPS19;RPL18A;RPL36AL;SUMO2;RPL35;RPLP2;RPL38;RPL37;RPS11;RPS10;RPS13;SOX4;SLC18A2;RPS12;DDX17;RPS9;IGFBP5;PEG3;RPS8;RPS5;RPL23;RPS6;RPL13A;RPSA;SEPP1;EEF1A1;NGFRAP1;MORF4L2;RPL37A;ALDH1A1;SMS;LUC7L3;RPL24;XIST;UBA52;GLO1;RPL12;RPL11;ZFP36L1;ABLIM1;RPS15A;HNRNPDL;KCNQ1OT1;SH3BP5;RPS3;WBP5;NDN;RP…
GTEX-P44H-0011-R10A-SM-2XCEK_brain_male_40-49_years	114/2196	4.03709e-14	1.81234e-12	6.1086e-13	2.74229e-11	-1.57605	48.6063	APP;ARL6IP1;STMN2;STMN3;PEBP1;STMN4;SRP14;COX6A1;RGS4;KIF5C;BASP1;DPYSL2;KIF5B;STMN1;MYEOV2;ANK3;CARTPT;TMEM130;OLFM1;NGFRAP1;SUB1;MAP1B;SCG5;SPARCL1;ERH;MATR3;TAGLN3;SCG2;FKBP3;PFN2;BEX4;GRIA2;GPM6A;RTN3;RTN1;TTYH1;GLO1;NTM;SLC1A3;ATXN7L3B;NREP;ATP5O;UQCRH;RTN4;LDHB;MAP2;CAMTA1;GPM6B;SYT4;SYT1;CADM2;TMA7;GNAO1;AHI1;GNAS;CNTN1;CPE;CALM3;CALM1;CALM2;RNF187;YWHAE;SNAP25;YWHAB;NCAN;ELAVL4;CELF4;HMGB…
GTEX-NPJ7-0011-R8a-SM-2I3G2_brain_female_60-69_years	116/2280	9.10588e-14	3.54279e-12	1.29585e-12	5.04171e-11	-1.6158	48.518	EIF4A2;APP;ARL6IP1;STMN2;STMN3;STMN4;SRP14;HS6ST2;NUDT3;KIF5C;TUBB3;DPYSL2;STMN1;MYEOV2;CHGB;APLP1;SOX11;ANK3;CARTPT;ATP1B1;TMEM130;OLFM1;ACLY;COX7A2L;NGFRAP1;MORF4L2;SUB1;MAP1B;SCG5;VDAC3;MATR3;TAGLN3;SCG2;PFN2;BEX4;GRIA2;RTN3;RTN1;MAGED1;CRABP1;ATXN7L3B;RTN4;PCDH17;PRDX2;CALCR;UBB;MAP2;G3BP2;CAMTA1;NDN;SYT4;CBX5;CADM1;SYT1;TMA7;NSG1;TBCA;GNAO1;AHI1;TH;GNAS;CNTN1;CALM3;CALM2;RNF187;YWHAE;ZCCHC12…
GTEX-UPJH-0001-SM-3NMDE_blood_male_50-59_years	169/3891	5.51522e-14	2.36668e-12	9.27365e-13	3.92182e-11	-1.58836	48.4906	RPL4;RPL5;EIF4A1;RPL3;RPL32;TFRC;HNRNPU;ATP5C1;SRP14;RPL8;ACTB;RPL7;ACTG1;EEF1B2;RPS14;CHCHD2;CCND2;RPS16;RPS19;RPL18A;RPL36AL;RPL35;RPL38;RPL37;HMGN2;RPS11;KPNA2;B2M;TMSB10;RPL39;RPS10;RPS13;RPS12;HMGN1;RPS9;RPS8;RPS5;RPL23;RPS6;RPSA;ATP5J2;COX6B1;EEF1A1;LARS2;ACLY;COX7A2L;NCL;SUB1;SNRPG;SMS;RPL24;SRSF3;SNRPE;ANAPC5;ERH;MATR3;PFN1;UBA52;PPIA;SRSF7;LY6E;GLO1;ATP5O;UQCRH;ACAT2;ATP5L;HSP90B1;LDHB;L…
GTEX-XUW1-0126-SM-4BOOQ_ovary_female_50-59_years	96/1770	5.47929e-13	1.83777e-11	6.50233e-12	2.1809e-10	-1.71474	48.4117	RPL4;EIF4A2;RPL5;RPL3;HSP90AB1;SERPINE2;RPL32;TFRC;RPLP1;HNRNPU;RPL8;HS6ST2;RPL7;ACTG1;RPS4X;RPS14;RPS16;RPS19;RPL18A;RPL35;RPLP2;RPL38;RPL37;RPS11;TMSB10;RPS10;RPS13;SOX4;RPS12;DDX17;RPS9;IGFBP5;PEG3;TSC22D1;RPS8;RPS5;RPL23;RPS6;RPL13A;CSNK1E;EEF1A1;NGFRAP1;HNRNPH1;MORF4L2;RPL37A;LUC7L3;RPL24;SNRPE;XIST;UBA52;SRSF7;MEG3;RPL12;RPL11;RPS15A;HNRNPDL;KCNQ1OT1;SH3BP5;RPS3;WBP5;NDN;RPL13;RPL15;RPL18;R…
GTEX-WHSE-0011-R1A-SM-3P5ZK_brain_male_20-29_years	111/2146	1.23584e-13	4.68335e-12	1.69968e-12	6.44111e-11	-1.62013	48.1533	APP;ARL6IP1;STMN2;STMN3;PEBP1;STMN4;COX6A1;NUDT3;KIF5C;TUBB3;BASP1;DPYSL2;CFL1;MYEOV2;CHGB;APLP1;CARTPT;ATP1B1;TMEM130;ATP5J2;OLFM1;NGFRAP1;SUB1;MAP1B;SCG5;TAGLN3;SCG2;PPIA;PFN2;LY6E;BEX4;MEG3;GRIA2;GPM6A;RTN3;RTN1;MAGED1;ATXN7L3B;RTN4;PRDX2;UBB;MAP2;CAMTA1;NDN;GPM6B;SYT4;SYT1;CADM2;GNAO1;TH;CNTN1;CPE;CALM3;CALM1;CALM2;RNF187;YWHAE;SNAP25;ZCCHC12;ARF1;YWHAB;NCAN;ELAVL4;CELF4;ELAVL2;ELAVL3;UCHL1;T…
GTEX-PVOW-0011-R1A-SM-32PL6_brain_male_40-49_years	116/2265	5.76786e-14	2.43922e-12	8.51295e-13	3.70758e-11	-1.57804	48.1049	APP;ARL6IP1;STMN2;STMN3;PEBP1;STMN4;COX6A1;HS6ST2;RGS4;KIF5C;BASP1;DPYSL2;KIF5B;STMN1;MYEOV2;CHGB;APLP1;SOX11;ANK3;CARTPT;ATP1B1;TMEM130;OLFM1;COX7A2L;NGFRAP1;SUB1;MAP1B;SCG5;MATR3;TAGLN3;SCG2;FKBP3;PFN2;BEX4;MEG3;GRIA2;GPM6A;RTN3;RTN1;TTYH1;GLO1;SLC1A3;NREP;RTN4;PCDH17;CALCR;MAP2;CAMTA1;PROM1;GPM6B;SYT4;SYT1;CADM2;GNAO1;GNAS;CNTN1;CYCS;CPE;CALM3;TCF4;CALM1;ITM2A;CALM2;RNF187;YWHAE;SNAP25;ZCCHC12…
GTEX-X585-0002-SM-46MVA_blood_male_50-59_years	167/3824	5.21327e-14	2.2705e-12	8.75556e-13	3.75716e-11	-1.57023	48.0254	RPL4;RPL5;EIF4A1;RPL32;TFRC;HNRNPU;RPL8;ACTB;NUDT3;ACTG1;EEF1B2;RPS14;CHCHD2;CCND2;RPS16;RPS19;RPL36AL;CFL1;RPL35;RPL38;RPL37;HMGN2;RPS11;KPNA2;B2M;TMSB10;RPS10;RPS13;RPS12;HMGN1;RPS9;RPS8;RPL23;RPS6;RPSA;EEF1A1;LARS2;ACLY;NCL;SUB1;SNRPG;VDAC3;SMS;RPL24;SRSF3;SNRPE;ANAPC5;ERH;MATR3;PFN1;PPIA;SRSF7;VCP;GLO1;UQCRH;ACAT2;ATP5L;HSP90B1;LDHB;LDHA;CCNB1;ATP5E;PRDX1;G3BP2;FDFT1;BTF3;HSPA8;RPL41;CBX5;HSP…
GTEX-XUJ4-0004-SM-4BOQE_blood_female_60-69_years	173/4035	7.62791e-14	3.09142e-12	1.26589e-12	4.99173e-11	-1.58718	47.9398	RPL4;RPL5;EIF4A1;RPL3;RPL32;TFRC;HNRNPU;SRP14;RPL8;ACTB;NUDT3;RPL7;ACTG1;EEF1B2;RPS14;CHCHD2;CCND2;RPS16;RPS19;RPL18A;RPL36AL;CFL1;RPL35;RPL38;RPL37;HMGN2;RPS11;KPNA2;B2M;TMSB10;RPS10;RPS13;RPS12;HMGN1;RPS8;RPS5;RPL23;RPS6;RPSA;ATP5J2;EEF1A1;LARS2;ACLY;NCL;SUB1;SNRPG;SMS;RPL24;SRSF3;SNRPE;ANAPC5;ERH;MATR3;XIST;PFN1;UBA52;PPIA;SRSF7;LY6E;VCP;UQCRH;ACAT2;ATP5L;HSP90B1;LDHB;LDHA;CCNB1;ATP5E;G3BP2;SL…
GTEX-P4PP-2426-SM-3P61L_ovary_female_30-39_years	96/1793	1.17002e-12	3.55638e-11	1.30434e-11	3.96466e-10	-1.73933	47.7863	RPL4;EIF4A2;RPL5;SPON1;RPL3;HSP90AB1;RPL32;TFRC;ZCCHC18;RPL8;HS6ST2;RPL7;ACTG1;RPS4X;RPS14;RPS16;RPL18A;RPL36AL;SUMO2;ENC1;RPL35;RPLP2;RPL38;RPL37;RPS11;TMSB10;RPL39;RPS10;RPS13;SOX4;CHGB;RPS12;DDX17;RPS9;RBFOX2;IGFBP5;PEG3;RPS8;RPS5;RPL23;RPS6;RPL13A;RPSA;EEF1A1;MORF4L2;RPL37A;SMS;LUC7L3;RPL24;SNRPE;XIST;LY6E;DDC;RPL12;RPL11;RPS15A;HNRNPDL;KCNQ1OT1;SH3BP5;RPS3;WBP5;NDN;RPL13;RPL15;RPL18;RPS27A;H…
GTEX-XUZC-1026-SM-4BOPY_ovary_female_30-39_years	85/1481	7.73882e-13	2.48152e-11	8.79369e-12	2.81978e-10	-1.71265	47.7612	RPL4;RPL5;RPL3;RPL32;HNRNPU;ZCCHC18;RPL8;RPL9;HS6ST2;RPL7;ACTG1;RPS4X;RPS14;RPS16;RPS19;RPL18A;RPL36AL;RPL35;RPLP2;RPL38;RPL37;RPS11;RPS13;SOX4;SLC18A2;RPS12;RPS9;IGFBP5;PEG3;RPS8;RPS5;RPL23;RPS6;RPL13A;RPSA;NGFRAP1;HNRNPH1;MORF4L2;RPL37A;LUC7L3;RPL24;ERH;UBA52;SRSF7;MEG3;RPL11;ZFP36L1;RPS15A;HNRNPDL;SH3BP5;RPS3;WBP5;NDN;RPL13;APOE;RPL15;RPL18;RPS27A;SLC38A2;HNRNPA0;BTF3;RBM39;MARCKSL1;RPL41;NPM1…
GTEX-QVUS-0011-R8A-SM-3GAD7_brain_female_60-69_years	142/3047	6.85183e-14	2.81601e-12	1.05701e-12	4.34417e-11	-1.55648	47.1795	EIF4A2;APP;ARL6IP1;STMN2;STMN3;PEBP1;STMN4;SRP14;COX6A1;HS6ST2;RGS4;CHCHD2;TUBB3;DPYSL2;STMN1;KPNA2;CHGB;APLP1;SOX11;CARTPT;ATP1B1;TMEM130;OLFM1;ACLY;COX7A2L;NGFRAP1;MORF4L2;SUB1;MAP1B;SCG5;VDAC3;ERH;MATR3;TAGLN3;SCG2;FKBP3;PFN2;BEX4;MEG3;GRIA2;GPM6A;RTN3;RTN1;MAGED1;GLO1;ATXN7L3B;RTN4;PCDH17;ATP5L;LDHB;PRDX2;CALCR;UBB;MAP2;G3BP2;CAMTA1;NDN;TSPAN3;HSPA8;SYT4;CBX5;CADM1;SYT1;TMA7;NSG1;TBCA;GNAO1;A…
GTEX-WHSE-0011-R3A-SM-3P5ZM_brain_male_20-29_years	102/1882	8.91367e-14	3.51488e-12	1.23989e-12	4.99173e-11	-1.5667	47.0771	ARL6IP1;STMN2;STMN3;PEBP1;STMN4;COX6A1;NUDT3;RGS4;CHCHD2;KIF5C;TUBB3;BASP1;STMN1;MYEOV2;APLP1;SOX11;TMEM130;OLFM1;LARS2;NGFRAP1;SUB1;TAGLN3;SCG2;PFN2;BEX4;GRIA2;GPM6A;RTN1;TTYH1;NTM;SLC1A3;COX7A2;ATXN7L3B;NREP;PCDH17;MAP2;CAMTA1;GPM6B;SYT4;SYT1;CADM2;TMA7;GNAO1;GNAS;CNTN1;CPE;CALM3;CALM1;CALM2;RNF187;YWHAE;SNAP25;ZCCHC12;YWHAB;NCAN;ELAVL4;CELF4;ELAVL2;ELAVL3;UCHL1;HINT1;TUBA1B;TUBA1A;DNER;ENC1;NE…
GTEX-XLM4-0011-R2B-SM-4AT5Z_brain_male_60-69_years	72/1135	5.2774e-13	1.79063e-11	6.16937e-12	2.09328e-10	-1.66517	47.0745	ZCCHC12;ARL6IP1;COX4I1;STMN2;ELAVL4;CELF4;STMN3;STMN4;SRP14;COX6A1;ELAVL2;NUDT3;ELAVL3;UCHL1;TUBA1B;SEPT7;TUBA1A;DPYSL2;DNER;STMN1;MYEOV2;NEFL;NEFM;KIF1A;FGFBP3;YWHAG;SLC18A2;HSBP1;APLP1;EN1;SOX11;ANK3;TUBB2B;GAP43;NGFRAP1;TUBB2A;MAP1B;ALDH1A1;SCG5;DCX;TAGLN3;SCG2;INA;BEX4;DYNC1I2;DDC;NDUFB8;TTYH1;RTN4;PGRMC1;PTPRZ1;MAP2;ATP5E;SPP1;SNCG;TCEB2;APOE;GPM6B;SNCA;MARCKSL1;SYT1;PCDH9;CADM2;TMA7;TBCA;CO…
GTEX-XYKS-1326-SM-4BRUN_breast_female_60-69_years	69/1055	4.12572e-13	1.43168e-11	4.94135e-12	1.73721e-10	-1.64817	46.9997	ARF1;RPL32;CD81;HEXB;RPL9;RBM3;RPS4X;CHCHD2;RPS16;YWHAQ;RPL36AL;SEC61G;RPLP2;PHGDH;RPL38;CD34;RPL39;RPS13;RPS8;RPL23;RPL13A;GCHFR;ACLY;SUB1;RPL37A;SNRPG;SRSF3;SNRPE;ERH;UBA52;LY6E;C1QB;MGST3;RPL12;RPL11;SLC3A2;GATA3;FSTL1;RTN4;MYL12B;CST3;PGRMC1;RPS15A;GNG5;ATP5E;PSMB1;SERPINH1;NDN;TCEB2;APOD;APOE;RPL15;RPS27A;BTF3;RPL41;RPL35A;TBCA;EIF2S2;GNG11;HNRNPAB;ATOX1;EIF1;RPS25;NFIB;CDK4;TOMM7;RPS20;FAU;…
GTEX-NL3G-0008-SM-4E3JX_skin_female_60-69_years	112/2164	8.88217e-14	3.51488e-12	1.25682e-12	4.99173e-11	-1.56065	46.9007	RPL4;RPL5;EIF4A1;SERPINE2;TFRC;HNRNPU;ACTG1;EEF1B2;CHCHD2;ALCAM;CFL1;HMGN2;KPNA2;TMSB10;HMGN1;TPM4;RPL23;RPSA;ATP5J2;EEF1A1;LARS2;ACLY;NCL;MORF4L2;SNRPG;SMS;SNRPE;ERH;PFN1;PPIA;LY6E;VCP;MAGED1;GLO1;NREP;HSP90B1;MYL12B;LDHB;LDHA;CCNB1;PRDX1;SERPINH1;SLC38A2;BTF3;HSPA8;HSPA5;UBE2C;CBX3;SHFM1;CAV1;FN1;TBCA;EIF2S2;EEF2;GNG11;ZWINT;CCT6A;HNRNPK;CDK4;CDK1;CALR;HNRNPC;RPS24;YWHAE;TOP2A;ARF1;HEXB;HMGB2;H…
GTEX-XLM4-0004-SM-4AT5I_blood_male_60-69_years	172/4053	2.4102e-13	8.90248e-12	3.66392e-12	1.35333e-10	-1.61374	46.8856	RPL4;RPL5;EIF4A1;RPL3;RPL32;TFRC;HNRNPU;SRP14;RPL8;RPL9;ACTB;NUDT3;RPL7;ACTG1;EEF1B2;RPS14;CHCHD2;RPS16;RPS19;RPL18A;RPL36AL;CFL1;RPL35;RPL38;RPL37;HMGN2;RPS11;KPNA2;B2M;TMSB10;RPS10;RPS13;RPS12;HMGN1;RPS8;RPS5;RPL23;RPS6;RPSA;ATP5J2;EEF1A1;LARS2;ACLY;NCL;SUB1;SNRPG;SMS;RPL24;SRSF3;SNRPE;ANAPC5;ERH;MATR3;PFN1;UBA52;PPIA;SRSF7;VCP;GLO1;UQCRH;ACAT2;ATP5L;LDHB;LDHA;CCNB1;ATP5E;G3BP2;SLC38A5;FDFT1;BT…
GTEX-S4P3-0926-SM-4AD54_ovary_female_50-59_years	100/1917	1.69649e-12	4.90136e-11	1.84829e-11	5.34142e-10	-1.71787	46.5585	RPL4;RPL5;RPL3;RPL32;TFRC;HNRNPU;RPL8;RPL9;HS6ST2;RPL7;ACTG1;RPS14;RGS2;RPS16;RPS19;RPL18A;RPL36AL;RPL35;RPL38;RPL37;RPS11;RPL39;RPS10;RPS13;SOX4;CHGB;RPS12;DDX17;RPS9;IGFBP5;RPS8;RPS5;RPL23;RPS6;RPSA;CSNK1E;EEF1A1;NGFRAP1;MORF4L2;RPL24;SRSF3;SNRPE;XIST;SCG2;UBA52;MEG3;HNRNPDL;KCNQ1OT1;BTF3;RPL41;H3F3B;NSG1;NR2F2;EEF2;GNG11;GNB2L1;EIF1;NR4A2;RPS25;CDK4;NACA;RPS29;ID2;RPS20;MAGED2;HNRNPC;RPS21;RPS…
GTEX-T6MN-0002-SM-3NMAH_blood_male_50-59_years	172/4038	1.71955e-13	6.43287e-12	2.68005e-12	1.00261e-10	-1.57515	46.2962	RPL4;RPL5;RPL3;RPL32;TFRC;HNRNPU;ATP5C1;RPL8;RPL9;ACTB;RPL7;ACTG1;EEF1B2;RPS14;CHCHD2;CCND2;RPS16;RPS19;RPL18A;RPL36AL;RPL35;RPL38;RPL37;HMGN2;RPS11;KPNA2;B2M;RPL39;RPS10;RPS13;RPS12;HMGN1;RPS8;RPS5;RPL23;RPS6;RPSA;EEF1A1;LARS2;ACLY;COX7A2L;NCL;SUB1;SNRPG;VDAC3;SMS;RPL24;SRSF3;SNRPE;ANAPC5;ERH;MATR3;PFN1;UBA52;PPIA;FKBP3;SRSF7;LY6E;VCP;GLO1;ATP5O;UQCRH;ACAT2;ATP5L;LDHB;LDHA;CCNB1;ATP5E;PRDX1;G3BP…
GTEX-X585-0011-R8A-SM-46MUX_brain_male_50-59_years	158/3563	1.00294e-13	3.85076e-12	1.56612e-12	6.01308e-11	-1.53636	45.9843	EIF4A2;APP;ARL6IP1;STMN2;STMN3;PEBP1;STMN4;SRP14;COX6A1;HS6ST2;NUDT3;RGS4;CHCHD2;ALCAM;KIF5C;TUBB3;BASP1;DPYSL2;STMN1;MYEOV2;KPNA2;CHGB;APLP1;SOX11;ANK3;CARTPT;ATP1B1;TMEM130;OLFM1;LARS2;ACLY;COX7A2L;NGFRAP1;MORF4L2;SUB1;MAP1B;SCG5;VDAC3;MATR3;TAGLN3;SCG2;PPIA;FKBP3;PFN2;BEX4;MEG3;GRIA2;GPM6A;RTN3;RTN1;MAGED1;GLO1;CRABP1;ATXN7L3B;UQCRH;RTN4;PCDH17;ATP5L;PRDX2;CALCR;UBB;MAP2;G3BP2;CAMTA1;NDN;TSPAN…
GTEX-NPJ8-0426-SM-2HMK6_heart_male_40-49_years	47/568	1.07016e-12	3.32205e-11	1.25839e-11	3.86524e-10	-1.65144	45.5189	COX7B;SLC25A3;NDUFB8;NDUFB6;MGST3;COX4I1;NDUFB4;ATP5A1;ATP5C1;ATP5J;COX7A2;ATP5G3;UQCR10;ATP5G2;ATP5O;COX5A;ATP5G1;COX7C;UQCRH;SLC8A1;ATP5L;LDHB;PRDX2;ATP5B;GNG5;ATP5E;BSG;TCEB2;CTSD;COX8A;MDH1;HSPA5;NDUFA4;NDUFA1;USMG5;NDUFC1;HSPE1;ATP5F1;COX6C;ATP5J2;COX6B1;H19;UQCRQ;NDUFAB1;CYCS;ALDOA;SLC25A4
GTEX-TML8-0001-SM-3NMAF_blood_female_40-49_years	175/4163	3.10289e-13	1.13178e-11	4.66938e-12	1.66162e-10	-1.54882	44.608	RPL4;RPL5;EIF4A1;RPL3;RPL32;TFRC;HNRNPU;ATP5C1;RPL8;ACTB;RPL7;ACTG1;EEF1B2;RPS14;CHCHD2;CCND2;RPS16;RPS19;RPL18A;RPL36AL;STMN1;CFL1;RPL35;RPL38;RPL37;HMGN2;RPS11;KPNA2;B2M;TMSB10;RPS10;RPS13;RPS12;HMGN1;RPS8;RPS5;RPL23;RPS6;RPSA;EEF1A1;LARS2;ACLY;COX7A2L;NCL;SUB1;SNRPG;VDAC3;SMS;RPL24;SRSF3;SNRPE;ANAPC5;ERH;MATR3;PFN1;PPIA;FKBP3;SRSF7;VCP;GLO1;ATP5O;UQCRH;ACAT2;ATP5L;HSP90B1;LDHB;LDHA;CCNB1;ATP5E…
GTEX-U3ZH-0002-SM-3NMDD_blood_male_30-39_years	170/4012	4.17041e-13	1.43168e-11	6.05329e-12	2.07806e-10	-1.56208	44.528	RPL4;RPL5;RPL3;RPL32;TFRC;HNRNPU;ATP5C1;SRP14;RPL8;ACTB;RPL7;ACTG1;EEF1B2;RPS14;CHCHD2;CCND2;RPS16;RPS19;RPL18A;RPL36AL;RPL35;RPL38;RPL37;HMGN2;RPS11;KPNA2;B2M;RPL39;RPS10;RPS13;RPS12;HMGN1;RPS8;RPS5;RPL23;RPS6;RPSA;EEF1A1;LARS2;ACLY;COX7A2L;NCL;SUB1;SNRPG;VDAC3;SMS;RPL24;SRSF3;SNRPE;ANAPC5;ERH;MATR3;PFN1;UBA52;PPIA;FKBP3;SRSF7;LY6E;GLO1;ATP5O;UQCRH;ACAT2;ATP5L;LDHB;LDHA;CCNB1;ATP5E;PRDX1;G3BP2;F…
GTEX-RM2N-0008-SM-48FF3_skin_male_50-59_years	110/2170	6.16538e-13	2.04439e-11	7.4385e-12	2.46654e-10	-1.55866	43.8213	RPL4;EIF4A1;TFRC;HNRNPU;RPL9;ACTG1;EEF1B2;CHCHD2;ALCAM;FTH1;CFL1;HMGN2;KPNA2;TMSB10;HMGN1;TPM4;RPL23;RPSA;ATP5J2;EEF1A1;LARS2;ACLY;NCL;MORF4L2;SUB1;SNRPG;SMS;SNRPE;ERH;PFN1;PPIA;VCP;MAGED1;GLO1;NREP;RTN4;HSP90B1;MYL12B;LDHB;LDHA;CCNB1;PRDX1;SERPINH1;SLC38A2;SLC38A5;HSPA5;UBE2C;CBX3;SHFM1;CAV1;FN1;TMA7;TBCA;EIF2S2;EEF2;GNG11;ZWINT;CCT6A;RPS26;HNRNPK;CDK4;CDK1;CALR;HNRNPC;EIF4G2;TOP2A;ARF1;HEXB;HMG…
GTEX-OHPK-2426-SM-3MJGH_ovary_female_50-59_years	104/2043	2.43876e-12	6.52871e-11	2.60144e-11	7.04847e-10	-1.63723	43.7788	RPL4;EIF4A2;RPL5;RPL3;RPL32;HNRNPU;RPL8;RPL9;HS6ST2;RPL7;ACTG1;EEF1B2;RPS14;RPS16;RPS19;RPL18A;RPL36AL;RPL35;RPL38;RPL37;HMGN2;RPS11;RPL39;RPS10;RPS13;SOX4;RPS12;DDX17;RPS9;IGFBP5;RPS8;RPS5;RPL23;RPS6;RPSA;EEF1A1;COX7A2L;NGFRAP1;NCL;MORF4L2;RPL24;SNRPE;ERH;XIST;UBA52;GLO1;ATXN7L3B;HNRNPDL;NDN;BTF3;RPL41;CBX5;H3F3B;SHFM1;NR2F2;TBCA;EEF2;GNG11;PBX1;GNB2L1;RPS25;SON;CDK4;NACA;RPS29;RPS20;RPS21;ITM2A…
GTEX-TSE9-0011-R1A-SM-3DB7E_brain_female_60-69_years	65/983	1.31888e-12	3.96391e-11	1.42605e-11	4.28992e-10	-1.59713	43.6882	YWHAE;SNAP25;ARL6IP1;YWHAB;NCAN;COX4I1;STMN2;ELAVL4;STMN3;STMN4;COX6A1;RGS4;UCHL1;KIF5C;STMN1;ENC1;MYEOV2;NEFL;NEFM;KIF1A;HSP90AA1;APLP1;SOX11;DYNLL1;TMEM130;SLCO1C1;OLFM1;TUBB2B;GAP43;PCP4;NGFRAP1;TUBB2A;SCG5;DCX;TAGLN3;SCG2;INA;PFN2;BEX4;GPM6A;RTN3;NDUFB8;RTN1;TTYH1;CRMP1;SLC1A3;CST3;PTPRZ1;MAP2;NNAT;CAMTA1;SNCG;CKB;SYT4;SYT1;PCDH9;NDUFA4;TMA7;HSPE1;COX6C;TH;FABP7;CNTN1;CPE;CALM3
GTEX-TSE9-0011-R10A-SM-3DB7O_brain_female_60-69_years	97/1807	7.43988e-13	2.41217e-11	8.62327e-12	2.81978e-10	-1.56363	43.6671	SERPINE2;ARL6IP1;STMN2;STMN3;STMN4;COX6A1;RGS4;KIF5C;BASP1;DPYSL2;STMN1;MYEOV2;CHGB;APLP1;CARTPT;TMEM130;OLFM1;SUB1;MAP1B;SCG5;SPARCL1;MATR3;TAGLN3;SCG2;PFN2;BEX4;GRIA2;GPM6A;RTN3;RTN1;TTYH1;GLO1;NTM;SLC1A3;ATXN7L3B;NREP;RTN4;MAP2;CAMTA1;GPM6B;SYT4;SYT1;CADM2;GNAO1;GNAS;CNTN1;CPE;CALM3;CALM1;CALM2;RNF187;YWHAE;SNAP25;YWHAB;NCAN;ELAVL4;CELF4;ELAVL2;ELAVL3;UCHL1;SEPT7;SUMO1;CHL1;DNER;ENC1;NEFL;KIF1…
GTEX-P4QT-2426-SM-3NMCL_ovary_female_50-59_years	105/2085	3.60344e-12	9.55893e-11	3.73334e-11	9.90352e-10	-1.65264	43.5456	RPL4;EIF4A2;RPL5;RPL3;RPL32;TFRC;HNRNPU;SRP14;RPL8;HS6ST2;RPL7;RPS14;RPS16;RPL36AL;DPYSL3;RPL38;RPL37;RPS11;RPL39;RPS10;RPS13;SOX4;RPS12;RPS9;IGFBP5;RPS8;RPS5;RPL23;RPS6;CSNK1E;SEPP1;NGFRAP1;NCL;MORF4L2;SMS;RPL24;SRSF3;SNRPE;ERH;XIST;SRSF7;MEG3;GLO1;ZFP36L1;HNRNPDL;KCNQ1OT1;NDN;APOE;SLC38A2;BTF3;RPL41;SHFM1;NR2F2;TBCA;GNG11;GNB2L1;NR4A2;SLC6A6;RPS25;HNRNPK;SON;TH;NACA;RPS29;ID2;RPS20;MAGED2;HNRNP…
GTEX-N7MT-0011-R10A-SM-2I3E1_brain_female_60-69_years	100/1918	1.75026e-12	5.00711e-11	1.90204e-11	5.38849e-10	-1.60785	43.5266	APP;ARL6IP1;STMN2;STMN3;PEBP1;STMN4;SRP14;COX6A1;RGS4;KIF5C;TUBB3;BASP1;DPYSL2;STMN1;MYEOV2;CHGB;APLP1;ANK3;ATP1B1;TMEM130;ATP5J2;OLFM1;NGFRAP1;SUB1;MAP1B;SCG5;MATR3;TAGLN3;SCG2;PPIA;PFN2;BEX4;MEG3;GRIA2;GPM6A;RTN3;RTN1;TTYH1;NTM;SLC1A3;ATXN7L3B;NREP;UQCRH;PRDX2;MAP2;CAMTA1;SYT4;SYT1;CADM2;TMA7;GNAO1;GNAS;CNTN1;CALM3;CALM1;CALM2;RNF187;YWHAE;SNAP25;YWHAB;NCAN;COX4I1;ELAVL4;CELF4;ELAVL2;ELAVL3;UCH…
GTEX-R55G-0008-SM-48FEX_skin_female_40-49_years	69/1078	1.1344e-12	3.48439e-11	1.23966e-11	3.84821e-10	-1.5823	43.5211	RPL4;RPL5;SLC25A3;RPL3;SERPINE2;HEXB;RPLP0;RND3;RPL7;ACTG1;EEF1B2;RPS4X;RPS19;CTSL;TMSB4X;SEC61G;FTH1;RPL37;TMSB10;CTSB;RPS12;TPM4;ANXA2;RPS8;RPL23;RPS6;F2R;RPL13A;RPSA;EEF1A1;ACLY;COX7A2L;MORF4L2;RPL37A;CANX;PABPC1;PPIA;LY6E;MAGED1;RPL12;THBS1;SLC7A1;FSTL1;RTN4;HSP90B1;SERPINH1;RPS3;WBP5;TCEB2;RPL15;SLC38A2;NPM1;HSPA5;CAV1;FN1;RPL35A;ATP2B1;SULF1;EIF2S2;EEF2;GNB2L1;MARCKS;CDK4;NEDD4;TTC3;RPL22L1…
GTEX-NL3H-0011-R3a-SM-2I3GL_brain_male_60-69_years	98/1843	9.6773e-13	3.04279e-11	1.09962e-11	3.4877e-10	-1.56347	43.2515	APP;ARL6IP1;STMN2;STMN3;STMN4;COX6A1;RGS4;KIF5C;BASP1;DPYSL2;KIF5B;STMN1;MYEOV2;CHGB;ANK3;ATP1B1;TMEM130;OLFM1;NGFRAP1;SUB1;MAP1B;SCG5;SMS;MATR3;TAGLN3;SCG2;PFN2;BEX4;GRIA2;GPM6A;RTN3;RTN1;SLC1A3;ATXN7L3B;NREP;RTN4;PCDH17;MAP2;G3BP2;CAMTA1;SYT4;CBX5;SYT1;CADM2;GNAO1;GNAS;CNTN1;CYCS;CALM3;CALM1;CALM2;YWHAE;SNAP25;HSP90AB1;YWHAB;NCAN;ELAVL4;CELF4;ELAVL2;ELAVL3;UCHL1;TUBA1B;SEPT7;SUMO1;CHL1;ENC1;NEF…
GTEX-N7MS-0011-R6a-SM-2HMJ4_brain_male_60-69_years	123/2569	9.69773e-13	3.04279e-11	1.16309e-11	3.64934e-10	-1.56283	43.2307	EIF4A2;APP;ARL6IP1;STMN3;PEBP1;STMN4;SRP14;COX6A1;HS6ST2;RGS4;KIF5C;MYEOV2;APLP1;SOX11;ANK3;ATP1B1;TMEM130;LARS2;PCP4;COX7A2L;NGFRAP1;SUB1;SCG5;MATR3;TAGLN3;SCG2;FKBP3;PFN2;BEX4;MEG3;GRIA2;GPM6A;RTN3;RTN1;TTYH1;MAGED1;CRABP1;SLC1A3;COX7A2;ATXN7L3B;RTN4;PCDH17;ATP5L;PRDX2;CALCR;MAP2;G3BP2;CAMTA1;NDN;SYT4;CBX5;CADM1;SYT1;CADM2;TMA7;NSG1;GNAO1;TH;CPE;CALM3;CALM1;CALM2;RNF187;YWHAE;SNAP25;ZCCHC12;ONE…
GTEX-X88G-0004-SM-47JZ6_blood_male_30-39_years	162/3770	6.33163e-13	2.07592e-11	8.70904e-12	2.81978e-10	-1.53758	43.1877	RPL4;RPL5;RPL3;RPL32;TFRC;HNRNPU;RPL8;RPL9;ACTB;RPL7;ACTG1;EEF1B2;RPS14;CHCHD2;CCND2;RPS16;RPS19;RPL18A;RPL36AL;CFL1;RPL35;RPL38;RPL37;HMGN2;RPS11;KPNA2;RPL39;RPS10;RPS13;RPS12;HMGN1;RPS9;RPS8;RPS5;RPL23;RPS6;RPSA;ATP5J2;EEF1A1;LARS2;ACLY;NCL;SUB1;SNRPG;SMS;RPL24;SRSF3;SNRPE;ANAPC5;ERH;MATR3;PFN1;UBA52;PPIA;SRSF7;LY6E;VCP;GLO1;UQCRH;ACAT2;ATP5L;LDHB;LDHA;CCNB1;ATP5E;G3BP2;SLC38A5;FDFT1;BTF3;HSPA8…
GTEX-P4QS-0008-SM-48TDY_skin_male_60-69_years	66/1014	1.76861e-12	5.01049e-11	1.86002e-11	5.34142e-10	-1.58548	42.9043	RPL4;RPL5;SLC25A3;SPARC;RPL3;SERPINE2;RPL32;HEXB;RPLP0;SLC7A11;RPL9;RPL7;ACTG1;EEF1B2;RPS16;RPS19;RPL18A;CTSL;FTH1;PHGDH;RPL38;RPL37;RPS11;RPS13;RPS12;RPS9;TPM4;ANXA2;RPS8;RPS5;RPL23;RPS6;TCF12;RPL13A;RPSA;EEF1A1;COX7A2L;RPL37A;RPL24;PABPC1;MAGED1;RPL12;RPL11;FSTL1;RPS15A;SERPINH1;RPS3;WBP5;TSPAN3;RPL15;SLC38A2;FN1;RPL35A;SULF1;EIF2S2;EEF2;GNB2L1;MARCKS;CXCL12;CDK4;RPS29;RPL22L1;RPS20;RPS24;TPT1;…
GTEX-WL46-0926-SM-3LK7T_heart_male_50-59_years	48/636	1.63555e-11	3.65566e-10	1.44692e-10	3.27296e-09	-1.71502	42.595	COX7B;SLC25A3;NDUFB8;NDUFB6;MGST3;COX4I1;NDUFB4;ATP5A1;ATP5C1;ATP5J;COX7A2;ATP5G3;UQCR10;ATP5G2;ATP5O;COX5A;ATP5G1;COX7C;UQCRH;SLC8A1;MYL12A;ATP5L;LDHB;PRDX2;ATP5B;ABLIM1;CCND2;GNG5;CDH2;ATP5E;BSG;COX8A;MDH1;NDUFA4;ATPIF1;NDUFA1;USMG5;NDUFC1;ABCC9;ATP5F1;COX6C;ATP5J2;COX6B1;UQCRQ;NDUFAB1;VDAC3;CYCS;SLC25A4
GTEX-WH7G-2026-SM-3NMBL_skin_male_40-49_years	62/920	2.04938e-12	5.69532e-11	2.13547e-11	5.99165e-10	-1.5783	42.4775	EIF4A1;RPL32;RPLP1;RPLP0;RPL8;RPL7;EEF1B2;RBM3;RPS14;HINT1;RPS19;RPL18A;YWHAQ;RPL35;RPLP2;PHGDH;RPL38;RNF152;RPL39;RPS10;RPS13;MFSD2A;RPS12;RPS9;ANXA2;RPS5;RPS6;RPSA;SLC7A5;TUBB2A;NCL;RPL37A;PTMA;PPIA;RPL12;GSTP1;SLC3A2;GATA3;HMGCR;MYL12B;LDHA;PSMB1;GPC2;RPL13;RPL18;RPS27A;BTF3;RPL41;H3F3B;SHFM1;PDAP1;HNRNPAB;ATOX1;CCT6A;RPS28;FABP5;RPS29;SERBP1;RPL22L1;FAU;RPS21;RPS23
GTEX-WZTO-0011-R1B-SM-3NMAR_brain_male_40-49_years	99/1896	2.13072e-12	5.81069e-11	2.27428e-11	6.32033e-10	-1.57401	42.3008	APP;ARL6IP1;STMN2;STMN3;PEBP1;STMN4;COX6A1;HS6ST2;NUDT3;RGS4;ALCAM;KIF5C;DPYSL2;KIF5B;STMN1;MYEOV2;APLP1;SOX11;ANK3;ATP1B1;OLFM1;NGFRAP1;SUB1;SCG5;ANAPC5;MATR3;TAGLN3;SCG2;PFN2;BEX4;GRIA2;GPM6A;RTN3;RTN1;TTYH1;NTM;SLC1A3;RTN4;PCDH17;CALCR;MAP2;GPM6B;SYT1;CADM2;GNAO1;CNTN1;CPE;CALM3;CALM1;ITM2A;CALM2;RNF187;YWHAE;SNAP25;ZCCHC12;YWHAB;NCAN;ELAVL4;ELAVL2;ELAVL3;UCHL1;SEPT7;TUBA1A;YWHAQ;DNER;ENC1;NEF…
GTEX-NL4W-0008-SM-4E3I2_skin_male_50-59_years	108/2146	1.68441e-12	4.90136e-11	1.86712e-11	5.34142e-10	-1.55825	42.2435	RPL4;EIF4A1;SERPINE2;TFRC;HNRNPU;ACTG1;EEF1B2;RGS4;CHCHD2;ALCAM;CFL1;HMGN2;KPNA2;TMSB10;HMGN1;TPM4;RPL23;F2R;RPSA;ATP5J2;EEF1A1;LARS2;ACLY;NCL;MORF4L2;SNRPG;SMS;SNRPE;ERH;PFN1;PPIA;LY6E;VCP;MAGED1;GLO1;NREP;HSP90B1;LDHB;LDHA;CCNB1;PRDX1;SERPINH1;SLC38A2;HSPA8;HSPA5;UBE2C;CBX3;SHFM1;CAV1;FN1;TMA7;TBCA;EIF2S2;GNG11;ZWINT;CCT6A;HNRNPK;CDK4;CDK1;CALR;HNRNPC;RPS24;YWHAE;TOP2A;ARF1;HMGB2;HMGB3;YBX1;HMG…
GTEX-T5JC-0011-R7A-SM-32PME_brain_male_20-29_years	95/1805	4.22115e-12	1.10967e-10	4.22807e-11	1.11149e-09	-1.60869	42.133	YWHAE;SNAP25;APP;ONECUT2;NCAN;COX4I1;STMN2;CELF4;STMN3;PEBP1;STMN4;SRP14;COX6A1;HS6ST2;ELAVL3;RGS4;UCHL1;CHCHD2;SUMO1;KIF5C;ENC1;MYEOV2;NEFL;NEFM;KIF1A;YWHAG;PEG3;H2AFZ;ATPIF1;APLP1;H2AFV;USMG5;SOX11;TMEM130;SLCO1C1;OLFM1;TUBB2B;GAP43;PCP4;COX7A2L;NGFRAP1;SUB1;SCG5;DCX;MATR3;TAGLN3;SCG2;FKBP3;INA;PFN2;BEX4;MEG3;GRIA2;GPM6A;NDUFB8;RTN1;NDUFB6;TTYH1;NTM;CRABP1;CRMP1;SLC1A3;COX7A2;PTN;UQCR10;ATP5L;C…
GTEX-WEY5-0001-SM-3P61Z_blood_female_40-49_years	162/3803	1.33126e-12	3.96391e-11	1.73227e-11	5.10583e-10	-1.52997	41.8369	RPL4;RPL5;RPL3;RPL32;TFRC;HNRNPU;SRP14;RPL8;ACTB;NUDT3;RPL7;ACTG1;EEF1B2;RPS14;CHCHD2;CCND2;RPS16;RPS19;RPL18A;RPL36AL;RPL35;RPL38;RPL37;HMGN2;RPS11;KPNA2;B2M;TMSB10;RPL39;RPS10;RPS13;RPS12;HMGN1;RPS8;RPS5;RPL23;RPS6;RPSA;ATP5J2;COX6B1;EEF1A1;LARS2;ACLY;NCL;SUB1;SNRPG;SMS;RPL24;SNRPE;ERH;MATR3;XIST;PFN1;UBA52;PPIA;SRSF7;LY6E;VCP;GLO1;UQCRH;ACAT2;ATP5L;LDHB;LDHA;CCNB1;ATP5E;G3BP2;FDFT1;BTF3;HSPA8;…
GTEX-XQ8I-0126-SM-4BOPL_heart_male_50-59_years	47/610	1.32127e-11	3.0599e-10	1.19927e-10	2.79956e-09	-1.67006	41.8348	COX7B;SLC25A3;NDUFB8;NDUFB6;MGST3;COX4I1;NDUFB4;ATP5A1;ATP5C1;ATP5J;ATP5G3;UQCR10;ATP5G2;ATP5O;COX5A;ATP5G1;COX7C;UQCRH;SLC8A1;MYL12A;ATP5L;LDHB;PRDX2;ATP5B;ABLIM1;GNG5;CDH2;BSG;CD36;COX8A;MDH1;NDUFA5;NDUFA4;ATPIF1;NDUFA1;USMG5;NDUFC1;ATP5F1;COX6C;TUBB4B;ATP5J2;COX6B1;UQCRQ;NDUFAB1;VDAC3;CYCS;SLC25A4
GTEX-QDT8-0011-R1A-SM-32PKS_brain_female_30-39_years	90/1636	1.56193e-12	4.60374e-11	1.68366e-11	5.01317e-10	-1.52339	41.4134	YWHAE;SNAP25;ZCCHC12;ARL6IP1;YWHAB;NCAN;STMN2;ELAVL4;CELF4;STMN3;STMN4;SLC7A11;COX6A1;HS6ST2;RGS4;UCHL1;SEPT7;YWHAQ;KIF5C;CHL1;DPYSL2;DNER;STMN1;ENC1;MYEOV2;NEFL;PHGDH;KIF1B;NEFM;KIF1A;YWHAG;HSBP1;H2AFV;SOX11;ANK3;DYNLL1;TMEM130;SLCO1C1;OLFM1;GAP43;NGFRAP1;TUBB2A;SUB1;DCX;MATR3;TAGLN3;SCG2;INA;PFN2;BEX4;GRIA2;GPM6A;RTN3;RTN1;TTYH1;GLO1;NRXN1;CRMP1;SLC1A3;ATP1A2;ATXN7L3B;PTN;PCDH17;PGRMC1;PTPRZ1;M…
GTEX-P78B-1926-SM-3P616_ovary_female_40-49_years	115/2416	9.99523e-12	2.39066e-10	9.78495e-11	2.34037e-09	-1.6188	41.0024	RPL4;EIF4A2;RPL5;RPL3;SERPINE2;RPL32;HNRNPU;SRP14;RPL8;RPL9;HS6ST2;RPL7;ACTG1;RPS14;RPS16;RPL18A;RPL36AL;RPL35;RPL38;RPL37;RPS11;TMSB10;RPL39;RPS10;RPS13;SOX4;RPS12;DDX17;RPS9;RBFOX2;IGFBP5;RPS8;RPS5;RPL23;RPS6;RPSA;SEPP1;EEF1A1;MORF4L2;SMS;RPL24;SNRPE;MATR3;XIST;SRSF7;ATXN7L3B;ZFP36L1;HNRNPDL;KCNQ1OT1;NDN;BTF3;EGR1;JUN;RPL41;H3F3B;SHFM1;NR2F1;NSG1;NR2F2;TBCA;EEF2;GNG11;PBX1;GNB2L1;SLC6A6;RPS25;N…
GTEX-PX3G-0008-SM-48U2L_skin_female_20-29_years	127/2718	2.04494e-12	5.69532e-11	2.33772e-11	6.43534e-10	-1.5205	40.9251	RPL4;EIF4A1;SERPINE2;TFRC;HNRNPU;ACTG1;EEF1B2;RGS4;CHCHD2;RPS16;ALCAM;STMN1;CFL1;RPL35;HMGN2;KPNA2;TMSB10;RPS10;HMGN1;TPM4;RPL23;RPSA;ATP5J2;LARS2;ACLY;NCL;MORF4L2;SUB1;SNRPG;SMS;SRSF3;SNRPE;ERH;PFN1;PPIA;VCP;MAGED1;GLO1;RTN4;HSP90B1;MYL12B;LDHB;LDHA;CCNB1;PRDX1;SERPINH1;SLC38A2;SLC38A5;BTF3;HSPA8;CBX5;HSPA5;UBE2C;CBX3;SHFM1;CAV1;FN1;TMA7;TBCA;EIF2S2;ZWINT;CCT6A;RPS26;HNRNPK;CDK4;CDK1;CALR;HNRNPC…
GTEX-OIZG-1126-SM-2HMIU_heart_male_50-59_years	37/416	3.88454e-11	7.66425e-10	3.37048e-10	6.69052e-09	-1.70132	40.7831	COX7B;SLC25A3;NDUFB8;MGST3;COX4I1;NDUFB4;ATP5A1;ATP5C1;ATP5J;ATP5G3;UQCR10;ATP5O;COX5A;ATP5G1;COX7C;UQCRH;SLC8A1;MYL12A;ATP5L;LDHB;PRDX2;ATP5B;ABLIM1;CCND2;BSG;COX8A;MDH1;NDUFA4;NDUFA1;USMG5;NDUFC1;COX6C;ATP5J2;COX6B1;UQCRQ;NDUFAB1;SLC25A4
GTEX-XGQ4-0526-SM-4AT6C_heart_male_50-59_years	45/570	1.64116e-11	3.65566e-10	1.47173e-10	3.30346e-09	-1.63013	40.4812	COX7B;SLC25A3;NDUFB8;NDUFB6;MGST3;COX4I1;NDUFB4;ATP5A1;ATP5C1;ATP5J;ATP5G3;UQCR10;ATP5G2;ATP5O;COX5A;NTN1;ATP5G1;COX7C;UQCRH;SLC8A1;ATP5L;LDHB;PRDX2;ATP5B;ABLIM1;CDH2;ATP5E;BSG;CHGB;COX8A;MDH1;NDUFA5;NDUFA4;NDUFA1;USMG5;NDUFC1;ATP5F1;COX6C;ATP5J2;COX6B1;UQCRQ;NDUFAB1;VDAC3;CYCS;SLC25A4
GTEX-Q2AG-0008-SM-48U2K_skin_female_40-49_years	126/2721	4.84119e-12	1.23917e-10	5.16279e-11	1.33319e-09	-1.55367	40.4792	RPL5;EIF4A1;SERPINE2;RPL32;ARL6IP1;EEF1B2;RPS14;CHCHD2;RPS16;ALCAM;RPS19;BASP1;FTH1;CFL1;MYEOV2;RPL35;RPL38;RPL37;HMGN2;KPNA2;TMSB10;RPL39;RPS10;RPS13;RPS12;TPM4;RPL23;RPSA;ATP5J2;COX7A2L;SNHG11;NCL;SNRPG;SRSF3;SNRPE;ERH;PFN1;UBA52;PPIA;NREP;RTN4;MYL12B;CCNB1;ATP5E;SERPINH1;NDN;SLC38A2;BTF3;RPL41;HSPA5;UBE2C;SHFM1;CAV1;FN1;TMA7;TBCA;EIF2S2;GNB2L1;EIF1;CCT6A;RPS25;HNRNPK;CDK4;RPS29;CDK1;HNRNPC;RPS…
GTEX-UPIC-0002-SM-3NMDC_blood_female_20-29_years	166/3954	2.0836e-12	5.73579e-11	2.65287e-11	7.10189e-10	-1.49958	40.3341	RPL4;RPL5;EIF4A1;RPL3;RPL32;TFRC;HNRNPU;ATP5C1;SRP14;RPL8;RPL9;RPL7;ACTG1;EEF1B2;RPS14;CHCHD2;CCND2;RPS16;RPS19;RPL18A;RPL36AL;STMN1;RPL35;RPL38;RPL37;HMGN2;RPS11;KPNA2;B2M;RPL39;RPS10;RPS13;RPS12;HMGN1;RPS9;RPS8;RPS5;RPL23;RPS6;RPSA;EEF1A1;LARS2;COX7A2L;NCL;SUB1;SNRPG;VDAC3;SMS;RPL24;SRSF3;SNRPE;ANAPC5;ERH;MATR3;XIST;PFN1;UBA52;PPIA;FKBP3;SRSF7;LY6E;GLO1;ATP5O;UQCRH;ACAT2;ATP5L;LDHB;LDHA;CCNB1;A…
GTEX-WWYW-0011-R1A-SM-3TW8G_brain_female_50-59_years	110/2237	4.31324e-12	1.12375e-10	4.45638e-11	1.16105e-09	-1.53973	40.2938	EIF4A2;APP;ARL6IP1;STMN2;STMN3;STMN4;COX6A1;NUDT3;RGS4;KIF5C;TUBB3;BASP1;DPYSL2;STMN1;MYEOV2;CHGB;APLP1;SOX11;ATP1B1;TMEM130;OLFM1;LARS2;NGFRAP1;SUB1;MAP1B;SCG5;MATR3;TAGLN3;SCG2;PFN2;BEX4;MEG3;GRIA2;GPM6A;RTN3;RTN1;TTYH1;NTM;SLC1A3;ATXN7L3B;NREP;RTN4;UBB;MAP2;G3BP2;CAMTA1;GPM6B;SYT4;SYT1;CADM2;GNAO1;GNAS;CNTN1;CPE;CALM3;TCF4;CALM1;CALM2;RNF187;YWHAE;SNAP25;HSP90AB1;YWHAB;NCAN;ELAVL4;CELF4;ELAVL2…
GTEX-PWO3-0011-R3A-SM-2I5EX_brain_female_60-69_years	68/1109	1.18209e-11	2.78173e-10	1.04815e-10	2.48658e-09	-1.59088	40.0284	YWHAE;SNAP25;ARL6IP1;NCAN;STMN2;ELAVL4;SLC7A11;SRP14;COX6A1;ELAVL2;RGS4;UCHL1;SEPT7;KIF5C;CHL1;DPYSL2;KIF5B;STMN1;ENC1;MYEOV2;NEFL;NEFM;KIF1A;YWHAG;TSC22D1;H2AFV;USMG5;DYNLL1;SLCO1C1;OLFM1;GAP43;DCX;MATR3;TAGLN3;INA;PFN2;BEX4;GRIA2;GPM6A;RTN3;NDUFB8;RTN1;TTYH1;NTM;NRXN1;SLC1A3;ATP1A2;PTN;NREP;PCDH17;PTPRZ1;MAP2;SPP1;CAMTA1;GPM6B;SNCA;SYT4;SYT1;PCDH9;CADM2;TMA7;GNAO1;FABP7;CNTN1;CPE;CALM3;ITM2A;CA…
GTEX-NPJ7-0011-R10A-SM-2I3E5_brain_female_60-69_years	112/2306	5.70694e-12	1.42332e-10	5.79504e-11	1.44529e-09	-1.5454	40.0095	EIF4A2;APP;ARL6IP1;STMN2;STMN3;PEBP1;STMN4;SRP14;RGS4;KIF5C;BASP1;DPYSL2;STMN1;MYEOV2;CHGB;APLP1;ANK3;CARTPT;ATP1B1;TMEM130;OLFM1;LARS2;NGFRAP1;SUB1;MAP1B;SCG5;SPARCL1;MATR3;TAGLN3;SCG2;FKBP3;PFN2;BEX4;GRIA2;GPM6A;RTN3;RTN1;TTYH1;MAGED1;GLO1;NTM;SLC1A3;ATXN7L3B;NREP;RTN4;MAP2;G3BP2;CAMTA1;GPM6B;SYT4;SYT1;CADM2;TMA7;GNAO1;AHI1;GNAS;CNTN1;CPE;CALM3;CALM1;ITM2A;CALM2;RNF187;YWHAE;SNAP25;YWHAB;CELF2;…
GTEX-QVUS-0011-R6A-SM-3GACX_brain_female_60-69_years	81/1459	1.59822e-11	3.61521e-10	1.39884e-10	3.18891e-09	-1.59944	39.7614	YWHAE;SERPINE2;ARL6IP1;ONECUT2;NCAN;COX4I1;STMN3;PEBP1;SLC7A11;SRP14;COX6A1;COX7C;HS6ST2;UCHL1;CHCHD2;SEPT7;EDNRB;MYEOV2;PHGDH;FGFBP3;TSC22D1;APLP1;H2AFV;SOX11;SLCO1C1;LARS2;TUBB2B;PCP4;COX7A2L;NGFRAP1;SUB1;DCX;SPARCL1;ERH;SCG2;PFN2;BEX4;GPM6A;NDUFB8;NDUFB6;TTYH1;GLO1;NTM;CRABP1;SLC1A3;ATP1A2;COX7A2;PTN;UQCR10;ATP5L;CST3;LDHB;CALCR;PTPRZ1;MAP2;ATP5E;NNAT;SPP1;APOE;CKB;RPL15;GPM6B;NDUFA5;PCDH9;NDU…
GTEX-X4XX-0011-R8B-SM-46MWM_brain_male_60-69_years	113/2335	5.60912e-12	1.41792e-10	5.71763e-11	1.43828e-09	-1.53121	39.6686	EIF4A2;APP;ARL6IP1;STMN2;STMN3;STMN4;SRP14;COX6A1;HS6ST2;NUDT3;RGS4;TUBB3;BASP1;DPYSL2;STMN1;MYEOV2;CHGB;APLP1;SOX11;CARTPT;ATP1B1;TMEM130;OLFM1;NGFRAP1;MORF4L2;SUB1;MAP1B;SCG5;MATR3;TAGLN3;SCG2;FKBP3;PFN2;BEX4;MEG3;GRIA2;RTN3;RTN1;MAGED1;CRABP1;ATXN7L3B;PCDH17;CALCR;UBB;MAP2;G3BP2;CAMTA1;NDN;SYT4;CBX5;CADM1;SYT1;TMA7;NSG1;GNAO1;AHI1;GNAS;CNTN1;CALM3;CALM2;RNF187;YWHAE;ZCCHC12;YWHAB;NCAN;ELAVL4;C…
GTEX-WWYW-0011-R6A-SM-3NB3G_brain_female_50-59_years	112/2275	2.39867e-12	6.48085e-11	2.60875e-11	7.04847e-10	-1.48246	39.665	APP;ARL6IP1;STMN3;FNBP1L;HS6ST2;NUDT3;RGS4;CHCHD2;KIF5C;DPYSL2;MYEOV2;APLP1;SOX11;TMEM130;LARS2;PCP4;COX7A2L;NGFRAP1;SUB1;SCG5;MATR3;TAGLN3;SCG2;FKBP3;PFN2;BEX4;MEG3;GRIA2;GPM6A;RTN3;RTN1;TTYH1;GLO1;NTM;CRABP1;SLC1A3;ATXN7L3B;RTN4;MAP2;G3BP2;CAMTA1;NDN;APOE;TSPAN3;GPM6B;HSPA8;SYT4;HSPA5;CADM1;SYT1;CADM2;NSG1;GNAO1;TH;CPE;CALM3;CALM1;CALM2;RNF187;YWHAE;SNAP25;ZCCHC12;HSP90AB1;ONECUT2;YWHAB;CELF2;N…
GTEX-PWN1-2426-SM-48TDD_ovary_female_40-49_years	97/1925	2.86881e-11	6.01169e-10	2.47007e-10	5.18537e-09	-1.62765	39.5105	RPL4;RPL5;RPL3;RPL32;HNRNPU;RPL8;RPL9;HS6ST2;RPL7;EEF1B2;RPS14;RPS16;RPL18A;RPL36AL;RPL35;RPL38;RPL37;HMGN2;RPS11;RPS13;RPS12;HMGN1;DDX17;RPS9;IGFBP5;RPS8;RPS5;RPL23;RPS6;RPSA;EEF1A1;NGFRAP1;MORF4L2;RPL24;SNRPE;ERH;XIST;SRSF7;MEG3;HNRNPDL;KCNQ1OT1;NDN;BTF3;RPL41;H3F3B;NR2F2;EEF2;GNG11;PBX1;GNB2L1;NR4A2;SLC6A6;RPS25;HNRNPK;SON;TH;NACA;RPS29;ID2;RPS20;MAGED2;RPS21;ITM2A;RPS24;RPS23;RPLP1;ZCCHC18;RP…
GTEX-XLM4-2026-SM-4AT4X_heart_male_60-69_years	44/551	1.91761e-11	4.11439e-10	1.70173e-10	3.70571e-09	-1.59826	39.4409	COX7B;SLC25A3;MGST3;COX4I1;NDUFB4;ATP5A1;ATP5C1;ATP5J;ATP5G3;UQCR10;ATP5O;COX5A;NTN1;ATP5G1;COX7C;UQCRH;SLC8A1;MYL12A;ATP5L;LDHB;PRDX2;ATP5B;GNG5;CDH2;ATP5E;BSG;COX8A;MDH1;HSPA5;NDUFA4;ATPIF1;NDUFA1;USMG5;NDUFC1;ATP5F1;COX6C;ATP5J2;COX6B1;SLC6A6;UQCRQ;NDUFAB1;CYCS;ALDOA;SLC25A4
GTEX-XPVG-0726-SM-4B658_heart_male_50-59_years	43/539	3.39194e-11	6.87339e-10	2.85443e-10	5.78419e-09	-1.63504	39.416	COX7B;SLC25A3;NDUFB6;MGST3;COX4I1;ATP5A1;ATP5C1;ATP5J;ATP5G3;UQCR10;ATP5O;COX5A;NTN1;ATP5G1;COX7C;UQCRH;SLC8A1;MYL12A;ATP5L;LDHB;PRDX2;ATP5B;CDH2;ATP5E;BSG;CHGB;COX8A;MDH1;NDUFA5;NDUFA4;NDUFA1;USMG5;NDUFC1;ATP5F1;COX6C;TUBB4B;ATP5J2;COX6B1;UQCRQ;NDUFAB1;VDAC3;CYCS;SLC25A4
GTEX-WL46-0011-R1A-SM-3LK6M_brain_male_50-59_years	109/2247	1.29349e-11	3.01952e-10	1.22194e-10	2.82985e-09	-1.56784	39.3075	APP;ARL6IP1;STMN2;STMN3;PEBP1;STMN4;COX6A1;NUDT3;RGS4;CHCHD2;KIF5C;BASP1;DPYSL2;STMN1;MYEOV2;CHGB;APLP1;ANK3;CARTPT;ATP1B1;TMEM130;ATP5J2;OLFM1;NGFRAP1;SUB1;SCG5;MATR3;TAGLN3;SCG2;PFN2;BEX4;GRIA2;GPM6A;RTN3;RTN1;TTYH1;COX7A2;ATXN7L3B;NREP;UQCRH;RTN4;MAP2;CAMTA1;GPM6B;SPTBN1;SYT4;SYT1;CADM2;TMA7;GNAO1;GNAS;CNTN1;CALM3;CALM1;CALM2;RNF187;YWHAE;SNAP25;YWHAB;NCAN;COX4I1;ELAVL4;CELF4;ELAVL2;ELAVL3;UCH…
GTEX-O5YW-0326-SM-2I5EI_heart_male_50-59_years	48/652	3.88728e-11	7.66425e-10	3.1572e-10	6.35359e-09	-1.63953	39.3007	COX7B;SLC25A3;NDUFB8;NDUFB6;MGST3;COX4I1;NDUFB4;ATP5A1;ATP5C1;ATP5J;COX7A2;UQCR11;ATP5G3;UQCR10;ATP5G2;ATP5O;COX5A;ATP5G1;COX7C;UQCRH;SLC8A1;ATP5L;LDHB;PRDX2;ATP5B;ABLIM1;CDH2;ATP5E;BSG;COX8A;MDH1;NDUFA5;NDUFA4;NDUFA1;USMG5;NDUFC1;ATP5F1;COX6C;TUBB4B;ATP5J2;COX6B1;RPS26;UQCRQ;NDUFAB1;VDAC3;CYCS;ALDOA;SLC25A4
GTEX-S7SE-0011-R2A-SM-2XCDC_brain_male_50-59_years	85/1576	2.06629e-11	4.40104e-10	1.78208e-10	3.82361e-09	-1.59328	39.1989	YWHAE;ZCCHC12;APP;SERPINE2;ARL6IP1;NCAN;STMN2;ELAVL4;STMN4;COX6A1;ELAVL2;HS6ST2;ELAVL3;SLC6A4;UCHL1;TUBA1B;SEPT7;EDNRB;TUBA1A;YWHAQ;KIF5C;TUBB3;DPYSL2;KIF5B;DNER;STMN1;MYEOV2;NEFL;NEFM;KIF1A;FGFBP3;SLC18A2;CHGB;PEG3;HSBP1;APLP1;SOX11;ATP1B1;SLCO1C1;OLFM1;TUBB2B;GAP43;TUBB2A;MAP1B;SCG5;DCX;SCG2;INA;BEX4;DYNC1I2;RTN3;DDC;NDUFB8;TTYH1;NTM;CRABP1;PTN;RTN4;PCDH17;CST3;PGRMC1;CALCR;PTPRZ1;UBB;MAP2;PRDX…
GTEX-XBED-0003-SM-47JWP_blood_male_60-69_years	161/3827	4.61992e-12	1.193e-10	5.46152e-11	1.39796e-09	-1.50114	39.1808	RPL4;RPL5;EIF4A1;RPL3;RPL32;TFRC;HNRNPU;RPL8;ACTB;RPL7;ACTG1;EEF1B2;RPS14;CHCHD2;CCND2;RPS16;RPS19;RPL18A;RPL36AL;RPL35;RPL38;RPL37;HMGN2;RPS11;KPNA2;B2M;TMSB10;RPS13;RPS12;HMGN1;RPS9;RPS8;RPS5;RPL23;RPS6;RPSA;ATP5J2;EEF1A1;LARS2;ACLY;NCL;SUB1;SNRPG;SMS;RPL24;SNRPE;ERH;MATR3;PFN1;UBA52;PPIA;SRSF7;LY6E;GLO1;ATP5O;UQCRH;ACAT2;ATP5L;LDHB;LDHA;CCNB1;ATP5E;G3BP2;SLC38A5;FDFT1;BTF3;HSPA8;RPL41;CBX5;UBE…
GTEX-N7MS-0011-R10A-SM-2HMJK_brain_male_60-69_years	109/2233	8.78718e-12	2.11909e-10	8.55948e-11	2.06996e-09	-1.53585	39.0991	EIF4A2;APP;ARL6IP1;STMN2;STMN3;PEBP1;STMN4;COX6A1;HS6ST2;NUDT3;RGS4;KIF5C;TUBB3;BASP1;DPYSL2;STMN1;MYEOV2;CHGB;RBFOX2;APLP1;CARTPT;ATP1B1;TMEM130;OLFM1;NGFRAP1;SUB1;MAP1B;SCG5;MATR3;TAGLN3;SCG2;PFN2;BEX4;MEG3;GRIA2;GPM6A;RTN3;RTN1;NTM;COX7A2;ATXN7L3B;NREP;UQCRH;RTN4;PRDX2;MAP2;G3BP2;CAMTA1;SYT4;SYT1;CADM2;GNAO1;AHI1;GNAS;CNTN1;CALM3;CALM1;CALM2;RNF187;YWHAE;SNAP25;ZCCHC12;YWHAB;NCAN;COX4I1;ELAVL4…
GTEX-N7MT-0011-R8a-SM-2I5GU_brain_female_60-69_years	66/1068	1.75573e-11	3.88124e-10	1.5024e-10	3.34656e-09	-1.57436	38.9899	YWHAE;ZCCHC12;STMN2;ELAVL4;CELF4;STMN4;COX6A1;ELAVL2;ELAVL3;UCHL1;TUBA1B;TUBA1A;KIF5C;DPYSL2;KIF5B;DNER;STMN1;MYEOV2;NEFL;NEFM;KIF1A;FGFBP3;SLC18A2;CHGB;HSP90AA1;PEG3;HSBP1;APLP1;SOX11;CARTPT;TMEM130;TUBB2B;GAP43;NGFRAP1;TUBB2A;MAP1B;SCG5;DCX;SCG2;INA;BEX4;DYNC1I2;NDUFB8;CRABP1;CALCR;PTPRZ1;MAP2;SPP1;CAMTA1;SNCG;GPM6B;SYT4;MARCKSL1;PCDH9;CADM2;TMA7;TBCA;COX6C;ATOX1;TPPP3;TH;SST;GNAS;TOMM7;ITM2A;C…
GTEX-QDT8-0011-R2A-SM-32PKQ_brain_female_30-39_years	111/2276	5.63668e-12	1.41792e-10	5.71525e-11	1.43828e-09	-1.49951	38.8399	EIF4A2;APP;ARL6IP1;STMN2;STMN3;PEBP1;STMN4;HS6ST2;RGS4;EDNRB;ALCAM;TUBB3;DPYSL2;KIF5B;STMN1;CHGB;APLP1;SOX11;ANK3;ATP1B1;TMEM130;NGFRAP1;SUB1;MAP1B;SCG5;MATR3;SCG2;FKBP3;PFN2;BEX4;GRIA2;GPM6A;RTN3;RTN1;TTYH1;GLO1;SLC1A3;ATXN7L3B;RTN4;PCDH17;LDHB;CALCR;MAP2;G3BP2;CAMTA1;TSPAN3;GPM6B;SYT4;CBX5;SYT1;CADM2;NSG1;TBCA;AHI1;TH;GNAS;CNTN1;CPE;CALM3;CALM1;ITM2A;CALM2;YWHAE;SNAP25;ZCCHC12;ONECUT2;YWHAB;ELA…
GTEX-RVPV-0011-R3A-SM-2TF63_brain_male_60-69_years	100/1964	7.12244e-12	1.76129e-10	6.90856e-11	1.70841e-09	-1.50962	38.7486	APP;ARL6IP1;STMN2;STMN3;STMN4;COX6A1;HS6ST2;RGS4;KIF5C;TUBB3;DPYSL2;STMN1;MYEOV2;APLP1;SOX11;ATP1B1;TMEM130;OLFM1;NGFRAP1;SUB1;MAP1B;SCG5;MATR3;TAGLN3;SCG2;PFN2;BEX4;MEG3;GRIA2;GPM6A;RTN3;RTN1;TTYH1;NTM;SLC1A3;PCDH17;MAP2;CAMTA1;GPM6B;SYT4;SYT1;CADM2;TMA7;GNAO1;GNAS;CNTN1;CPE;CALM3;CALM1;CALM2;RNF187;YWHAE;SNAP25;ZCCHC12;YWHAB;NCAN;ELAVL4;CELF4;SLC7A11;ELAVL2;ELAVL3;UCHL1;TUBA1B;SEPT7;CHL1;DNER;E…
GTEX-Q2AG-0011-R1A-SM-2HMJI_brain_female_40-49_years	111/2292	8.76656e-12	2.11909e-10	8.58345e-11	2.06996e-09	-1.51989	38.6965	APP;ARL6IP1;STMN2;STMN3;PEBP1;STMN4;COX6A1;HS6ST2;NUDT3;RGS4;KIF5C;TUBB3;BASP1;DPYSL2;CFL1;MYEOV2;KPNA2;CHGB;APLP1;SOX11;ANK3;CARTPT;ATP1B1;TMEM130;OLFM1;COX7A2L;NGFRAP1;SUB1;MAP1B;SCG5;MATR3;TAGLN3;SCG2;PFN2;LY6E;BEX4;MEG3;GRIA2;GPM6A;RTN3;RTN1;TTYH1;MAGED1;ATXN7L3B;NREP;RTN4;CALCR;UBB;MAP2;CAMTA1;GPM6B;SYT4;SYT1;CADM2;GNAO1;CNTN1;CPE;CALM3;TCF4;CALM1;CALM2;RNF187;YWHAE;SNAP25;ZCCHC12;YWHAB;NCAN…
GTEX-W5X1-0826-SM-3GILN_heart_female_40-49_years	51/725	4.7823e-11	9.36561e-10	3.77671e-10	7.39627e-09	-1.62652	38.6518	COX7B;SLC25A3;COX4I1;ATP5C1;ATP5G3;ATP5G2;ATP5G1;COX7C;SLC8A1;CCND2;CDH2;BSG;CHGB;COX8A;ATPIF1;USMG5;NDUFC1;ATP5F1;ATP5J2;COX6B1;COX7A2L;VDAC3;ALDOA;SLC25A4;NDUFB8;NDUFB6;MGST3;ATP5A1;ATP5J;COX7A2;UQCR10;ATP5O;COX5A;UQCRH;MYL12A;ATP5L;LDHB;PRDX2;ATP5B;GNG5;ATP5E;PRDX1;MDH1;NDUFA5;NDUFA4;SHFM1;NDUFA1;COX6C;UQCRQ;NDUFAB1;CYCS
GTEX-NL4W-0011-R4a-SM-2I5GZ_brain_male_50-59_years	69/1175	5.64713e-11	1.07002e-09	4.37053e-10	8.28131e-09	-1.63027	38.47	YWHAE;SNAP25;ARL6IP1;NCAN;ELAVL4;CELF4;SLC7A11;COX6A1;COX7C;NUDT3;UCHL1;SEPT7;SUMO1;KIF5C;DPYSL2;KIF5B;STMN1;ENC1;MYEOV2;NEFL;KIF1A;USMG5;SOX11;DYNLL1;ATP5J2;SLCO1C1;OLFM1;LARS2;TUBB2B;GAP43;TUBB2A;SUB1;DCX;TAGLN3;PFN2;GPM6A;NDUFB8;TTYH1;MGST3;NTM;NRXN1;SLC1A3;COX7A2;PTN;PCDH17;CST3;PTPRZ1;MAP2;ATP5E;NNAT;SPP1;SNCG;GPM6B;NDUFA5;CADM1;PCDH9;NDUFA4;CADM2;NDUFA1;TMA7;COX6C;GNAO1;FABP7;TOMM7;CNTN1;CP…
GTEX-V1D1-0008-SM-4JBIJ_skin_male_50-59_years	119/2540	1.09781e-11	2.60439e-10	1.07811e-10	2.53704e-09	-1.51246	38.1671	EIF4A1;SERPINE2;TFRC;HNRNPU;ACTG1;EEF1B2;RGS4;CHCHD2;ALCAM;STMN1;CFL1;RPL35;HMGN2;KPNA2;TMSB10;RPS10;HMGN1;TPM4;F2R;RPSA;ATP5J2;LARS2;ACLY;NCL;MORF4L2;SUB1;SNRPG;SMS;SRSF3;SNRPE;ERH;PFN1;PPIA;SRSF7;VCP;MAGED1;GLO1;NREP;RTN4;HSP90B1;MYL12B;LDHB;LDHA;CCNB1;PRDX1;SERPINH1;SLC38A2;SLC38A5;HSPA8;HSPA5;UBE2C;CBX3;SHFM1;CAV1;FN1;TBCA;EIF2S2;GNG11;ZWINT;CCT6A;RPS26;HNRNPK;CDK4;CDK1;ID3;CALR;HNRNPC;EIF4G2…
GTEX-X585-0011-R6A-SM-46MVJ_brain_male_50-59_years	114/2408	1.78788e-11	3.89331e-10	1.66774e-10	3.659e-09	-1.54149	38.1479	APP;STMN2;STMN3;PEBP1;SRP14;COX6A1;HS6ST2;NUDT3;CHCHD2;KIF5C;MYEOV2;APLP1;SOX11;TMEM130;COX6B1;PCP4;COX7A2L;NGFRAP1;SUB1;SCG5;MATR3;TAGLN3;SCG2;PPIA;FKBP3;PFN2;BEX4;MEG3;GRIA2;RTN3;RTN1;GLO1;CRABP1;ATP5J;COX7A2;ATP5O;UQCRH;RTN4;ATP5L;PRDX2;MAP2;ATP5E;CAMTA1;NDN;SYT4;SYT1;LY86;TMA7;NSG1;TBCA;GNAO1;TH;CALM3;CALM1;CALM2;RNF187;YWHAE;SNAP25;ZCCHC12;ONECUT2;YWHAB;NCAN;COX4I1;CELF4;ZCCHC18;ATP5G1;COX7C…
GTEX-XUJ4-0626-SM-4BOOO_heart_female_60-69_years	42/534	9.06063e-11	1.62202e-09	6.93097e-10	1.24837e-08	-1.63996	37.9232	COX7B;SLC25A3;NDUFB6;MGST3;COX4I1;ATP5A1;ATP5C1;ATP5J;ATP5G3;UQCR10;ATP5G2;ATP5O;COX5A;NTN1;ATP5G1;COX7C;UQCRH;SLC8A1;ATP5L;LDHB;PRDX2;ATP5B;CDH2;ATP5E;BSG;CD36;CHGB;COX8A;MDH1;NDUFA4;NDUFA1;USMG5;NDUFC1;ATP5F1;ATP5J2;COX6B1;UQCRQ;NDUFAB1;VDAC3;CYCS;ALDOA;SLC25A4
GTEX-S7SE-0011-R4A-SM-2XCDB_brain_male_50-59_years	102/2053	1.77282e-11	3.88953e-10	1.60543e-10	3.54898e-09	-1.53031	37.8842	ARL6IP1;STMN2;STMN3;PEBP1;STMN4;COX6A1;RGS4;EDNRB;KIF5C;TUBB3;BASP1;STMN1;CHGB;APLP1;SOX11;TMEM130;OLFM1;NGFRAP1;SUB1;MATR3;TAGLN3;SCG2;PFN2;BEX4;GRIA2;GPM6A;RTN3;RTN1;TTYH1;NTM;SLC1A3;ATXN7L3B;PCDH17;MAP2;CAMTA1;GPM6B;SYT4;CBX5;CADM1;SYT1;CADM2;GNAO1;GNAS;CNTN1;CPE;CALM3;CALM1;CALM2;RNF187;YWHAE;SNAP25;ZCCHC12;YWHAB;NCAN;ELAVL4;CELF4;SLC7A11;ELAVL2;ELAVL3;UCHL1;TUBA1B;SEPT7;SUMO1;YWHAQ;CHL1;DNER…
GTEX-RNOR-0008-SM-48FEY_skin_female_50-59_years	58/905	8.27463e-11	1.49046e-09	6.16215e-10	1.13089e-08	-1.62386	37.6983	RPL4;RPL5;RPL3;SERPINE2;RPL32;HEXB;RPLP0;RPL7;ACTG1;EEF1B2;RPS4X;RPS14;RPS16;RPS19;RPL18A;CTSL;FTH1;RPL38;RPL37;TMSB10;CTSB;RPS12;TPM4;ANXA2;RPS8;RPL23;RPL13A;RPSA;EEF1A1;ACLY;RPL37A;CANX;PABPC1;MAGED1;RPL12;RPL11;FSTL1;RPS15A;SERPINH1;RPS3;WBP5;RPL15;SLC38A2;NPM1;HSPA5;FN1;RPL35A;EEF2;GNB2L1;RPS25;RPS28;CDK4;RPS29;RPL22L1;VIM;CALR;RPS24;RPS23
GTEX-QVUS-0011-R4A-SM-3GAE7_brain_female_60-69_years	81/1493	5.01934e-11	9.63581e-10	3.99199e-10	7.63055e-09	-1.5869	37.6337	YWHAE;SNAP25;ZCCHC12;SERPINE2;ARL6IP1;NCAN;COX4I1;ELAVL4;CELF4;PEBP1;STMN4;SLC7A11;COX6A1;ELAVL2;UCHL1;SEPT7;TUBA1A;YWHAQ;KIF5C;DPYSL2;KIF5B;DNER;STMN1;ENC1;NEFL;PHGDH;KIF1B;NEFM;KIF1A;APLP1;H2AFV;SOX11;SLCO1C1;OLFM1;LARS2;TUBB2B;GAP43;TUBB2A;SUB1;DCX;MATR3;TAGLN3;PFN2;BEX4;DYNC1I2;GRIA2;GPM6A;RTN3;NDUFB8;TTYH1;MGST3;NTM;NRXN1;CRMP1;SLC1A3;ATP1A2;PTN;CST3;CALCR;PTPRZ1;MAP2;SPP1;SNCG;NCAM1;GPM6B;S…
GTEX-NPJ8-0011-R8a-SM-2HMLG_brain_male_40-49_years	146/3365	7.61604e-12	1.86753e-10	8.29702e-11	2.03451e-09	-1.46929	37.6149	EIF4A2;APP;SERPINE2;ARL6IP1;STMN2;HNRNPU;STMN4;SRP14;FNBP1L;HS6ST2;RGS4;EDNRB;ALCAM;CDH2;TUBB3;DPYSL2;STMN1;CHGB;SOX11;ANK3;CARTPT;ATP1B1;TMEM130;LARS2;COX7A2L;NGFRAP1;MORF4L2;SUB1;MAP1B;SCG5;ERH;MATR3;TAGLN3;SCG2;FKBP3;PFN2;BEX4;MEG3;GRIA2;GPM6A;RTN3;RTN1;MAGED1;GLO1;SLC1A3;ATXN7L3B;RTN4;PCDH17;HSP90B1;CALCR;UBB;MAP2;G3BP2;CAMTA1;NDN;TSPAN3;GPM6B;HSPA8;SYT4;CBX5;HSPA5;CADM1;SYT1;CBX3;TMA7;NSG1;T…
GTEX-OHPM-0008-SM-4E3IP_skin_male_50-59_years	79/1425	3.19048e-11	6.51037e-10	2.62659e-10	5.47457e-09	-1.5401	37.2215	TOP2A;EIF4A1;SPARC;SERPINE2;TFRC;HMGB3;SLC8A1;ACTG1;TUBA1B;ALCAM;YWHAQ;SEC61G;FTH1;SUMO2;CFL1;HMGN2;KPNA2;TMSB10;TPI1;TPM4;ANXA2;H2AFZ;TCF12;ABCC9;RPSA;EEF1A1;ACLY;NCL;CANX;SNRPG;SMS;CKS2;SNRPE;ERH;PFN1;PPIA;VCP;PCNA;MAGED1;GLO1;THBS1;FSTL1;HSP90B1;MYL12B;LDHA;CCNB1;PSMB5;SERPINH1;WBP5;TCEB2;SLC38A2;CCT5;NPM1;UBE2C;CBX3;SHFM1;CAV1;FN1;PDAP1;SULF1;EIF2S2;TUBB4B;HNRNPAB;ZWINT;FKBP1A;CCT6A;CENPF;MAR…
GTEX-RWSA-0626-SM-2XCBD_heart_male_40-49_years	49/692	9.37628e-11	1.66829e-09	6.97341e-10	1.24837e-08	-1.60972	37.1687	COX7B;SLC25A3;COX4I1;ATP5C1;ATP5G3;ATP5G2;ATP5G1;COX7C;SLC8A1;CCND2;CDH2;BSG;CD36;COX8A;USMG5;NDUFC1;ABCC9;ATP5F1;ATP5J2;COX6B1;VDAC3;SLC25A4;NDUFB8;NDUFB6;MGST3;NDUFB4;ATP5A1;ATP5J;COX7A2;UQCR10;ATP5O;COX5A;UQCRH;APOLD1;MYL12A;ATP5L;LDHB;PRDX2;ATP5B;ABLIM1;CCL2;MDH1;NDUFA5;NDUFA4;NDUFA1;COX6C;UQCRQ;NDUFAB1;CYCS
GTEX-U8XE-0926-SM-3DB8V_heart_male_30-39_years	48/670	9.91715e-11	1.74327e-09	7.35341e-10	1.30044e-08	-1.61071	37.1013	COX7B;SLC25A3;NDUFB8;NDUFB6;SERPINE2;MGST3;COX4I1;NDUFB4;ATP5A1;ATP5C1;ATP5J;COX7A2;ATP5G3;ATP5O;COX5A;SAT1;NTN1;ATP5G1;COX7C;UQCRH;SLC8A1;MYL12A;ATP5L;LDHB;PRDX2;ATP5B;CDH2;ATP5E;BSG;CCL2;CHGB;COX8A;TPI1;MDH1;NDUFA4;NDUFA1;USMG5;NDUFC1;ATP5F1;COX6C;ATP5J2;COX6B1;SLC7A5;UQCRQ;NDUFAB1;CYCS;ALDOA;SLC25A4
GTEX-XLM4-0011-R7A-SM-4AT5L_brain_male_60-69_years	101/2034	2.36317e-11	4.99691e-10	2.08634e-10	4.41156e-09	-1.5153	37.0771	APP;STMN2;STMN3;PEBP1;STMN4;SRP14;COX6A1;HS6ST2;RGS4;CHCHD2;TUBB3;MYEOV2;APLP1;SOX11;TMEM130;LARS2;PCP4;COX7A2L;NGFRAP1;SUB1;SCG5;MATR3;TAGLN3;SCG2;FKBP3;PFN2;BEX4;MEG3;GRIA2;GPM6A;RTN3;RTN1;TTYH1;CRABP1;SLC1A3;COX7A2;RTN4;MAP2;CAMTA1;APOE;GPM6B;SYT4;SYT1;CADM2;TMA7;NSG1;GNAO1;CPE;CALM3;CALM1;CALM2;RNF187;YWHAE;SNAP25;ONECUT2;YWHAB;NCAN;COX4I1;CELF4;ELAVL3;UCHL1;HINT1;TUBA1A;ENC1;NEFL;NEFM;KIF1A;…
GTEX-WWYW-0011-R10A-SM-3NB35_brain_female_50-59_years	130/2885	1.33199e-11	3.06044e-10	1.3281e-10	3.0515e-09	-1.47975	37.0554	EIF4A2;APP;ARL6IP1;STMN2;STMN3;PEBP1;STMN4;COX6A1;HS6ST2;NUDT3;RGS4;CHCHD2;KIF5C;TUBB3;BASP1;DPYSL2;STMN1;MYEOV2;CHGB;APLP1;ANK3;ATP1B1;TMEM130;OLFM1;COX7A2L;NGFRAP1;MORF4L2;SUB1;MAP1B;SCG5;VDAC3;SMS;MATR3;TAGLN3;SCG2;PPIA;FKBP3;PFN2;BEX4;MEG3;GRIA2;GPM6A;RTN3;RTN1;GLO1;NTM;SLC1A3;ATXN7L3B;NREP;UQCRH;RTN4;MAP2;G3BP2;CAMTA1;GPM6B;HSPA8;SYT4;SYT1;CADM2;GNAO1;AHI1;GNAS;CNTN1;CPE;CALM3;CALM1;CALM2;RN…
GTEX-W5WG-0002-SM-3NMDN_blood_female_50-59_years	170/4183	1.58173e-11	3.60585e-10	1.75269e-10	3.78841e-09	-1.48571	36.9496	RPL4;RPL5;EIF4A1;RPL32;TFRC;HNRNPU;ATP5C1;SRP14;ACTB;RPL7;ACTG1;EEF1B2;RPS14;CHCHD2;CCND2;RPS16;RPL36AL;CFL1;RPL35;RPL38;RPL37;HMGN2;KPNA2;B2M;RPL39;RPS10;RPS13;RPS12;HMGN1;RPS8;RPL23;RPS6;RPSA;ATP5J2;EEF1A1;LARS2;ACLY;NCL;SUB1;SNRPG;VDAC3;SMS;RPL24;SRSF3;SNRPE;ANAPC5;ERH;MATR3;XIST;PFN1;PPIA;FKBP3;SRSF7;VCP;GLO1;ATP5J;ATP5O;UQCRH;ACAT2;ATP5L;HSP90B1;LDHB;ATP5B;LDHA;CCNB1;HNRNPDL;ATP5E;PRDX1;G3BP…
GTEX-PW2O-0008-SM-48TEB_skin_male_20-29_years	65/1069	5.07927e-11	9.68714e-10	3.95543e-10	7.63055e-09	-1.55545	36.8692	RPL4;RPL5;SPON1;SPARC;RPL3;RPL32;CD81;HEXB;RPLP0;STMN2;RPL7;EEF1B2;RPS14;RPS19;RPL18A;TUBB3;CTSL;RPL38;RPL37;RPS13;RPS12;TPM4;ANXA2;RPS8;RPL23;RPS6;RPL13A;RPSA;EEF1A1;ACLY;MORF4L2;RPL37A;RPL24;SNRPE;ERH;PABPC1;LY6E;MAGED1;RPL12;RPL11;FSTL1;RPS15A;SERPINH1;RPS3;WBP5;TCEB2;RPL15;MEST;SLC38A2;NPM1;CBX3;FN1;RPL35A;EEF2;GNB2L1;RPS25;MARCKS;CXCL12;CDK4;RPL22L1;RPS20;CALR;RPS24;TPT1;RPS23
GTEX-XLM4-0011-R6A-SM-4AT4B_brain_male_60-69_years	131/2930	1.85893e-11	4.01805e-10	1.81166e-10	3.8587e-09	-1.48785	36.7624	EIF4A2;APP;SPON1;ARL6IP1;STMN2;STMN3;PEBP1;SRP14;HS6ST2;NUDT3;CHCHD2;EDNRB;KIF5C;TUBB3;MYEOV2;CHGB;APLP1;SOX11;CARTPT;ATP1B1;TMEM130;LARS2;PCP4;COX7A2L;NGFRAP1;SUB1;SCG5;MATR3;TAGLN3;SCG2;FKBP3;PFN2;BEX4;MEG3;GRIA2;GPM6A;RTN3;RTN1;TTYH1;MAGED1;GLO1;CRABP1;SLC1A3;ATXN7L3B;RTN4;PCDH17;PRDX2;CALCR;MAP2;G3BP2;CAMTA1;NDN;APOE;TSPAN3;GPM6B;SYT4;CBX5;CADM1;SYT1;CADM2;TMA7;NSG1;GNAO1;TH;CNTN1;CPE;CALM3;C…
GTEX-XXEK-0926-SM-4BRWH_heart_male_50-59_years	42/549	2.13918e-10	3.32028e-09	1.50005e-09	2.37888e-08	-1.65039	36.7466	COX7B;SLC25A3;NDUFB6;MGST3;COX4I1;NDUFB4;ATP5A1;ATP5C1;ATP5J;ATP5G3;UQCR10;ATP5O;COX5A;ATP5G1;COX7C;UQCRH;SLC8A1;MYL12A;ATP5L;LDHB;PRDX2;ATP5B;ABLIM1;CCND2;CDH2;BSG;COX8A;MDH1;NDUFA4;NDUFA1;USMG5;NDUFC1;ANK3;ATP5F1;COX6C;ATP5J2;COX6B1;UQCRQ;NDUFAB1;VDAC3;CYCS;SLC25A4
GTEX-PLZ4-2826-SM-3P617_ovary_female_50-59_years	103/2147	1.05662e-10	1.84624e-09	8.3207e-10	1.44941e-08	-1.59236	36.5777	RPL4;EIF4A2;RPL5;RPL3;RPL32;TFRC;RPL8;RPL9;HS6ST2;RPL7;EEF1B2;RPS14;RPS16;RPS19;RPL18A;RPL36AL;RPL35;RPL38;RPL37;HMGN2;RPS11;RPL39;RPS10;RPS13;RPS12;DDX17;RPS9;IGFBP5;RPS8;RPS5;RPL23;RPS6;RPSA;CSNK1E;EEF1A1;COX7A2L;NGFRAP1;MORF4L2;RPL24;SRSF3;SNRPE;XIST;UBA52;SRSF7;MEG3;HNRNPDL;KCNQ1OT1;BTF3;RPL41;SHFM1;NR2F2;TBCA;EEF2;GNG11;GNB2L1;EIF1;NR4A2;RPS25;RPS28;NACA;RPS29;ID2;RPS20;HNRNPC;RPS21;ITM2A;RP…
GTEX-UTHO-0011-R6A-SM-3GIJW_brain_male_60-69_years	103/2110	3.86774e-11	7.66425e-10	3.29913e-10	6.59374e-09	-1.52525	36.5691	APP;ARL6IP1;STMN2;STMN3;PEBP1;SRP14;FNBP1L;COX6A1;HS6ST2;EDNRB;ALCAM;KIF5C;KIF5B;APLP1;SOX11;TMEM130;PCP4;COX7A2L;NGFRAP1;SUB1;SCG5;MATR3;TAGLN3;SCG2;FKBP3;PFN2;BEX4;MEG3;GRIA2;GPM6A;RTN3;RTN1;TTYH1;GLO1;CRABP1;SLC1A3;ATP5O;PCDH17;ATP5L;MAP2;CAMTA1;NDN;GPM6B;SYT4;CBX5;CADM1;SYT1;CADM2;TMA7;GNAO1;TH;CPE;CALM3;CALM1;CALM2;YWHAE;SNAP25;ZCCHC12;ONECUT2;YWHAB;NCAN;COX4I1;CELF4;SLC7A11;UCHL1;SEPT7;TUBA…
GTEX-UTHO-0011-R3A-SM-3GIK8_brain_male_60-69_years	91/1771	4.82818e-11	9.39242e-10	3.93135e-10	7.63055e-09	-1.53744	36.5203	YWHAE;SNAP25;APP;ARL6IP1;YWHAB;NCAN;STMN2;ELAVL4;CELF4;STMN3;PEBP1;STMN4;COX6A1;ELAVL2;ELAVL3;RGS4;UCHL1;TUBA1B;SEPT7;SUMO1;YWHAQ;KIF5C;CHL1;DPYSL2;KIF5B;DNER;STMN1;ENC1;NEFL;KIF1B;NEFM;KIF1A;FGFBP3;YWHAG;SLC18A2;APLP1;H2AFV;SOX11;ANK3;ATP1B1;DYNLL1;TMEM130;YWHAZ;SLCO1C1;OLFM1;GAP43;COX7A2L;TUBB2A;SUB1;SCG5;DCX;MATR3;TAGLN3;SCG2;INA;PFN2;BEX4;GRIA2;GPM6A;RTN3;NDUFB8;RTN1;NRXN1;SLC1A3;ATXN7L3B;PTN…
GTEX-QVUS-0011-R10A-SM-3GIK3_brain_female_60-69_years	109/2280	3.15933e-11	6.4922e-10	2.78103e-10	5.67485e-09	-1.50723	36.442	EIF4A2;APP;SERPINE2;ARL6IP1;STMN2;STMN3;PEBP1;STMN4;RGS4;KIF5C;BASP1;DPYSL2;STMN1;CHGB;CARTPT;ATP1B1;TMEM130;OLFM1;NGFRAP1;MORF4L2;SUB1;MAP1B;SCG5;VDAC3;SPARCL1;MATR3;TAGLN3;SCG2;FKBP3;PFN2;BEX4;GRIA2;GPM6A;RTN3;RTN1;TTYH1;GLO1;NTM;SLC1A3;ATXN7L3B;NREP;RTN4;LDHB;MAP2;G3BP2;CAMTA1;GPM6B;SYT4;SYT1;CADM2;GNAO1;AHI1;GNAS;CNTN1;CYCS;CPE;CALM3;CALM1;ITM2A;CALM2;YWHAE;SNAP25;ONECUT2;YWHAB;NCAN;ELAVL4;CE…
GTEX-XXEK-0008-SM-4BRW7_skin_male_50-59_years	62/1004	7.96098e-11	1.45188e-09	5.95033e-10	1.10593e-08	-1.56603	36.4164	RPL4;RPL5;SERPINE2;RPL32;RPLP0;STMN2;RPL9;RPL7;ACTG1;EEF1B2;RPS14;RPS16;RPS19;RPL18A;CTSL;SEC61G;FTH1;RPL35;RPL38;RPL37;TMSB10;RPS12;TPI1;TPM4;ANXA2;RPS8;RPS5;RPL23;RPL13A;RPSA;EEF1A1;MORF4L2;RPL37A;MAGED1;RPL12;RPL11;THBS1;FSTL1;LDHA;RPS15A;SERPINH1;RPS3;WBP5;NDN;TCEB2;RPL15;SLC38A2;RPL41;NPM1;CAV1;FN1;SULF1;EEF2;GNB2L1;MARCKS;CXCL12;RPS29;RPL22L1;RPS21;RPS24;TPT1;RPS23
GTEX-WHSE-3026-SM-3P5ZH_brain_male_20-29_years	109/2279	3.07613e-11	6.36606e-10	2.7135e-10	5.57605e-09	-1.49886	36.2795	APP;STMN2;STMN3;PEBP1;STMN4;COX6A1;NUDT3;RGS4;KIF5C;TUBB3;BASP1;DPYSL2;STMN1;MYEOV2;CHGB;APLP1;ANK3;ATP1B1;TMEM130;OLFM1;LARS2;NGFRAP1;MAP1B;SCG5;TAGLN3;SCG2;PFN2;BEX4;GRIA2;GPM6A;RTN3;RTN1;TTYH1;MAGED1;NTM;SLC1A3;ATXN7L3B;NREP;RTN4;PCDH17;PRDX2;UBB;MAP2;CAMTA1;HSPA8;SYT4;SYT1;CADM2;GNAO1;TH;GNAS;CNTN1;CPE;CALM3;CALM1;CALM2;RNF187;YWHAE;SNAP25;HSP90AB1;YWHAB;NCAN;ELAVL4;CELF4;ELAVL2;ELAVL3;UCHL1;…
GTEX-XYKS-1726-SM-4E3IO_ovary_female_60-69_years	98/2014	1.55948e-10	2.57094e-09	1.17509e-09	1.95937e-08	-1.59596	36.0391	RPL4;RPL5;RPL3;RPL32;HNRNPU;RPL8;RPL9;HS6ST2;RPL7;EEF1B2;RPS14;RPS16;RPS19;RPL18A;RPL36AL;RPL35;RPL38;RPL37;RPS11;RPL39;RPS10;RPS13;RPS12;DDX17;RPS9;IGFBP5;RPS8;RPS5;RPL23;RPS6;RPSA;EEF1A1;NGFRAP1;MORF4L2;SMS;RPL24;SNRPE;XIST;SRSF7;MEG3;MAGED1;GLO1;ACAT2;ZFP36L1;HNRNPDL;KCNQ1OT1;SERPINH1;NDN;APOE;SLC38A5;FDFT1;BTF3;RPL41;H3F3B;NR2F1;NR2F2;TBCA;EIF2S2;GNG11;GNB2L1;RPS25;CDK4;NACA;RPS29;RPS20;MAGED…
GTEX-X585-0011-R10A-SM-46MUY_brain_male_50-59_years	136/3116	3.64552e-11	7.3363e-10	3.4231e-10	6.74906e-09	-1.49485	35.9287	EIF4A2;APP;ARL6IP1;STMN2;STMN3;PEBP1;STMN4;SRP14;COX6A1;HS6ST2;NUDT3;RGS4;KIF5C;TUBB3;BASP1;DPYSL2;STMN1;BSG;MYEOV2;CHGB;RBFOX2;APLP1;ANK3;ATP1B1;TMEM130;OLFM1;COX7A2L;NGFRAP1;MORF4L2;SUB1;MAP1B;SCG5;VDAC3;SMS;MATR3;TAGLN3;SCG2;PPIA;FKBP3;PFN2;BEX4;MEG3;GRIA2;GPM6A;RTN3;RTN1;MAGED1;GLO1;NTM;ATXN7L3B;NREP;UQCRH;RTN4;PRDX2;MAP2;G3BP2;CAMTA1;HSPA8;SYT4;SYT1;CADM2;NSG1;GNAO1;AHI1;GNAS;CNTN1;CALM3;CAL…
GTEX-T6MN-0011-R6A-SM-32QP8_brain_male_50-59_years	128/2855	2.88429e-11	6.01169e-10	2.6942e-10	5.57565e-09	-1.47893	35.8924	EIF4A2;APP;SPON1;ARL6IP1;STMN3;PEBP1;SRP14;FNBP1L;COX6A1;HS6ST2;RGS4;EDNRB;ALCAM;KIF5C;MYEOV2;APLP1;SOX11;ANK3;TMEM130;LARS2;PCP4;COX7A2L;NGFRAP1;SUB1;SCG5;SPARCL1;MATR3;TAGLN3;SCG2;FKBP3;PFN2;BEX4;MEG3;GRIA2;GPM6A;RTN3;RTN1;TTYH1;GLO1;NTM;CRABP1;SLC1A3;COX7A2;ATXN7L3B;RTN4;PCDH17;ATP5L;LDHB;MAP2;G3BP2;CAMTA1;NDN;APOE;TSPAN3;GPM6B;SYT4;CBX5;CADM1;SYT1;CADM2;GNAO1;TH;CNTN1;CPE;CALM3;CALM1;CALM2;YW…
GTEX-X8HC-2726-SM-46MUA_ovary_female_50-59_years	106/2260	1.95399e-10	3.08202e-09	1.47763e-09	2.35613e-08	-1.58461	35.4255	RPL4;RPL5;RPL3;RPL32;SRP14;RPL8;HS6ST2;RPL7;ACTG1;EEF1B2;RPS14;RPS16;RPS19;RPL18A;RPL35;RPL38;RPL37;HMGN2;RPS11;RPL39;RPS10;RPS13;SOX4;RPS12;HMGN1;DDX17;RPS9;RPS8;RPS5;RPL23;RPS6;RPSA;CSNK1E;EEF1A1;NGFRAP1;MORF4L2;SMS;RPL24;SRSF3;SNRPE;UBA52;MEG3;ZFP36L1;HNRNPDL;KCNQ1OT1;APOE;BTF3;JUN;RPL41;H3F3B;SHFM1;NR2F1;NR2F2;TBCA;EEF2;GNG11;GNB2L1;EIF1;SLC6A6;RPS25;AHI1;RPS28;NACA;RPS29;ID2;RPS20;RPS21;ITM2…
GTEX-T6MN-0011-R8A-SM-32QP3_brain_male_50-59_years	92/1800	4.90927e-11	9.48693e-10	4.00094e-10	7.63055e-09	-1.48307	35.2041	YWHAE;ZCCHC12;APP;ARL6IP1;COX4I1;STMN2;ELAVL4;CELF4;STMN3;STMN4;ZCCHC18;COX6A1;ELAVL2;HS6ST2;NUDT3;ELAVL3;UCHL1;TUBA1B;SEPT7;TUBA1A;YWHAQ;KIF5C;TUBB3;DPYSL2;KIF5B;DNER;STMN1;MYEOV2;NEFL;NEFM;KIF1A;FGFBP3;YWHAG;SLC18A2;CHGB;PEG3;HSBP1;APLP1;SOX11;CARTPT;TMEM130;TUBB2B;GAP43;NGFRAP1;TUBB2A;SUB1;MAP1B;SCG5;DCX;MATR3;SCG2;INA;PFN2;BEX4;DYNC1I2;GRIA2;RTN3;NDUFB8;RTN1;NDUFB6;TTYH1;COX7A2;RTN4;PCDH17;CS…
GTEX-S32W-1226-SM-4AD67_ovary_female_50-59_years	111/2430	3.11341e-10	4.70722e-09	2.30203e-09	3.46254e-08	-1.58902	34.7838	RPL4;EIF4A2;RPL5;RPL3;SERPINE2;RPL32;TFRC;HNRNPU;RPL8;HS6ST2;RPL7;ACTG1;RPS14;RPS16;RPS19;RPL18A;RPL36AL;RPL35;RPL38;RPL37;HMGN2;RPS11;RPL39;RPS10;RPS13;SOX4;RPS12;DDX17;RPS9;RPS8;RPS5;RPL23;RPS6;RPSA;CSNK1E;EEF1A1;COX7A2L;NGFRAP1;MORF4L2;SMS;RPL24;SNRPE;XIST;SRSF7;MEG3;GLO1;ZFP36L1;HNRNPDL;KCNQ1OT1;NDN;BTF3;EGR1;JUN;RPL41;H3F3B;NR2F1;NSG1;NR2F2;TBCA;EEF2;GNB2L1;EIF1;RPS25;SON;CDK4;NACA;RPS29;ID2…
GTEX-XMK1-1326-SM-4B65Q_esophagus_male_40-49_years	66/1100	6.26974e-11	1.17276e-09	4.7961e-10	9.02904e-09	-1.47783	34.7181	TOP2A;TECR;HMGB3;DBI;COX6A1;ATP5G1;EEF1B2;CHCHD2;HINT1;YWHAQ;SEC61G;RPL35;HMGN2;KPNA2;RPL39;RPS10;COX8A;TPI1;ANXA2;HMGCS1;H2AFZ;HSBP1;AKR1A1;USMG5;ATP5F1;DYNLL1;YWHAZ;ATP5J2;COX6B1;SLC7A5;SNRPG;CKS2;SNRPE;ERH;PABPC1;PTMA;PPIA;PCNA;GSTP1;SLC7A1;ACAT2;MYL12B;CCNB1;PRDX1;FDFT1;BTF3;NPM1;UBE2C;SHFM1;TMA7;PDAP1;HN1;TBCA;HNRNPAB;ZWINT;RPS26;CENPF;FABP5;UQCRQ;SERBP1;CDK1;CD9;RPL22L1;RPS21;RAN;RPS24
GTEX-PX3G-2426-SM-48TZZ_ovary_female_20-29_years	109/2384	4.48525e-10	6.51142e-09	3.2043e-09	4.6458e-08	-1.61054	34.667	RPL4;EIF4A2;RPL5;RPL3;SERPINE2;RPL32;SRP14;RPL8;RPL9;HS6ST2;RPL7;ACTG1;EEF1B2;RPS14;RPS16;RPS19;RPL18A;RPL36AL;RPL35;RPL38;RPL37;HMGN2;RPS11;TMSB10;RPS10;RPS13;SOX4;RPS12;DDX17;RPS9;RBFOX2;IGFBP5;RPS8;RPS5;RPL23;RPS6;RPSA;SEPP1;EEF1A1;SNHG11;NCL;SMS;RPL24;SRSF3;SNRPE;XIST;UBA52;ZFP36L1;HNRNPDL;KCNQ1OT1;NDN;APOE;BTF3;RPL41;H3F3B;SHFM1;NR2F1;NR2F2;EEF2;GNG11;GNB2L1;NR4A2;SLC6A6;RPS25;CDK4;NACA;RPS2…
GTEX-V1D1-0526-SM-4JBGW_heart_male_50-59_years	44/606	4.11258e-10	6.09163e-09	2.68488e-09	3.9769e-08	-1.60236	34.6298	COX7B;SLC25A3;NDUFB8;NDUFB6;MGST3;COX4I1;NDUFB4;ATP5A1;ATP5C1;ATP5J;ATP5G3;UQCR10;ATP5O;COX5A;ATP5G1;COX7C;UQCRH;SLC8A1;MYL12A;ATP5L;LDHB;PRDX2;ATP5B;ABLIM1;CCND2;CDH2;BSG;COX8A;MDH1;NDUFA4;ATPIF1;NDUFA1;USMG5;NDUFC1;ATP5F1;COX6C;ATP5J2;COX6B1;UQCRQ;NDUFAB1;VDAC3;CYCS;ALDOA;SLC25A4
GTEX-T5JW-0003-SM-3NMAD_blood_female_20-29_years	150/3597	7.20659e-11	1.33094e-09	6.70122e-10	1.22214e-08	-1.4803	34.5702	RPL4;RPL5;RPL3;RPL32;TFRC;HNRNPU;RPL8;ACTB;RPL7;ACTG1;EEF1B2;RPS14;CHCHD2;CCND2;RPS16;RPS19;RPL18A;RPL36AL;RPL35;RPL38;RPL37;HMGN2;RPS11;KPNA2;B2M;RPL39;RPS10;RPS13;RPS12;HMGN1;RPS9;RPS8;RPS5;RPL23;RPS6;RPSA;EEF1A1;LARS2;COX7A2L;NCL;SUB1;SNRPG;SMS;RPL24;SNRPE;ERH;MATR3;PFN1;UBA52;PPIA;SRSF7;LY6E;GLO1;UQCRH;ACAT2;ATP5L;HSP90B1;LDHB;LDHA;CCNB1;ATP5E;G3BP2;FDFT1;BTF3;RPL41;CBX5;UBE2C;CBX3;LY86;PRRC2…
GTEX-RUSQ-0526-SM-2TF72_heart_male_50-59_years	44/611	5.32337e-10	7.54058e-09	3.38937e-09	4.84812e-08	-1.60539	34.281	COX7B;SLC25A3;NDUFB6;MGST3;COX4I1;NDUFB4;ATP5A1;ATP5C1;ATP5J;ATP5G3;UQCR10;FNBP1L;ATP5O;THBS1;COX5A;ATP5G1;COX7C;UQCRH;SLC8A1;ATP5L;LDHB;PRDX2;ATP5B;ABLIM1;CCND2;CDH2;BSG;COX8A;HSPA8;MDH1;NDUFA4;NDUFA1;USMG5;ANK3;ATP5F1;COX6C;ATP5J2;COX6B1;DNAJA1;SLCO1C1;UQCRQ;NDUFAB1;CYCS;SLC25A4
GTEX-O5YV-0008-SM-4E3HP_skin_female_60-69_years	86/1665	1.41454e-10	2.35865e-09	1.04342e-09	1.77017e-08	-1.51065	34.2601	RPL4;TOP2A;RPL5;EIF4A1;SERPINE2;TFRC;HEXB;RPLP0;HMGB3;SLC7A11;YBX1;RND3;ACTG1;TUBA1B;RPS16;ALCAM;CTSL;SEC61G;FTH1;SUMO2;PHGDH;RPL37;KPNA2;TMSB10;CTSB;TPM4;ANXA2;H2AFZ;RPL23;TCF12;RPSA;EEF1A1;ACLY;NCL;RPL37A;CANX;SNRPG;SMS;CKS2;SNRPE;ERH;PPIA;PCNA;MAGED1;GLO1;RPL12;SLC3A2;THBS1;SLC7A1;FSTL1;RTN4;HSP90B1;LDHA;CCNB1;PSMB5;SERPINH1;WBP5;CCL2;SLC38A2;SLC38A5;CCT5;NPM1;HSPA5;UBE2C;CBX3;FN1;PDAP1;ATP2B1…
GTEX-T6MN-0011-R4A-SM-32QPG_brain_male_50-59_years	83/1594	2.13257e-10	3.32028e-09	1.51096e-09	2.38323e-08	-1.53485	34.1789	YWHAE;SNAP25;COX7B;SERPINE2;ARL6IP1;NCAN;ELAVL4;STMN4;SLC7A11;COX6A1;RGS4;UCHL1;SEPT7;EDNRB;SUMO1;YWHAQ;KIF5C;CHL1;DPYSL2;KIF5B;DNER;STMN1;ENC1;MYEOV2;NEFL;PHGDH;FGFBP3;HSBP1;H2AFV;USMG5;SOX11;CARTPT;SLCO1C1;OLFM1;TUBB2B;GAP43;SUB1;SCG5;DCX;SPARCL1;MATR3;SCG2;PFN2;BEX4;GRIA2;GPM6A;RTN3;NDUFB6;TTYH1;GLO1;NTM;NRXN1;SLC1A3;ATP1A2;COX7A2;PTN;PCDH17;CST3;LDHB;PGRMC1;PTPRZ1;MAP2;NNAT;CAMTA1;SNCG;APOE;G…
GTEX-WL46-0011-R3A-SM-3TW8E_brain_male_50-59_years	119/2626	9.44637e-11	1.67058e-09	7.84417e-10	1.37887e-08	-1.47859	34.13	EIF4A2;APP;ARL6IP1;STMN2;STMN3;PEBP1;STMN4;COX6A1;HS6ST2;NUDT3;RGS4;KIF5C;TUBB3;BASP1;DPYSL2;STMN1;MYEOV2;CHGB;RBFOX2;APLP1;ANK3;ATP1B1;TMEM130;ATP5J2;OLFM1;COX7A2L;NGFRAP1;SUB1;MAP1B;SCG5;MATR3;TAGLN3;SCG2;PPIA;FKBP3;PFN2;BEX4;MEG3;GRIA2;GPM6A;RTN3;RTN1;MAGED1;MGST3;NTM;COX7A2;ATXN7L3B;NREP;UQCRH;RTN4;PRDX2;MAP2;G3BP2;CAMTA1;HSPA8;SYT4;SYT1;CADM2;NSG1;GNAO1;GNAS;CNTN1;CYCS;CALM3;CALM1;CALM2;RNF1…
GTEX-N7MS-0011-R3a-SM-33HC6_brain_male_60-69_years	123/2729	5.78046e-11	1.08822e-09	5.04412e-10	9.4351e-09	-1.44255	34.0067	EIF4A2;APP;ARL6IP1;STMN2;STMN3;PEBP1;STMN4;COX6A1;HS6ST2;RGS4;KIF5C;TUBB3;BASP1;DPYSL2;STMN1;CHGB;RBFOX2;APLP1;ANK3;ATP1B1;TMEM130;OLFM1;COX7A2L;NGFRAP1;MORF4L2;SUB1;MAP1B;SCG5;VDAC3;SMS;MATR3;TAGLN3;SCG2;FKBP3;PFN2;BEX4;MEG3;GRIA2;GPM6A;RTN3;RTN1;MAGED1;GLO1;NTM;ATXN7L3B;NREP;RTN4;PCDH17;MAP2;G3BP2;CAMTA1;HSPA8;SYT4;SYT1;CADM2;GNAO1;AHI1;GNAS;CNTN1;CYCS;CALM3;TCF4;CALM1;CALM2;RNF187;YWHAE;SNAP25…
GTEX-QMR6-0011-R2A-SM-32PKV_brain_male_50-59_years	86/1657	1.109e-10	1.90356e-09	8.34479e-10	1.44941e-08	-1.48017	33.9291	YWHAE;SPARC;SERPINE2;ARL6IP1;NCAN;STMN2;ELAVL4;PEBP1;STMN4;SLC7A11;HMGB1;SRP14;COX6A1;ELAVL2;RGS4;UCHL1;SEPT7;EDNRB;TUBA1A;YWHAQ;DPYSL2;KIF5B;DNER;STMN1;MYEOV2;NEFL;NEFM;SLC18A2;TSC22D1;HSBP1;APLP1;EN1;H2AFV;ANK3;SLCO1C1;TUBB2B;GAP43;TUBB2A;SUB1;MAP1B;ALDH1A1;SCG5;DCX;SPARCL1;MATR3;SCG2;INA;PFN2;BEX4;DYNC1I2;GPM6A;RTN3;DDC;TTYH1;GLO1;SLC1A3;ATP1A2;PTN;RTN4;PCDH17;LDHB;PGRMC1;CALCR;PTPRZ1;MAP2;PRD…
GTEX-R55E-0011-R1A-SM-2TC6N_brain_male_20-29_years	95/1901	7.60012e-11	1.39479e-09	6.02105e-10	1.11199e-08	-1.45489	33.8994	YWHAE;SNAP25;ZCCHC12;ARL6IP1;YWHAB;NCAN;STMN2;ELAVL4;CELF4;STMN3;STMN4;ZCCHC18;COX6A1;ELAVL2;NUDT3;ELAVL3;RGS4;UCHL1;SEPT7;KIF5C;CHL1;DPYSL2;DNER;STMN1;ENC1;MYEOV2;NEFL;KIF1B;NEFM;KIF1A;FGFBP3;YWHAG;APLP1;H2AFV;SOX11;TMEM130;SLCO1C1;OLFM1;LARS2;TUBB2B;GAP43;NGFRAP1;TUBB2A;SUB1;DCX;MATR3;TAGLN3;SCG2;INA;PFN2;BEX4;GRIA2;GPM6A;RTN3;NDUFB8;RTN1;TTYH1;NTM;NRXN1;NRXN3;CRMP1;SLC1A3;ATP1A2;ATXN7L3B;PTN;N…
GTEX-QVUS-0426-SM-48FE3_blood vessel_female_60-69_years	47/667	2.73106e-10	4.15065e-09	1.84151e-09	2.82816e-08	-1.53934	33.898	C1QB;RPL4;SPON1;RPL32;RPL12;RPLP1;SRP14;CST3;RBM3;RPS4X;RPS16;RPL36AL;ATP5E;SEC61G;PSMB1;RPL35;RPL13;IGFBP7;HES1;RPL15;HMGN2;RPS11;RPS27A;RPS12;RPL41;TPM4;SHFM1;RPL23;PDAP1;TBCA;SULF1;FKBP1A;RPS25;CXCL12;COL4A1;MORF4L2;TOMM7;MYH9;RPL24;SNRPE;RPL22L1;RPS20;ERH;FAU;MFGE8;PTMA;RPS23
GTEX-SUCS-0002-SM-3NMAJ_blood_male_70-79_years	151/3650	1.09923e-10	1.89796e-09	9.93022e-10	1.69452e-08	-1.46959	33.6996	RPL4;RPL5;RPL3;RPL32;TFRC;HNRNPU;RPL8;ACTB;RPL7;ACTG1;EEF1B2;RPS14;CHCHD2;CCND2;RPS16;RPS19;RPL18A;RPL36AL;RPL35;RPL38;RPL37;HMGN2;RPS11;KPNA2;B2M;TMSB10;RPL39;RPS10;RPS13;RPS12;HMGN1;RPS9;RPS8;RPS5;RPL23;RPS6;RPSA;EEF1A1;LARS2;ACLY;COX7A2L;NCL;SUB1;SNRPG;SMS;RPL24;SNRPE;ERH;PFN1;UBA52;PPIA;LY6E;GLO1;ATP5O;UQCRH;ACAT2;ATP5L;LDHB;LDHA;CCNB1;ATP5E;G3BP2;FDFT1;BTF3;RPL41;CBX5;UBE2C;CBX3;SHFM1;LY86;P…
GTEX-S95S-0002-SM-3NM8K_blood_male_60-69_years	161/3958	7.09591e-11	1.31885e-09	6.83435e-10	1.23867e-08	-1.43939	33.6369	RPL4;RPL5;RPL3;RPL32;TFRC;HNRNPU;ATP5C1;RPL8;RPL9;ACTB;RPL7;ACTG1;EEF1B2;RPS14;CHCHD2;CCND2;RPS16;RPL18A;RPL36AL;RPL35;RPL38;RPL37;HMGN2;RPS11;KPNA2;B2M;RPL39;RPS10;RPS13;RPS12;HMGN1;RPS8;RPS5;RPL23;RPS6;RPSA;EEF1A1;LARS2;ACLY;COX7A2L;NCL;SUB1;SNRPG;VDAC3;SMS;RPL24;SRSF3;SNRPE;ANAPC5;ERH;MATR3;PFN1;PPIA;LY6E;GLO1;ACAT2;ATP5L;HSP90B1;LDHB;LDHA;CCNB1;ATP5E;PRDX1;G3BP2;FDFT1;BTF3;RPL41;CBX5;HSPA5;UB…
GTEX-P4PQ-0326-SM-2HMJ8_heart_male_60-69_years	47/686	6.87801e-10	9.60288e-09	4.24873e-09	5.96047e-08	-1.59194	33.5861	COX7B;SLC25A3;NDUFB6;MGST3;COX4I1;NDUFB4;ATP5A1;ATP5C1;ATP5J;COX7A2;ATP5G3;UQCR10;ATP5O;COX5A;ATP5G1;COX7C;UQCRH;SLC8A1;MYL12A;ATP5L;LDHB;PRDX2;ATP5B;ABLIM1;CCND2;CDH2;ATP5E;BSG;NCAM1;CD36;COX8A;MDH1;NDUFA4;NDUFA1;USMG5;NDUFC1;ATP5F1;COX6C;TUBB4B;ATP5J2;COX6B1;UQCRQ;NDUFAB1;VDAC3;CYCS;ALDOA;SLC25A4
GTEX-X3Y1-0226-SM-3P5Z5_heart_male_40-49_years	45/635	5.59339e-10	7.88479e-09	3.53609e-09	5.03332e-08	-1.57563	33.5676	COX7B;SLC25A3;NDUFB8;NDUFB6;MGST3;COX4I1;NDUFB4;ATP5A1;ATP5C1;ATP5J;COX7A2;ATP5G3;UQCR10;ATP5O;COX5A;NTN1;ATP5G1;COX7C;UQCRH;SLC8A1;ATP5L;LDHB;PRDX2;ATP5B;CCND2;CDH2;ATP5E;COX8A;MDH1;NDUFA5;NDUFA4;NDUFA1;USMG5;NDUFC1;ATP5F1;COX6C;TUBB4B;ATP5J2;COX6B1;UQCRQ;NDUFAB1;VDAC3;CYCS;SLC25A4;ITM2A
GTEX-VJYA-0001-SM-3NMDJ_blood_male_60-69_years	155/3780	1.0695e-10	1.85762e-09	9.80251e-10	1.68257e-08	-1.45745	33.4611	RPL4;RPL5;RPL3;RPL32;TFRC;HNRNPU;RPL8;RPL9;ACTB;RPL7;EEF1B2;RPS14;CHCHD2;CCND2;RPS16;RPS19;RPL18A;RPL36AL;RPL35;RPL38;RPL37;RPS11;KPNA2;B2M;RPL39;RPS10;RPS13;RPS12;HMGN1;RPS9;RPS8;RPS5;RPL23;RPS6;RPSA;COX6B1;EEF1A1;LARS2;ACLY;NCL;SUB1;SNRPG;SMS;RPL24;SNRPE;ERH;MATR3;PFN1;UBA52;PPIA;SRSF7;LY6E;GLO1;UQCRH;ACAT2;ATP5L;LDHB;LDHA;CCNB1;ATP5E;G3BP2;FDFT1;BTF3;HSPA8;RPL41;CBX5;UBE2C;CBX3;SHFM1;LY86;PRRC…
GTEX-WL46-0011-R10A-SM-3MJFQ_brain_male_50-59_years	123/2744	8.27035e-11	1.49046e-09	7.01928e-10	1.24892e-08	-1.43489	33.3121	EIF4A2;APP;ARL6IP1;STMN2;STMN3;PEBP1;STMN4;COX6A1;HS6ST2;NUDT3;RGS4;KIF5C;TUBB3;BASP1;DPYSL2;STMN1;MYEOV2;CHGB;RBFOX2;APLP1;ANK3;CARTPT;ATP1B1;TMEM130;OLFM1;COX7A2L;NGFRAP1;MORF4L2;SUB1;MAP1B;SCG5;VDAC3;MATR3;TAGLN3;SCG2;FKBP3;PFN2;BEX4;MEG3;GRIA2;GPM6A;RTN3;RTN1;MAGED1;GLO1;NTM;ATXN7L3B;NREP;UQCRH;RTN4;PRDX2;MAP2;G3BP2;CAMTA1;HSPA8;SYT4;SYT1;CADM2;NSG1;GNAO1;AHI1;GNAS;CNTN1;CYCS;CALM3;CALM1;CALM…
GTEX-N7MS-0011-R2a-SM-2HML6_brain_male_60-69_years	96/1962	1.86663e-10	2.96024e-09	1.37931e-09	2.24851e-08	-1.4849	33.2643	YWHAE;SNAP25;ZCCHC12;APP;ARL6IP1;YWHAB;COX4I1;STMN2;ELAVL4;CELF4;STMN3;PEBP1;STMN4;COX6A1;ELAVL2;HS6ST2;NUDT3;ELAVL3;RGS4;UCHL1;TUBA1B;SEPT7;TUBA1A;YWHAQ;KIF5C;TUBB3;DPYSL2;KIF5B;DNER;STMN1;MYEOV2;NEFL;NEFM;KIF1A;FGFBP3;YWHAG;HSP90AA1;PEG3;HSBP1;APLP1;H2AFV;SOX11;ANK3;ATP1B1;TMEM130;OLFM1;TUBB2B;GAP43;NGFRAP1;TUBB2A;MAP1B;SCG5;DCX;TAGLN3;SCG2;INA;PFN2;BEX4;DYNC1I2;RTN3;NDUFB8;RTN1;CRABP1;NRXN3;AT…
GTEX-WFON-0001-SM-3P61W_blood_male_40-49_years	157/3864	1.53349e-10	2.54246e-09	1.37633e-09	2.24851e-08	-1.46986	33.2164	RPL4;RPL5;EIF4A1;RPL3;RPL32;TFRC;HNRNPU;SRP14;RPL8;RPL9;ACTB;RPL7;EEF1B2;RPS14;CHCHD2;CCND2;RPS16;RPS19;RPL18A;RPL36AL;RPL35;RPL38;RPL37;RPS11;KPNA2;B2M;TMSB10;RPL39;RPS10;RPS13;HMGN1;RPS9;RPS8;RPS5;RPL23;RPS6;RPSA;ATP5J2;COX6B1;EEF1A1;LARS2;COX7A2L;NCL;SUB1;SNRPG;SMS;RPL24;SNRPE;ERH;PFN1;UBA52;PPIA;SRSF7;LY6E;GLO1;UQCRH;ACAT2;ATP5L;LDHB;LDHA;CCNB1;ATP5E;PRDX1;G3BP2;FDFT1;BTF3;HSPA8;RPL41;CBX5;UB…
GTEX-RWS6-0326-SM-2XCAP_heart_female_60-69_years	41/542	4.97007e-10	7.10915e-09	3.21608e-09	4.6458e-08	-1.54934	33.1906	COX7B;SLC25A3;NDUFB8;NDUFB6;MGST3;COX4I1;NDUFB4;ATP5A1;ATP5C1;ATP5J;ATP5G3;UQCR10;ATP5O;COX5A;ATP5G1;COX7C;UQCRH;SLC8A1;MYL12A;ATP5L;LDHB;PRDX2;ATP5B;ABLIM1;CDH2;BSG;CD36;MDH1;NDUFA4;NDUFA1;USMG5;NDUFC1;ATP5F1;COX6C;ATP5J2;COX6B1;UQCRQ;NDUFAB1;VDAC3;CYCS;SLC25A4
GTEX-PWO3-0011-R8A-SM-2I5GD_brain_female_60-69_years	116/2555	1.5771e-10	2.58539e-09	1.24757e-09	2.05673e-08	-1.46829	33.1396	EIF4A2;APP;ARL6IP1;STMN2;SRP14;HS6ST2;RGS4;TUBB3;DPYSL2;STMN1;CHGB;APLP1;SOX11;ANK3;CARTPT;ATP1B1;TMEM130;COX7A2L;NGFRAP1;MORF4L2;SUB1;MAP1B;SCG5;ERH;MATR3;TAGLN3;SCG2;PFN2;BEX4;GRIA2;GPM6A;RTN3;RTN1;TTYH1;MAGED1;GLO1;SLC1A3;ATXN7L3B;PCDH17;CALCR;MAP2;G3BP2;CAMTA1;NDN;TSPAN3;GPM6B;SYT4;CBX5;CADM1;SYT1;LY86;TMA7;NSG1;TBCA;GNAO1;RPS26;AHI1;TH;GNAS;CNTN1;CPE;CALM2;YWHAE;ZCCHC12;YWHAB;NCAN;ELAVL4;CEL…
GTEX-XPT6-0126-SM-4B65S_heart_male_20-29_years	43/599	9.30913e-10	1.27531e-08	5.62897e-09	7.71142e-08	-1.58911	33.0452	COX7B;SLC25A3;NDUFB6;MGST3;COX4I1;NDUFB4;ATP5A1;ATP5C1;ATP5J;UQCR11;ATP5G3;UQCR10;ATP5O;COX5A;ATP5G1;COX7C;UQCRH;SLC8A1;MYL12A;ATP5L;LDHB;PRDX2;ATP5B;ABLIM1;CDH2;ATP5E;BSG;COX8A;MDH1;NDUFA4;NDUFA1;USMG5;NDUFC1;ATP5F1;COX6C;TUBB4B;ATP5J2;COX6B1;UQCRQ;NDUFAB1;VDAC3;CYCS;SLC25A4
GTEX-WQUQ-1426-SM-3MJFD_heart_male_60-69_years	42/572	7.47982e-10	1.03934e-08	4.63267e-09	6.4372e-08	-1.56632	32.9141	COX7B;SLC25A3;NDUFB6;MGST3;COX4I1;NDUFB4;ATP5A1;ATP5C1;ATP5J;COX7A2;ATP5G3;UQCR10;ATP5O;COX5A;ATP5G1;COX7C;UQCRH;SLC8A1;MYL12A;ATP5L;LDHB;PRDX2;ATP5B;ABLIM1;CCND2;CDH2;ATP5E;BSG;CD36;COX8A;MDH1;NDUFA4;NDUFA1;USMG5;NDUFC1;ATP5F1;COX6C;ATP5J2;COX6B1;UQCRQ;NDUFAB1;SLC25A4
GTEX-XBEW-0002-SM-4AT5O_blood_male_40-49_years	152/3693	1.35512e-10	2.28568e-09	1.20867e-09	2.00392e-08	-1.44847	32.9121	RPL4;RPL5;RPL3;RPL32;TFRC;HNRNPU;RPL8;ACTB;NUDT3;RPL7;ACTG1;EEF1B2;RPS14;CHCHD2;CCND2;RPS16;RPS19;RPL18A;RPL36AL;CFL1;RPL35;RPL38;RPL37;HMGN2;RPS11;KPNA2;B2M;TMSB10;RPS10;RPS13;SOX4;RPS12;HMGN1;RPS9;RPS8;RPS5;RPL23;RPS6;RPSA;ATP5J2;EEF1A1;LARS2;ACLY;NCL;SUB1;SNRPG;SMS;RPL24;SNRPE;ERH;PFN1;UBA52;PPIA;SRSF7;LY6E;GLO1;UQCRH;ACAT2;ATP5L;LDHB;LDHA;CCNB1;ATP5E;SLC38A5;FDFT1;BTF3;RPL41;CBX5;UBE2C;CBX3;S…
GTEX-U412-0226-SM-3NMC8_blood vessel_male_60-69_years	49/723	4.20726e-10	6.20039e-09	2.71458e-09	4.00057e-08	-1.52185	32.8554	RPL32;RPLP1;SRP14;RPL8;RPL9;RBM3;RGS5;RPS14;CHCHD2;RPS16;RPL36AL;SEC61G;RPL38;HMGN2;RPS11;RNF152;RPS10;RPS13;TSC22D1;F2R;MYL6;MYH9;RPL24;ERH;PTMA;APOLD1;ZFP36L1;LDHA;ATP5E;PSMB1;UBC;SH3BP5;CCL2;SNCG;TCEB2;IGFBP7;RPL15;RPS27A;SHFM1;RPL35A;TBCA;RPS25;RPS29;ID2;TOMM7;MAGED2;VIM;FAU;RPS21
GTEX-OHPK-0326-SM-2HMJO_heart_female_50-59_years	41/556	1.06039e-09	1.43428e-08	6.36583e-09	8.59977e-08	-1.5842	32.737	COX7B;SLC25A3;MGST3;COX4I1;NDUFB4;ATP5A1;ATP5C1;ATP5J;COX7A2;ATP5G3;UQCR10;ATP5O;COX5A;ATP5G1;COX7C;UQCRH;SLC8A1;MYL12A;ATP5L;LDHB;PRDX2;ATP5B;ABLIM1;CCND2;CDH2;BSG;COX8A;MDH1;NDUFA4;NDUFA1;USMG5;NDUFC1;ATP5F1;COX6C;ATP5J2;COX6B1;UQCRQ;NDUFAB1;VDAC3;CYCS;SLC25A4
GTEX-X585-0011-R3B-SM-46MVG_brain_male_50-59_years	120/2692	2.17653e-10	3.36038e-09	1.69879e-09	2.63674e-08	-1.46949	32.6934	EIF4A2;APP;ARL6IP1;STMN2;STMN3;PEBP1;STMN4;SRP14;COX6A1;HS6ST2;NUDT3;RGS4;KIF5C;TUBB3;BASP1;DPYSL2;STMN1;MYEOV2;CHGB;APLP1;ANK3;ATP1B1;TMEM130;OLFM1;NGFRAP1;MORF4L2;SUB1;MAP1B;SCG5;VDAC3;MATR3;TAGLN3;SCG2;PPIA;FKBP3;PFN2;BEX4;MEG3;GRIA2;GPM6A;RTN3;RTN1;GLO1;NTM;ATXN7L3B;NREP;UQCRH;RTN4;CALCR;MAP2;G3BP2;CAMTA1;SYT4;SYT1;CADM2;GNAO1;AHI1;TH;ID2;GNAS;CNTN1;CPE;CALM3;CALM1;CALM2;RNF187;YWHAE;SNAP25;Y…
GTEX-WH7G-0326-SM-3NMBH_heart_male_40-49_years	44/607	4.33152e-10	6.31969e-09	2.81359e-09	4.12565e-08	-1.51485	32.66	COX7B;SLC25A3;NDUFB6;MGST3;COX4I1;NDUFB4;ATP5A1;ATP5C1;ATP5J;COX7A2;ATP5G3;UQCR10;ATP5O;COX5A;NTN1;ATP5G1;COX7C;UQCRH;SLC8A1;ATP5L;LDHB;PRDX2;ATP5B;ABLIM1;CDH2;ATP5E;BSG;CHGB;COX8A;MDH1;NDUFA5;NDUFA4;NDUFA1;USMG5;NDUFC1;ATP5F1;COX6C;ATP5J2;COX6B1;UQCRQ;NDUFAB1;VDAC3;CYCS;SLC25A4
GTEX-SNOS-0003-SM-3NMAO_blood_male_40-49_years	146/3511	1.81223e-10	2.92159e-09	1.55196e-09	2.43475e-08	-1.45368	32.608	RPL4;RPL5;RPL3;RPL32;TFRC;HNRNPU;RPL8;ACTB;RPL7;ACTG1;EEF1B2;RPS14;CHCHD2;CCND2;RPS16;RPS19;RPL18A;RPL36AL;RPL35;RPL38;RPL37;HMGN2;RPS11;KPNA2;B2M;TMSB10;RPL39;RPS10;RPS13;RPS12;HMGN1;RPS9;RPS8;RPS5;RPL23;RPS6;RPSA;EEF1A1;LARS2;ACLY;COX7A2L;NCL;SUB1;SNRPG;SMS;RPL24;SNRPE;ERH;MATR3;PFN1;UBA52;PPIA;LY6E;GLO1;UQCRH;ACAT2;ATP5L;LDHB;LDHA;CCNB1;ATP5E;G3BP2;FDFT1;BTF3;RPL41;CBX5;UBE2C;CBX3;LY86;TMA7;PR…
GTEX-T6MN-0011-R10A-SM-32QP7_brain_male_50-59_years	134/3103	1.13215e-10	1.93194e-09	9.68878e-10	1.67289e-08	-1.4193	32.5044	EIF4A2;APP;ARL6IP1;STMN2;STMN3;PEBP1;STMN4;COX6A1;HS6ST2;RGS4;KIF5C;TUBB3;BASP1;DPYSL2;STMN1;MYEOV2;CHGB;RBFOX2;APLP1;ANK3;CARTPT;ATP1B1;TMEM130;OLFM1;COX7A2L;NGFRAP1;MORF4L2;SUB1;MAP1B;SCG5;VDAC3;SMS;MATR3;TAGLN3;SCG2;PPIA;FKBP3;PFN2;BEX4;MEG3;GRIA2;GPM6A;RTN3;RTN1;MAGED1;GLO1;MGST3;NTM;COX7A2;ATXN7L3B;NREP;UQCRH;RTN4;ACAT2;PRDX2;MAP2;G3BP2;CAMTA1;NDN;HSPA8;SYT4;SYT1;CADM2;GNAO1;AHI1;GNAS;CNTN1;…
GTEX-WEY5-0426-SM-3GIKT_heart_female_40-49_years	45/648	1.0617e-09	1.43428e-08	6.31394e-09	8.56934e-08	-1.5704	32.4499	COX7B;SLC25A3;NDUFB6;TFRC;MGST3;COX4I1;NDUFB4;ATP5A1;ATP5C1;ATP5J;COX7A2;ATP5G3;UQCR10;ATP5O;COX5A;ATP5G1;COX7C;UQCRH;SLC8A1;ATP5L;LDHB;PRDX2;ATP5B;ABLIM1;CDH2;ATP5E;BSG;CD36;COX8A;MDH1;NDUFA5;NDUFA4;NDUFA1;USMG5;NDUFC1;ATP5F1;COX6C;TUBB4B;ATP5J2;COX6B1;UQCRQ;NDUFAB1;VDAC3;CYCS;SLC25A4
GTEX-V955-0004-SM-3NMDH_blood_male_60-69_years	154/3751	1.15805e-10	1.96464e-09	1.05177e-09	1.77403e-08	-1.41762	32.4338	RPL4;RPL5;RPL3;RPL32;TFRC;HNRNPU;RPL8;ACTB;NUDT3;RPL7;ACTG1;EEF1B2;RPS14;CHCHD2;CCND2;RPS16;RPS19;RPL18A;RPL36AL;RPL35;RPL38;RPL37;HMGN2;RPS11;KPNA2;B2M;TMSB10;RPL39;RPS10;RPS13;HMGN1;RPS8;RPS5;RPL23;RPS6;RPSA;ATP5J2;EEF1A1;LARS2;ACLY;COX7A2L;NCL;SUB1;SNRPG;SMS;RPL24;SNRPE;ERH;PFN1;UBA52;PPIA;LY6E;GLO1;NREP;ATP5O;UQCRH;ACAT2;ATP5L;LDHB;LDHA;CCNB1;ATP5E;G3BP2;FDFT1;BTF3;RPL41;CBX5;UBE2C;CBX3;SHFM1…
GTEX-WHSE-0926-SM-3NMBS_heart_male_20-29_years	54/860	8.19713e-10	1.13361e-08	4.96458e-09	6.8657e-08	-1.5453	32.3309	COX7B;SLC25A3;COX4I1;ATP5C1;ATP5G3;ATP5G2;SAT1;ATP5G1;COX7C;SLC8A1;CHCHD2;EDNRB;CDH2;CTSL;BSG;COX8A;TPI1;USMG5;NDUFC1;ATP5F1;ATP5J2;COX6B1;VDAC3;ALDOA;SLC25A4;NDUFB8;NDUFB6;MGST3;NDUFB4;ATP5A1;ATP5J;COX7A2;UQCR11;UQCR10;ATP5O;THBS1;COX5A;UQCRH;MYL12A;ATP5L;LDHB;PRDX2;ATP5B;ABLIM1;GNG5;ATP5E;CCL2;MDH1;NDUFA4;NDUFA1;COX6C;UQCRQ;NDUFAB1;CYCS
GTEX-U3ZM-0002-SM-3NMDM_blood_male_40-49_years	146/3512	1.85011e-10	2.96004e-09	1.58191e-09	2.46846e-08	-1.44156	32.3062	RPL4;RPL5;EIF4A1;RPL3;RPL32;TFRC;HNRNPU;RPL8;ACTB;RPL7;ACTG1;EEF1B2;RPS14;CHCHD2;CCND2;RPS16;RPS19;RPL36AL;CFL1;RPL35;RPL38;RPL37;HMGN2;RPS11;KPNA2;B2M;TMSB10;RPS13;HMGN1;RPS8;RPL23;RPS6;RPSA;COX6B1;EEF1A1;LARS2;ACLY;COX7A2L;NCL;SNRPG;VDAC3;SMS;RPL24;SNRPE;ERH;PFN1;UBA52;PPIA;LY6E;VCP;GLO1;ACAT2;ATP5L;LDHB;LDHA;CCNB1;ATP5E;PRDX1;G3BP2;FDFT1;BTF3;HSPA8;CBX5;UBE2C;CBX3;SHFM1;LY86;TMA7;PRRC2C;TBCA;E…
GTEX-QMR6-0011-R10A-SM-32PKO_brain_male_50-59_years	121/2704	1.39225e-10	2.33481e-09	1.12829e-09	1.89216e-08	-1.41733	32.1663	EIF4A2;APP;SERPINE2;ARL6IP1;STMN2;STMN3;PEBP1;STMN4;SRP14;HS6ST2;RGS4;KIF5C;BASP1;DPYSL2;STMN1;MYEOV2;CHGB;RBFOX2;ANK3;CARTPT;ATP1B1;TMEM130;OLFM1;COX7A2L;NGFRAP1;MORF4L2;SUB1;MAP1B;SCG5;VDAC3;SPARCL1;MATR3;TAGLN3;SCG2;FKBP3;PFN2;BEX4;GRIA2;GPM6A;RTN3;RTN1;TTYH1;GLO1;NTM;SLC1A3;ATXN7L3B;NREP;RTN4;MAP2;G3BP2;CAMTA1;GPM6B;SYT4;CADM1;SYT1;CADM2;GNAO1;AHI1;GNAS;CNTN1;CPE;CALM3;CALM1;CALM2;RNF187;YWHA…
GTEX-Q2AG-0011-R8A-SM-2HMK5_brain_female_40-49_years	72/1303	3.15678e-10	4.74818e-09	2.11813e-09	3.20244e-08	-1.46836	32.1224	YWHAE;ZCCHC12;APP;NCAN;STMN2;ELAVL4;CELF4;STMN3;STMN4;COX6A1;ELAVL2;HS6ST2;NUDT3;ELAVL3;UCHL1;TUBA1A;KIF5C;TUBB3;DPYSL2;KIF5B;DNER;STMN1;NEFL;NEFM;KIF1A;FGFBP3;YWHAG;PEG3;APLP1;SOX11;TMEM130;OLFM1;TUBB2B;GAP43;NGFRAP1;TUBB2A;SCG5;DCX;TAGLN3;SCG2;INA;BEX4;NDUFB8;RTN1;TTYH1;CRABP1;CRMP1;PTN;PCDH17;CALCR;PTPRZ1;MAP2;NNAT;SPP1;CAMTA1;SNCG;NCAM1;SYT4;MARCKSL1;CBX5;SYT1;PCDH9;TMA7;GNAO1;TPPP3;MARCKS;TH…
GTEX-WZTO-0011-R6B-SM-4E3J6_brain_male_40-49_years	106/2258	1.85636e-10	2.96004e-09	1.40949e-09	2.28495e-08	-1.42967	32.0349	APP;ARL6IP1;STMN2;STMN3;STMN4;COX6A1;HS6ST2;NUDT3;RGS4;KIF5C;TUBB3;APLP1;SOX11;ATP1B1;TMEM130;LARS2;PCP4;COX7A2L;NGFRAP1;SUB1;SCG5;MATR3;TAGLN3;SCG2;PFN2;BEX4;MEG3;GRIA2;GPM6A;RTN3;RTN1;TTYH1;NTM;CRABP1;SLC1A3;ATXN7L3B;RTN4;CALCR;MAP2;CAMTA1;NDN;APOE;TSPAN3;GPM6B;CBX5;CADM1;SYT1;CADM2;NSG1;GNAO1;AHI1;TH;CPE;CALM3;CALM1;CALM2;RNF187;YWHAE;SNAP25;ZCCHC12;ONECUT2;YWHAB;CELF2;NCAN;CELF4;ZCCHC18;ELAVL…
GTEX-T5JC-0011-R8A-SM-32PLM_brain_male_20-29_years	130/2997	1.79809e-10	2.9149e-09	1.4673e-09	2.35252e-08	-1.42741	32.0297	EIF4A2;APP;ARL6IP1;STMN2;STMN3;PEBP1;STMN4;COX6A1;HS6ST2;NUDT3;RGS4;KIF5C;TUBB3;BASP1;STMN1;MYEOV2;CHGB;RBFOX2;APLP1;SOX11;ANK3;CARTPT;ATP1B1;TMEM130;OLFM1;NGFRAP1;MORF4L2;SUB1;MAP1B;SCG5;VDAC3;MATR3;TAGLN3;SCG2;FKBP3;PFN2;BEX4;MEG3;GRIA2;GPM6A;RTN3;RTN1;MAGED1;MGST3;NTM;COX7A2;ATXN7L3B;NREP;UQCRH;RTN4;PRDX2;CALCR;MAP2;G3BP2;CAMTA1;NDN;TSPAN3;HSPA8;SYT4;SYT1;CADM2;NSG1;GNAO1;AHI1;TH;GNAS;CNTN1;CY…
GTEX-W5X1-0001-SM-3P61V_blood_female_40-49_years	161/3999	1.59875e-10	2.60623e-09	1.44845e-09	2.33513e-08	-1.41666	31.955	RPL4;RPL5;EIF4A1;RPL3;RPL32;TFRC;HNRNPU;ATP5C1;SRP14;RPL8;ACTB;NUDT3;RPL7;ACTG1;EEF1B2;RPS14;CHCHD2;CCND2;RPS16;RPS19;RPL36AL;CFL1;RPL35;RPL38;RPL37;HMGN2;RPS11;KPNA2;B2M;TMSB10;RPL39;RPS10;RPS13;HMGN1;RPS8;RPL23;RPS6;RPSA;ATP5J2;EEF1A1;LARS2;ACLY;COX7A2L;NCL;SUB1;SNRPG;SMS;RPL24;SNRPE;ERH;XIST;PFN1;UBA52;PPIA;SRSF7;LY6E;GLO1;GATA3;NREP;ATP5O;UQCRH;ACAT2;ATP5L;LDHB;LDHA;CCNB1;ATP5E;PRDX1;G3BP2;FD…
GTEX-R55E-0011-R8A-SM-2TC66_brain_male_20-29_years	91/1839	3.48603e-10	5.18992e-09	2.41883e-09	3.6011e-08	-1.45782	31.7471	YWHAE;ZCCHC12;APP;ONECUT2;NCAN;STMN2;ELAVL4;CELF4;STMN4;ZCCHC18;ELAVL2;HS6ST2;NUDT3;ELAVL3;UCHL1;SEPT7;TUBA1A;ALCAM;YWHAQ;KIF5C;TUBB3;DPYSL2;KIF5B;DNER;STMN1;NEFL;PHGDH;KIF1B;NEFM;KIF1A;FGFBP3;YWHAG;SLC18A2;CHGB;PEG3;HSBP1;APLP1;TCF12;SOX11;ANK3;CARTPT;ATP1B1;TMEM130;TUBB2B;GAP43;NGFRAP1;TUBB2A;MAP1B;SCG5;DCX;MATR3;SCG2;INA;BEX4;DYNC1I2;GRIA2;RTN3;RTN1;TTYH1;NTM;CRABP1;ATXN7L3B;PTN;PCDH17;PGRMC1;…
GTEX-U4B1-0326-SM-3DB8K_heart_male_40-49_years	47/701	1.38728e-09	1.84844e-08	8.02517e-09	1.07915e-07	-1.55455	31.7066	COX7B;SLC25A3;NDUFB6;MGST3;COX4I1;NDUFB4;ATP5A1;ATP5C1;ATP5J;COX7A2;UQCR11;ATP5G3;UQCR10;ATP5O;COX5A;ATP5G1;COX7C;UQCRH;SLC8A1;MYL12A;ATP5L;LDHB;PRDX2;ATP5B;ABLIM1;GNG5;CDH2;ATP5E;BSG;NCAM1;CD36;COX8A;MDH1;NDUFA4;NDUFA1;USMG5;NDUFC1;ANK3;ATP5F1;COX6C;TUBB4B;ATP5J2;COX6B1;UQCRQ;NDUFAB1;CYCS;SLC25A4
GTEX-NL3H-0011-R4a-SM-2I3GK_brain_male_60-69_years	52/798	4.76274e-10	6.86014e-09	3.03065e-09	4.42172e-08	-1.47595	31.6813	YWHAE;SNAP25;ZCCHC12;ARL6IP1;NCAN;STMN2;ELAVL4;CELF4;COX6A1;ELAVL3;UCHL1;EDNRB;KIF5C;ENC1;MYEOV2;NEFL;KIF1A;HSP90AA1;USMG5;SOX11;CARTPT;DYNLL1;ATP5J2;SLCO1C1;OLFM1;TUBB2B;GAP43;DCX;TAGLN3;GPM6A;NDUFB8;TTYH1;SLC1A3;ATP1A2;COX7A2;PTN;CST3;PTPRZ1;MAP2;NNAT;SNCG;GPM6B;PCDH9;TMA7;DNAJA1;GNAO1;FABP7;GNAS;CNTN1;CPE;CALM3;CALM1
GTEX-SUCS-0008-SM-4DM53_skin_male_70-79_years	102/2150	2.50545e-10	3.84784e-09	1.83748e-09	2.82816e-08	-1.4316	31.649	RPL4;RPL5;EIF4A1;SERPINE2;TFRC;HNRNPU;ACTG1;EEF1B2;ALCAM;CFL1;KPNA2;TMSB10;TPM4;RPL23;F2R;RPSA;EEF1A1;LARS2;ACLY;NCL;MORF4L2;SNRPG;SMS;SNRPE;ERH;PFN1;PPIA;VCP;MAGED1;GLO1;RTN4;HSP90B1;LDHB;LDHA;CCNB1;SERPINH1;SLC38A2;HSPA8;HSPA5;UBE2C;CBX3;SHFM1;CAV1;FN1;TBCA;EIF2S2;EEF2;GNG11;ZWINT;GNB2L1;CCT6A;RPS28;HNRNPK;CDK4;CDK1;CALR;HNRNPC;EIF4G2;RPS24;TOP2A;ARF1;HEXB;YBX1;RND3;TUBA1B;SUMO1;YWHAQ;CTSL;TMSB…
GTEX-XMK1-0001-SM-4B64F_blood_male_40-49_years	159/3947	2.12747e-10	3.32028e-09	1.87452e-09	2.8638e-08	-1.39958	31.1699	RPL4;RPL5;EIF4A1;RPL3;RPL32;TFRC;HNRNPU;SRP14;RPL8;RPL9;ACTB;RPL7;ACTG1;EEF1B2;RPS14;CHCHD2;CCND2;RPS16;RPS19;RPL18A;RPL36AL;CFL1;RPL35;RPL38;RPL37;HMGN2;RPS11;KPNA2;B2M;TMSB10;RPL39;RPS13;RPS12;HMGN1;RPS8;RPS5;RPL23;RPS6;RPSA;ATP5J2;EEF1A1;LARS2;ACLY;NCL;SUB1;SNRPG;SMS;RPL24;SNRPE;ERH;MATR3;PFN1;UBA52;PPIA;SRSF7;LY6E;GLO1;NREP;ATP5O;UQCRH;ACAT2;ATP5L;LDHB;LDHA;CCNB1;PRDX1;G3BP2;FDFT1;BTF3;HSPA8;…
GTEX-XQ8I-0226-SM-4BOPM_heart_male_50-59_years	47/691	8.71317e-10	1.19929e-08	5.26412e-09	7.24561e-08	-1.49311	31.1478	COX7B;NDUFB6;MGST3;COX4I1;NDUFB4;ATP5A1;ATP5C1;ATP5J;ATP5G3;UQCR10;ATP5O;COX5A;NTN1;ATP5G1;COX7C;UQCRH;SLC8A1;MYL12A;ATP5L;CST3;LDHB;PRDX2;ATP5B;CCND2;CDH2;ATP5E;PRDX1;BSG;COX8A;MDH1;NDUFA5;NDUFA4;ATPIF1;NDUFA1;USMG5;NDUFC1;ATP5F1;COX6C;TUBB4B;ATP5J2;COX6B1;UQCRQ;NDUFAB1;VDAC3;CYCS;SLC25A4;ITM2A
GTEX-X638-0003-SM-47JZ1_blood_female_70-79_years	156/3894	5.27621e-10	7.51024e-09	4.29899e-09	6.00213e-08	-1.45167	31.0116	RPL4;RPL5;EIF4A1;RPL3;RPL32;TFRC;HNRNPU;RPL8;RPL9;ACTB;RPL7;ACTG1;EEF1B2;RPS14;CHCHD2;CCND2;RPS16;RPS19;RPL18A;RPL36AL;RPL35;RPL38;RPL37;HMGN2;RPS11;KPNA2;B2M;TMSB10;RPL39;RPS10;RPS13;RPS12;HMGN1;RPS8;RPS5;RPL23;RPS6;RPSA;EEF1A1;LARS2;ACLY;NCL;SUB1;SNRPG;SMS;RPL24;SNRPE;ERH;XIST;PFN1;UBA52;PPIA;LY6E;VCP;GLO1;UQCRH;ACAT2;ATP5L;LDHB;LDHA;CCNB1;ATP5E;G3BP2;SLC38A5;FDFT1;BTF3;RPL41;CBX5;UBE2C;CBX3;SH…
GTEX-WYJK-1026-SM-3NM8W_heart_male_50-59_years	52/825	1.51666e-09	1.98458e-08	8.68811e-09	1.1497e-07	-1.52579	30.9839	COX7B;SLC25A3;COX4I1;ATP5C1;ATP5G3;ATP5G2;ATP5G1;COX7C;SLC8A1;CCND2;CDH2;BSG;CD36;COX8A;ATPIF1;USMG5;NDUFC1;ATP5F1;ATP5J2;COX6B1;VDAC3;ALDOA;SLC25A4;NDUFB8;NDUFB6;MGST3;NDUFB4;ATP5A1;ATP5J;UQCR11;UQCR10;ATP5O;COX5A;UQCRH;MYL12A;ATP5L;LDHB;PRDX2;ATP5B;ABLIM1;GNG5;ATP5E;MDH1;NDUFA5;NDUFA4;NDUFA1;COX6C;TUBB4B;H19;UQCRQ;NDUFAB1;CYCS
GTEX-N7MS-0008-SM-4E3JI_skin_male_60-69_years	102/2161	3.33355e-10	4.98836e-09	2.39012e-09	3.5766e-08	-1.41349	30.845	EIF4A1;SERPINE2;TFRC;HNRNPU;ACTG1;ALCAM;CFL1;HMGN2;KPNA2;TMSB10;HMGN1;TPM4;F2R;RPSA;ATP5J2;EEF1A1;LARS2;ACLY;NCL;MORF4L2;SNRPG;SMS;SNRPE;ERH;PFN1;PPIA;LY6E;VCP;MAGED1;GLO1;RTN4;HSP90B1;MYL12B;LDHA;CCNB1;SERPINH1;SLC38A2;SLC38A5;HSPA8;HSPA5;UBE2C;CBX3;SHFM1;CAV1;FN1;TBCA;EIF2S2;ZWINT;CCT6A;CXCL12;HNRNPK;CDK4;CDK1;ID3;CALR;HNRNPC;EIF4G2;TOP2A;ARF1;YWHAB;HMGB2;HMGB3;YBX1;RND3;TUBA1B;SUMO1;YWHAQ;CTSL…
GTEX-TKQ2-0004-SM-3NMAC_blood_male_50-59_years	151/3723	4.77248e-10	6.86014e-09	3.85678e-09	5.46314e-08	-1.42889	30.6683	RPL4;RPL5;RPL3;RPL32;TFRC;HNRNPU;ATP5C1;RPL8;ACTB;RPL7;ACTG1;EEF1B2;RPS14;CHCHD2;CCND2;RPS16;RPS19;RPL18A;RPL36AL;RPL35;RPL38;RPL37;HMGN2;RPS11;KPNA2;B2M;RPL39;RPS10;RPS13;RPS12;HMGN1;RPS9;RPS8;RPS5;RPL23;RPS6;RPSA;EEF1A1;COX7A2L;NCL;SUB1;SNRPG;VDAC3;SMS;RPL24;SRSF3;SNRPE;ERH;MATR3;PFN1;UBA52;PPIA;SRSF7;LY6E;GLO1;ATP5O;UQCRH;ACAT2;ATP5L;LDHB;LDHA;CCNB1;ATP5E;G3BP2;FDFT1;BTF3;RPL41;CBX5;UBE2C;CBX3…
GTEX-Q2AG-0011-R3A-SM-2HMJ9_brain_female_40-49_years	118/2637	2.56387e-10	3.91694e-09	1.96422e-09	2.98521e-08	-1.38527	30.5929	EIF4A2;APP;ARL6IP1;STMN2;STMN3;PEBP1;STMN4;COX6A1;HS6ST2;NUDT3;RGS4;CCND2;KIF5C;TUBB3;BASP1;DPYSL2;STMN1;CHGB;RBFOX2;APLP1;ANK3;ATP1B1;TMEM130;OLFM1;NGFRAP1;SUB1;MAP1B;SCG5;MATR3;TAGLN3;SCG2;PFN2;BEX4;MEG3;GRIA2;GPM6A;RTN3;RTN1;TTYH1;MAGED1;NTM;ATXN7L3B;NREP;RTN4;PCDH17;PRDX2;MAP2;G3BP2;CAMTA1;SPTBN1;HSPA8;SYT4;SYT1;CADM2;GNAO1;GNAS;CNTN1;CALM3;CALM1;CALM2;RNF187;YWHAE;SNAP25;ZCCHC12;HSP90AB1;YWH…
GTEX-OHPL-0326-SM-33HC8_heart_female_60-69_years	39/524	2.12148e-09	2.69151e-08	1.19709e-08	1.53207e-07	-1.52513	30.4586	COX7B;SLC25A3;NDUFB6;MGST3;COX4I1;NDUFB4;ATP5A1;ATP5C1;ATP5J;ATP5G3;ATP5O;COX5A;ATP5G1;COX7C;UQCRH;SLC8A1;MYL12A;ATP5L;LDHB;ATP5B;ABLIM1;CDH2;BSG;CD36;MDH1;NDUFA4;NDUFA1;USMG5;NDUFC1;SOX11;ANK3;ATP5F1;COX6C;COX6B1;UQCRQ;NDUFAB1;VDAC3;CYCS;SLC25A4
GTEX-RNOR-0826-SM-2TF5C_heart_female_50-59_years	50/792	3.04115e-09	3.65059e-08	1.63573e-08	1.99709e-07	-1.5498	30.3931	COX7B;SLC25A3;COX4I1;ATP5C1;ATP5G3;ATP5G2;ATP5G1;COX7C;SLC8A1;CCND2;CDH2;BSG;CD36;COX8A;ATPIF1;USMG5;NDUFC1;ATP5F1;ATP5J2;COX6B1;VDAC3;ALDOA;SLC25A4;NDUFB8;NDUFB6;MGST3;NDUFB4;ATP5A1;ATP5J;COX7A2;UQCR10;ATP5O;COX5A;UQCRH;MYL12A;ATP5L;LDHB;PRDX2;ATP5B;ABLIM1;GNG5;ATP5E;MDH1;NDUFA5;NDUFA4;NDUFA1;COX6C;UQCRQ;NDUFAB1;CYCS
GTEX-WVLH-0011-R10A-SM-3MJFM_brain_male_50-59_years	132/3100	4.25986e-10	6.24637e-09	3.27292e-09	4.70462e-08	-1.40629	30.343	EIF4A2;APP;ARL6IP1;STMN2;STMN3;PEBP1;STMN4;COX6A1;HS6ST2;NUDT3;RGS4;KIF5C;TUBB3;BASP1;DPYSL2;STMN1;MYEOV2;CHGB;RBFOX2;APLP1;ANK3;ATP1B1;TMEM130;OLFM1;COX7A2L;NGFRAP1;MORF4L2;SUB1;MAP1B;SCG5;VDAC3;SMS;MATR3;TAGLN3;SCG2;PPIA;FKBP3;PFN2;BEX4;MEG3;GRIA2;GPM6A;RTN3;RTN1;MAGED1;GLO1;NTM;ATXN7L3B;NREP;UQCRH;RTN4;PCDH17;ACAT2;PRDX2;MAP2;G3BP2;CAMTA1;HSPA8;SYT4;SYT1;CADM2;NSG1;GNAO1;AHI1;GNAS;CNTN1;CYCS;C…
GTEX-XV7Q-0726-SM-4BRV6_heart_female_40-49_years	40/544	1.85664e-09	2.38664e-08	1.05818e-08	1.37846e-07	-1.50832	30.324	COX7B;NDUFB6;MGST3;COX4I1;NDUFB4;ATP5A1;ATP5J;COX7A2;ATP5G3;UQCR10;ATP5O;COX5A;NTN1;ATP5G1;COX7C;UQCRH;SLC8A1;ATP5L;LDHB;PRDX2;ATP5B;CDH2;ATP5E;BSG;CHGB;COX8A;MDH1;HSPA5;NDUFA4;NDUFA1;USMG5;NDUFC1;COX6C;TUBB4B;ATP5J2;COX6B1;UQCRQ;NDUFAB1;CYCS;SLC25A4
GTEX-T2YK-0008-SM-4DM6M_skin_male_50-59_years	91/1858	5.90891e-10	8.28952e-09	3.92962e-09	5.53944e-08	-1.42157	30.2075	RPL4;TOP2A;EIF4A1;SERPINE2;TFRC;HEXB;SLC7A11;YBX1;RND3;ACTG1;EEF1B2;TUBA1B;ALCAM;YWHAQ;CTSL;TMSB4X;SEC61G;FTH1;SUMO2;CFL1;PHGDH;KPNA2;TMSB10;CTSB;TPI1;TPM4;ANXA2;H2AFZ;RPL23;TCF12;RPSA;EEF1A1;SLC7A5;LARS2;ACLY;NCL;CANX;SNRPG;SMS;CKS2;SNRPE;ERH;PFN1;PPIA;VCP;PCNA;MAGED1;GLO1;SLC3A2;NREP;THBS1;SLC7A1;HSP90B1;MYL12B;LDHA;CCNB1;PSMB5;SERPINH1;WBP5;TCEB2;SLIT2;SLC38A2;CCT5;NPM1;HSPA5;UBE2C;CBX3;SHFM1;…
GTEX-WH7G-0426-SM-3NMBJ_heart_male_40-49_years	44/648	3.26595e-09	3.874e-08	1.74945e-08	2.10946e-07	-1.54296	30.149	VCP;COX7B;SLC25A3;NDUFB6;MGST3;COX4I1;NDUFB4;ATP5A1;ATP5C1;ATP5J;ATP5G3;UQCR10;ATP5O;COX5A;ATP5G1;COX7C;UQCRH;SLC8A1;MYL12A;ATP5L;LDHB;ATP5B;ABLIM1;CDH2;ATP5E;BSG;NCAM1;CD36;COX8A;MDH1;NDUFA4;NDUFA1;USMG5;NDUFC1;ATP5F1;COX6C;TUBB4B;ATP5J2;COX6B1;RPS26;UQCRQ;NDUFAB1;CYCS;SLC25A4
GTEX-XMD3-2326-SM-4AT5H_ovary_female_50-59_years	108/2427	2.5675e-09	3.16117e-08	1.59514e-08	1.95572e-07	-1.50962	29.8607	RPL4;EIF4A2;RPL5;RPL3;RPL32;SRP14;RPL8;RPL9;HS6ST2;RPL7;ACTG1;EEF1B2;RPS14;RPS16;RPS19;RPL18A;RPL36AL;RPL35;RPL38;RPL37;HMGN2;RPS11;TMSB10;RPL39;RPS10;RPS13;SOX4;RPS12;HMGN1;RPS9;IGFBP5;RPS8;RPS5;RPL23;RPS6;RPSA;CSNK1E;EEF1A1;COX7A2L;NGFRAP1;MORF4L2;SMS;RPL24;SNRPE;UBA52;SRSF7;MEG3;GLO1;ZFP36L1;KCNQ1OT1;NDN;BTF3;RPL41;SHFM1;NR2F1;TMA7;NSG1;NR2F2;TBCA;EEF2;GNG11;GNB2L1;RPS25;RPS28;TH;NACA;RPS29;RP…
GTEX-P4QR-0008-SM-48TE2_skin_male_60-69_years	74/1416	2.04968e-09	2.61178e-08	1.18146e-08	1.51872e-07	-1.47153	29.4387	RPL4;TOP2A;EIF4A1;SERPINE2;TFRC;HEXB;SLC7A11;YBX1;RND3;ACTG1;RBM3;ALCAM;YWHAQ;CTSL;SEC61G;FTH1;CFL1;PHGDH;KPNA2;TMSB10;CTSB;TPI1;TPM4;ANXA2;H2AFZ;RPL23;RPSA;EEF1A1;ACLY;CANX;SMS;CKS2;SNRPE;ERH;PABPC1;PPIA;VCP;PCNA;MAGED1;SLC3A2;NREP;THBS1;SLC7A1;FSTL1;RTN4;HSP90B1;LDHA;CCNB1;SERPINH1;SLIT2;SLC38A2;SLC38A5;CCT5;NPM1;HSPA5;UBE2C;CBX3;CAV1;FN1;ATP2B1;EIF2S2;EEF2;ATOX1;FKBP1A;CCT6A;CENPF;HNRNPK;NEDD4…
GTEX-O5YT-0126-SM-48TBW_skin_male_20-29_years	77/1488	1.42526e-09	1.89041e-08	8.5233e-09	1.14087e-07	-1.44486	29.4303	RPL4;EIF4A1;RPL3;RPL32;COX4I1;RPLP1;RPLP0;TECR;ATP5G2;RPL8;RPL9;RPL7;EEF1B2;RPS4X;RPS14;CHCHD2;HINT1;RPS16;RPS19;RPL18A;RPL35;RPLP2;PHGDH;RPL38;RPL37;RPS11;RPL39;RPS10;RPS13;RPS12;RPS9;RPS8;RPS5;RPL23;RPS6;RPL13A;RPSA;EEF1A1;SNHG11;RPL37A;RPL24;PABPC1;UBA52;PPIA;RPL12;GSTP1;RPL11;GATA3;RPS15A;RPS3;GPC2;RPL13;TCEB2;HES1;RPL15;RPL18;RPS27A;BTF3;RPL41;SHFM1;RPL35A;HNRNPAB;GNB2L1;ATOX1;RPS25;RPS28;NA…
GTEX-XPT6-0226-SM-4B65L_heart_male_20-29_years	41/574	2.69608e-09	3.30553e-08	1.47803e-08	1.84311e-07	-1.4835	29.2717	COX7B;SLC25A3;NDUFB6;COX4I1;ATP5A1;ATP5C1;ATP5J;ATP5G3;UQCR10;ATP5O;COX5A;NTN1;ATP5G1;COX7C;UQCRH;SLC8A1;ATP5L;LDHB;PRDX2;ATP5B;CDH2;BSG;CHGB;COX8A;MDH1;NDUFA5;NDUFA4;NDUFA1;USMG5;NDUFC1;ATP5F1;COX6C;ATP5J2;COX6B1;NR4A2;UQCRQ;NDUFAB1;VDAC3;CYCS;SLC25A4;ITM2A
GTEX-WFJO-0002-SM-3P61X_blood_male_30-39_years	155/3901	1.13598e-09	1.52755e-08	8.70408e-09	1.1497e-07	-1.41502	29.1435	RPL4;RPL5;EIF4A1;RPL3;RPL32;TFRC;HNRNPU;RPL8;RPL9;ACTB;RPL7;EEF1B2;RPS14;CHCHD2;CCND2;RPS16;RPS19;RPL18A;RPL36AL;RPL35;RPL38;RPL37;RPS11;KPNA2;B2M;RPS13;RPS12;HMGN1;RPS8;RPS5;RPL23;RPS6;RPSA;ATP5J2;COX6B1;EEF1A1;ACLY;COX7A2L;NCL;SUB1;SNRPG;SMS;RPL24;SNRPE;ERH;PFN1;UBA52;PPIA;SRSF7;LY6E;GLO1;UQCRH;ACAT2;ATP5L;LDHB;LDHA;CCNB1;ATP5E;G3BP2;FDFT1;BTF3;HSPA8;RPL41;CBX5;UBE2C;CBX3;SHFM1;LY86;TMA7;PRRC2C…
GTEX-O5YU-0008-SM-4E3I7_skin_male_60-69_years	108/2384	9.3696e-10	1.27759e-08	6.29959e-09	8.56934e-08	-1.39459	28.9913	EIF4A1;SERPINE2;TFRC;HNRNPU;SLC8A1;ACTG1;CHCHD2;ALCAM;CFL1;HMGN2;KPNA2;TMSB10;HMGN1;TPM4;RPSA;LARS2;ACLY;NCL;MORF4L2;SNRPG;SMS;SRSF3;SNRPE;ERH;PFN1;PPIA;SRSF7;VCP;MAGED1;GLO1;NREP;RTN4;HSP90B1;MYL12B;LDHB;LDHA;CCNB1;PRDX1;SERPINH1;SLC38A2;SLC38A5;HSPA8;HSPA5;UBE2C;CBX3;SHFM1;CAV1;FN1;TBCA;EIF2S2;GNG11;ZWINT;CCT6A;RPS26;CXCL12;HNRNPK;CDK4;CDK1;ID3;CALR;HNRNPC;EIF4G2;YWHAE;TOP2A;ARF1;HMGB2;HMGB3;YB…
GTEX-S32W-1526-SM-4AD6Z_cervix uteri_female_50-59_years	62/1081	1.50589e-09	1.98458e-08	8.70745e-09	1.1497e-07	-1.42464	28.94	RPL5;ZCCHC12;EIF4A1;ARF1;PTPRS;HSP90AB1;HNRNPU;HMGB1;RPS4X;RPS16;SEC61G;SUMO2;RPL38;HMGN2;RPS11;RPS10;RPS13;RPS12;IGFBP5;RPS8;RPL23;RPS6;EEF1A1;PCP4;MORF4L2;CANX;RPL24;SRSF3;SNRPE;ERH;PTMA;SRSF7;HSPD1;ZFP36L1;RPS15A;HNRNPDL;SH3BP5;SERPINH1;NDN;RPL15;RPS27A;CCT5;HNRNPA0;NPM1;H3F3B;NR2F1;RPL35A;NR2F2;HNRNPAB;PBX1;DNAJA1;CCT6A;RPS25;HNRNPK;CDK4;ID2;CTNNB1;RPS20;HNRNPC;FAU;RPS24;RPS23
GTEX-XYKS-0226-SM-4BRW3_heart_female_60-69_years	42/609	4.81424e-09	5.55255e-08	2.49261e-08	2.89779e-07	-1.50863	28.8928	COX7B;SLC25A3;NDUFB6;MGST3;COX4I1;NDUFB4;ATP5A1;ATP5C1;ATP5J;COX7A2;ATP5G3;UQCR10;ATP5O;COX5A;NTN1;ATP5G1;COX7C;UQCRH;SLC8A1;ATP5L;LDHB;PRDX2;ATP5B;CDH2;ATP5E;CHGB;COX8A;MDH1;NDUFA5;NDUFA4;NDUFA1;USMG5;NDUFC1;ATP5F1;COX6C;TUBB4B;COX6B1;UQCRQ;NDUFAB1;VDAC3;CYCS;SLC25A4
GTEX-RU72-0326-SM-2TF5T_heart_female_50-59_years	56/957	4.99385e-09	5.71453e-08	2.58273e-08	2.97882e-07	-1.5059	28.7854	COX7B;SLC25A3;COX4I1;ATP5C1;ATP5G3;ATP5G2;ATP5G1;COX7C;SLC8A1;CCND2;CDH2;BSG;CD36;COX8A;HSP90AA1;USMG5;NDUFC1;ABCC9;FOS;ATP5F1;ATP5J2;COX6B1;VDAC3;ALDOA;SLC25A4;NDUFB8;NDUFB6;MGST3;NDUFB4;ATP5A1;ATP5J;COX7A2;UQCR11;UQCR10;ATP5O;COX5A;UQCRH;MYL12A;ATP5L;LDHB;PRDX2;ATP5B;ABLIM1;UBB;ATP5E;SERPINH1;HSPA8;MDH1;NDUFA5;NDUFA4;NDUFA1;HSPE1;COX6C;UQCRQ;NDUFAB1;CYCS
GTEX-XUJ4-2626-SM-4BOQ3_muscle_female_60-69_years	62/1104	3.38574e-09	3.99983e-08	1.8267e-08	2.19355e-07	-1.47456	28.7593	COX7B;SLC25A3;RPL32;COX4I1;RPLP1;ATP5G3;YBX1;ATP5G2;ATP5G1;COX7C;NUDT3;EEF1B2;CHCHD2;RPS16;RPL35;RPL38;RPS13;COX8A;USMG5;ATP5J2;COX6B1;RPL37A;VDAC3;ALDOA;SLC25A4;FKBP3;VCP;NDUFB4;ATP5A1;ATP5J;ATP1A2;UQCR11;UQCR10;ATP5O;COX5A;UQCRH;ATP5L;ATP5B;PSMB5;PSMB1;TCEB2;NDUFA4;CNBP;NDUFA1;PDAP1;EEF2;COX6C;PBX1;EIF1;RPS26;H19;RPS25;NACA;UQCRQ;RPS29;NEDD4;NDUFAB1;TOMM7;CYCS;RPS21;TPT1;RPS23
GTEX-S3XE-0426-SM-3K2AC_heart_male_50-59_years	39/547	7.0317e-09	7.74283e-08	3.53006e-08	3.93157e-07	-1.52641	28.655	VCP;COX7B;SLC25A3;NDUFB6;MGST3;COX4I1;NDUFB4;ATP5A1;ATP5C1;ATP5J;ATP5G3;ATP5O;COX5A;ATP5G1;COX7C;UQCRH;SLC8A1;MYL12A;ATP5L;LDHB;ATP5B;CDH2;CD36;COX8A;HSPA8;MDH1;NDUFA4;NDUFA1;USMG5;NDUFC1;ANK3;ATP5F1;COX6C;ATP5J2;COX6B1;UQCRQ;NDUFAB1;CYCS;SLC25A4
GTEX-PWCY-0526-SM-2I3ER_heart_female_20-29_years	45/677	4.13812e-09	4.83002e-08	2.16638e-08	2.53876e-07	-1.48084	28.5847	VCP;COX7B;SLC25A3;NDUFB6;TFRC;MGST3;COX4I1;NDUFB4;ATP5A1;ATP5C1;ATP5J;ATP5G3;UQCR10;ATP5O;COX5A;ATP5G1;COX7C;UQCRH;SLC8A1;MYL12A;ATP5L;LDHB;PRDX2;ATP5B;ABLIM1;CDH2;BSG;NCAM1;CD36;COX8A;MDH1;NDUFA4;NDUFA1;USMG5;NDUFC1;ATP5F1;COX6C;TUBB4B;ATP5J2;COX6B1;UQCRQ;NDUFAB1;VDAC3;CYCS;SLC25A4
GTEX-WHSE-0011-R6A-SM-3P5ZP_brain_male_20-29_years	89/1847	2.13291e-09	2.69429e-08	1.27284e-08	1.61485e-07	-1.4295	28.5411	YWHAE;SNAP25;ZCCHC12;APP;ONECUT2;NCAN;COX4I1;CELF4;STMN3;PEBP1;COX6A1;HS6ST2;NUDT3;ELAVL3;RGS4;UCHL1;CHCHD2;KIF5C;ENC1;MYEOV2;NEFL;NEFM;KIF1A;YWHAG;HSP90AA1;PEG3;APLP1;SOX11;TMEM130;SLCO1C1;OLFM1;LARS2;TUBB2B;GAP43;PCP4;COX7A2L;NGFRAP1;TUBB2A;SUB1;SCG5;DCX;MATR3;TAGLN3;SCG2;INA;PFN2;BEX4;MEG3;GRIA2;GPM6A;RTN1;NDUFB6;TTYH1;NTM;CRMP1;SLC1A3;ATP1A2;COX7A2;ATXN7L3B;PTN;RTN4;PCDH17;CST3;PTPRZ1;MAP2;NN…
GTEX-WCDI-0002-SM-3P61U_blood_male_50-59_years	149/3706	1.23949e-09	1.6591e-08	9.25545e-09	1.21655e-07	-1.37522	28.2038	RPL4;RPL5;RPL3;RPL32;TFRC;HNRNPU;RPL8;RPL9;ACTB;RPL7;ACTG1;EEF1B2;RPS14;CHCHD2;CCND2;RPS16;RPS19;RPL18A;RPL36AL;RPL35;RPL38;RPL37;HMGN2;RPS11;KPNA2;B2M;TMSB10;RPL39;RPS10;RPS13;RPS12;HMGN1;RPS9;RPS8;RPS5;RPL23;RPS6;RPSA;EEF1A1;LARS2;ACLY;COX7A2L;NCL;SUB1;SNRPG;SMS;RPL24;SNRPE;ERH;PFN1;UBA52;PPIA;SRSF7;LY6E;GLO1;NREP;UQCRH;ACAT2;ATP5L;LDHB;LDHA;CCNB1;ATP5E;G3BP2;FDFT1;BTF3;RPL41;CBX5;UBE2C;CBX3;SH…
GTEX-RU72-0011-R8A-SM-2TF61_brain_female_50-59_years	108/2424	2.39608e-09	2.96732e-08	1.49672e-08	1.85848e-07	-1.418	28.1466	APP;SPARC;ARL6IP1;STMN2;STMN3;STMN4;SRP14;HS6ST2;RGS4;TUBB3;DPYSL2;STMN1;CHGB;APLP1;SOX11;CARTPT;TMEM130;OLFM1;NGFRAP1;MORF4L2;SUB1;MAP1B;SCG5;MATR3;TAGLN3;SCG2;PFN2;BEX4;MEG3;GRIA2;RTN3;RTN1;TTYH1;MAGED1;ATXN7L3B;PCDH17;CALCR;UBB;MAP2;G3BP2;CAMTA1;NDN;APOE;SYT4;CBX5;CADM1;SYT1;TMA7;NSG1;TBCA;GNAO1;AHI1;TH;GNAS;CNTN1;CALM3;CALM2;RNF187;YWHAE;ZCCHC12;YWHAB;NCAN;ELAVL4;CELF4;DBI;ZCCHC18;ELAVL2;ELAV…
GTEX-P4PP-0008-SM-48TDV_skin_female_30-39_years	103/2258	1.76891e-09	2.29408e-08	1.11491e-08	1.43952e-07	-1.39339	28.0808	RPL4;EIF4A1;SERPINE2;TFRC;HNRNPU;ACTG1;CHCHD2;ALCAM;CFL1;HMGN2;KPNA2;TMSB10;TPM4;RPL23;RPSA;ATP5J2;EEF1A1;LARS2;ACLY;NCL;SNRPG;SMS;SNRPE;ERH;PFN1;PPIA;LY6E;VCP;MAGED1;GLO1;NREP;HSP90B1;LDHA;CCNB1;SERPINH1;SLC38A2;SLC38A5;HSPA5;UBE2C;CBX3;SHFM1;CAV1;FN1;TBCA;EIF2S2;EEF2;ZWINT;GNB2L1;CCT6A;HNRNPK;CDK4;CDK1;CALR;HNRNPC;EIF4G2;TOP2A;ARF1;SLC25A3;HEXB;RPLP0;HMGB2;HMGB3;SLC7A11;YBX1;RND3;RBM3;TUBA1B;SU…
GTEX-R55E-0011-R6A-SM-2TC5T_brain_male_20-29_years	95/2028	2.32656e-09	2.90124e-08	1.40213e-08	1.75597e-07	-1.41042	28.0376	YWHAE;SNAP25;ZCCHC12;ONECUT2;YWHAB;NCAN;CELF4;STMN3;PEBP1;SLC7A11;COX6A1;HS6ST2;NUDT3;ELAVL3;RGS4;UCHL1;SEPT7;EDNRB;KIF5C;ENC1;MYEOV2;NEFL;KIF1B;NEFM;KIF1A;YWHAG;PEG3;APLP1;H2AFV;USMG5;SOX11;ANK3;TMEM130;SLCO1C1;OLFM1;LARS2;TUBB2B;GAP43;PCP4;COX7A2L;NGFRAP1;SUB1;DCX;SPARCL1;MATR3;TAGLN3;SCG2;INA;PFN2;BEX4;GRIA2;GPM6A;NDUFB8;NDUFB6;TTYH1;NTM;NRXN1;CRABP1;SLC1A3;ATP1A2;COX7A2;ATXN7L3B;PTN;PCDH17;CS…
GTEX-XLM4-3026-SM-4AT6L_brain_male_60-69_years	102/2256	3.49035e-09	4.10679e-08	2.07914e-08	2.44635e-07	-1.4392	28.026	ARL6IP1;STMN2;STMN3;PEBP1;STMN4;SRP14;COX6A1;RGS4;KIF5C;TUBB3;BASP1;DPYSL2;STMN1;MYEOV2;APLP1;CARTPT;TMEM130;OLFM1;LARS2;NGFRAP1;SUB1;MAP1B;SCG5;TAGLN3;PFN2;BEX4;MEG3;GRIA2;GPM6A;RTN3;RTN1;TTYH1;MAGED1;NTM;SLC1A3;ATXN7L3B;NREP;PRDX2;MAP2;CAMTA1;GPM6B;SYT4;SYT1;CADM2;TMA7;GNAO1;AHI1;GNAS;CNTN1;CPE;CALM3;CALM1;CALM2;RNF187;YWHAE;SNAP25;YWHAB;NCAN;ELAVL4;CELF4;SLC7A11;ZCCHC18;ELAVL2;ELAVL3;UCHL1;HIN…
GTEX-RWSA-0008-SM-47JYX_skin_male_40-49_years	115/2621	1.51442e-09	1.98458e-08	1.00144e-08	1.31041e-07	-1.37917	28.0085	EIF4A1;SERPINE2;TFRC;HNRNPU;ACTG1;EEF1B2;CHCHD2;ALCAM;STMN1;CFL1;HMGN2;KPNA2;TMSB10;HMGN1;TPM4;RPSA;EEF1A1;LARS2;ACLY;NCL;MORF4L2;SUB1;SNRPG;SMS;SRSF3;SNRPE;ERH;PFN1;PPIA;LY6E;VCP;MAGED1;GLO1;NREP;RTN4;HSP90B1;MYL12B;LDHB;LDHA;CCNB1;PRDX1;SERPINH1;SLC38A2;SLC38A5;HSPA8;HSPA5;UBE2C;CBX3;SHFM1;CAV1;FN1;TMA7;TBCA;EIF2S2;ZWINT;CCT6A;RPS26;HNRNPK;CDK4;CDK1;CALR;HNRNPC;EIF4G2;YWHAE;TOP2A;ARF1;YWHAB;HEX…
GTEX-OHPL-0008-SM-4E3I9_skin_female_60-69_years	63/1125	2.78362e-09	3.38442e-08	1.52966e-08	1.88335e-07	-1.42089	27.9908	RPL4;RPL5;SERPINE2;TFRC;RPLP0;ACTG1;EEF1B2;RPS4X;RPS14;ALCAM;RPS19;CTSL;TMSB4X;SEC61G;SUMO2;RPL37;TMSB10;RPS12;TPI1;TPM4;ANXA2;RPL23;F2R;RPL13A;RPSA;EEF1A1;LARS2;ACLY;NGFRAP1;MORF4L2;RPL37A;PABPC1;LY6E;MAGED1;GLO1;RPL12;THBS1;FSTL1;LDHA;RPS15A;PSMB5;SERPINH1;RPS3;WBP5;CCL2;TCEB2;RPL15;SLC38A2;NPM1;CBX3;SHFM1;CAV1;FN1;EIF2S2;EEF2;GNB2L1;RPS25;CXCL12;RPL22L1;CALR;RAN;RPS24;RPS23
GTEX-TKQ1-0003-SM-3NMAE_blood_male_30-39_years	160/4094	1.80656e-09	2.33254e-08	1.35781e-08	1.7078e-07	-1.38004	27.7828	RPL4;RPL5;RPL32;TFRC;HNRNPU;ATP5C1;SRP14;RPL8;RPL7;ACTG1;EEF1B2;RPS14;CHCHD2;CCND2;RPS16;RPS19;RPL18A;RPL36AL;RPL35;RPL38;RPL37;HMGN2;RPS11;KPNA2;B2M;TMSB10;RPS10;RPS13;HMGN1;RPS8;RPS5;RPL23;RPS6;RPSA;EEF1A1;LARS2;ACLY;NCL;SUB1;SNRPG;VDAC3;SMS;RPL24;SRSF3;SNRPE;ANAPC5;ERH;MATR3;PFN1;UBA52;PPIA;FKBP3;SRSF7;LY6E;VCP;GLO1;ATP5O;UQCRH;ACAT2;ATP5L;HSP90B1;LDHB;LDHA;CCNB1;ATP5E;G3BP2;SLC38A5;FDFT1;BTF3…
GTEX-XPT6-0001-SM-4B64G_blood_male_20-29_years	153/3855	1.6776e-09	2.18537e-08	1.23982e-08	1.57983e-07	-1.37378	27.7585	RPL4;RPL5;EIF4A1;RPL3;RPL32;TFRC;HNRNPU;RPL8;ACTB;RPL7;ACTG1;EEF1B2;RPS14;CHCHD2;CCND2;RPS16;RPS19;RPL18A;RPL35;RPL38;RPL37;HMGN2;RPS11;KPNA2;B2M;RPL39;RPS10;RPS13;RPS12;HMGN1;RPS8;RPS5;RPL23;RPS6;RPSA;EEF1A1;LARS2;ACLY;COX7A2L;NCL;SUB1;SNRPG;SMS;RPL24;SNRPE;ERH;MATR3;PFN1;UBA52;PPIA;LY6E;GLO1;UQCRH;ACAT2;ATP5L;HSP90B1;LDHB;LDHA;CCNB1;ATP5E;PRDX1;G3BP2;FDFT1;BTF3;CBX5;UBE2C;CBX3;LY86;PRRC2C;TBCA;…
GTEX-SIU7-0426-SM-2XCDX_heart_male_50-59_years	41/599	9.17264e-09	9.91324e-08	4.47491e-08	4.89056e-07	-1.4962	27.6903	COX7B;SLC25A3;NDUFB6;MGST3;COX4I1;NDUFB4;ATP5A1;ATP5C1;ATP5J;ATP5G3;UQCR10;ATP5O;COX5A;ATP5G1;COX7C;UQCRH;SLC8A1;ATP5L;LDHB;PRDX2;ATP5B;ABLIM1;CCND2;CDH2;BSG;CD36;COX8A;MDH1;NDUFA4;NDUFA1;USMG5;NDUFC1;ATP5F1;COX6C;ATP5J2;COX6B1;UQCRQ;NDUFAB1;VDAC3;CYCS;SLC25A4
GTEX-XQ3S-0526-SM-4BOQA_heart_male_20-29_years	46/732	1.55766e-08	1.60045e-07	7.22464e-08	7.47571e-07	-1.53765	27.6431	COX7B;SLC25A3;NDUFB8;NDUFB6;MGST3;COX4I1;NTM;NDUFB4;ATP5A1;ATP5C1;ATP5J;COX7A2;ATP5G3;UQCR10;ATP5O;COX5A;NTN1;ATP5G1;COX7C;UQCRH;SLC8A1;MYL12A;ATP5L;PRDX2;ATP5B;CDH2;ATP5E;CCL2;TCEB2;CD34;COX8A;MDH1;NDUFA4;ATPIF1;NDUFA1;USMG5;NDUFC1;ATP5F1;COX6C;ATP5J2;COX6B1;TPPP3;UQCRQ;NDUFAB1;CYCS;SLC25A4
GTEX-S33H-0008-SM-4AD6C_skin_male_30-39_years	67/1227	2.29895e-09	2.87911e-08	1.2933e-08	1.6337e-07	-1.38759	27.6003	RPL4;RPL5;RPL3;RPL32;CD81;HEXB;RPLP0;RPL7;ACTG1;EEF1B2;RPS14;RPS16;RPS19;CTSL;FTH1;RPL38;RPL37;RPL39;RPS13;RPS12;RPS9;TPM4;ANXA2;RPS8;RPS5;RPL23;RPS6;TCF12;EN1;RPL13A;RPSA;EEF1A1;RPL37A;RPL24;PABPC1;UBA52;LY6E;RPL12;RPL11;THBS1;FSTL1;RPS15A;SERPINH1;RPS3;WBP5;APOE;RPL15;MEST;SLC38A2;BTF3;FN1;RPL35A;SULF1;EEF2;PBX1;GNB2L1;MARCKS;RPS28;CXCL12;CDK4;RPS29;TOMM7;RPL22L1;RPS20;EIF4G2;TPT1;RPS23
GTEX-X3Y1-0426-SM-3P5Z4_heart_male_40-49_years	48/760	6.34108e-09	7.08938e-08	3.19079e-08	3.62285e-07	-1.4604	27.5669	COX7B;SLC25A3;NDUFB8;NDUFB6;MGST3;COX4I1;NDUFB4;ATP5A1;ATP5C1;ATP5J;COX7A2;ATP5G3;UQCR10;ATP5G2;ATP5O;COX5A;ATP5G1;COX7C;UQCRH;SLC8A1;MYL12A;ATP5L;LDHB;PRDX2;ATP5B;ABLIM1;CDH2;ATP5E;BSG;COX8A;MDH1;NDUFA5;NDUFA4;ATPIF1;NDUFA1;USMG5;NDUFC1;SOX11;ATP5F1;COX6C;TUBB4B;ATP5J2;COX6B1;UQCRQ;NDUFAB1;VDAC3;CYCS;SLC25A4
GTEX-R55F-0126-SM-48FCK_skin_male_50-59_years	68/1248	1.87679e-09	2.40197e-08	1.07603e-08	1.3955e-07	-1.3707	27.5424	RPL4;RPL5;RPL3;RPL32;RPLP1;RPLP0;RPL8;RPL9;RPL7;EEF1B2;RPS4X;RPS14;RPS16;RPS19;RPL18A;RPL35;RPLP2;RPL38;RPL37;RPS11;RNF152;RPL39;RPS10;RPS13;MFSD2A;RPS12;RPS9;RPS8;RPS5;RPL23;RPS6;F2R;EN1;RPL13A;EEF1A1;RPL37A;RPL24;SRSF3;ANAPC5;PTMA;PPIA;RPL12;GSTP1;RPL11;GATA3;ZFP36L1;RPS15A;RPS3;GPC2;RPL13;HES1;RPL15;RPL18;RPS27A;BTF3;RPL41;RPL35A;GNB2L1;RPS25;RPS28;FABP5;NACA;SERBP1;RPS20;FAU;RPS21;RPS24;RPS23
GTEX-NFK9-0926-SM-2HMJU_heart_male_40-49_years	36/489	1.19605e-08	1.25542e-07	5.74517e-08	6.07406e-07	-1.50226	27.4037	COX7B;SLC25A3;MGST3;COX4I1;NDUFB4;ATP5A1;ATP5C1;ATP5J;ATP5G3;UQCR10;ATP5O;COX5A;ATP5G1;COX7C;UQCRH;SLC8A1;MYL12A;LDHB;PRDX2;ATP5B;ABLIM1;CCND2;CDH2;BSG;COX8A;MDH1;NDUFA4;NDUFA1;USMG5;ATP5F1;COX6C;ATP5J2;COX6B1;UQCRQ;NDUFAB1;SLC25A4
GTEX-UTHO-0011-R5A-SM-3GIJD_brain_male_60-69_years	97/2095	2.77508e-09	3.38442e-08	1.65872e-08	2.00943e-07	-1.38891	27.3651	EIF4A2;APP;ARL6IP1;STMN2;STMN3;PEBP1;FNBP1L;COX6A1;HS6ST2;RGS4;EDNRB;ALCAM;KIF5C;APLP1;SOX11;TMEM130;PCP4;COX7A2L;NGFRAP1;SUB1;SCG5;MATR3;TAGLN3;SCG2;FKBP3;PFN2;BEX4;MEG3;GRIA2;GPM6A;RTN3;RTN1;TTYH1;GLO1;CRABP1;SLC1A3;ATXN7L3B;PCDH17;CALCR;MAP2;G3BP2;CAMTA1;NDN;GPM6B;SYT4;CBX5;CADM1;SYT1;CADM2;TMA7;NSG1;GNAO1;TH;CPE;CALM3;CALM1;CALM2;YWHAE;SNAP25;ZCCHC12;ONECUT2;YWHAB;NCAN;CELF4;ZCCHC18;ELAVL3;UC…
GTEX-XPVG-0826-SM-4B654_heart_male_50-59_years	41/602	1.05683e-08	1.12548e-07	5.0876e-08	5.4757e-07	-1.48543	27.2805	COX7B;SLC25A3;NDUFB6;MGST3;COX4I1;NDUFB4;ATP5A1;ATP5C1;ATP5J;ATP5G3;UQCR10;ATP5O;COX5A;ATP5G1;COX7C;UQCRH;SLC8A1;MYL12A;ATP5L;LDHB;PRDX2;ATP5B;ABLIM1;CDH2;ATP5E;BSG;COX8A;MDH1;NDUFA4;NDUFA1;USMG5;NDUFC1;ATP5F1;COX6C;ATP5J2;COX6B1;UQCRQ;NDUFAB1;VDAC3;CYCS;SLC25A4
GTEX-T6MO-0003-SM-3NMAG_blood_female_40-49_years	163/4207	2.22151e-09	2.79412e-08	1.6596e-08	2.00943e-07	-1.36061	27.1103	RPL4;RPL5;EIF4A1;RPL3;RPL32;TFRC;HNRNPU;SRP14;ACTB;RPL7;ACTG1;EEF1B2;RPS14;CHCHD2;CCND2;RPS16;RPS19;RPL18A;RPL36AL;RPL35;RPL38;RPL37;HMGN2;RPS11;KPNA2;B2M;RPS10;RPS13;HMGN1;RPS8;RPS5;RPL23;RPS6;RPSA;EEF1A1;LARS2;ACLY;NCL;SUB1;SNRPG;SMS;RPL24;SRSF3;SNRPE;ANAPC5;ERH;MATR3;XIST;PFN1;PPIA;FKBP3;SRSF7;LY6E;VCP;GLO1;ATP5O;UQCRH;ACAT2;ATP5L;LDHB;LDHA;CCNB1;ATP5E;PRDX1;G3BP2;SLC38A5;FDFT1;BTF3;HSPA8;RPL4…
GTEX-NL3H-0011-R10A-SM-2I3E9_brain_male_60-69_years	116/2684	3.05259e-09	3.65059e-08	1.91727e-08	2.2835e-07	-1.38174	27.0921	EIF4A2;APP;ARL6IP1;STMN2;STMN3;PEBP1;STMN4;COX6A1;HS6ST2;NUDT3;RGS4;KIF5C;TUBB3;BASP1;DPYSL2;STMN1;MYEOV2;CHGB;RBFOX2;APLP1;ANK3;CARTPT;ATP1B1;TMEM130;OLFM1;COX7A2L;NGFRAP1;MORF4L2;SUB1;MAP1B;SCG5;VDAC3;SMS;MATR3;TAGLN3;SCG2;PFN2;BEX4;MEG3;GRIA2;GPM6A;RTN3;RTN1;NTM;ATXN7L3B;NREP;UQCRH;RTN4;PRDX2;UBB;MAP2;G3BP2;CAMTA1;HSPA8;SYT4;SYT1;CADM2;NSG1;GNAO1;GNAS;CNTN1;CALM3;CALM1;CALM2;RNF187;YWHAE;SNAP2…
GTEX-PLZ5-0626-SM-2I5F8_heart_male_50-59_years	36/489	1.19605e-08	1.25542e-07	5.74517e-08	6.07406e-07	-1.4844	27.0779	VCP;COX7B;HSP90AB1;MGST3;NDUFB4;ATP5A1;ATP5C1;ATP5J;ATP5G3;UQCR10;ATP5O;COX5A;ATP5G1;COX7C;UQCRH;SLC8A1;MYL12A;LDHB;ATP5B;CCND2;CDH2;NCAM1;COX8A;HSPA8;MDH1;NDUFA1;USMG5;ATP5F1;TUBB4B;ATP5J2;COX6B1;RPS26;UQCRQ;NDUFAB1;CYCS;SLC25A4
GTEX-OXRL-0326-SM-2I3F2_heart_male_50-59_years	47/745	9.53758e-09	1.02532e-07	4.62478e-08	5.01677e-07	-1.4601	26.9652	COX7B;SLC25A3;NDUFB8;NDUFB6;MGST3;COX4I1;NDUFB4;ATP5A1;ATP5C1;ATP5J;COX7A2;ATP5G3;UQCR10;ATP5G2;ATP5O;COX5A;ATP5G1;COX7C;UQCRH;SLC8A1;MYL12A;ATP5L;LDHB;PRDX2;ATP5B;ABLIM1;CDH2;ATP5E;BSG;COX8A;MDH1;NDUFA4;ATPIF1;NDUFA1;USMG5;NDUFC1;ATP5F1;COX6C;ATP5J2;COX6B1;H19;UQCRQ;NDUFAB1;VDAC3;CYCS;ALDOA;SLC25A4
GTEX-WHPG-1026-SM-3NMBA_heart_male_50-59_years	39/547	7.0317e-09	7.74283e-08	3.53006e-08	3.93157e-07	-1.43475	26.9343	COX7B;SLC25A3;NDUFB6;TFRC;MGST3;COX4I1;NDUFB4;ATP5A1;ATP5C1;ATP5J;ATP5G3;ATP5O;COX5A;NTN1;ATP5G1;COX7C;UQCRH;SLC8A1;ATP5L;ATP5B;CDH2;CCL2;COX8A;MDH1;NDUFA4;NDUFA1;USMG5;NDUFC1;ATP5F1;COX6C;ATP5J2;COX6B1;NR4A2;ID2;NDUFAB1;VDAC3;CYCS;SLC25A4;ITM2A
GTEX-XBEC-1226-SM-4AT65_heart_male_50-59_years	50/827	1.24969e-08	1.30702e-07	5.92606e-08	6.24269e-07	-1.47925	26.919	COX7B;SLC25A3;COX4I1;ATP5C1;ATP5G3;ATP5G1;COX7C;SLC8A1;CHCHD2;CDH2;BSG;COX8A;TPI1;ATPIF1;USMG5;NDUFC1;ATP5F1;ATP5J2;COX6B1;VDAC3;ALDOA;SLC25A4;NDUFB8;NDUFB6;MGST3;NTM;NDUFB4;ATP5A1;ATP5J;COX7A2;UQCR10;ATP5O;COX5A;NTN1;UQCRH;MYL12A;ATP5L;LDHB;PRDX2;ATP5B;GNG5;ATP5E;MDH1;NDUFA4;NDUFA1;COX6C;NR4A2;UQCRQ;NDUFAB1;CYCS
GTEX-QEL4-0926-SM-3GAD1_heart_male_50-59_years	48/778	1.32722e-08	1.38316e-07	6.25076e-08	6.56105e-07	-1.48312	26.9002	COX7B;SLC25A3;NDUFB8;NDUFB6;MGST3;COX4I1;NDUFB4;ATP5A1;ATP5C1;ATP5J;COX7A2;ATP5G3;UQCR10;ATP5G2;ATP5O;COX5A;ATP5G1;COX7C;UQCRH;SLC8A1;MYL12A;ATP5L;LDHB;PRDX2;ATP5B;ABLIM1;CCND2;GNG5;CDH2;ATP5E;BSG;CD36;COX8A;MDH1;NDUFA4;NDUFA1;USMG5;NDUFC1;ATP5F1;COX6C;ATP5J2;COX6B1;UQCRQ;NDUFAB1;VDAC3;CYCS;ALDOA;SLC25A4
GTEX-PSDG-0008-SM-48TE5_skin_male_50-59_years	112/2548	2.39989e-09	2.96732e-08	1.51715e-08	1.87587e-07	-1.3424	26.6437	EIF4A1;SERPINE2;TFRC;HNRNPU;ACTG1;EEF1B2;CHCHD2;ALCAM;STMN1;CFL1;HMGN2;KPNA2;TMSB10;RPS10;HMGN1;TPM4;RPSA;LARS2;ACLY;NCL;MORF4L2;SUB1;SNRPG;SMS;SNRPE;ERH;PFN1;PPIA;VCP;MAGED1;GLO1;NREP;HSP90B1;MYL12B;LDHB;LDHA;CCNB1;PRDX1;SERPINH1;SLC38A2;SLC38A5;HSPA8;CBX5;HSPA5;UBE2C;CBX3;CAV1;FN1;PRRC2C;TBCA;EIF2S2;GNG11;ZWINT;CCT6A;RPS26;HNRNPK;CDK4;CDK1;CALR;HNRNPC;EIF4G2;YWHAE;TOP2A;ARF1;YWHAB;HEXB;HMGB2;HM…
GTEX-V1D1-0003-SM-3NMDP_blood_male_50-59_years	145/3617	2.83737e-09	3.43545e-08	1.96344e-08	2.32899e-07	-1.35304	26.6284	RPL4;RPL5;RPL3;RPL32;TFRC;HNRNPU;RPL8;RPL9;ACTB;RPL7;ACTG1;EEF1B2;RPS14;CHCHD2;CCND2;RPS16;RPS19;RPL18A;RPL36AL;RPL35;RPL38;RPL37;HMGN2;RPS11;KPNA2;B2M;RPL39;RPS10;RPS13;HMGN1;RPS8;RPS5;RPL23;RPS6;RPSA;EEF1A1;LARS2;ACLY;COX7A2L;NCL;SUB1;SNRPG;SMS;RPL24;SNRPE;ERH;PFN1;UBA52;PPIA;LY6E;GLO1;UQCRH;ACAT2;ATP5L;LDHB;LDHA;CCNB1;ATP5E;G3BP2;FDFT1;BTF3;RPL41;CBX5;UBE2C;CBX3;SHFM1;LY86;PRRC2C;TBCA;EIF2S2;E…
GTEX-P4QT-0008-SM-48TDZ_skin_female_50-59_years	69/1305	4.84511e-09	5.56615e-08	2.57179e-08	2.97797e-07	-1.39072	26.6257	RPL4;TOP2A;EIF4A1;SPARC;SERPINE2;TFRC;HEXB;RND3;ACTG1;EEF1B2;ALCAM;CTSL;TMSB4X;SEC61G;FTH1;PHGDH;KPNA2;TMSB10;CTSB;TPI1;TPM4;ANXA2;H2AFZ;RPL23;EEF1A1;ACLY;CANX;SMS;CKS2;SNRPE;ERH;PPIA;VCP;PCNA;MAGED1;SLC3A2;NREP;THBS1;SLC7A1;FSTL1;RTN4;HSP90B1;LDHA;CCNB1;PSMB5;SERPINH1;SLIT2;SLC38A2;CCT5;NPM1;HSPA5;UBE2C;CAV1;FN1;ATP2B1;EIF2S2;EEF2;TUBB4B;ATOX1;CCT6A;CENPF;CDK4;NEDD4;CDK1;RPL22L1;VIM;CALR;AGRN;RAN
GTEX-OXRK-0826-SM-2HMK7_heart_female_50-59_years	50/832	1.51701e-08	1.56419e-07	7.07196e-08	7.34376e-07	-1.4784	26.617	COX7B;SLC25A3;HSP90AB1;COX4I1;ATP5C1;ATP5G3;ATP5G1;COX7C;SLC8A1;CCND2;CDH2;BSG;CD36;COX8A;USMG5;NDUFC1;ATP5F1;ATP5J2;COX6B1;VDAC3;ALDOA;SLC25A4;VCP;NDUFB6;MGST3;NDUFB4;ATP5A1;ATP5J;COX7A2;UQCR10;ATP5O;COX5A;UQCRH;MYL12A;ATP5L;LDHB;PRDX2;ATP5B;ABLIM1;ATP5E;NCAM1;HSPA8;MDH1;NDUFA4;NDUFA1;COX6C;TUBB4B;UQCRQ;NDUFAB1;CYCS
GTEX-QVJO-0011-R5A-SM-2S1QM_brain_female_60-69_years	105/2350	3.6647e-09	4.29461e-08	2.19427e-08	2.56115e-07	-1.36002	26.4178	APP;ARL6IP1;STMN2;STMN3;PEBP1;STMN4;SRP14;FNBP1L;HS6ST2;RGS4;EDNRB;KIF5C;DPYSL2;MYEOV2;APLP1;SOX11;TMEM130;LARS2;PCP4;COX7A2L;NGFRAP1;SUB1;SCG5;SPARCL1;MATR3;TAGLN3;SCG2;FKBP3;PFN2;BEX4;MEG3;GRIA2;GPM6A;RTN3;RTN1;TTYH1;GLO1;NTM;CRABP1;SLC1A3;COX7A2;ATXN7L3B;RTN4;PCDH17;ATP5L;MAP2;CAMTA1;GPM6B;SPTBN1;SYT4;SYT1;CADM2;GNAO1;TH;CNTN1;CPE;CALM3;CALM1;CALM2;RNF187;YWHAE;SNAP25;ONECUT2;YWHAB;NCAN;COX4I1…
GTEX-T5JC-0011-R5A-SM-32PLK_brain_male_20-29_years	84/1734	5.18628e-09	5.91154e-08	2.84278e-08	3.24033e-07	-1.38363	26.3959	YWHAE;SNAP25;ZCCHC12;APP;ONECUT2;NCAN;COX4I1;CELF4;STMN3;PEBP1;COX6A1;HS6ST2;ELAVL3;RGS4;UCHL1;CHCHD2;SUMO2;ENC1;MYEOV2;NEFL;NEFM;KIF1A;YWHAG;PEG3;TSC22D1;APLP1;SOX11;TMEM130;SLCO1C1;OLFM1;LARS2;TUBB2B;GAP43;PCP4;COX7A2L;NGFRAP1;SUB1;SCG5;DCX;TAGLN3;SCG2;INA;PFN2;BEX4;GRIA2;GPM6A;RTN1;NDUFB6;TTYH1;NTM;CRABP1;CRMP1;SLC1A3;ATP1A2;COX7A2;PTN;UQCR10;CST3;PTPRZ1;MAP2;NNAT;SPP1;CAMTA1;TCEB2;APOE;CKB;GP…
GTEX-WZTO-0011-R10B-SM-4E3KB_brain_male_40-49_years	111/2545	4.49747e-09	5.20778e-08	2.69889e-08	3.08837e-07	-1.37321	26.3927	EIF4A2;APP;ARL6IP1;STMN2;STMN3;PEBP1;STMN4;COX6A1;HS6ST2;NUDT3;RGS4;KIF5C;TUBB3;BASP1;DPYSL2;STMN1;CHGB;RBFOX2;APLP1;ANK3;CARTPT;ATP1B1;TMEM130;OLFM1;NGFRAP1;SUB1;MAP1B;SCG5;MATR3;TAGLN3;SCG2;PFN2;BEX4;MEG3;GRIA2;GPM6A;RTN3;RTN1;NTM;ATXN7L3B;NREP;RTN4;PCDH17;MAP2;G3BP2;CAMTA1;HSPA8;SYT4;SYT1;CADM2;NSG1;GNAO1;AHI1;GNAS;CNTN1;CALM3;CALM1;CALM2;RNF187;YWHAE;SNAP25;ZCCHC12;YWHAB;CELF2;NCAN;ELAVL4;CEL…
GTEX-WWYW-0011-R7A-SM-3NB3H_brain_female_50-59_years	65/1215	9.12442e-09	9.90526e-08	4.5546e-08	4.95908e-07	-1.42225	26.3291	YWHAE;HSP90AB1;SERPINE2;ARL6IP1;ONECUT2;NCAN;SLC7A11;COX6A1;HS6ST2;ELAVL3;CHCHD2;SEPT7;EDNRB;TUBA1A;KIF5C;DPYSL2;KIF5B;DNER;MYEOV2;NEFL;PHGDH;KIF1A;HSP90AA1;TSC22D1;HSBP1;APLP1;H2AFV;SOX11;DYNLL1;SLCO1C1;LARS2;TUBB2B;PCP4;COX7A2L;DCX;SCG2;GPM6A;NDUFB6;TTYH1;GLO1;SLC1A3;ATP1A2;PTN;HSPD1;CST3;PTPRZ1;MAP2;NNAT;SPP1;APOE;TSPAN3;GPM6B;MARCKSL1;PCDH9;CADM2;TMA7;HSPE1;DNAJA1;GNAO1;SYT11;TOMM7;CPE;CALM3;…
GTEX-OHPL-2426-SM-48TDN_ovary_female_60-69_years	70/1358	1.04352e-08	1.11539e-07	5.2108e-08	5.56964e-07	-1.42959	26.2731	RPL5;PTPRS;RPL3;RPL32;RPLP1;RPLP0;RPL8;HS6ST2;RPL7;EEF1B2;RPS4X;RPS14;RPS16;RPS19;RPL18A;RPL36AL;RPL35;RPLP2;RPL38;RPL37;RPS11;RPS10;RPS13;RPS12;RPS9;IGFBP5;PEG3;HMGCS1;RPS8;RPS5;RPL23;RPS6;RPL13A;RPSA;FOS;ACLY;MORF4L2;RPL37A;RPL24;SNRPE;UBA52;MEG3;RPL12;RPL11;HMGCR;ACAT2;RPS15A;RPS3;NDN;RPL13;RPL15;RPL18;RPS27A;FDFT1;EGR1;MARCKSL1;RPL41;NPM1;RPL35A;GNB2L1;RPS25;TH;CDK4;RPS29;TOMM7;RPS20;FAU;RPS2…
GTEX-XUYS-0002-SM-47JXL_blood_male_50-59_years	151/3854	5.63413e-09	6.38508e-08	3.77098e-08	4.15234e-07	-1.37864	26.1865	RPL4;RPL5;EIF4A1;RPL3;RPL32;TFRC;HNRNPU;RPL8;RPL9;NUDT3;RPL7;ACTG1;EEF1B2;RPS14;CHCHD2;CCND2;RPS16;RPS19;RPL18A;RPL36AL;RPL35;RPL38;RPL37;HMGN2;RPS11;KPNA2;B2M;RPL39;RPS13;RPS12;HMGN1;RPS9;RPS8;RPS5;RPL23;RPS6;RPSA;EEF1A1;ACLY;NCL;SNRPG;RPL24;SNRPE;ERH;PFN1;UBA52;PPIA;SRSF7;LY6E;GLO1;UQCRH;ACAT2;ATP5L;LDHB;LDHA;CCNB1;ATP5E;PRDX1;G3BP2;FDFT1;BTF3;RPL41;CBX5;UBE2C;CBX3;SHFM1;LY86;PRRC2C;TBCA;EIF2S2…
GTEX-QDVJ-0426-SM-2I5FW_heart_male_50-59_years	52/893	2.16844e-08	2.13047e-07	9.82167e-08	9.78144e-07	-1.48312	26.1721	COX7B;SLC25A3;COX4I1;ATP5C1;ATP5G3;ATP5G2;ATP5G1;COX7C;SLC8A1;CCND2;CDH2;BSG;CD36;COX8A;USMG5;NDUFC1;SOX11;ANK3;ATP5F1;ATP5J2;COX6B1;VDAC3;ALDOA;SLC25A4;VCP;NDUFB6;MGST3;NDUFB4;ATP5A1;ATP5J;COX7A2;UQCR10;ATP5O;COX5A;UQCRH;MYL12A;ATP5L;LDHB;PRDX2;ATP5B;ABLIM1;ATP5E;NCAM1;MDH1;NDUFA4;NDUFA1;COX6C;TUBB4B;RPS26;UQCRQ;NDUFAB1;CYCS
GTEX-QXCU-0008-SM-48FCH_skin_male_50-59_years	92/1979	6.44719e-09	7.1532e-08	3.55246e-08	3.94147e-07	-1.3848	26.1169	TOP2A;EIF4A1;SERPINE2;TFRC;HEXB;HMGB2;HNRNPU;HMGB3;YBX1;ACTG1;RBM3;TUBA1B;ALCAM;SUMO1;YWHAQ;CTSL;SEC61G;SUMO2;CFL1;PHGDH;HMGN2;KPNA2;TMSB10;CTSB;TPI1;TPM4;ANXA2;H2AFZ;RPSA;EEF1A1;LARS2;ACLY;NCL;MORF4L2;CANX;SNRPG;SMS;CKS2;SNRPE;ERH;PPIA;VCP;PCNA;MAGED1;GLO1;NREP;THBS1;SLC7A1;FSTL1;HSPD1;HSP90B1;MYL12B;LDHA;PGRMC1;CCNB1;PSMB5;SERPINH1;WBP5;SLIT2;SLC38A2;SLC38A5;CCT5;NPM1;UBE2C;CBX3;SHFM1;CAV1;FN1;…
GTEX-S7SE-0011-R10A-SM-2XCDF_brain_male_50-59_years	121/2843	3.1171e-09	3.71252e-08	1.98511e-08	2.34516e-07	-1.33063	26.0623	EIF4A2;APP;ARL6IP1;STMN2;STMN3;PEBP1;STMN4;HS6ST2;NUDT3;RGS4;KIF5C;TUBB3;BASP1;DPYSL2;STMN1;CHGB;RBFOX2;APLP1;ANK3;CARTPT;ATP1B1;TMEM130;OLFM1;COX7A2L;NGFRAP1;SUB1;MAP1B;SCG5;MATR3;TAGLN3;SCG2;FKBP3;PFN2;BEX4;MEG3;GRIA2;GPM6A;RTN3;RTN1;TTYH1;GLO1;NTM;SLC1A3;ATXN7L3B;NREP;RTN4;MAP2;G3BP2;CAMTA1;GPM6B;HSPA8;SYT4;SYT1;CADM2;GNAO1;AHI1;GNAS;CNTN1;CPE;CALM3;CALM1;CALM2;RNF187;YWHAE;SNAP25;ZCCHC12;YWHA…
GTEX-RTLS-2326-SM-46MUH_ovary_female_60-69_years	116/2762	1.58149e-08	1.61923e-07	8.73925e-08	8.82392e-07	-1.4483	26.0149	RPL4;EIF4A2;RPL5;RPL3;RPL32;SRP14;RPL8;RPL9;HS6ST2;RPL7;ACTG1;EEF1B2;RPS14;RPS16;RPS19;RPL18A;RPL36AL;RPL35;RPL38;RPL37;HMGN2;RPS11;RPL39;RPS10;RPS13;SOX4;RPS12;HMGN1;DDX17;RPS9;IGFBP5;RPS8;RPS5;RPL23;RPS6;RPSA;CSNK1E;SEPP1;EEF1A1;COX7A2L;NGFRAP1;MORF4L2;SMS;RPL24;SRSF3;SNRPE;XIST;UBA52;MEG3;GLO1;HNRNPDL;KCNQ1OT1;NDN;BTF3;RPL41;H3F3B;SHFM1;NR2F2;TBCA;EEF2;GNG11;GNB2L1;EIF1;NR4A2;SLC6A6;RPS25;RPS2…
GTEX-WVLH-0011-R5A-SM-3MJFW_brain_male_50-59_years	97/2128	6.19297e-09	6.95041e-08	3.47393e-08	3.89881e-07	-1.374	25.9684	APP;ARL6IP1;STMN3;FNBP1L;COX6A1;HS6ST2;RGS4;EDNRB;MYEOV2;APLP1;SOX11;TMEM130;LARS2;PCP4;COX7A2L;NGFRAP1;SUB1;SCG5;SPARCL1;MATR3;TAGLN3;SCG2;FKBP3;PFN2;BEX4;MEG3;GRIA2;GPM6A;RTN3;TTYH1;NTM;CRABP1;SLC1A3;COX7A2;RTN4;MAP2;CAMTA1;APOE;GPM6B;SYT4;CADM1;SYT1;CADM2;TMA7;GNAO1;TH;CPE;CALM3;CALM1;ITM2A;CALM2;RNF187;YWHAE;SNAP25;ZCCHC12;ONECUT2;NCAN;COX4I1;CELF4;SLC7A11;ELAVL3;UCHL1;SEPT7;DNER;ENC1;NEFL;NE…
GTEX-T6MN-0011-R7A-SM-32QP5_brain_male_50-59_years	118/2764	4.38922e-09	5.10269e-08	2.69667e-08	3.08837e-07	-1.34423	25.8686	APP;ARL6IP1;STMN3;PEBP1;SRP14;FNBP1L;COX6A1;HS6ST2;RGS4;CHCHD2;EDNRB;ALCAM;KIF5C;MYEOV2;APLP1;SOX11;TMEM130;PCP4;COX7A2L;NGFRAP1;SUB1;SCG5;SPARCL1;MATR3;TAGLN3;SCG2;FKBP3;PFN2;BEX4;MEG3;GRIA2;GPM6A;RTN3;RTN1;TTYH1;GLO1;NTM;SLC1A3;COX7A2;ATXN7L3B;RTN4;PCDH17;ATP5L;MAP2;CAMTA1;NDN;APOE;GPM6B;SYT4;CBX5;CADM1;SYT1;CADM2;GNAO1;TH;CPE;CALM3;CALM1;CALM2;RNF187;YWHAE;SNAP25;ZCCHC12;ONECUT2;YWHAB;CELF2;NC…
GTEX-WZTO-2926-SM-3NM9I_brain_male_40-49_years	104/2338	5.64548e-09	6.38508e-08	3.25769e-08	3.68448e-07	-1.36179	25.8636	EIF4A2;ARL6IP1;STMN2;STMN3;PEBP1;STMN4;COX6A1;NUDT3;RGS4;KIF5C;TUBB3;BASP1;STMN1;MYEOV2;CHGB;APLP1;CARTPT;TMEM130;OLFM1;NGFRAP1;SUB1;MAP1B;SCG5;TAGLN3;SCG2;PFN2;BEX4;GRIA2;GPM6A;RTN3;RTN1;TTYH1;NTM;SLC1A3;ATXN7L3B;NREP;RTN4;PRDX2;MAP2;CAMTA1;GPM6B;HSPA8;SYT4;SYT1;CADM2;NR4A2;GNAO1;AHI1;GNAS;CNTN1;CPE;CALM3;CALM1;CALM2;RNF187;YWHAE;SNAP25;ZCCHC12;YWHAB;CELF2;NCAN;ELAVL4;CELF4;ZCCHC18;ELAVL2;ELAVL3…
GTEX-QVJO-0011-R9A-SM-2S1QH_brain_female_60-69_years	95/2069	6.41999e-09	7.1502e-08	3.56986e-08	3.94578e-07	-1.37063	25.8554	YWHAE;SNAP25;ZCCHC12;APP;ARL6IP1;YWHAB;NCAN;STMN2;ELAVL4;CELF4;STMN3;PEBP1;STMN4;ZCCHC18;ELAVL2;HS6ST2;ELAVL3;UCHL1;TUBA1B;TUBA1A;YWHAQ;KIF5C;DPYSL2;KIF5B;DNER;STMN1;ENC1;MYEOV2;NEFL;NEFM;KIF1A;YWHAG;CHGB;HSP90AA1;PEG3;HSBP1;APLP1;H2AFV;EBF3;SOX11;CARTPT;ATP1B1;TMEM130;TUBB2B;GAP43;NGFRAP1;TUBB2A;MAP1B;SCG5;DCX;MATR3;TAGLN3;SCG2;INA;PFN2;C1QB;BEX4;MEG3;DYNC1I2;GRIA2;RTN3;NDUFB8;RTN1;NRXN1;CRABP1;…
GTEX-T2IS-0011-R5A-SM-32QP4_brain_female_20-29_years	123/2903	2.88748e-09	3.48169e-08	1.86138e-08	2.22602e-07	-1.31207	25.7991	EIF4A2;APP;ARL6IP1;STMN2;PEBP1;SRP14;FNBP1L;HS6ST2;RGS4;EDNRB;ALCAM;KIF5C;CHGB;APLP1;SOX11;ANK3;ATP1B1;TMEM130;PCP4;COX7A2L;NGFRAP1;SUB1;SCG5;MATR3;TAGLN3;SCG2;FKBP3;PFN2;BEX4;MEG3;GRIA2;GPM6A;RTN3;RTN1;GLO1;CRABP1;SLC1A3;ATP5J;COX7A2;ATXN7L3B;UQCRH;RTN4;ATP5L;LDHB;MAP2;G3BP2;CAMTA1;NDN;GPM6B;SYT4;CBX5;SYT1;CBX3;CADM2;TMA7;TBCA;GNAO1;AHI1;TH;CNTN1;CYCS;CPE;CALM3;CALM1;ITM2A;CALM2;YWHAE;SNAP25;ZCC…
GTEX-Q2AG-0011-R6A-SM-2HML7_brain_female_40-49_years	94/2037	6.13388e-09	6.91069e-08	3.41307e-08	3.84531e-07	-1.35677	25.6557	YWHAE;SNAP25;APP;ONECUT2;YWHAB;NCAN;COX4I1;STMN2;CELF4;STMN3;STMN4;FNBP1L;HS6ST2;ELAVL3;RGS4;UCHL1;EDNRB;KIF5C;DPYSL2;ENC1;MYEOV2;NEFL;NEFM;KIF1A;YWHAG;PEG3;APLP1;H2AFV;SOX11;ANK3;TMEM130;SLCO1C1;LARS2;TUBB2B;GAP43;PCP4;COX7A2L;NGFRAP1;SUB1;SCG5;DCX;MATR3;TAGLN3;SCG2;INA;PFN2;BEX4;MEG3;GRIA2;GPM6A;RTN3;RTN1;TTYH1;NTM;CRABP1;CRMP1;SLC1A3;ATP1A2;COX7A2;ATXN7L3B;PTN;RTN4;PCDH17;CST3;PTPRZ1;MAP2;NNAT…
GTEX-R55F-0011-R6A-SM-2TF4L_brain_male_50-59_years	87/1839	8.05469e-09	8.83594e-08	4.29787e-08	4.71473e-07	-1.366	25.4582	YWHAE;SNAP25;ZCCHC12;ARL6IP1;ONECUT2;NCAN;COX4I1;CELF4;STMN3;PEBP1;SLC7A11;FNBP1L;COX6A1;HS6ST2;ELAVL3;RGS4;UCHL1;DPYSL2;ENC1;MYEOV2;NEFL;NEFM;PEG3;TSC22D1;APLP1;H2AFV;SOX11;DYNLL1;TMEM130;YWHAZ;SLCO1C1;LARS2;TUBB2B;GAP43;PCP4;COX7A2L;NGFRAP1;TUBB2A;SUB1;SCG5;DCX;MATR3;TAGLN3;SCG2;FKBP3;INA;PFN2;BEX4;MEG3;GRIA2;GPM6A;RTN3;NDUFB6;TTYH1;GLO1;NTM;CRABP1;CRMP1;SLC1A3;ATP1A2;COX7A2;PTN;CST3;PTPRZ1;MAP…
GTEX-XQ3S-0626-SM-4BOOB_heart_male_20-29_years	56/999	2.23267e-08	2.18622e-07	1.01518e-07	1.00758e-06	-1.44108	25.3882	COX7B;SLC25A3;COX4I1;ATP5C1;DBI;ATP5G3;ATP5G2;ATP5G1;COX7C;SLC8A1;CHCHD2;CCND2;CDH2;BSG;MYEOV2;CD36;COX8A;ATPIF1;USMG5;NDUFC1;ATP5F1;ATP5J2;COX6B1;VDAC3;ALDOA;SLC25A4;FKBP3;NDUFB8;NDUFB6;MGST3;NDUFB4;ATP5A1;ATP5J;COX7A2;UQCR10;ATP5O;COX5A;UQCRH;MYL12A;ATP5L;LDHB;PRDX2;ATP5B;ABLIM1;GNG5;ATP5E;TCEB2;MDH1;NDUFA5;NDUFA4;NDUFA1;COX6C;UQCRQ;NDUFAB1;TOMM7;CYCS
GTEX-NPJ7-0008-SM-4E3JS_skin_female_60-69_years	69/1346	1.68011e-08	1.70228e-07	8.04759e-08	8.21079e-07	-1.4154	25.3383	RPL4;TOP2A;SERPINE2;TFRC;STMN2;YBX1;ACTG1;ALCAM;SUMO1;CTSL;SEC61G;FTH1;SUMO2;KPNA2;TMSB10;CTSB;TPI1;TPM4;ANXA2;H2AFZ;RPL23;RPSA;EEF1A1;NCL;MORF4L2;SNRPG;SMS;CKS2;SNRPE;ERH;PPIA;LY6E;PCNA;MAGED1;GLO1;NREP;THBS1;FSTL1;MYL12B;LDHA;CCNB1;PSMB5;SERPINH1;WBP5;TCEB2;SLC38A2;SLC38A5;CCT5;NPM1;UBE2C;CBX3;SHFM1;CAV1;FN1;PDAP1;SULF1;EIF2S2;EEF2;ZWINT;ATOX1;FKBP1A;CENPF;MARCKS;CDK1;RPL22L1;VIM;CALR;HNRNPC;RAN
GTEX-UPK5-0326-SM-3GAF3_heart_male_40-49_years	51/889	4.81765e-08	4.47704e-07	2.03364e-07	1.90197e-06	-1.50029	25.2775	COX7B;SLC25A3;COX4I1;ATP5C1;ATP5G3;ATP5G2;ATP5G1;COX7C;SLC8A1;CCND2;CDH2;BSG;CD36;COX8A;ATPIF1;USMG5;NDUFC1;ATP5F1;ATP5J2;COX6B1;VDAC3;SLC25A4;FKBP3;NDUFB8;NDUFB6;MGST3;NDUFB4;ATP5A1;ATP5J;COX7A2;UQCR11;UQCR10;ATP5O;COX5A;UQCRH;MYL12A;ATP5L;LDHB;PRDX2;ATP5B;ABLIM1;GNG5;ATP5E;MDH1;NDUFA5;NDUFA4;NDUFA1;COX6C;UQCRQ;NDUFAB1;CYCS
GTEX-WZTO-1326-SM-3NM8X_heart_male_40-49_years	54/950	2.56199e-08	2.48368e-07	1.14735e-07	1.11598e-06	-1.44608	25.2773	COX7B;SLC25A3;COX4I1;ATP5C1;ATP5G3;ATP5G2;ATP5G1;COX7C;SLC8A1;CHCHD2;CCND2;CDH2;BSG;CD36;COX8A;ATPIF1;USMG5;NDUFC1;ATP5F1;ATP5J2;COX6B1;VDAC3;ALDOA;SLC25A4;FKBP3;NDUFB8;NDUFB6;MGST3;NDUFB4;ATP5A1;ATP5J;COX7A2;UQCR11;UQCR10;ATP5O;COX5A;UQCRH;MYL12A;ATP5L;LDHB;PRDX2;ATP5B;ABLIM1;GNG5;ATP5E;MDH1;NDUFA5;NDUFA4;NDUFA1;COX6C;UQCRQ;NDUFAB1;TOMM7;CYCS
GTEX-N7MS-0011-R5a-SM-2HMK8_brain_male_60-69_years	92/1995	9.55746e-09	1.02532e-07	5.10415e-08	5.4757e-07	-1.3629	25.1672	YWHAE;SNAP25;APP;ONECUT2;NCAN;COX4I1;CELF4;STMN3;PEBP1;STMN4;FNBP1L;COX6A1;HS6ST2;ELAVL3;RGS4;UCHL1;SEPT7;KIF5C;DPYSL2;DNER;ENC1;MYEOV2;NEFL;KIF1B;NEFM;KIF1A;YWHAG;PEG3;APLP1;H2AFV;USMG5;SOX11;ANK3;TMEM130;SLCO1C1;LARS2;TUBB2B;PCP4;COX7A2L;NGFRAP1;SCG5;DCX;MATR3;TAGLN3;SCG2;INA;PFN2;BEX4;MEG3;GRIA2;GPM6A;RTN3;NDUFB8;TTYH1;NTM;CRABP1;CRMP1;SLC1A3;ATP1A2;COX7A2;PTN;RTN4;PCDH17;CST3;PTPRZ1;MAP2;NNAT…
GTEX-WL46-0011-R6A-SM-3LK6X_brain_male_50-59_years	100/2236	9.13131e-09	9.90526e-08	5.01258e-08	5.4173e-07	-1.35038	24.9976	APP;STMN2;STMN3;STMN4;COX6A1;HS6ST2;NUDT3;KIF5C;TUBB3;KIF5B;MYEOV2;APLP1;SOX11;ANK3;ATP1B1;TMEM130;PCP4;COX7A2L;NGFRAP1;SUB1;SCG5;MATR3;TAGLN3;SCG2;PFN2;BEX4;MEG3;GRIA2;GPM6A;RTN3;RTN1;TTYH1;CRABP1;SLC1A3;ATXN7L3B;PCDH17;CALCR;MAP2;CAMTA1;NDN;APOE;GPM6B;SYT4;CBX5;SYT1;CADM2;TMA7;NSG1;GNAO1;CNTN1;CPE;CALM3;CALM1;CALM2;RNF187;YWHAE;SNAP25;ZCCHC12;NCAN;ELAVL4;CELF4;SLC7A11;ZCCHC18;ELAVL2;ELAVL3;UCHL…
GTEX-XXEK-0004-SM-4BRWO_blood_male_50-59_years	154/3979	8.64209e-09	9.4448e-08	5.65187e-08	6.01904e-07	-1.34488	24.9699	RPL4;RPL5;EIF4A1;RPL3;RPL32;TFRC;HNRNPU;SRP14;RPL8;RPL9;NUDT3;RPL7;ACTG1;EEF1B2;RPS14;CHCHD2;CCND2;RPS16;RPS19;RPL18A;RPL36AL;RPL35;RPL38;RPL37;HMGN2;RPS11;KPNA2;B2M;RPL39;RPS10;RPS13;RPS12;HMGN1;RPS9;RPS8;RPS5;RPL23;RPS6;RPSA;EEF1A1;ACLY;COX7A2L;NCL;SNRPG;SMS;RPL24;SRSF3;SNRPE;ERH;MATR3;PFN1;UBA52;PPIA;SRSF7;LY6E;GLO1;UQCRH;ACAT2;ATP5L;LDHB;LDHA;CCNB1;ATP5E;G3BP2;FDFT1;BTF3;RPL41;CBX5;UBE2C;CBX3…
GTEX-X585-0011-R4B-SM-46MVH_brain_male_50-59_years	78/1627	3.15243e-08	3.02591e-07	1.46965e-07	1.41067e-06	-1.42411	24.598	YWHAE;SNAP25;ZCCHC12;APP;ARL6IP1;ELAVL4;CELF4;STMN3;DBI;STMN4;ZCCHC18;SRP14;COX6A1;ELAVL2;NUDT3;ELAVL3;UCHL1;TUBA1B;SEPT7;TUBA1A;YWHAQ;KIF5C;DPYSL2;KIF5B;DNER;STMN1;ENC1;MYEOV2;NEFL;KIF1B;NEFM;KIF1A;FGFBP3;YWHAG;HSBP1;APLP1;H2AFV;SOX11;ANK3;DYNLL1;OLFM1;GAP43;TUBB2A;DCX;ANAPC5;MATR3;TAGLN3;INA;PFN2;C1QB;BEX4;DYNC1I2;GRIA2;GPM6A;RTN3;NDUFB8;RTN1;TTYH1;RTN4;PGRMC1;CALCR;MAP2;NNAT;SPP1;TCEB2;NCAM1;G…
GTEX-WK11-0626-SM-3NMAV_heart_male_50-59_years	55/978	2.70429e-08	2.61295e-07	1.20755e-07	1.16676e-06	-1.40169	24.4256	COX7B;SLC25A3;COX4I1;ATP5C1;ATP5G3;ATP5G2;ATP5G1;COX7C;SLC8A1;CHCHD2;CCND2;CDH2;BSG;COX8A;ATPIF1;USMG5;NDUFC1;ATP5F1;ATP5J2;COX6B1;VDAC3;ALDOA;SLC25A4;NDUFB8;NDUFB6;MGST3;NTM;NDUFB4;ATP5A1;ATP5J;COX7A2;UQCR10;ATP5O;COX5A;NTN1;UQCRH;MYL12A;ATP5L;LDHB;PRDX2;ATP5B;GNG5;ATP5E;PRDX1;MDH1;NDUFA5;NDUFA4;CNBP;NDUFA1;COX6C;TPPP3;UQCRQ;NDUFAB1;CYCS;ITM2A
GTEX-XGQ4-0326-SM-4GIEE_heart_male_50-59_years	44/697	2.8521e-08	2.74667e-07	1.25189e-07	1.20561e-06	-1.40591	24.4244	VCP;COX7B;SLC25A3;NDUFB6;MGST3;COX4I1;NDUFB4;ATP5A1;ATP5C1;ATP5J;ATP5G3;UQCR10;ATP5O;COX5A;ATP5G1;COX7C;UQCRH;SLC8A1;MYL12A;ATP5L;LDHB;PRDX2;ATP5B;ABLIM1;CDH2;BSG;CD36;COX8A;MDH1;NDUFA5;NDUFA4;NDUFA1;USMG5;NDUFC1;ANK3;ATP5F1;COX6C;ATP5J2;COX6B1;UQCRQ;NDUFAB1;VDAC3;CYCS;SLC25A4
GTEX-NPJ8-1926-SM-3MJGB_esophagus_male_40-49_years	90/1959	1.7182e-08	1.73485e-07	8.70693e-08	8.82392e-07	-1.36242	24.3593	EIF4A1;HSP90AB1;RPL32;RPLP0;DBI;HS6ST2;RPL7;EEF1B2;RPS19;RPL18A;YWHAQ;SUMO2;RPL35;RPL38;RPL37;RPL39;RPS10;RPS13;RPS12;HSP90AA1;ANXA2;HMGCS1;H2AFZ;RPS8;HSBP1;RPL23;RPS6;RPL13A;RPSA;DYNLL1;YWHAZ;LARS2;NCL;RPL37A;SNRPG;CKS2;RPL24;SRSF3;SNRPE;ERH;PABPC1;PPIA;SRSF7;GSTP1;HMGCR;SLC7A1;UQCRH;ACAT2;HSPD1;MYL12B;CCNB1;RPS15A;ATP5E;PRDX1;RPS3;RPS27A;CCT5;FDFT1;BTF3;HSPA8;RPL41;NPM1;UBE2C;SHFM1;TMA7;RPL35A;…
GTEX-U3ZN-1026-SM-4DXTC_ovary_female_30-39_years	106/2491	4.0847e-08	3.85733e-07	2.03083e-07	1.90197e-06	-1.42492	24.2428	RPL4;EIF4A2;RPL5;RPL3;SERPINE2;RPL32;HNRNPU;RPL8;RPL9;HS6ST2;RPL7;ACTG1;RPS14;RPS16;RPS19;RPL18A;RPL36AL;RPL35;RPL38;RPL37;HMGN2;RPS11;TMSB10;RPL39;RPS10;RPS13;SOX4;RPS12;HMGN1;DDX17;RPS9;RBFOX2;IGFBP5;RPS8;RPS5;RPL23;RPS6;RPSA;CSNK1E;SEPP1;EEF1A1;MORF4L2;RPL24;XIST;ZFP36L1;HNRNPDL;KCNQ1OT1;ABCA1;BTF3;RPL41;H3F3B;NR2F1;NR2F2;EEF2;GNG11;PBX1;GNB2L1;SLC6A6;RPS25;RPS28;SON;CDK4;NACA;RPS29;ID2;RPS20;…
GTEX-S7SE-0011-R8A-SM-2XCDG_brain_male_50-59_years	110/2573	1.62167e-08	1.65456e-07	8.77661e-08	8.83109e-07	-1.34291	24.088	EIF4A2;APP;ARL6IP1;STMN2;STMN3;STMN4;HS6ST2;RGS4;TUBB3;DPYSL2;STMN1;CHGB;APLP1;SOX11;CARTPT;ATP1B1;TMEM130;OLFM1;NGFRAP1;MORF4L2;SUB1;MAP1B;SCG5;MATR3;TAGLN3;SCG2;PFN2;BEX4;MEG3;GRIA2;GPM6A;RTN3;RTN1;MAGED1;CRABP1;ATXN7L3B;RTN4;PCDH17;CALCR;MAP2;G3BP2;CAMTA1;NDN;TSPAN3;SYT4;CBX5;CADM1;SYT1;CADM2;NSG1;TBCA;GNAO1;AHI1;TH;GNAS;CNTN1;CALM3;CALM2;RNF187;YWHAE;ZCCHC12;ONECUT2;YWHAB;NCAN;ELAVL4;CELF4;ZC…
GTEX-O5YT-0008-SM-4E3IQ_skin_male_20-29_years	96/2135	1.49666e-08	1.54868e-07	7.80683e-08	7.9931e-07	-1.33464	24.0468	TOP2A;EIF4A1;ARF1;SERPINE2;TFRC;HMGB2;HNRNPU;HMGB3;YBX1;HMGB1;ACTG1;TUBA1B;ALCAM;YWHAQ;CDH2;CTSL;SEC61G;SUMO2;CFL1;PHGDH;HMGN2;KPNA2;TMSB10;HMGN1;HSP90AA1;TPI1;TPM4;ANXA2;H2AFZ;RPSA;SLC7A5;LARS2;ACLY;NCL;MORF4L2;CANX;SNRPG;SMS;CKS2;SNRPE;ERH;PFN1;PPIA;DYNC1I2;VCP;PCNA;MAGED1;GLO1;THBS1;SLC7A1;FSTL1;RTN4;HSPD1;HSP90B1;LDHA;CCNB1;PSMB5;PSMB1;SERPINH1;SLC38A2;SLC38A5;CCT5;HSPA8;NPM1;HSPA5;UBE2C;CBX3…
GTEX-XYKS-1426-SM-4BRUO_skin_female_60-69_years	61/1124	1.63309e-08	1.6604e-07	7.69864e-08	7.91009e-07	-1.33927	24.0134	RPL4;RPL3;RPL32;RPLP1;RPLP0;TECR;SLC2A1;RPL8;RPL9;RPL7;EEF1B2;RPS4X;RPS16;RPS19;RPL18A;RPL35;RPLP2;PHGDH;RPL38;RPS11;RPL39;RPS10;RPS13;MFSD2A;RPS12;RPS9;RPS8;RPS5;RPS6;RPL13A;FOS;DYNLL1;SLC7A5;TUBB2A;RPL37A;PTMA;PPIA;RPL12;GSTP1;UQCR11;SLC3A2;GATA3;HMGCR;SLC7A1;ZFP36L1;PRDX2;RPS15A;RPS3;GPC2;RPL13;RPL18;SLC38A5;EGR1;RPL41;H3F3B;NSG1;TUBB4B;HNRNPAB;FAU;RPS21;RPS23
GTEX-XOTO-0011-R8A-SM-4B65J_brain_male_50-59_years	69/1349	1.83508e-08	1.83383e-07	8.7264e-08	8.82392e-07	-1.34446	23.9496	ZCCHC12;ARL6IP1;NCAN;STMN2;ELAVL4;CELF4;STMN3;STMN4;ZCCHC18;COX6A1;ELAVL2;HS6ST2;NUDT3;ELAVL3;UCHL1;SEPT7;EDNRB;TUBA1A;TUBB3;DNER;STMN1;NEFL;NEFM;KIF1A;FGFBP3;PEG3;APLP1;SOX11;CARTPT;TMEM130;TUBB2B;GAP43;NGFRAP1;TUBB2A;SCG5;DCX;TAGLN3;SCG2;INA;BEX4;MEG3;NDUFB8;RTN1;TTYH1;CRABP1;CRMP1;SLC1A3;PTN;PCDH17;CALCR;PTPRZ1;MAP2;NNAT;CAMTA1;NDN;SNCG;APOE;SYT4;MARCKSL1;SYT1;PCDH9;TMA7;MIAT;GNAO1;AHI1;TPPP3;…
GTEX-NL3H-0011-R6a-SM-2I3G8_brain_male_60-69_years	102/2315	1.35633e-08	1.40846e-07	7.26155e-08	7.48735e-07	-1.31914	23.8974	EIF4A2;APP;ARL6IP1;STMN3;FNBP1L;HS6ST2;RGS4;EDNRB;KIF5C;DPYSL2;MYEOV2;APLP1;SOX11;ANK3;ATP1B1;TMEM130;LARS2;PCP4;COX7A2L;NGFRAP1;SUB1;SCG5;MATR3;TAGLN3;SCG2;PFN2;BEX4;MEG3;GRIA2;GPM6A;RTN3;RTN1;TTYH1;CRABP1;SLC1A3;ATXN7L3B;PCDH17;CALCR;MAP2;G3BP2;CAMTA1;NDN;GPM6B;HSPA8;SYT4;CBX5;CADM1;SYT1;CADM2;NSG1;GNAO1;TH;CPE;CALM3;CALM1;CALM2;YWHAE;SNAP25;ZCCHC12;HSP90AB1;ONECUT2;YWHAB;CELF2;NCAN;CELF4;ZCCHC…
GTEX-U8XE-1126-SM-3DB8W_heart_male_30-39_years	49/863	1.22938e-07	1.06449e-06	4.77217e-07	4.18174e-06	-1.50177	23.8956	COX7B;SLC25A3;COX4I1;ATP5C1;ATP5G3;ATP5G2;ATP5G1;COX7C;SLC8A1;CCND2;CDH2;BSG;COX8A;USMG5;NDUFC1;ANK3;ATP5F1;ATP5J2;COX6B1;VDAC3;ALDOA;SLC25A4;NDUFB6;MGST3;NDUFB4;ATP5A1;ATP5J;COX7A2;UQCR10;ATP5O;COX5A;UQCRH;MYL12A;ATP5L;LDHB;PRDX2;ATP5B;ABLIM1;GNG5;ATP5E;WBP5;CCL2;MDH1;NDUFA4;NDUFA1;COX6C;UQCRQ;NDUFAB1;CYCS
GTEX-QV44-0526-SM-2S1RE_heart_male_50-59_years	53/941	4.70421e-08	4.38559e-07	1.99652e-07	1.8793e-06	-1.4117	23.8185	COX7B;SLC25A3;HSP90AB1;COX4I1;ATP5C1;ATP5G3;ATP5G2;ATP5G1;COX7C;SLC8A1;CCND2;CDH2;BSG;CD36;COX8A;ATPIF1;USMG5;NDUFC1;ABCC9;ANK3;ATP5F1;ATP5J2;COX6B1;VDAC3;ALDOA;SLC25A4;NDUFB6;MGST3;NDUFB4;ATP5A1;ATP5J;COX7A2;UQCR10;ATP5O;COX5A;UQCRH;ATP5L;LDHB;PRDX2;ATP5B;ABLIM1;ATP5E;HSPA8;MDH1;NDUFA5;NDUFA4;NDUFA1;COX6C;TUBB4B;NACA;UQCRQ;NDUFAB1;CYCS
GTEX-WZTO-0011-R5B-SM-3NMC5_brain_male_40-49_years	90/1960	1.76021e-08	1.76505e-07	8.90271e-08	8.89662e-07	-1.32893	23.7285	YWHAE;SNAP25;ZCCHC12;APP;ONECUT2;NCAN;STMN2;CELF4;STMN3;PEBP1;STMN4;FNBP1L;COX6A1;ELAVL2;HS6ST2;ELAVL3;RGS4;UCHL1;SEPT7;EDNRB;DNER;ENC1;MYEOV2;NEFL;NEFM;KIF1A;YWHAG;PEG3;APLP1;SOX11;ANK3;ATP1B1;TMEM130;SLCO1C1;LARS2;TUBB2B;PCP4;SCG5;DCX;MATR3;TAGLN3;SCG2;INA;PFN2;BEX4;MEG3;GRIA2;GPM6A;RTN3;NDUFB8;RTN1;NDUFB6;TTYH1;NTM;CRABP1;NRXN3;CRMP1;SLC1A3;ATP1A2;ATXN7L3B;PTN;RTN4;CST3;PTPRZ1;MAP2;NNAT;CAMTA1…
GTEX-WOFL-0826-SM-3MJG1_breast_male_60-69_years	51/892	5.36015e-08	4.93405e-07	2.24196e-07	2.07684e-06	-1.41643	23.7135	SPARC;SLC7A11;FNBP1L;RPL7;ACTG1;RBM3;EDNRB;TMSB4X;KDR;CD36;CD34;TMSB10;RPS13;SOX4;CD93;TPM4;RPS8;RPL23;RPS6;EBF3;CSNK1E;EEF1A1;CLDN5;COL4A2;COL4A1;MYH9;RPL24;SRSF3;MGST3;RPL12;APOLD1;GNAI2;ZFP36L1;MYL12B;CDC42;UBC;SH3BP5;SERPINH1;HES1;BTF3;JUN;RSRC2;GNG11;FKBP1A;H19;KLF6;NFIB;RPL22L1;TCF4;TPT1;RPS23
GTEX-QESD-0526-SM-2I5G5_heart_male_20-29_years	44/722	7.85861e-08	7.05582e-07	3.15069e-07	2.83757e-06	-1.44825	23.692	COX7B;SLC25A3;NDUFB6;MGST3;COX4I1;ATP5A1;ATP5C1;ATP5J;COX7A2;UQCR11;ATP5G3;UQCR10;ATP5O;COX5A;ATP5G1;COX7C;UQCRH;SLC8A1;MYL12A;ATP5L;LDHB;PRDX2;ATP5B;ABLIM1;CDH2;BSG;CCL2;COX8A;MDH1;NDUFA4;NDUFA1;USMG5;NDUFC1;ANK3;ATP5F1;COX6C;ATP5J2;COX6B1;UQCRQ;NDUFAB1;VDAC3;CYCS;ALDOA;SLC25A4
GTEX-R55F-0011-R8A-SM-2TF4F_brain_male_50-59_years	117/2780	1.19031e-08	1.25542e-07	6.746e-08	7.0303e-07	-1.29692	23.6641	EIF4A2;APP;ARL6IP1;STMN2;STMN3;STMN4;SRP14;HS6ST2;RGS4;TUBB3;DPYSL2;STMN1;KPNA2;CHGB;APLP1;SOX11;CARTPT;ATP1B1;TMEM130;OLFM1;NGFRAP1;MORF4L2;SUB1;MAP1B;SCG5;MATR3;TAGLN3;SCG2;PFN2;BEX4;MEG3;GRIA2;GPM6A;RTN3;RTN1;MAGED1;GLO1;CRABP1;SLC1A3;ATXN7L3B;RTN4;PCDH17;CALCR;MAP2;G3BP2;CAMTA1;NDN;SYT4;CBX5;CADM1;SYT1;NSG1;GNAO1;AHI1;TH;GNAS;CNTN1;CALM2;RNF187;YWHAE;ZCCHC12;ONECUT2;YWHAB;ELAVL4;CELF4;ZCCHC18…
GTEX-PVOW-0426-SM-2XCF8_heart_male_40-49_years	36/525	7.26632e-08	6.60303e-07	2.93437e-07	2.66745e-06	-1.43419	23.5744	COX7B;SLC25A3;NDUFB8;COX4I1;NDUFB4;ATP5A1;ATP5C1;ATP5J;ATP5G3;ATP5O;COX5A;ATP5G1;COX7C;SLC8A1;MYL12A;ATP5L;RGS5;LDHB;ABLIM1;CD36;CD34;MDH1;NDUFA1;USMG5;NDUFC1;ABCC9;EBF3;ATP5F1;COX6C;COX6B1;PTPRB;CXCL12;UQCRQ;NDUFAB1;CYCS;SLC25A4
GTEX-S7SE-0011-R6A-SM-2XCD9_brain_male_50-59_years	101/2303	2.0678e-08	2.04537e-07	1.06768e-07	1.04899e-06	-1.33102	23.5512	APP;ARL6IP1;STMN2;STMN3;PEBP1;COX6A1;HS6ST2;RGS4;KIF5C;MYEOV2;APLP1;SOX11;TMEM130;LARS2;PCP4;COX7A2L;NGFRAP1;SUB1;SCG5;MATR3;TAGLN3;SCG2;FKBP3;PFN2;BEX4;MEG3;GRIA2;GPM6A;RTN3;RTN1;TTYH1;NTM;SLC1A3;RTN4;PCDH17;MAP2;CAMTA1;NDN;APOE;GPM6B;SYT4;SYT1;CADM2;GNAO1;TH;CNTN1;CPE;CALM3;CALM1;CALM2;RNF187;YWHAE;SNAP25;ZCCHC12;ONECUT2;YWHAB;NCAN;CELF4;SLC7A11;ELAVL3;UCHL1;HINT1;SEPT7;TUBA1A;SUMO1;ENC1;NEFL;N…
GTEX-OIZG-0008-SM-4E3J2_skin_male_50-59_years	93/2050	1.73331e-08	1.74406e-07	8.85639e-08	8.88074e-07	-1.31435	23.4882	TOP2A;EIF4A1;ARF1;SPARC;SERPINE2;TFRC;HNRNPU;HMGB3;YBX1;SLC8A1;ACTG1;CHCHD2;TUBA1B;ALCAM;YWHAQ;SEC61G;FTH1;SUMO2;CFL1;HMGN2;KPNA2;TMSB10;TPI1;TPM4;ANXA2;H2AFZ;TCF12;EN1;RPSA;ATP5J2;LARS2;ACLY;NCL;CANX;SNRPG;SMS;CKS2;SNRPE;ERH;PFN1;PPIA;LY6E;VCP;PCNA;MAGED1;GLO1;NREP;THBS1;SLC7A1;FSTL1;HSPD1;HSP90B1;MYL12B;LDHA;CCNB1;PSMB5;PSMB1;SERPINH1;TCEB2;SLC38A2;SLC38A5;CCT5;HSPA8;NPM1;HSPA5;UBE2C;CBX3;SHFM1…
GTEX-NL3H-0011-R2a-SM-2I3GG_brain_male_60-69_years	34/472	5.22331e-08	4.8233e-07	2.18427e-07	2.03632e-06	-1.39992	23.4732	DDC;NDUFB8;ARL6IP1;CRABP1;STMN2;ELAVL4;CELF4;COX6A1;ELAVL2;UCHL1;CALCR;MAP2;DNER;SNCG;NEFL;NEFM;SLC18A2;HSP90AA1;SYT1;TMA7;EN1;SOX11;HSPE1;DYNLL1;DNAJA1;TUBB2B;GAP43;TUBB2A;TH;FABP7;ALDH1A1;TAGLN3;SCG2;INA
GTEX-PVOW-0011-R3A-SM-32PKX_brain_male_40-49_years	123/2970	1.13703e-08	1.20649e-07	6.59085e-08	6.89322e-07	-1.28306	23.4701	EIF4A2;APP;ARL6IP1;STMN2;STMN3;STMN4;HS6ST2;RGS4;KIF5C;TUBB3;BASP1;DPYSL2;STMN1;CHGB;RBFOX2;APLP1;SOX11;ANK3;ATP1B1;TMEM130;OLFM1;NGFRAP1;MORF4L2;SUB1;MAP1B;SCG5;MATR3;TAGLN3;SCG2;FKBP3;PFN2;BEX4;MEG3;GRIA2;GPM6A;RTN3;RTN1;GLO1;NTM;ATXN7L3B;NREP;RTN4;PCDH17;CALCR;MAP2;G3BP2;CAMTA1;GPM6B;SYT4;CADM1;SYT1;CADM2;GNAO1;AHI1;GNAS;CNTN1;CYCS;CALM3;TCF4;CALM1;CALM2;RNF187;YWHAE;SNAP25;ZCCHC12;YWHAB;CELF2…
GTEX-WHSE-0011-R4A-SM-3P5ZN_brain_male_20-29_years	82/1730	2.1681e-08	2.13047e-07	1.05356e-07	1.03861e-06	-1.32964	23.4639	YWHAE;SNAP25;ZCCHC12;NCAN;STMN2;ELAVL4;CELF4;PEBP1;DBI;STMN4;COX6A1;NUDT3;UCHL1;CHCHD2;TUBA1B;SEPT7;TUBA1A;YWHAQ;KIF5C;TUBB3;KIF5B;DNER;STMN1;ENC1;MYEOV2;NEFL;PHGDH;NEFM;KIF1A;FGFBP3;YWHAG;HSP90AA1;HSBP1;APLP1;SOX11;SLCO1C1;OLFM1;LARS2;TUBB2B;GAP43;NGFRAP1;TUBB2A;MAP1B;DCX;TAGLN3;SCG2;PFN2;GPM6A;NDUFB8;TTYH1;CRMP1;SLC1A3;ATXN7L3B;PTN;RTN4;CST3;PTPRZ1;MAP2;NNAT;SPP1;CCL2;SNCG;TCEB2;APOE;TSPAN3;GPM…
GTEX-OXRO-0011-R10A-SM-2I5EH_brain_female_60-69_years	47/792	6.15833e-08	5.61563e-07	2.53051e-07	2.30751e-06	-1.41208	23.4445	SNAP25;GRIA2;GPM6A;NDUFB8;HSP90AB1;ARL6IP1;TTYH1;NCAN;ELAVL4;CELF4;SLC1A3;ATP1A2;SLC3A2;SLC7A11;PTN;COX6A1;ELAVL2;HSPD1;ELAVL3;CST3;RGS4;PTPRZ1;MAP2;DPYSL2;ENC1;MYEOV2;CAMTA1;NEFL;GPM6B;HSPA8;HSP90AA1;SYT1;PCDH9;CADM2;USMG5;HSPE1;DYNLL1;DNAJA1;SLCO1C1;OLFM1;TUBB2B;GAP43;TUBB2A;FABP7;DCX;CPE;TAGLN3
GTEX-WVLH-0011-R6A-SM-3MJFZ_brain_male_50-59_years	86/1854	2.47296e-08	2.40536e-07	1.20306e-07	1.16629e-06	-1.33666	23.412	YWHAE;SNAP25;ZCCHC12;APP;ARL6IP1;ONECUT2;NCAN;COX4I1;STMN3;STMN4;SLC7A11;COX6A1;HS6ST2;RGS4;UCHL1;SEPT7;EDNRB;KIF5C;KIF5B;DNER;ENC1;MYEOV2;NEFL;NEFM;KIF1A;FGFBP3;PEG3;APLP1;H2AFV;USMG5;SOX11;ANK3;TMEM130;SLCO1C1;LARS2;TUBB2B;GAP43;PCP4;NGFRAP1;SUB1;SCG5;DCX;MATR3;TAGLN3;SCG2;PFN2;BEX4;MEG3;GRIA2;GPM6A;NDUFB8;TTYH1;NTM;CRABP1;CRMP1;SLC1A3;ATP1A2;COX7A2;PTN;CST3;PTPRZ1;MAP2;NNAT;CAMTA1;NCAM1;APOE;C…
GTEX-PWOO-0626-SM-48TZH_pancreas_female_40-49_years	49/833	4.16367e-08	3.8941e-07	1.77479e-07	1.69243e-06	-1.37516	23.3698	RPL5;EIF4A1;RPL3;ONECUT2;RPLP0;RPL8;RPL9;EEF1B2;RPS4X;RPS14;RGS2;RPS16;RPL18A;RPL36AL;RPL35;PHGDH;RPL38;RPS13;RPS12;RPS9;RPS8;RPS5;RPS6;RPL13A;RPSA;EEF1A1;RPL37A;ALDH1A1;RPL24;RPL12;SPP1;RPS3;RPL13;RPL15;PROM1;RPL18;RPS27A;SLC38A5;HSPA8;RPL41;NPM1;RPL35A;EEF2;GNB2L1;RPS26;H19;SST;RPS20;RPS24
GTEX-OXRN-0011-R10A-SM-2I5GC_brain_male_50-59_years	81/1704	2.36924e-08	2.31219e-07	1.13987e-07	1.11242e-06	-1.32235	23.218	YWHAE;SNAP25;ARL6IP1;NCAN;STMN2;ELAVL4;CELF4;STMN3;STMN4;COX6A1;ELAVL2;ELAVL3;RGS4;UCHL1;TUBA1B;KIF5C;CHL1;DPYSL2;STMN1;ENC1;MYEOV2;NEFL;KIF1B;NEFM;KIF1A;YWHAG;TSC22D1;APLP1;H2AFV;USMG5;CARTPT;TMEM130;SLCO1C1;OLFM1;TUBB2B;GAP43;TUBB2A;MAP1B;SCG5;DCX;MATR3;TAGLN3;SCG2;INA;PFN2;BEX4;GRIA2;GPM6A;RTN3;NDUFB8;RTN1;TTYH1;NTM;NRXN1;CRMP1;SLC1A3;ATP1A2;ATXN7L3B;PTN;NREP;PTPRZ1;MAP2;CAMTA1;GPM6B;SNCA;SYT4…
GTEX-NPJ7-0011-R4a-SM-2I3GJ_brain_female_60-69_years	48/817	5.99294e-08	5.48195e-07	2.47154e-07	2.26791e-06	-1.39022	23.1194	YWHAE;SNAP25;GRIA2;GPM6A;NDUFB8;ARL6IP1;TTYH1;STMN2;ELAVL4;CELF4;STMN3;CRMP1;SLC1A3;STMN4;COX6A1;ELAVL3;CST3;UCHL1;PTPRZ1;KIF5C;MAP2;DPYSL2;KIF5B;STMN1;ENC1;MYEOV2;SNCG;NEFL;NEFM;KIF1A;GPM6B;SYT1;PCDH9;CADM2;APLP1;TMA7;SLCO1C1;GNAO1;OLFM1;GAP43;TUBB2A;FABP7;DCX;CNTN1;CALM3;TAGLN3;ITM2A;PFN2
GTEX-XPT6-0008-SM-4B64Q_skin_male_20-29_years	61/1165	5.9422e-08	5.45262e-07	2.5149e-07	2.30046e-06	-1.38703	23.0782	RPL4;TOP2A;RPL5;SERPINE2;RPL32;RPLP0;STMN2;RND3;ACTG1;EEF1B2;RPS19;CTSL;FTH1;SUMO2;RPL37;KPNA2;TMSB10;CTSB;RPS12;TPI1;TPM4;ANXA2;RPL23;RPSA;EEF1A1;NCL;RPL37A;CKS2;SNRPE;PCNA;MAGED1;RPL12;RPL11;NREP;THBS1;FSTL1;LDHA;CCNB1;SERPINH1;RPS3;WBP5;TCEB2;SLC38A2;NPM1;UBE2C;CBX3;FN1;PDAP1;SULF1;EEF2;GNB2L1;CENPF;CXCL12;CDK4;CDK1;RPL22L1;VIM;HNRNPC;RAN;RPS24;RPS23
GTEX-R55E-1026-SM-2TC5S_heart_male_20-29_years	52/934	9.19092e-08	8.20156e-07	3.67749e-07	3.2917e-06	-1.42141	23.0304	COX7B;SLC25A3;COX4I1;ATP5C1;ATP5G3;YBX1;ATP5G2;ATP5G1;COX7C;SLC8A1;CCND2;CDH2;BSG;COX8A;ATPIF1;USMG5;NDUFC1;ATP5F1;ATP5J2;COX6B1;VDAC3;ALDOA;SLC25A4;NDUFB8;NDUFB6;MGST3;NDUFB4;ATP5A1;ATP5J;COX7A2;UQCR10;ATP5O;COX5A;UQCRH;MYL12A;ATP5L;LDHB;PRDX2;ATP5B;ABLIM1;GNG5;ATP5E;TCEB2;MDH1;NDUFA5;NDUFA4;NDUFA1;COX6C;UQCRQ;NDUFAB1;TOMM7;CYCS
GTEX-WZTO-0011-R7B-SM-4E3IS_brain_male_40-49_years	68/1348	4.03851e-08	3.82609e-07	1.7956e-07	1.70532e-06	-1.34997	22.9829	YWHAE;SNAP25;APP;ONECUT2;NCAN;STMN3;PEBP1;STMN4;COX6A1;ELAVL3;RGS4;UCHL1;SEPT7;YWHAQ;DNER;ENC1;MYEOV2;NEFL;PHGDH;NEFM;KIF1A;APLP1;SOX11;ANK3;SLCO1C1;TUBB2B;PCP4;SCG5;DCX;TAGLN3;SCG2;INA;BEX4;MEG3;GPM6A;NDUFB8;TTYH1;NTM;CRABP1;SLC1A3;ATP1A2;PTN;RTN4;CST3;PTPRZ1;NNAT;SPP1;CAMTA1;NCAM1;APOE;CKB;GPM6B;MARCKSL1;SYT1;PCDH9;CADM2;ATP2B1;COX6C;MEIS2;GNAO1;TPPP3;TH;SYT11;SST;CPE;CALM3;ITM2A;CALM2
GTEX-SSA3-0002-SM-3P61R_blood_male_60-69_years	136/3420	1.85608e-08	1.84848e-07	1.07975e-07	1.05728e-06	-1.29052	22.9741	RPL4;RPL5;RPL3;RPL32;TFRC;HNRNPU;RPL8;ACTB;RPL7;ACTG1;EEF1B2;RPS14;CHCHD2;CCND2;RPS16;RPS19;RPL18A;RPL36AL;RPL35;RPL38;RPL37;HMGN2;RPS11;KPNA2;B2M;TMSB10;RPL39;RPS10;RPS13;RPS12;HMGN1;DDX17;RPS9;RPS8;RPS5;RPL23;RPS6;RPSA;COX6B1;EEF1A1;LARS2;ACLY;NCL;SUB1;SNRPG;RPL24;SNRPE;ERH;PFN1;UBA52;PPIA;SRSF7;LY6E;UQCRH;ATP5L;LDHA;CCNB1;ATP5E;FDFT1;BTF3;RPL41;CBX5;UBE2C;CBX3;SHFM1;LY86;TMA7;PRRC2C;TBCA;ZWINT…
GTEX-WFG8-0626-SM-3GILJ_heart_male_20-29_years	45/746	7.46658e-08	6.74535e-07	3.00992e-07	2.71996e-06	-1.39643	22.9157	COX7B;SLC25A3;NDUFB8;NDUFB6;MGST3;COX4I1;NDUFB4;ATP5A1;ATP5C1;ATP5J;COX7A2;ATP5G3;UQCR10;ATP5O;COX5A;ATP5G1;COX7C;UQCRH;SLC8A1;MYL12A;ATP5L;LDHB;PRDX2;ATP5B;ABLIM1;CDH2;ATP5E;BSG;CD36;COX8A;MDH1;NDUFA5;NDUFA4;NDUFA1;USMG5;NDUFC1;ATP5F1;COX6C;ATP5J2;COX6B1;UQCRQ;NDUFAB1;VDAC3;CYCS;SLC25A4
GTEX-RVPU-0008-SM-3NM8B_skin_male_50-59_years	61/1149	3.62552e-08	3.46862e-07	1.59878e-07	1.52959e-06	-1.33702	22.9068	RPL4;TOP2A;SPARC;SERPINE2;TFRC;HEXB;RND3;ACTG1;ALCAM;CTSL;TMSB4X;SEC61G;FTH1;KPNA2;TMSB10;TPI1;TPM4;ANXA2;RPL23;F2R;EEF1A1;ACLY;MORF4L2;CANX;SNRPG;SMS;CKS2;SNRPE;ERH;PABPC1;PPIA;MAGED1;GLO1;THBS1;FSTL1;HSP90B1;LDHA;CCNB1;PSMB5;SERPINH1;WBP5;CCL2;SLC38A2;NPM1;CBX3;CAV1;FN1;ATP2B1;SULF1;EIF2S2;EEF2;GNG11;FKBP1A;CCT6A;CENPF;SERBP1;TTC3;RPL22L1;VIM;CALR;RAN
GTEX-QMR6-0011-R1A-SM-32PKW_brain_male_50-59_years	74/1528	5.00819e-08	4.63933e-07	2.22402e-07	2.06678e-06	-1.36246	22.9023	YWHAE;SNAP25;ARL6IP1;NCAN;STMN2;ELAVL4;PEBP1;STMN4;SLC7A11;HMGB1;COX6A1;RGS4;UCHL1;HINT1;SEPT7;TUBA1A;YWHAQ;KIF5C;DPYSL2;KIF5B;DNER;STMN1;ENC1;MYEOV2;NEFL;PHGDH;NEFM;FGFBP3;HSBP1;APLP1;H2AFV;SOX11;ANK3;SLCO1C1;OLFM1;GAP43;NGFRAP1;SUB1;DCX;MATR3;FKBP3;PFN2;BEX4;DYNC1I2;GPM6A;RTN3;NDUFB8;RTN1;TTYH1;GLO1;SLC1A3;PTN;RTN4;PTPRZ1;MAP2;NNAT;SPP1;GPM6B;SNCA;MARCKSL1;NDUFA5;SYT1;PCDH9;NDUFA4;CADM2;TPPP3;S…
GTEX-QDVN-0326-SM-2I3FS_heart_male_50-59_years	41/656	1.13314e-07	9.92948e-07	4.38787e-07	3.89148e-06	-1.4307	22.8813	VCP;COX7B;SLC25A3;MGST3;COX4I1;NDUFB4;ATP5A1;ATP5C1;ATP5J;ATP5G3;ATP5O;COX5A;ATP5G1;COX7C;UQCRH;SLC8A1;MYL12A;ATP5L;LDHB;ATP5B;ABLIM1;CCND2;CDH2;BSG;NCAM1;COX8A;MDH1;NDUFA4;NDUFA1;USMG5;SOX11;ANK3;ATP5F1;COX6C;TUBB4B;ATP5J2;COX6B1;NACA;NDUFAB1;CYCS;SLC25A4
GTEX-T5JW-0426-SM-4DM7M_ovary_female_20-29_years	95/2194	1.10898e-07	9.77642e-07	4.92403e-07	4.30189e-06	-1.42093	22.7558	RPL4;RPL5;RBM25;RPL3;RPL32;RPLP1;RPLP0;HMGB2;ZCCHC18;SRP14;RPL8;HS6ST2;RPL7;EEF1B2;RPS4X;RPS14;RPS16;RPS19;RPL18A;RPL36AL;RPL35;RPLP2;RPL38;RPL37;HMGN2;RPS11;RPL39;RPS10;RPS13;SOX4;SLC18A2;RPS12;HMGN1;DDX17;RPS9;IGFBP5;PEG3;RPS8;RPS5;RPL23;RPS6;RPL13A;RPSA;NGFRAP1;SNHG11;HNRNPH1;MORF4L2;RPL37A;LUC7L3;RPL24;SNRPE;ERH;XIST;MEG3;DDC;RPL12;RPL11;ABLIM1;RPS15A;HNRNPDL;KCNQ1OT1;SH3BP5;RPS3;WBP5;NDN;RPL…
GTEX-XOT4-1126-SM-4B66E_heart_female_60-69_years	58/1089	7.28641e-08	6.60303e-07	3.01079e-07	2.71996e-06	-1.38362	22.7393	COX7B;SLC25A3;COX4I1;ATP5C1;ATP5G3;ATP5G2;ATP5G1;COX7C;SLC8A1;NUDT3;CHCHD2;CCND2;CDH2;BSG;CD34;COX8A;ATPIF1;USMG5;NDUFC1;ATP5F1;ATP5J2;COX6B1;VDAC3;ALDOA;SLC25A4;NDUFB8;NDUFB6;MGST3;NTM;NDUFB4;ATP5A1;ATP5J;COX7A2;UQCR11;UQCR10;ATP5O;COX5A;NTN1;UQCRH;ATP5L;LDHB;PRDX2;ATP5B;ABLIM1;GNG5;ATP5E;PRDX1;TCEB2;MDH1;NDUFA4;NDUFA1;COX6C;TPPP3;UQCRQ;NDUFAB1;TOMM7;CYCS;ITM2A
GTEX-NPJ7-0011-R6a-SM-2I3G7_brain_female_60-69_years	93/2057	2.04354e-08	2.02825e-07	1.03063e-07	1.01946e-06	-1.28337	22.7234	YWHAE;SNAP25;ZCCHC12;APP;ARL6IP1;ONECUT2;NCAN;COX4I1;CELF4;STMN3;ZCCHC18;SRP14;HS6ST2;ELAVL3;UCHL1;KIF5C;CHL1;ENC1;MYEOV2;NEFL;NEFM;KIF1A;YWHAG;PEG3;TSC22D1;APLP1;USMG5;SOX11;TMEM130;YWHAZ;SLCO1C1;LARS2;TUBB2B;GAP43;PCP4;COX7A2L;NGFRAP1;TUBB2A;SUB1;SCG5;DCX;MATR3;TAGLN3;SCG2;FKBP3;INA;PFN2;BEX4;MEG3;GRIA2;GPM6A;RTN3;RTN1;NDUFB6;TTYH1;MAGED1;GLO1;CRABP1;CRMP1;SLC1A3;COX7A2;PTPRZ1;MAP2;NNAT;G3BP2;C…
GTEX-RWS6-1326-SM-47JXB_uterus_female_60-69_years	86/1872	3.83124e-08	3.64155e-07	1.79999e-07	1.70532e-06	-1.30677	22.3164	RPL4;EIF4A2;RPL5;ZCCHC12;RPL3;RPL32;CD81;HMGB1;SRP14;RPL8;SLC8A1;EEF1B2;RPS4X;RPS14;RPS16;YWHAQ;RPL36AL;SUMO2;RPL35;RPL38;RPL37;HMGN2;RPS11;RPS10;RPS13;SOX4;RPS12;HMGN1;DDX17;RPS9;RBFOX2;IGFBP5;RPS8;RPS5;RPL23;RPS6;TCF12;RPL13A;RPSA;EEF1A1;MORF4L2;RPL37A;DCX;LUC7L3;RPL24;SRSF3;SNRPE;ANAPC5;ERH;XIST;PTMA;SRSF7;ATXN7L3B;NREP;PGRMC1;RPS15A;HNRNPDL;KCNQ1OT1;RPS3;NDN;RPL13;RPL15;RPL18;RPS27A;HNRNPA0;B…
GTEX-POYW-0008-SM-48TE4_skin_male_60-69_years	102/2361	3.71466e-08	3.54228e-07	1.83745e-07	1.73517e-06	-1.30033	22.2465	RPL4;EIF4A1;TFRC;HNRNPU;ACTG1;EEF1B2;CHCHD2;ALCAM;CFL1;HMGN2;KPNA2;TMSB10;TPM4;RPL23;RPSA;LARS2;ACLY;NCL;SUB1;SNRPG;SMS;SRSF3;SNRPE;ERH;PFN1;PPIA;VCP;MAGED1;GLO1;NREP;RTN4;HSP90B1;LDHB;LDHA;CCNB1;PRDX1;SERPINH1;SLC38A2;SLC38A5;HSPA8;CBX5;HSPA5;UBE2C;CBX3;CAV1;FN1;TBCA;EIF2S2;ZWINT;CCT6A;RPS26;HNRNPK;CDK4;CDK1;CALR;HNRNPC;EIF4G2;TOP2A;ARF1;YWHAB;HEXB;HMGB2;HMGB3;YBX1;HMGB1;RND3;RBM3;TUBA1B;SUMO1;Y…
GTEX-P78B-0426-SM-2I5F5_heart_female_40-49_years	50/888	1.17158e-07	1.0205e-06	4.57468e-07	4.02076e-06	-1.39306	22.2329	COX7B;SLC25A3;COX4I1;ATP5C1;ATP5G3;ATP5G2;ATP5G1;COX7C;SLC8A1;CCND2;CDH2;BSG;CD36;COX8A;ATPIF1;USMG5;NDUFC1;ATP5F1;ATP5J2;COX6B1;VDAC3;ALDOA;SLC25A4;NDUFB8;NDUFB6;MGST3;NDUFB4;ATP5A1;ATP5J;COX7A2;UQCR10;ATP5O;COX5A;UQCRH;MYL12A;ATP5L;LDHB;PRDX2;ATP5B;ABLIM1;ATP5E;NCAM1;MDH1;NDUFA4;NDUFA1;COX6C;RPS26;UQCRQ;NDUFAB1;CYCS
GTEX-UPK5-0003-SM-3NMDI_blood_male_40-49_years	152/4003	4.16226e-08	3.8941e-07	2.39531e-07	2.2049e-06	-1.30122	22.1137	RPL4;RPL5;EIF4A1;RPL3;RPL32;TFRC;HNRNPU;RPL8;RPL9;RPL7;ACTG1;EEF1B2;RPS14;CHCHD2;CCND2;RPS16;RPS19;RPL18A;RPL36AL;RPL35;RPL38;RPL37;HMGN2;RPS11;KPNA2;B2M;TMSB10;RPL39;RPS10;RPS13;RPS12;HMGN1;RPS9;RPS8;RPS5;RPL23;RPS6;RPSA;EEF1A1;LARS2;ACLY;NCL;SUB1;SNRPG;SMS;RPL24;SRSF3;SNRPE;ANAPC5;ERH;MATR3;PFN1;UBA52;PPIA;SRSF7;LY6E;VCP;GLO1;UQCRH;ACAT2;HSP90B1;LDHB;LDHA;CCNB1;ATP5E;G3BP2;SLC38A5;FDFT1;BTF3;CB…
GTEX-OOBJ-0326-SM-33HBO_heart_male_60-69_years	48/838	1.28467e-07	1.1058e-06	4.95958e-07	4.32002e-06	-1.39099	22.0717	COX7B;SLC25A3;HSP90AB1;NDUFB6;MGST3;COX4I1;NDUFB4;ATP5A1;ATP5C1;ATP5J;COX7A2;ATP5G3;UQCR10;ATP5O;COX5A;ATP5G1;COX7C;UQCRH;SLC8A1;MYL12A;ATP5L;LDHB;PRDX2;ATP5B;ABLIM1;CCND2;CDH2;ATP5E;BSG;COX8A;HSP90AA1;MDH1;NDUFA5;NDUFA4;CNBP;ATPIF1;NDUFA1;USMG5;NDUFC1;ATP5F1;COX6C;ATP5J2;COX6B1;UQCRQ;NDUFAB1;VDAC3;CYCS;SLC25A4
GTEX-OIZH-0326-SM-2HMKC_heart_male_50-59_years	49/874	1.79932e-07	1.52186e-06	6.76062e-07	5.71811e-06	-1.41737	22.0128	COX7B;SLC25A3;COX4I1;ATP5C1;ATP5G3;ATP5G1;COX7C;SLC8A1;CCND2;CDH2;BSG;CD36;COX8A;USMG5;NDUFC1;ATP5F1;ATP5J2;COX6B1;VDAC3;SLC25A4;NDUFB8;NDUFB6;MGST3;NDUFB4;ATP5A1;ATP5J;COX7A2;UQCR10;ATP5O;COX5A;UQCRH;MYL12A;ATP5L;LDHB;PRDX2;ATP5B;ABLIM1;ATP5E;NCAM1;HSPA8;MDH1;NDUFA5;NDUFA4;NDUFA1;COX6C;TUBB4B;UQCRQ;NDUFAB1;CYCS
GTEX-WWYW-0011-R8A-SM-3NB3S_brain_female_50-59_years	53/956	7.84721e-08	7.05582e-07	3.18843e-07	2.86272e-06	-1.34145	21.9469	YWHAE;HSP90AB1;ARL6IP1;DBI;COX6A1;NUDT3;ELAVL3;UCHL1;SEPT7;TUBA1A;YWHAQ;KIF5C;TUBB3;DPYSL2;KIF5B;DNER;STMN1;MYEOV2;NEFL;PHGDH;SLC18A2;HSP90AA1;TSC22D1;HSBP1;APLP1;SOX11;DYNLL1;SLCO1C1;TUBB2B;GAP43;SCG2;DYNC1I2;TTYH1;CRABP1;SLC1A3;PTN;HSPD1;CST3;CALCR;PTPRZ1;MAP2;PRDX1;SPP1;APOE;GPM6B;MARCKSL1;PCDH9;CADM2;TMA7;HSPE1;DNAJA1;TH;CALM2
GTEX-XBED-0526-SM-47JY3_heart_male_60-69_years	44/751	2.37329e-07	1.97865e-06	8.6352e-07	7.21991e-06	-1.43772	21.9307	COX7B;SLC25A3;NDUFB6;MGST3;COX4I1;NDUFB4;ATP5A1;ATP5C1;ATP5J;ATP5G3;UQCR10;ATP5O;COX5A;ATP5G1;COX7C;UQCRH;SLC8A1;MYL12A;ATP5L;LDHB;PRDX2;ATP5B;ABLIM1;CDH2;BSG;NCAM1;CD36;COX8A;MDH1;NDUFA4;NDUFA1;USMG5;NDUFC1;ANK3;ATP5F1;COX6C;TUBB4B;ATP5J2;COX6B1;UQCRQ;NDUFAB1;VDAC3;CYCS;SLC25A4
GTEX-XV7Q-0008-SM-4BRWL_skin_female_40-49_years	48/829	9.30302e-08	8.27628e-07	3.69297e-07	3.29544e-06	-1.35363	21.9158	RPL4;SPARC;RPL3;SERPINE2;RPL32;MAGED1;RPL12;RPLP0;UQCR11;NREP;THBS1;FSTL1;RPL7;ACTG1;EEF1B2;RPS4X;RPS16;RPS15A;RPS19;SEC61G;FTH1;SERPINH1;RPS3;WBP5;RPL37;SLC38A2;SOX4;RPS12;TPM4;ANXA2;RPS8;CBX3;RPL23;FN1;RPL13A;RPSA;SULF1;EIF2S2;EEF2;GNB2L1;EEF1A1;MARCKS;CXCL12;RPL37A;RPL22L1;RPS24;TPT1;RPS23
GTEX-PSDG-0926-SM-2I5FP_heart_male_50-59_years	44/741	1.63453e-07	1.3865e-06	6.14392e-07	5.24209e-06	-1.38884	21.703	COX7B;SLC25A3;NDUFB6;MGST3;COX4I1;NDUFB4;ATP5A1;ATP5C1;ATP5J;ATP5G3;UQCR10;ATP5O;COX5A;ATP5G1;COX7C;UQCRH;SLC8A1;MYL12A;ATP5L;LDHB;PRDX2;ATP5B;ABLIM1;CCND2;GNG5;CDH2;BSG;CD36;COX8A;MDH1;NDUFA4;NDUFA1;USMG5;NDUFC1;ATP5F1;COX6C;ATP5J2;COX6B1;UQCRQ;NDUFAB1;VDAC3;CYCS;ALDOA;SLC25A4
GTEX-XQ3S-0001-SM-4B64K_blood_male_20-29_years	140/3598	4.15527e-08	3.8941e-07	2.30034e-07	2.12418e-06	-1.27484	21.6676	RPL4;RPL5;EIF4A1;RPL3;RPL32;TFRC;HNRNPU;RPL8;ACTB;NUDT3;RPL7;EEF1B2;RPS14;CHCHD2;CCND2;RPS16;RPS19;RPL18A;RPL36AL;RPL35;RPL38;RPL37;RPS11;KPNA2;B2M;TMSB10;RPS13;HMGN1;RPS8;RPL23;RPS6;RPSA;EEF1A1;ACLY;NCL;SNRPG;SMS;RPL24;SNRPE;ERH;MATR3;PFN1;UBA52;PPIA;LY6E;GLO1;UQCRH;ACAT2;ATP5L;LDHB;LDHA;CCNB1;ATP5E;PRDX1;G3BP2;FDFT1;BTF3;CBX5;UBE2C;CBX3;SHFM1;LY86;PRRC2C;TBCA;EIF2S2;ZWINT;GNB2L1;CCT6A;RPS25;RPS…
GTEX-T6MN-0926-SM-32PLX_heart_male_50-59_years	51/940	2.72527e-07	2.2401e-06	9.92593e-07	8.20506e-06	-1.41047	21.3199	COX7B;SLC25A3;COX4I1;ATP5C1;ATP5G3;ATP5G2;ATP5G1;COX7C;SLC8A1;CCND2;CDH2;BSG;COX8A;ATPIF1;USMG5;NDUFC1;FOS;ATP5F1;ATP5J2;COX6B1;VDAC3;ALDOA;SLC25A4;NDUFB8;NDUFB6;MGST3;NDUFB4;ATP5A1;ATP5J;COX7A2;UQCR10;ATP5O;COX5A;UQCRH;MYL12A;ATP5L;LDHB;PRDX2;ATP5B;ABLIM1;ATP5E;SERPINH1;EGR1;MDH1;NDUFA4;NDUFA1;COX6C;NR4A2;UQCRQ;NDUFAB1;CYCS
GTEX-XK95-0426-SM-4AT4R_adipose tissue_male_40-49_years	57/1091	1.8112e-07	1.52748e-06	6.92132e-07	5.83711e-06	-1.35309	21.0056	EIF4A1;ARF1;RPL32;HMGB2;HNRNPU;NUDT3;ACTG1;RPS16;EDNRB;CTSL;FTH1;KDR;RPLP2;CD36;RPS13;SOX4;CD93;TPM4;RPS8;RPL23;RPS6;TCF12;EBF3;CSNK1E;CLDN5;RPL24;SRSF3;PTMA;SRSF7;EPAS1;RPL12;UQCR11;APOLD1;RTN4;ZFP36L1;UBC;SH3BP5;RPL13;ABCA1;JUN;HSPA5;PRRC2C;RSRC2;NR2F2;GNG11;EIF1;NR4A2;FKBP1A;RPS25;KLF6;RPS28;HNRNPK;NFIB;RPL22L1;RPS20;TCF4;TPT1
GTEX-NPJ8-0011-R10A-SM-2YUMO_brain_male_40-49_years	104/2464	8.59758e-08	7.69562e-07	4.0068e-07	3.56459e-06	-1.28975	20.9832	EIF4A2;APP;ARL6IP1;STMN2;STMN3;PEBP1;STMN4;SRP14;NUDT3;RGS4;KIF5C;BASP1;DPYSL2;STMN1;MYEOV2;CHGB;APLP1;CARTPT;TMEM130;OLFM1;LARS2;NGFRAP1;MORF4L2;MAP1B;SCG5;SMS;MATR3;TAGLN3;FKBP3;PFN2;BEX4;MEG3;GRIA2;GPM6A;RTN3;RTN1;TTYH1;NTM;SLC1A3;ATXN7L3B;NREP;RTN4;UBB;MAP2;CAMTA1;HSPA8;SYT4;SYT1;CADM2;TMA7;GNAO1;GNAS;CNTN1;CPE;CALM3;CALM1;CALM2;RNF187;YWHAE;SNAP25;HSP90AB1;YWHAB;CELF2;NCAN;ELAVL4;CELF4;SLC7A…
GTEX-R55E-0011-R5A-SM-2TC5N_brain_male_20-29_years	82/1793	1.02536e-07	9.06665e-07	4.40092e-07	3.89148e-06	-1.30106	20.938	YWHAE;SNAP25;APP;ONECUT2;NCAN;COX4I1;CELF4;STMN3;PEBP1;STMN4;COX6A1;NUDT3;ELAVL3;RGS4;UCHL1;SEPT7;EDNRB;DNER;ENC1;MYEOV2;NEFL;PHGDH;KIF1B;NEFM;KIF1A;PEG3;APLP1;H2AFV;SOX11;ANK3;SLCO1C1;OLFM1;LARS2;TUBB2B;PCP4;NGFRAP1;SCG5;DCX;MATR3;TAGLN3;SCG2;INA;PFN2;BEX4;GRIA2;GPM6A;NDUFB8;TTYH1;NTM;CRABP1;SLC1A3;ATP1A2;COX7A2;PTN;PCDH17;CST3;PTPRZ1;MAP2;NNAT;CAMTA1;NCAM1;APOE;CKB;GPM6B;SPTBN1;PCDH9;NDUFA4;CAD…
GTEX-NPJ8-0126-SM-2YUNR_skin_male_40-49_years	68/1395	1.48101e-07	1.26362e-06	5.92361e-07	5.06894e-06	-1.33089	20.9288	RPL4;RPL3;RPL32;RPLP1;RPLP0;SLC2A1;RPL8;RPL7;ACTG1;RPS4X;RPS14;RPS16;RPS19;RPL18A;RPL35;RPLP2;RPL38;RPL37;RPS11;RPS13;MFSD2A;RPS12;RPS9;TPI1;RPS8;RPS5;RPL23;RPS6;EN1;RPL13A;RPSA;DYNLL1;RPL37A;RPL24;UBA52;RPL12;GSTP1;RPL11;SLC3A2;GATA3;RPS15A;PSMB1;RPS3;GPC2;RPL13;TCEB2;HES1;RPL18;RPS27A;BTF3;RPL41;H3F3B;SHFM1;RPL35A;NSG1;GNB2L1;EIF1;RPS25;TPPP3;FABP5;RPS29;TOMM7;RPS20;FAU;RPS21;RPS24;RNF187;RPS23
GTEX-X4XX-0011-R3B-SM-46MWK_brain_male_60-69_years	98/2282	9.86498e-08	8.74955e-07	4.46265e-07	3.93415e-06	-1.29674	20.9187	APP;ARL6IP1;STMN2;STMN3;STMN4;SRP14;COX6A1;NUDT3;RGS4;KIF5C;BASP1;DPYSL2;STMN1;MYEOV2;CHGB;APLP1;TMEM130;OLFM1;NGFRAP1;SUB1;SCG5;MATR3;TAGLN3;SCG2;PFN2;BEX4;MEG3;GRIA2;GPM6A;RTN3;RTN1;TTYH1;NTM;SLC1A3;ATXN7L3B;PCDH17;MAP2;CAMTA1;GPM6B;SYT4;CADM1;SYT1;CADM2;NR2F1;GNAO1;GNAS;CNTN1;CPE;CALM3;CALM1;CALM2;RNF187;YWHAE;SNAP25;ZCCHC12;YWHAB;NCAN;ELAVL4;CELF4;ZCCHC18;ELAVL2;ELAVL3;UCHL1;TUBA1B;SEPT7;SUMO…
GTEX-X585-0011-R5A-SM-46MVI_brain_male_50-59_years	94/2165	1.15895e-07	1.01252e-06	5.11202e-07	4.43955e-06	-1.29487	20.6798	YWHAE;SNAP25;APP;ARL6IP1;ONECUT2;NCAN;COX4I1;STMN2;CELF4;STMN3;STMN4;SRP14;FNBP1L;COX6A1;COX7C;ELAVL2;NUDT3;ELAVL3;RGS4;UCHL1;YWHAQ;DNER;ENC1;MYEOV2;NEFL;NEFM;KIF1A;YWHAG;PEG3;H2AFZ;ATPIF1;APLP1;USMG5;NDUFC1;SOX11;DYNLL1;TMEM130;PCP4;COX7A2L;NGFRAP1;TUBB2A;SUB1;SCG5;DCX;ANAPC5;MATR3;SCG2;PPIA;FKBP3;INA;PFN2;C1QB;BEX4;MEG3;GRIA2;RTN3;NDUFB8;RTN1;NDUFB6;CRABP1;COX7A2;UQCRH;RTN4;ATP5L;MAP2;ATP5E;NNA…
GTEX-OXRK-0008-SM-3NB28_skin_female_50-59_years	92/2105	1.20815e-07	1.04922e-06	5.27842e-07	4.57046e-06	-1.29384	20.6096	RPL4;TOP2A;RPL5;EIF4A1;SLC25A3;SERPINE2;TFRC;HEXB;RPLP0;SLC7A11;YBX1;RND3;RPL7;ACTG1;RBM3;ALCAM;SUMO1;YWHAQ;CTSL;SEC61G;FTH1;SUMO2;PHGDH;KPNA2;TMSB10;TPM4;ANXA2;H2AFZ;TCF12;RPSA;EEF1A1;ACLY;COX7A2L;NCL;MORF4L2;CANX;SMS;CKS2;SNRPE;ERH;PABPC1;PPIA;VCP;PCNA;MAGED1;GLO1;SLC3A2;NREP;SLC7A1;FSTL1;RTN4;HSP90B1;MYL12B;CDC42;LDHA;CCNB1;PSMB1;SERPINH1;WBP5;SLIT2;RPL15;SLC38A2;CCT5;NPM1;HSPA5;UBE2C;CBX3;CAV…
GTEX-X4EP-0326-SM-3P5Z6_heart_female_60-69_years	44/755	2.74863e-07	2.25295e-06	9.8741e-07	8.1854e-06	-1.3606	20.5546	COX7B;SLC25A3;NDUFB6;MGST3;COX4I1;NDUFB4;ATP5A1;ATP5C1;ATP5J;COX7A2;ATP5G3;ATP5O;COX5A;NTN1;ATP5G1;COX7C;UQCRH;SLC8A1;MYL12A;ATP5L;LDHB;PRDX2;ATP5B;CCND2;CDH2;ATP5E;BSG;CHGB;COX8A;MDH1;NDUFA4;NDUFA1;USMG5;NDUFC1;ATP5F1;COX6C;ATP5J2;COX6B1;UQCRQ;NDUFAB1;VDAC3;CYCS;ALDOA;SLC25A4
GTEX-PX3G-0326-SM-2I3EO_heart_female_20-29_years	42/708	3.24475e-07	2.63005e-06	1.14572e-06	9.36473e-06	-1.37314	20.5161	COX7B;SLC25A3;NDUFB6;MGST3;COX4I1;NDUFB4;ATP5A1;ATP5C1;ATP5J;ATP5G3;UQCR10;ATP5O;COX5A;ATP5G1;COX7C;UQCRH;SLC8A1;MYL12A;ATP5L;LDHB;PRDX2;ATP5B;ABLIM1;CCND2;CDH2;BSG;COX8A;MDH1;NDUFA4;NDUFA1;USMG5;NDUFC1;ATP5F1;COX6C;ATP5J2;COX6B1;UQCRQ;NDUFAB1;VDAC3;CYCS;ALDOA;SLC25A4
GTEX-QEG5-0926-SM-2TC64_heart_male_20-29_years	50/926	4.14804e-07	3.28912e-06	1.45513e-06	1.16012e-05	-1.38046	20.2866	COX7B;SLC25A3;HSP90AB1;COX4I1;ATP5C1;ATP5G3;ATP5G2;SAT1;ATP5G1;COX7C;SLC8A1;CDH2;BSG;COX8A;HSP90AA1;USMG5;NDUFC1;ATP5F1;ATP5J2;COX6B1;ALDOA;SLC25A4;NDUFB8;NDUFB6;MGST3;NDUFB4;ATP5A1;ATP5J;COX7A2;UQCR11;UQCR10;ATP5O;COX5A;UQCRH;MYL12A;HSPD1;ATP5L;LDHB;PRDX2;ATP5B;GNG5;ATP5E;MDH1;NDUFA4;NDUFA1;COX6C;RPS26;UQCRQ;NDUFAB1;CYCS
GTEX-WEY5-0226-SM-3GIKN_heart_female_40-49_years	40/651	2.53936e-07	2.10507e-06	9.14308e-07	7.62271e-06	-1.32644	20.1436	COX7B;SLC25A3;NDUFB6;MGST3;COX4I1;NDUFB4;ATP5A1;ATP5C1;ATP5J;ATP5G3;ATP5O;COX5A;NTN1;ATP5G1;COX7C;UQCRH;SLC8A1;ATP5L;LDHB;PRDX2;ATP5B;ABLIM1;CDH2;BSG;CD36;COX8A;MDH1;NDUFA5;NDUFA4;NDUFA1;USMG5;NDUFC1;ATP5F1;COX6C;COX6B1;NDUFAB1;VDAC3;CYCS;SLC25A4;ITM2A
GTEX-Q2AH-0526-SM-2I3ED_heart_male_40-49_years	46/812	3.26238e-07	2.63702e-06	1.15858e-06	9.44341e-06	-1.34721	20.1214	COX7B;SLC25A3;NDUFB6;MGST3;COX4I1;NDUFB4;ATP5A1;ATP5C1;ATP5J;UQCR11;ATP5G3;UQCR10;ATP5O;COX5A;ATP5G1;COX7C;UQCRH;SLC8A1;MYL12A;ATP5L;LDHB;PRDX2;ATP5B;ABLIM1;CCND2;CDH2;BSG;NCAM1;COX8A;MDH1;NDUFA5;NDUFA4;NDUFA1;USMG5;NDUFC1;SOX11;ANK3;ATP5F1;COX6C;ATP5J2;COX6B1;UQCRQ;NDUFAB1;VDAC3;CYCS;SLC25A4
GTEX-S7SE-0011-R5A-SM-2XCDA_brain_male_50-59_years	93/2138	1.26333e-07	1.09065e-06	5.51731e-07	4.74912e-06	-1.26463	20.0879	YWHAE;SNAP25;ZCCHC12;APP;ONECUT2;YWHAB;NCAN;STMN2;CELF4;STMN3;PEBP1;SLC7A11;FNBP1L;HS6ST2;ELAVL3;RGS4;UCHL1;EDNRB;ENC1;MYEOV2;NEFL;NEFM;KIF1A;YWHAG;PEG3;APLP1;SOX11;ATP1B1;TMEM130;YWHAZ;SLCO1C1;LARS2;TUBB2B;GAP43;PCP4;COX7A2L;NGFRAP1;SUB1;SCG5;DCX;SPARCL1;MATR3;TAGLN3;SCG2;FKBP3;INA;PFN2;BEX4;MEG3;GRIA2;GPM6A;RTN3;NDUFB6;TTYH1;NTM;NRXN1;CRABP1;CRMP1;SLC1A3;ATP1A2;PTN;RTN4;CST3;PTPRZ1;MAP2;NNAT;CA…
GTEX-XK95-0226-SM-4AT58_skin_male_40-49_years	59/1138	1.40412e-07	1.20506e-06	5.50711e-07	4.74912e-06	-1.27095	20.0539	RPL3;RPL32;RPLP1;SLC2A1;DBI;RPL8;RPS14;RPS16;RPL18A;RPL35;RPLP2;RPL38;RPS11;RNF152;RPL39;RPS10;RPS13;SOX4;MFSD2A;RPS12;RPS9;HMGCS1;RPS8;RPS5;RPS6;EN1;RPL13A;CSNK1E;RPL37A;RPL24;SRSF3;PTMA;RPL12;GSTP1;RPL11;SLC3A2;GATA3;ZFP36L1;RPS15A;RPS3;GPC2;RPL13;HES1;RPL18;FDFT1;RPL41;H3F3B;HSPA5;RPL35A;RPS25;RPS28;FABP5;RPS29;ID3;RPL22L1;RPS20;HNRNPC;FAU;RPS21
GTEX-PWO3-1526-SM-48TCM_skin_female_60-69_years	68/1414	2.4453e-07	2.03287e-06	9.39142e-07	7.80746e-06	-1.29963	19.7854	RPL4;RPL5;RPL3;RPL32;RPLP1;DBI;RPL8;RPL9;RPL7;EEF1B2;RPS4X;RPS14;RPS16;RPS19;RPL18A;RPL35;RPLP2;RPL38;RPL37;RPS11;RPL39;RPS13;MFSD2A;RPS12;RPS9;RPS8;RPS5;RPL23;RPS6;F2R;EN1;RPL13A;FOS;RPL37A;RPL24;RPL12;RPL11;GATA3;ZFP36L1;RPS15A;RPS3;GPC2;RPL13;HES1;RPL15;RPL18;RPS27A;SLC38A2;BTF3;JUN;RPL41;H3F3B;RPL35A;NSG1;GNB2L1;RPS25;KLF6;RPS28;FABP5;NACA;RPS29;TOMM7;RPL22L1;RPS20;FAU;RPS21;RPS24;RPS23
GTEX-QVJO-0011-R1A-SM-2S1QI_brain_female_60-69_years	90/2054	1.52636e-07	1.29852e-06	6.50585e-07	5.51863e-06	-1.2586	19.7539	YWHAE;SNAP25;ZCCHC12;ARL6IP1;YWHAB;NCAN;STMN2;ELAVL4;CELF4;STMN3;PEBP1;STMN4;SLC7A11;ZCCHC18;SRP14;COX6A1;HS6ST2;NUDT3;ELAVL3;UCHL1;SEPT7;KIF5C;DPYSL2;KIF5B;DNER;SUMO2;ENC1;MYEOV2;NEFL;KIF1B;NEFM;KIF1A;FGFBP3;YWHAG;APLP1;H2AFV;SOX11;ANK3;CARTPT;DYNLL1;TMEM130;SLCO1C1;OLFM1;TUBB2B;GAP43;COX7A2L;NGFRAP1;SUB1;MAP1B;DCX;TAGLN3;PFN2;BEX4;GRIA2;GPM6A;NDUFB8;RTN1;TTYH1;NRXN1;SLC1A3;ATP1A2;ATXN7L3B;PTN;C…
GTEX-WVLH-3026-SM-3MJG9_brain_male_50-59_years	102/2426	1.43476e-07	1.22775e-06	6.38231e-07	5.42961e-06	-1.24999	19.6961	EIF4A2;ARL6IP1;STMN2;STMN3;PEBP1;STMN4;COX6A1;NUDT3;RGS4;KIF5C;TUBB3;BASP1;DPYSL2;STMN1;MYEOV2;CHGB;APLP1;CARTPT;TMEM130;OLFM1;LARS2;NGFRAP1;SUB1;MAP1B;SCG5;TAGLN3;SCG2;PFN2;BEX4;GRIA2;GPM6A;RTN3;RTN1;TTYH1;MAGED1;NTM;ATXN7L3B;NREP;UQCRH;RTN4;PRDX2;MAP2;CAMTA1;HSPA8;SYT4;SYT1;CADM2;GNAO1;GNAS;CNTN1;CALM3;CALM1;CALM2;RNF187;YWHAE;SNAP25;ZCCHC12;YWHAB;NCAN;COX4I1;ELAVL4;CELF4;ELAVL2;ELAVL3;UCHL1;HI…
GTEX-P4PP-0326-SM-33HC4_heart_female_30-39_years	37/593	5.00914e-07	3.89778e-06	1.69376e-06	1.33578e-05	-1.34917	19.5721	COX7B;SLC25A3;NDUFB6;MGST3;COX4I1;NDUFB4;ATP5A1;ATP5C1;ATP5J;ATP5G3;ATP5O;COX5A;ATP5G1;COX7C;UQCRH;SLC8A1;ATP5L;LDHB;ATP5B;ABLIM1;CDH2;BSG;CD36;MDH1;NDUFA5;NDUFA4;NDUFA1;USMG5;NDUFC1;ATP5F1;COX6C;COX6B1;UQCRQ;NDUFAB1;VDAC3;CYCS;SLC25A4
GTEX-WFG7-0726-SM-3GIKO_heart_male_20-29_years	45/800	5.36295e-07	4.16199e-06	1.82189e-06	1.42147e-05	-1.34846	19.4698	VCP;COX7B;SLC25A3;NDUFB6;MGST3;COX4I1;NDUFB4;ATP5A1;ATP5C1;ATP5J;COX7A2;ATP5G3;ATP5O;COX5A;ATP5G1;COX7C;UQCRH;SLC8A1;MYL12A;ATP5L;LDHB;ATP5B;ABLIM1;CDH2;BSG;NCAM1;CD36;HSPA8;MDH1;NDUFA5;NDUFA4;NDUFA1;USMG5;NDUFC1;SOX11;ANK3;ATP5F1;COX6C;COX6B1;UQCRQ;NDUFAB1;VDAC3;CYCS;SLC25A4;EIF4G2
GTEX-T5JC-0011-R1A-SM-32PM6_brain_male_20-29_years	80/1764	2.13681e-07	1.79173e-06	8.59785e-07	7.21991e-06	-1.26584	19.4418	YWHAE;SNAP25;ZCCHC12;YWHAB;NCAN;STMN2;ELAVL4;CELF4;STMN3;PEBP1;STMN4;ZCCHC18;COX6A1;NUDT3;ELAVL3;UCHL1;HINT1;KIF5C;SUMO2;ENC1;MYEOV2;NEFL;NEFM;KIF1A;YWHAG;CHGB;APLP1;SOX11;ATP1B1;DYNLL1;TMEM130;SLCO1C1;OLFM1;TUBB2B;GAP43;NGFRAP1;TUBB2A;SUB1;SCG5;DCX;TAGLN3;SCG2;PFN2;BEX4;MEG3;GRIA2;GPM6A;RTN3;RTN1;TTYH1;NRXN1;CRMP1;COX7A2;PTN;NREP;CST3;PTPRZ1;MAP2;NNAT;SPP1;TCEB2;GPM6B;SNCA;SYT4;SYT1;PCDH9;NDUFA4…
GTEX-P44H-0726-SM-48TBT_heart_male_40-49_years	43/756	7.23604e-07	5.52742e-06	2.38717e-06	1.82829e-05	-1.3747	19.4369	COX7B;SLC25A3;NDUFB8;NDUFB6;MGST3;COX4I1;NDUFB4;ATP5A1;ATP5C1;ATP5J;COX7A2;ATP5G3;UQCR10;ATP5G2;ATP5O;COX5A;ATP5G1;COX7C;UQCRH;APOLD1;SLC8A1;ATP5L;LDHB;PRDX2;ATP5B;ABLIM1;CDH2;ATP5E;BSG;COX8A;MDH1;NDUFA4;NDUFA1;USMG5;NDUFC1;ATP5F1;COX6C;ATP5J2;COX6B1;UQCRQ;NDUFAB1;ALDOA;SLC25A4
GTEX-XUJ4-0526-SM-4BOON_heart_female_60-69_years	47/846	4.22275e-07	3.33929e-06	1.46975e-06	1.16859e-05	-1.32111	19.3907	COX7B;SLC25A3;NDUFB6;MGST3;COX4I1;NDUFB4;ATP5A1;ATP5C1;ATP5J;COX7A2;ATP5G3;UQCR10;ATP5G2;ATP5O;COX5A;ATP5G1;COX7C;UQCRH;SLC8A1;MYL12A;ATP5L;LDHB;PRDX2;ATP5B;ABLIM1;CDH2;ATP5E;BSG;NCAM1;CD36;COX8A;HSPA8;MDH1;NDUFA4;NDUFA1;USMG5;NDUFC1;ATP5F1;COX6C;TUBB4B;ATP5J2;COX6B1;UQCRQ;NDUFAB1;VDAC3;CYCS;SLC25A4
GTEX-SN8G-0001-SM-3NM8L_blood_female_50-59_years	145/3825	1.12082e-07	9.85108e-07	5.83705e-07	5.00956e-06	-1.2101	19.3665	RPL4;RPL5;EIF4A1;RPL3;RPL32;TFRC;HNRNPU;RPL8;RPL7;ACTG1;EEF1B2;RPS14;CHCHD2;CCND2;RPS16;RPS19;RPL18A;RPL36AL;RPL35;RPL38;RPL37;RPS11;KPNA2;B2M;RPL39;RPS13;RPS12;HMGN1;RPS9;RPS8;RPS5;RPL23;RPS6;RPSA;EEF1A1;COX7A2L;NCL;SUB1;SNRPG;SMS;RPL24;SNRPE;ERH;MATR3;XIST;PFN1;UBA52;PPIA;LY6E;GLO1;ATXN7L3B;NREP;UQCRH;ACAT2;ATP5L;LDHB;LDHA;CCNB1;G3BP2;BTF3;RPL41;CBX5;UBE2C;CBX3;SHFM1;LY86;PRRC2C;TBCA;EIF2S2;ZWI…
GTEX-U3ZG-0001-SM-47JYF_blood_male_50-59_years	135/3545	2.91068e-07	2.37245e-06	1.3618e-06	1.09469e-05	-1.27971	19.2593	RPL4;RPL5;RPL32;TFRC;HNRNPU;RPL8;ACTB;NUDT3;ACTG1;EEF1B2;RPS14;CHCHD2;CCND2;RPS16;RPS19;RPL18A;RPL36AL;CFL1;RPL35;RPL38;RPL37;HMGN2;RPS11;KPNA2;B2M;RPS13;HMGN1;RPS8;RPS5;RPL23;RPS6;RPSA;ATP5J2;EEF1A1;LARS2;ACLY;NCL;SUB1;SNRPG;SMS;RPL24;SNRPE;ERH;PFN1;UBA52;PPIA;LY6E;VCP;GLO1;ACAT2;ATP5L;LDHA;CCNB1;UBB;ATP5E;G3BP2;FDFT1;RPL41;CBX5;UBE2C;CBX3;SHFM1;LY86;TMA7;PRRC2C;TBCA;ZWINT;GNB2L1;CCT6A;RPS25;HNR…
GTEX-N7MS-1626-SM-3LK5F_kidney_male_60-69_years	74/1612	4.13741e-07	3.28912e-06	1.55061e-06	1.22954e-05	-1.30695	19.2096	COX7B;COX4I1;ATP5C1;PEBP1;DBI;ATP5G3;SRP14;COX6A1;ATP5G2;ATP5G1;COX7C;RPL7;CHCHD2;HINT1;SUMO1;SUMO2;MYEOV2;RNF152;COX8A;TPI1;HSBP1;ATPIF1;AKR1A1;USMG5;NDUFC1;ATP5F1;ATP5J2;COX6B1;GCHFR;EEF1A1;COX7A2L;SNRPG;SMS;RPL24;PPIA;DDC;NDUFB8;NDUFB6;MGST3;NDUFB4;ATP5A1;ATP5J;COX7A2;UQCR10;NREP;ATP5O;UQCRH;HSPD1;ATP5L;MYL12B;LDHB;PRDX2;UBB;ATP5E;SPP1;TCEB2;APOE;NDUFA5;NDUFA4;SHFM1;NDUFA1;TMA7;TBCA;HSPE1;COX6…
GTEX-P4PQ-0126-SM-2S1NM_skin_male_60-69_years	56/1089	3.90876e-07	3.1235e-06	1.39805e-06	1.12075e-05	-1.30171	19.2065	RPL4;RPL3;RPL32;RPLP1;ATP5G2;RPL8;RPL7;ACTG1;RBM3;RPS14;RPS16;RPS19;RPL18A;RPL36AL;RPL35;RPLP2;RPL38;RPL37;RPS11;RPS10;RPS13;SOX4;MFSD2A;RPS12;RPS9;RPS5;RPS6;EN1;RPL13A;SNHG11;RPL37A;RPL24;UBA52;RPL11;GATA3;RPS15A;RPS3;GPC2;RPL13;HES1;RPL18;RPS27A;RPL41;H3F3B;SHFM1;RPL35A;ATOX1;EIF1;RPS25;KLF6;RPS29;TOMM7;RPS20;FAU;RPS21;RPS23
GTEX-XUJ4-1826-SM-4BOOU_skin_female_60-69_years	51/949	3.6372e-07	2.92379e-06	1.29298e-06	1.04513e-05	-1.28044	18.9849	RPL4;RPL3;RPL32;RPLP1;RPLP0;RPL8;RPL7;RPS4X;RPS14;RPS16;RPS19;RPL18A;RPL35;RPLP2;RPL38;RPL37;RPS11;RPL39;RPS10;RPS13;MFSD2A;RPS12;RPS9;RPS5;RPL23;RPS6;RPL13A;RPL37A;UBA52;RPL12;GSTP1;RPL11;GATA3;HMGCR;RPS15A;RPS3;GPC2;RPL13;RPL18;RPL41;RPL35A;GNB2L1;EIF1;SLC6A6;TPPP3;RPS28;RPS29;RPS20;FAU;RPS21;RPS23
GTEX-Q2AG-0011-R5A-SM-2HMJH_brain_female_40-49_years	96/2254	2.03002e-07	1.70709e-06	8.62125e-07	7.21991e-06	-1.22769	18.9187	YWHAE;SNAP25;ZCCHC12;APP;ONECUT2;YWHAB;NCAN;COX4I1;CELF4;STMN3;PEBP1;SLC7A11;FNBP1L;COX6A1;HS6ST2;NUDT3;ELAVL3;RGS4;UCHL1;SUMO2;ENC1;MYEOV2;NEFL;PHGDH;NEFM;KIF1A;YWHAG;PEG3;APLP1;H2AFV;SOX11;DYNLL1;TMEM130;SLCO1C1;LARS2;TUBB2B;GAP43;PCP4;COX7A2L;NGFRAP1;SUB1;SCG5;DCX;SPARCL1;MATR3;TAGLN3;SCG2;INA;PFN2;BEX4;MEG3;GRIA2;GPM6A;RTN1;TTYH1;NTM;CRABP1;CRMP1;SLC1A3;ATP1A2;COX7A2;ATXN7L3B;PTN;RTN4;PCDH17;…
GTEX-XQ8I-0926-SM-4BOOF_skin_male_50-59_years	65/1345	3.91776e-07	3.1235e-06	1.43592e-06	1.14795e-05	-1.27699	18.839	RPL4;RPL3;RPL32;RPLP1;RPL8;RPL7;EEF1B2;RPS14;RPS19;RPL18A;RPL35;RPL38;RPL37;RPS11;RPS13;MFSD2A;RPS12;RPS9;HMGCS1;RPS8;RPS5;RPL23;RPS6;RPL13A;FOS;CSNK1E;YWHAZ;EEF1A1;TUBB2A;RPL37A;RPL24;PTMA;RPL12;GSTP1;RPL11;GATA3;HMGCR;ZFP36L1;RPS15A;GPC2;RPL13;RPL15;RPL18;RPS27A;SLC38A2;BTF3;EGR1;RPL41;H3F3B;RPL35A;NSG1;GNB2L1;EIF1;RPS25;TPPP3;KLF6;RPS28;NACA;RPS29;TOMM7;RPS20;FAU;RPS21;RPS24;RPS23
GTEX-U3ZN-0002-SM-3NMDF_blood_female_30-39_years	151/4071	2.16698e-07	1.81182e-06	1.09273e-06	9.00735e-06	-1.21968	18.7157	RPL4;RPL5;RPL3;RPL32;TFRC;ATP5C1;SRP14;RPL8;RPL9;RPL7;ACTG1;EEF1B2;RPS14;CHCHD2;CCND2;RPS16;RPS19;RPL18A;RPL36AL;RPL35;RPL38;RPL37;HMGN2;RPS11;KPNA2;B2M;RPL39;RPS10;RPS13;RPS12;HMGN1;RPS9;RPS8;RPS5;RPL23;RPS6;RPSA;EEF1A1;COX7A2L;NCL;SUB1;SNRPG;VDAC3;SMS;RPL24;SRSF3;SNRPE;ANAPC5;ERH;MATR3;XIST;PFN1;UBA52;PPIA;SRSF7;LY6E;GLO1;ATP5O;UQCRH;ACAT2;ATP5L;LDHB;LDHA;CCNB1;ATP5E;G3BP2;FDFT1;BTF3;RPL41;CBX5…
GTEX-XUJ4-2426-SM-4BOO3_skin_female_60-69_years	58/1149	4.37778e-07	3.44322e-06	1.55942e-06	1.23317e-05	-1.2769	18.6958	RPL4;RPL3;RPL32;RPLP1;RPLP0;RPL8;RPL7;RPS4X;RPS14;RPS16;RPS19;RPL18A;RPL35;RPLP2;RPL38;RPL37;RPS11;RPL39;RPS10;RPS13;MFSD2A;RPS12;RPS9;RPS5;RPS6;RPL13A;RPSA;RPL37A;RPL24;UBA52;RPL12;GSTP1;RPL11;GATA3;ZFP36L1;RPS15A;RPS3;GPC2;RPL13;RPL15;RPL18;RPS27A;BTF3;RPL41;RPL35A;NSG1;EEF2;GNB2L1;SLC6A6;TPPP3;RPS28;FABP5;RPS29;TOMM7;RPS20;FAU;RPS21;RPS23
GTEX-POMQ-0326-SM-2I5FO_heart_female_20-29_years	47/873	1.02246e-06	7.65011e-06	3.30255e-06	2.47734e-05	-1.34439	18.5436	COX7B;SLC25A3;NDUFB6;TFRC;MGST3;COX4I1;NDUFB4;ATP5A1;ATP5C1;ATP5J;UQCR11;ATP5G3;UQCR10;ATP5G2;ATP5O;COX5A;ATP5G1;COX7C;UQCRH;SLC8A1;MYL12A;ATP5L;LDHB;PRDX2;ATP5B;ABLIM1;CCND2;GNG5;CDH2;BSG;CD36;COX8A;MDH1;NDUFA4;NDUFA1;USMG5;NDUFC1;ATP5F1;COX6C;ATP5J2;COX6B1;UQCRQ;NDUFAB1;VDAC3;CYCS;ALDOA;SLC25A4
GTEX-QVJO-0011-R6A-SM-2S1QN_brain_female_60-69_years	118/2972	2.5478e-07	2.10609e-06	1.14034e-06	9.34695e-06	-1.21885	18.5056	EIF4A2;APP;ARL6IP1;STMN2;STMN3;SRP14;FNBP1L;HS6ST2;SLC8A1;ALCAM;KIF5C;KIF5B;MYEOV2;CHGB;APLP1;SOX11;ANK3;ATP1B1;TMEM130;LARS2;PCP4;COX7A2L;NGFRAP1;SUB1;MAP1B;SCG5;MATR3;TAGLN3;SCG2;FKBP3;PFN2;BEX4;MEG3;GRIA2;GPM6A;RTN3;RTN1;TTYH1;MAGED1;GLO1;CRABP1;SLC1A3;ATXN7L3B;RTN4;PCDH17;CALCR;MAP2;G3BP2;CAMTA1;NDN;TSPAN3;GPM6B;SPTBN1;SYT4;CBX5;CADM1;SYT1;CADM2;NSG1;GNAO1;TH;CNTN1;CPE;CALM3;CALM1;CALM2;RNF18…
GTEX-OIZF-1526-SM-3MJGY_stomach_male_60-69_years	49/927	1.0076e-06	7.57778e-06	3.27391e-06	2.46854e-05	-1.33679	18.4584	COX7B;SLC25A3;COX4I1;ATP5C1;ATP5G3;ATP5G2;ATP5G1;COX7C;SLC8A1;CCND2;CDH2;BSG;CD36;COX8A;ATPIF1;USMG5;NDUFC1;ANK3;ATP5F1;ATP5J2;COX6B1;VDAC3;SLC25A4;NDUFB6;MGST3;NDUFB4;ATP5A1;ATP5J;COX7A2;UQCR10;ATP5O;COX5A;UQCRH;MYL12A;ATP5L;LDHB;PRDX2;ATP5B;ABLIM1;GNG5;ATP5E;MDH1;NDUFA5;NDUFA4;NDUFA1;COX6C;UQCRQ;NDUFAB1;CYCS
GTEX-WFG7-0426-SM-4LMK5_pancreas_male_20-29_years	40/687	1.00185e-06	7.55403e-06	3.19757e-06	2.41723e-05	-1.33232	18.4042	RPL5;DDC;RPL12;RPLP0;RPL8;RPL7;EEF1B2;RPS14;RGS2;RPS16;RPL18A;RPL36AL;SEC61G;RPS3;RPL35;RPL13;RPL15;RPL18;RPS27A;RPS13;SLC38A5;RPS12;HSPA8;RPS9;RPL41;NPM1;RPS8;RPS5;RPS6;AKR1A1;RPL13A;RPL35A;RPSA;EEF2;GNB2L1;EEF1A1;RPS25;SST;ALDH1A1;RPL24
GTEX-Q2AG-0011-R10A-SM-2HMLA_brain_female_40-49_years	109/2680	2.58424e-07	2.13018e-06	1.12244e-06	9.22618e-06	-1.20894	18.3379	EIF4A2;APP;ARL6IP1;STMN2;STMN3;STMN4;HS6ST2;NUDT3;RGS4;KIF5C;TUBB3;BASP1;DPYSL2;STMN1;MYEOV2;CHGB;RBFOX2;APLP1;ANK3;CARTPT;ATP1B1;TMEM130;OLFM1;NGFRAP1;SUB1;MAP1B;SCG5;MATR3;TAGLN3;SCG2;PFN2;BEX4;MEG3;GRIA2;GPM6A;RTN3;RTN1;TTYH1;MAGED1;NTM;SLC1A3;ATXN7L3B;NREP;RTN4;MAP2;G3BP2;CAMTA1;SPTBN1;HSPA8;SYT4;SYT1;CADM2;NSG1;GNAO1;GNAS;CNTN1;CALM3;CALM1;CALM2;RNF187;YWHAE;SNAP25;ZCCHC12;YWHAB;NCAN;ELAVL4;…
GTEX-T6MN-0011-R2A-SM-32QOW_brain_male_50-59_years	69/1457	3.48455e-07	2.80882e-06	1.30437e-06	1.05143e-05	-1.23161	18.3138	YWHAE;ZCCHC12;ARL6IP1;COX4I1;STMN2;ELAVL4;CELF4;STMN3;PEBP1;STMN4;COX6A1;ELAVL2;NUDT3;UCHL1;SEPT7;EDNRB;TUBA1A;YWHAQ;TUBB3;KIF5B;DNER;STMN1;MYEOV2;NEFL;PHGDH;NEFM;KIF1A;FGFBP3;RPS10;SLC18A2;HSBP1;APLP1;EN1;SOX11;SLCO1C1;OLFM1;TUBB2B;GAP43;TUBB2A;SUB1;ALDH1A1;DCX;SCG2;INA;BEX4;DDC;NDUFB8;TTYH1;PTN;PCDH17;CST3;CALCR;PTPRZ1;MAP2;SPP1;SNCG;APOE;GPM6B;SNCA;SYT4;MARCKSL1;NDUFA5;SYT1;PCDH9;CADM2;TPPP3;M…
GTEX-QVUS-2826-SM-3GADB_brain_female_60-69_years	85/1964	6.10205e-07	4.68573e-06	2.29442e-06	1.76652e-05	-1.27935	18.3068	YWHAE;SNAP25;ARL6IP1;NCAN;STMN2;ELAVL4;CELF4;STMN3;PEBP1;STMN4;SLC7A11;ZCCHC18;COX6A1;ELAVL2;ELAVL3;RGS4;UCHL1;TUBA1B;SEPT7;TUBA1A;KIF5C;TUBB3;DPYSL2;KIF5B;STMN1;ENC1;MYEOV2;NEFL;PHGDH;KIF1B;NEFM;KIF1A;TSC22D1;APLP1;TMEM130;SLCO1C1;OLFM1;LARS2;TUBB2B;GAP43;NGFRAP1;TUBB2A;SCG5;DCX;TAGLN3;FKBP3;INA;PFN2;BEX4;MEG3;GRIA2;GPM6A;RTN3;NDUFB8;RTN1;TTYH1;NTM;NRXN1;CRMP1;SLC1A3;ATP1A2;PTN;NREP;CST3;PTPRZ1;…
GTEX-X4XY-0226-SM-4E3IZ_skin_male_60-69_years	62/1272	5.61296e-07	4.33296e-06	1.98105e-06	1.53742e-05	-1.26802	18.2506	RPL5;EIF4A1;RPLP1;SLC2A1;RPL8;RND3;RPL9;RPL7;ACTG1;EEF1B2;RBM3;RPS14;CHCHD2;RPL18A;CTSL;RPL35;RPL39;RPS10;RPS13;RPS12;TPI1;TPM4;ANXA2;HMGCS1;RPS8;RPL23;RPS6;CSNK1E;YWHAZ;SLC7A5;TUBB2A;NCL;RPL24;SRSF3;SNRPE;PTMA;PPIA;GLO1;RPL12;MYL12B;LDHA;HNRNPDL;PSMB1;HES1;RPS27A;BTF3;NPM1;H3F3B;CNBP;PDAP1;EIF2S2;EIF1;CCT6A;RPS25;HNRNPK;FABP5;SERBP1;RPL22L1;HNRNPC;RPS21;RAN;RPS24
GTEX-QDT8-0011-R3A-SM-32PKR_brain_female_30-39_years	83/1891	4.78136e-07	3.75054e-06	1.82143e-06	1.42147e-05	-1.24928	18.1812	SNAP25;ZCCHC12;SERPINE2;ARL6IP1;YWHAB;NCAN;STMN2;ELAVL4;CELF4;STMN3;HMGB3;SLC7A11;ELAVL2;HS6ST2;RGS4;UCHL1;SEPT7;SUMO1;YWHAQ;KIF5C;CHL1;DPYSL2;DNER;STMN1;ENC1;NEFL;YWHAG;TSC22D1;HSBP1;H2AFV;SOX11;TMEM130;SLCO1C1;OLFM1;LARS2;TUBB2B;GAP43;SUB1;DCX;SPARCL1;MATR3;TAGLN3;SCG2;INA;PFN2;BEX4;GRIA2;GPM6A;RTN3;RTN1;TTYH1;GLO1;NTM;NRXN1;CRMP1;SLC1A3;ATP1A2;ATXN7L3B;PTN;PCDH17;PTPRZ1;MAP2;CAMTA1;GPM6B;SNCA;…
GTEX-QVJO-1426-SM-2S1QY_brain_female_60-69_years	93/2180	3.06522e-07	2.49145e-06	1.24822e-06	1.01175e-05	-1.21075	18.1588	YWHAE;EIF4A2;SNAP25;ARL6IP1;YWHAB;NCAN;COX4I1;STMN2;ELAVL4;CELF4;STMN3;PEBP1;STMN4;ZCCHC18;SRP14;COX6A1;ELAVL2;ELAVL3;RGS4;UCHL1;HINT1;TUBA1B;KIF5C;DPYSL2;STMN1;ENC1;MYEOV2;NEFL;NEFM;KIF1A;YWHAG;TSC22D1;APLP1;USMG5;CARTPT;DYNLL1;TMEM130;ATP5J2;SLCO1C1;OLFM1;LARS2;TUBB2B;GAP43;NGFRAP1;TUBB2A;MAP1B;SCG5;DCX;TAGLN3;INA;PFN2;BEX4;GRIA2;GPM6A;RTN3;NDUFB8;RTN1;TTYH1;MAGED1;NTM;NRXN1;CRMP1;SLC1A3;ATP1A2…
GTEX-WHPG-0826-SM-3NMBF_heart_male_50-59_years	45/832	1.55291e-06	1.13285e-05	4.82083e-06	3.53447e-05	-1.35564	18.1323	COX7B;SLC25A3;NDUFB6;MGST3;COX4I1;NDUFB4;ATP5A1;ATP5C1;ATP5J;COX7A2;ATP5G3;UQCR10;ATP5O;COX5A;ATP5G1;COX7C;UQCRH;SLC8A1;MYL12A;ATP5L;LDHB;PRDX2;ATP5B;ABLIM1;CDH2;ATP5E;BSG;COX8A;MDH1;NDUFA5;NDUFA4;NDUFA1;USMG5;NDUFC1;SOX11;ATP5F1;COX6C;ATP5J2;COX6B1;UQCRQ;NDUFAB1;VDAC3;CYCS;ALDOA;SLC25A4
GTEX-PVOW-2526-SM-2XCF7_brain_male_40-49_years	110/2717	2.82078e-07	2.30561e-06	1.22069e-06	9.92192e-06	-1.20094	18.1114	EIF4A2;APP;ARL6IP1;STMN2;STMN3;PEBP1;STMN4;HS6ST2;RGS4;KIF5C;TUBB3;BASP1;DPYSL2;STMN1;CHGB;RBFOX2;APLP1;ANK3;CARTPT;ATP1B1;TMEM130;OLFM1;SUB1;MAP1B;SCG5;MATR3;TAGLN3;SCG2;FKBP3;PFN2;BEX4;MEG3;GRIA2;GPM6A;RTN3;RTN1;MAGED1;NTM;ATXN7L3B;NREP;RTN4;MAP2;G3BP2;CAMTA1;HSPA8;SYT4;SYT1;CADM2;GNAO1;AHI1;GNAS;CNTN1;CYCS;CALM3;CALM1;CALM2;RNF187;YWHAE;SNAP25;ZCCHC12;ONECUT2;YWHAB;CELF2;NCAN;ELAVL4;CELF4;ZCCH…
GTEX-UTHO-0011-R4A-SM-3GIJP_brain_male_60-69_years	53/1030	8.0517e-07	6.11845e-06	2.69215e-06	2.05109e-05	-1.28455	18.025	YWHAE;SNAP25;APP;ARL6IP1;NCAN;STMN2;ELAVL4;CELF4;STMN4;COX6A1;ELAVL2;HS6ST2;UCHL1;SEPT7;YWHAQ;KIF5C;KIF5B;DNER;STMN1;ENC1;NEFL;KIF1B;NEFM;KIF1A;APLP1;H2AFV;SOX11;ANK3;OLFM1;GAP43;DCX;TAGLN3;SCG2;BEX4;GRIA2;GPM6A;RTN3;NDUFB8;CALCR;PTPRZ1;MAP2;NNAT;SPP1;NCAM1;GPM6B;CBX5;SYT1;PCDH9;CADM2;GNAO1;FABP7;CALM1;ITM2A
GTEX-X585-3026-SM-46MWF_brain_male_50-59_years	106/2611	4.34648e-07	3.42784e-06	1.79487e-06	1.40792e-05	-1.2299	18.0164	APP;ARL6IP1;STMN2;STMN3;PEBP1;STMN4;SRP14;COX6A1;NUDT3;RGS4;KIF5C;TUBB3;BASP1;DPYSL2;KIF5B;STMN1;BSG;MYEOV2;CHGB;APLP1;CARTPT;TMEM130;OLFM1;NGFRAP1;MAP1B;SCG5;TAGLN3;SCG2;FKBP3;PFN2;BEX4;MEG3;GRIA2;GPM6A;RTN3;RTN1;TTYH1;NTM;SLC1A3;NREP;UQCRH;RTN4;PRDX2;UBB;MAP2;CAMTA1;SYT4;SYT1;CADM2;GNAO1;AHI1;GNAS;CALM3;CALM1;CALM2;RNF187;YWHAE;SNAP25;HSP90AB1;YWHAB;NCAN;COX4I1;ELAVL4;CELF4;ZCCHC18;ELAVL2;ELAVL…
GTEX-RVPU-0011-R10A-SM-2XCAH_brain_male_50-59_years	68/1471	1.01837e-06	7.63905e-06	3.48683e-06	2.60887e-05	-1.29523	17.8707	YWHAE;SNAP25;ARL6IP1;NCAN;COX4I1;STMN2;ELAVL4;CELF4;STMN3;PEBP1;STMN4;COX6A1;ELAVL2;ELAVL3;RGS4;UCHL1;TUBA1B;KIF5C;DPYSL2;STMN1;ENC1;MYEOV2;NEFL;NEFM;KIF1A;APLP1;TMEM130;SLCO1C1;OLFM1;TUBB2B;GAP43;TUBB2A;SCG5;DCX;MATR3;TAGLN3;INA;PFN2;BEX4;MEG3;GRIA2;GPM6A;RTN3;NDUFB8;RTN1;TTYH1;NTM;NRXN1;CRMP1;SLC1A3;PTN;NREP;CST3;CAMTA1;GPM6B;SYT4;SYT1;PCDH9;CADM2;TMA7;COX6C;GNAO1;TPPP3;GNAS;CNTN1;CALM3;CALM2;R…
GTEX-OHPM-0326-SM-33HCA_heart_male_50-59_years	39/687	2.53432e-06	1.79494e-05	7.45387e-06	5.29206e-05	-1.38325	17.824	COX7B;SLC25A3;NDUFB6;MGST3;COX4I1;NDUFB4;ATP5A1;ATP5C1;ATP5J;ATP5G3;UQCR10;ATP5O;COX5A;ATP5G1;COX7C;UQCRH;SLC8A1;ATP5L;LDHB;ATP5B;ABLIM1;CDH2;BSG;CD36;MDH1;NDUFA5;NDUFA4;NDUFA1;USMG5;NDUFC1;ATP5F1;COX6C;ATP5J2;COX6B1;UQCRQ;NDUFAB1;VDAC3;CYCS;SLC25A4
GTEX-OIZH-0126-SM-2HMIS_skin_male_50-59_years	73/1590	4.98872e-07	3.8963e-06	1.8363e-06	1.42889e-05	-1.22252	17.7398	RPL4;RPL3;RPL32;RPLP1;RPLP0;TECR;SLC2A1;DBI;ATP5G2;RPL8;RPL7;EEF1B2;RPS4X;RPS14;HINT1;RPS16;RPS19;RPL18A;RPL35;RPLP2;PHGDH;RPL38;RPL37;RPS11;RPL39;RPS10;RPS13;MFSD2A;RPS12;RPS9;RPS8;RPS5;RPL23;RPS6;EN1;RPL13A;RPSA;DYNLL1;EEF1A1;RPL37A;UBA52;PPIA;GSTP1;RPL11;GATA3;HMGCR;CDC42;RPS15A;PSMB1;RPS3;GPC2;RPL13;HES1;RPL18;RPS27A;SLC38A2;BTF3;RPL41;SHFM1;RPL35A;NSG1;GNB2L1;ATOX1;TPPP3;FABP5;RPS29;FABP7;SE…
GTEX-NL4W-0011-R10A-SM-2I3DY_brain_male_50-59_years	59/1197	7.55147e-07	5.75332e-06	2.57971e-06	1.97058e-05	-1.24619	17.5667	YWHAE;SNAP25;ARL6IP1;NCAN;ELAVL4;CELF4;STMN3;COX6A1;ELAVL2;NUDT3;ELAVL3;RGS4;UCHL1;SEPT7;KIF5C;DPYSL2;ENC1;MYEOV2;NEFL;NEFM;KIF1A;YWHAG;H2AFV;USMG5;DYNLL1;SLCO1C1;OLFM1;LARS2;TUBB2B;GAP43;TUBB2A;DCX;TAGLN3;INA;PFN2;GPM6A;NDUFB8;TTYH1;NTM;NRXN1;CRMP1;SLC1A3;ATP1A2;PTN;NREP;CST3;CALCR;PTPRZ1;MAP2;SPP1;CAMTA1;SYT1;PCDH9;TMA7;GNAO1;FABP7;CALM3;CALM1;RNF187
GTEX-UJMC-0008-SM-4IHKK_skin_male_50-59_years	102/2507	6.90564e-07	5.28889e-06	2.7145e-06	2.06273e-05	-1.23531	17.5238	EIF4A1;SERPINE2;TFRC;HNRNPU;ACTG1;RGS4;ALCAM;TUBB3;KIF5B;STMN1;CFL1;HMGN2;KPNA2;TMSB10;HMGN1;TPM4;F2R;SOX11;ATP5J2;ACLY;NCL;MORF4L2;SNRPG;SMS;SNRPE;ERH;PFN1;PPIA;VCP;MAGED1;GLO1;RTN4;HSP90B1;LDHA;CCNB1;SERPINH1;SLC38A5;HSPA8;CBX5;HSPA5;UBE2C;CBX3;SHFM1;CAV1;FN1;PRRC2C;TBCA;EIF2S2;ZWINT;CCT6A;RPS26;HNRNPK;CDK4;CDK1;CALR;HNRNPC;EIF4G2;YWHAE;TOP2A;ARF1;HMGB2;HMGB3;YBX1;HMGB1;TUBA1B;YWHAQ;CTSL;SEC61G…
GTEX-WVLH-0011-R8A-SM-3MJFC_brain_male_50-59_years	35/560	9.87522e-07	7.46526e-06	3.13814e-06	2.37846e-05	-1.26708	17.5212	NDUFB8;STMN2;ELAVL4;STMN4;PTN;COX6A1;ELAVL2;APOLD1;RGS4;UCHL1;CALCR;SEPT7;TUBA1A;CHL1;TUBB3;KIF5B;DNER;STMN1;SNCG;NEFL;NEFM;FGFBP3;SLC38A5;MFSD2A;SYT4;TMEM130;SLC7A5;TPPP3;TUBB2A;TH;SCG5;GNAS;DCX;ITM2A;INA
GTEX-OHPN-2726-SM-2I5H4_muscle_female_60-69_years	56/1154	2.38553e-06	1.69367e-05	7.3582e-06	5.24969e-05	-1.35068	17.486	COX7B;SLC25A3;HSP90AB1;RPLP1;ATP5C1;YBX1;ATP5G2;ATP5G1;COX7C;CHCHD2;HINT1;RPL38;RPL39;RPS13;CHGB;COX8A;H2AFV;USMG5;NDUFC1;ABCC9;ATP5F1;ATP5J2;COX6B1;VDAC3;ALDOA;PFN2;VCP;NDUFB6;ATP5A1;ATP5J;ATP1A2;UQCR10;ATP5O;COX5A;UQCRH;ATP5B;CALCR;PSMB5;PSMB1;NDUFA5;CNBP;NDUFA1;PDAP1;COX6C;CCT6A;RPS26;H19;RPS25;NACA;UQCRQ;NDUFAB1;TOMM7;CYCS;CALM1;TPT1;RPS23
GTEX-RWS6-0008-SM-47JYV_skin_female_60-69_years	62/1293	9.73253e-07	7.3765e-06	3.28516e-06	2.47064e-05	-1.24903	17.2898	RPL4;RPL5;RPL3;RPL32;CD81;HEXB;RPLP0;RPL7;ACTG1;RPS4X;RPS19;RPL18A;CTSL;FTH1;RPL38;RPL37;RPS11;RPL39;RPS13;RPS12;TPM4;ANXA2;RPS8;RPS5;RPL23;RPS6;TCF12;EN1;RPL13A;ABCC9;RPSA;EEF1A1;RPL37A;RPL24;RPL12;RPL11;THBS1;FSTL1;RTN4;RPS15A;RPS3;WBP5;NDN;RPL13;RPL15;SLC38A2;BTF3;FN1;RPL35A;EEF2;PBX1;GNB2L1;RPS25;CXCL12;RPS29;RPL22L1;RPS20;VIM;EIF4G2;RPS24;TPT1;RPS23
GTEX-XMD1-0826-SM-4AT52_breast_male_60-69_years	74/1661	1.28107e-06	9.43982e-06	4.38708e-06	3.24089e-05	-1.27175	17.2549	RPL5;RPL3;RPL32;HMGB1;FNBP1L;ATP5G2;RPL8;RPL9;RPL7;RPS4X;RPS14;RPS16;RPS19;RPL18A;RPL35;RPLP2;RPL38;RPL37;RPS11;RNF152;RPL39;RPS10;RPS13;RPS12;RPS9;TSC22D1;RPS8;RPS5;RPL23;RPS6;RPL13A;CSNK1E;CLDN5;HNRNPH1;RPL37A;LUC7L3;RPL24;SRSF3;SRSF7;RPL12;RPL11;SLC3A2;GATA3;APOLD1;RPS15A;UBC;RPS3;RPL13;APOD;RPL15;RPL18;RPS27A;RBM39;TCF7L2;JUN;RPL41;CNBP;RPL35A;RSRC2;GNG11;GNB2L1;EIF1;RPS25;KLF6;NFIB;RPS29;TOM…
GTEX-QMR6-0011-R8A-SM-32PKJ_brain_male_50-59_years	138/3664	3.87133e-07	3.10344e-06	1.78825e-06	1.4065e-05	-1.16682	17.2275	EIF4A2;APP;SPARC;ARL6IP1;STMN2;STMN3;HS6ST2;RGS4;ALCAM;CDH2;KIF5C;TUBB3;DPYSL2;STMN1;CHGB;RBFOX2;APLP1;SOX11;ANK3;CARTPT;ATP1B1;TMEM130;OLFM1;COX7A2L;NGFRAP1;MORF4L2;SUB1;MAP1B;SCG5;VDAC3;MATR3;TAGLN3;SCG2;FKBP3;PFN2;BEX4;GRIA2;GPM6A;RTN3;RTN1;TTYH1;MAGED1;GLO1;NTM;CRABP1;SLC1A3;ATXN7L3B;RTN4;PCDH17;LDHB;CALCR;MAP2;G3BP2;CAMTA1;NDN;TSPAN3;GPM6B;SYT4;CBX5;CADM1;SYT1;CADM2;NSG1;TBCA;GNAO1;AHI1;GNAS…
GTEX-WWYW-0011-R5A-SM-3NB3E_brain_female_50-59_years	91/2151	6.09981e-07	4.68573e-06	2.3377e-06	1.7951e-05	-1.20006	17.1727	YWHAE;SNAP25;APP;HSP90AB1;ARL6IP1;ONECUT2;NCAN;CELF4;STMN3;STMN4;SLC7A11;FNBP1L;HS6ST2;NUDT3;ELAVL3;RGS4;UCHL1;CHCHD2;SEPT7;TUBA1A;DPYSL2;DNER;ENC1;MYEOV2;NEFL;PHGDH;NEFM;YWHAG;HSP90AA1;PEG3;APLP1;SOX11;DYNLL1;TMEM130;SLCO1C1;LARS2;TUBB2B;PCP4;COX7A2L;SUB1;SCG5;DCX;MATR3;TAGLN3;SCG2;INA;PFN2;BEX4;MEG3;GRIA2;GPM6A;RTN3;NDUFB6;TTYH1;GLO1;NTM;CRABP1;SLC1A3;ATP1A2;PTN;RTN4;HSPD1;CST3;PTPRZ1;MAP2;NNAT…
GTEX-QLQ7-0526-SM-2I5G3_heart_male_60-69_years	45/835	1.70931e-06	1.24074e-05	5.26373e-06	3.83989e-05	-1.2919	17.1557	COX7B;SLC25A3;NDUFB6;MGST3;COX4I1;NDUFB4;ATP5A1;ATP5C1;ATP5J;COX7A2;ATP5G3;UQCR10;ATP5O;COX5A;ATP5G1;COX7C;UQCRH;SLC8A1;MYL12A;ATP5L;LDHB;PRDX2;ATP5B;ABLIM1;CCND2;CDH2;BSG;CD36;COX8A;MDH1;NDUFA5;NDUFA4;NDUFA1;USMG5;NDUFC1;ANK3;ATP5F1;COX6C;ATP5J2;COX6B1;UQCRQ;NDUFAB1;VDAC3;CYCS;SLC25A4
GTEX-P44H-0011-R5A-SM-2XCEX_brain_male_40-49_years	104/2554	4.99389e-07	3.8963e-06	2.02676e-06	1.56872e-05	-1.17997	17.1212	EIF4A2;APP;ARL6IP1;PEBP1;HS6ST2;RGS4;MYEOV2;APLP1;SOX11;TMEM130;PCP4;COX7A2L;NGFRAP1;SUB1;SCG5;SPARCL1;MATR3;TAGLN3;SCG2;FKBP3;PFN2;BEX4;GRIA2;GPM6A;RTN3;RTN1;TTYH1;GLO1;NTM;SLC1A3;COX7A2;ATXN7L3B;RTN4;LDHB;MAP2;G3BP2;CAMTA1;APOE;TSPAN3;GPM6B;SYT4;CBX5;CADM1;SYT1;CADM2;TMA7;GNAO1;AHI1;TH;CPE;CALM3;CALM1;ITM2A;CALM2;YWHAE;SNAP25;ZCCHC12;ONECUT2;YWHAB;NCAN;CELF4;HMGB3;SLC7A11;HMGB1;ZCCHC18;UCHL1;HI…
GTEX-QMRM-0526-SM-2I5GA_heart_male_50-59_years	45/842	2.13315e-06	1.53314e-05	6.44803e-06	4.64577e-05	-1.30651	17.0603	COX7B;SLC25A3;NDUFB6;MGST3;COX4I1;NDUFB4;ATP5A1;ATP5C1;ATP5J;ATP5G3;UQCR10;ATP5O;COX5A;ATP5G1;COX7C;UQCRH;SLC8A1;ATP5L;LDHB;PRDX2;ATP5B;ABLIM1;CCND2;CDH2;BSG;NCAM1;CD36;COX8A;MDH1;NDUFA5;NDUFA4;NDUFA1;USMG5;NDUFC1;ABCC9;ANK3;ATP5F1;COX6C;ATP5J2;COX6B1;UQCRQ;NDUFAB1;VDAC3;CYCS;SLC25A4
GTEX-QV44-1926-SM-2S1RF_skin_male_50-59_years	62/1303	1.25709e-06	9.28656e-06	4.15638e-06	3.07825e-05	-1.25082	16.9946	RPL4;RPL3;RPL32;RPLP1;TECR;DBI;ATP5G2;RPL8;RPL7;RPS4X;RPS14;RPS16;RPS19;RPL18A;RPL35;RPLP2;RPL38;RPL37;RPS11;RPL39;RPS10;RPS13;SOX4;MFSD2A;RPS12;RPS9;RPS8;RPS5;RPL23;RPS6;EN1;RPL13A;RPL37A;RPL24;GLO1;RPL12;RPL11;GATA3;HMGCR;RPS15A;RPS3;GPC2;RPL13;HES1;RPL18;RPS27A;BTF3;RPL41;SHFM1;RPL35A;GNB2L1;RPS25;FABP5;NFIB;RPS29;FABP7;TOMM7;RPS20;FAU;RPS21;RPS24;RPS23
GTEX-O5YV-0326-SM-2I5H2_heart_female_60-69_years	46/866	1.92895e-06	1.39669e-05	5.89408e-06	4.28901e-05	-1.2899	16.9732	COX7B;SLC25A3;NDUFB8;NDUFB6;MGST3;COX4I1;NDUFB4;ATP5A1;ATP5C1;ATP5J;COX7A2;ATP5G3;UQCR10;ATP5G2;ATP5O;COX5A;ATP5G1;COX7C;UQCRH;SLC8A1;MYL12A;ATP5L;PRDX2;ATP5B;GNG5;CDH2;ATP5E;BSG;NCAM1;RPL39;COX8A;MDH1;NDUFA4;NDUFA1;USMG5;NDUFC1;ATP5F1;COX6C;ATP5J2;COX6B1;RPS26;UQCRQ;NDUFAB1;CYCS;ALDOA;SLC25A4
GTEX-N7MT-0011-R6a-SM-2I3G3_brain_female_60-69_years	88/2083	1.03304e-06	7.70952e-06	3.76141e-06	2.79995e-05	-1.22858	16.9335	YWHAE;SNAP25;ZCCHC12;APP;ONECUT2;NCAN;COX4I1;CELF4;STMN3;SLC7A11;SRP14;HS6ST2;ELAVL3;UCHL1;TUBA1A;KIF5C;DPYSL2;ENC1;MYEOV2;NEFL;PHGDH;NEFM;KIF1A;YWHAG;PEG3;TSC22D1;APLP1;SOX11;TMEM130;SLCO1C1;LARS2;TUBB2B;GAP43;PCP4;COX7A2L;NGFRAP1;TUBB2A;SCG5;DCX;MATR3;TAGLN3;SCG2;INA;PFN2;BEX4;MEG3;GRIA2;GPM6A;RTN1;TTYH1;CRABP1;CRMP1;SLC1A3;ATP1A2;PCDH17;PTPRZ1;MAP2;NNAT;SPP1;CAMTA1;NDN;TCEB2;NCAM1;APOE;TSPAN3;…
GTEX-WL46-0726-SM-3LK5Z_heart_male_50-59_years	39/691	2.9118e-06	2.04246e-05	8.46287e-06	5.95052e-05	-1.32453	16.8834	COX7B;NDUFB8;NDUFB6;COX4I1;NDUFB4;ATP5A1;ATP5C1;ATP5J;ATP5G3;ATP5O;COX5A;NTN1;ATP5G1;COX7C;UQCRH;SLC8A1;MYL12A;ATP5L;PRDX2;ATP5B;CDH2;UBC;BSG;CD34;COX8A;MDH1;NDUFA4;ATPIF1;NDUFA1;USMG5;NDUFC1;COX6C;ATP5J2;COX6B1;UQCRQ;NDUFAB1;CYCS;SLC25A4;ITM2A
GTEX-RU72-0011-R2A-SM-2TF6O_brain_female_50-59_years	47/895	2.0284e-06	1.46145e-05	6.18715e-06	4.47993e-05	-1.28692	16.8693	BEX4;MEG3;SNAP25;RTN3;NDUFB8;ARL6IP1;TTYH1;NCAN;STMN2;ELAVL4;NRXN3;CELF4;STMN3;STMN4;COX6A1;ELAVL2;ELAVL3;UCHL1;PTPRZ1;DPYSL2;KIF5B;DNER;SPP1;CAMTA1;SNCG;NEFL;NEFM;KIF1A;APOE;YWHAG;SLC38A5;SLC18A2;CHGB;MARCKSL1;HSP90AA1;SYT1;PCDH9;CADM2;APLP1;ANK3;TUBB2B;TUBB2A;TH;MAP1B;GNAS;TAGLN3;INA
GTEX-WY7C-0526-SM-3NB3D_heart_male_50-59_years	41/725	1.53114e-06	1.11977e-05	4.71957e-06	3.46894e-05	-1.25984	16.8686	VCP;COX7B;SLC25A3;NDUFB6;MGST3;COX4I1;NDUFB4;ATP5A1;ATP5C1;ATP5J;ATP5G3;UQCR10;ATP5O;COX5A;ATP5G1;COX7C;UQCRH;SLC8A1;MYL12A;ATP5L;LDHB;ATP5B;ABLIM1;CDH2;BSG;NCAM1;COX8A;MDH1;NDUFA4;NDUFA1;USMG5;NDUFC1;ANK3;ATP5F1;COX6C;TUBB4B;COX6B1;UQCRQ;NDUFAB1;CYCS;SLC25A4
GTEX-S32W-1626-SM-4AD6G_cervix uteri_female_50-59_years	46/848	1.09088e-06	8.09974e-06	3.49652e-06	2.60943e-05	-1.22004	16.7494	DYNC1I2;RPL5;ZCCHC12;ARF1;HNRNPU;HMGB1;EEF1B2;RPS4X;RPS16;SEC61G;SUMO2;SH3BP5;NDN;RPL15;HMGN2;RPS11;RPS27A;RPS13;RPS12;HNRNPA0;NPM1;IGFBP5;RPS8;RPS6;NR2F2;MEIS2;PBX1;DNAJA1;CCT6A;EEF1A1;RPS25;PCP4;HNRNPK;CDK4;MORF4L2;CANX;SPARCL1;CTNNB1;RPL24;SRSF3;SNRPE;ERH;PTMA;SRSF7;RPS24;RPS23
GTEX-X4XX-0011-R10B-SM-46MWO_brain_male_60-69_years	112/2855	1.03816e-06	7.72792e-06	4.08045e-06	3.02971e-05	-1.21114	16.6872	EIF4A2;APP;ARL6IP1;STMN2;STMN3;PEBP1;STMN4;SRP14;COX6A1;HS6ST2;NUDT3;RGS4;KIF5C;TUBB3;BASP1;DPYSL2;STMN1;MYEOV2;CHGB;APLP1;ANK3;CARTPT;ATP1B1;TMEM130;OLFM1;NGFRAP1;MORF4L2;SUB1;MAP1B;SCG5;VDAC3;MATR3;TAGLN3;SCG2;PPIA;FKBP3;PFN2;BEX4;MEG3;GRIA2;GPM6A;RTN3;RTN1;NTM;SLC1A3;ATXN7L3B;NREP;RTN4;MAP2;G3BP2;CAMTA1;SYT4;SYT1;CADM2;NR2F1;GNAO1;AHI1;GNAS;CNTN1;CALM3;CALM1;CALM2;RNF187;YWHAE;SNAP25;YWHAB;CEL…
GTEX-S7SF-0001-SM-3K2BE_blood_female_20-29_years	127/3359	1.1229e-06	8.31633e-06	4.60232e-06	3.39131e-05	-1.21773	16.6824	RPL4;RPL5;RPL3;RPL32;TFRC;HNRNPU;RPL8;RPL7;ACTG1;EEF1B2;RPS14;CHCHD2;CCND2;RPS16;RPS19;RPL18A;RPL36AL;RPL35;RPL38;RPL37;RPS11;B2M;RPL39;RPS13;RPS12;HMGN1;RPS9;RPS8;RPS5;RPL23;RPS6;RPSA;EEF1A1;COX7A2L;NCL;SUB1;RPL24;SNRPE;ERH;MATR3;XIST;UBA52;UQCRH;HSP90B1;LDHB;LDHA;CCNB1;G3BP2;BTF3;RPL41;CBX5;UBE2C;CBX3;LY86;PRRC2C;TBCA;EIF2S2;EEF2;ZWINT;GNB2L1;EIF1;RPS25;HNRNPK;NACA;RPS29;CDK1;RPS20;HNRNPC;RPS21…
GTEX-TSE9-0011-R5A-SM-3DB7J_brain_female_60-69_years	66/1440	2.00599e-06	1.44888e-05	6.46551e-06	4.64688e-05	-1.25796	16.5036	YWHAE;SNAP25;ARL6IP1;ONECUT2;NCAN;COX4I1;STMN2;CELF4;PEBP1;STMN4;SRP14;COX6A1;RGS4;UCHL1;ENC1;MYEOV2;NEFL;NEFM;HSP90AA1;APLP1;SOX11;TMEM130;SLCO1C1;TUBB2B;GAP43;PCP4;NGFRAP1;TUBB2A;SCG5;DCX;MATR3;TAGLN3;SCG2;INA;BEX4;MEG3;NDUFB8;TTYH1;CRABP1;SLC1A3;HSPD1;CST3;PTPRZ1;MAP2;NNAT;CCL4;CCL3;CAMTA1;APOE;CKB;SYT4;SHFM1;TMA7;ATP2B1;TBCA;HSPE1;COX6C;MEIS2;FKBP1A;GNAO1;TH;SST;CPE;CALM3;CALM1;CALM2
GTEX-RTLS-0826-SM-2TF5Q_heart_female_60-69_years	26/376	4.18201e-06	2.86458e-05	1.16544e-05	8.07783e-05	-1.32314	16.3868	COX7B;SLC25A3;NDUFB8;COX4I1;ATP5C1;ATP5J;ATP5G3;ATP5O;COX5A;ATP5G1;SLC8A1;MYL12A;ABLIM1;BSG;MDH1;NDUFA1;USMG5;ABCC9;COX6C;ATP5J2;COX6B1;H19;CXCL12;UQCRQ;NDUFAB1;SLC25A4
GTEX-U8XE-0005-SM-3DB8I_blood_male_30-39_years	93/2209	5.529e-07	4.27947e-06	2.14908e-06	1.659e-05	-1.1367	16.3777	RPL4;TOP2A;EIF4A1;ARF1;RPL3;RPL32;TFRC;HEXB;CTSZ;PLEK;HMGB2;SAT1;CTSS;ACTB;EEF1B2;RPS14;CHCHD2;RPS16;RPL18A;CTSL;TMSB4X;SEC61G;FTH1;SUMO2;CFL1;RPLP2;HMGN2;RPS11;KPNA2;B2M;CTSD;RPL39;CTSB;RPS12;COX8A;RPS9;TPI1;H2AFZ;RPS8;RPS5;RPS6;RPL13A;RPSA;ATP5J2;COX6B1;EEF1A1;TYROBP;SNRPG;CKS2;SRSF3;ERH;PABPC1;ALDOA;PFN1;PTMA;UBA52;PCNA;RPL12;GNAI2;ATP5L;MYL12B;CDC42;LDHA;CCNB1;RPS15A;GNG2;GNG5;ATP5E;UBC;CCL4;…
GTEX-SUCS-0326-SM-32PLL_heart_male_70-79_years	49/955	2.33388e-06	1.66104e-05	7.0728e-06	5.05844e-05	-1.25861	16.3216	COX7B;SLC25A3;COX4I1;ATP5C1;ATP5G3;ATP5G1;COX7C;SLC8A1;CHCHD2;CDH2;BSG;COX8A;TPI1;USMG5;NDUFC1;ANK3;ATP1B1;ATP5F1;COX6B1;ALDOA;SLC25A4;VCP;NDUFB6;MGST3;NDUFB4;ATP5A1;ATP5J;COX7A2;UQCR10;ATP5O;COX5A;UQCRH;MYL12A;LDHB;PRDX2;ATP5B;ABLIM1;GNG5;NCAM1;MDH1;HSPA5;NDUFA4;NDUFA1;COX6C;TUBB4B;RPS26;UQCRQ;NDUFAB1;CYCS
GTEX-REY6-2426-SM-48FF5_breast_male_60-69_years	44/816	2.20854e-06	1.58342e-05	6.641e-06	4.76129e-05	-1.24825	16.2562	EIF4A1;SPON1;SPARC;CD81;MGST3;FNBP1L;APOLD1;RTN4;GNAI2;CDC42;RBM3;LDHB;EDNRB;NNAT;KDR;SH3BP5;RPLP2;CD36;TSPAN3;MEST;CCT5;SPTBN1;ABCA1;JUN;IGFBP5;CD93;IDH1;CAV1;ABCC9;CSNK1E;GNG11;GCHFR;FKBP1A;H19;CLDN5;PTPRB;KLF6;HNRNPK;COL4A2;COL4A1;NCL;SERBP1;MYH9;TCF4
GTEX-UJHI-0426-SM-3DB8Y_heart_female_50-59_years	47/904	2.661e-06	1.87556e-05	7.93581e-06	5.60695e-05	-1.26206	16.2008	COX7B;SLC25A3;NDUFB8;NDUFB6;MGST3;COX4I1;NDUFB4;ATP5A1;ATP5C1;ATP5J;UQCR11;ATP5G3;UQCR10;ATP5G2;ATP5O;COX5A;ATP5G1;COX7C;UQCRH;SLC8A1;ATP5L;LDHB;PRDX2;ATP5B;ABLIM1;CDH2;ATP5E;BSG;CD36;COX8A;MDH1;NDUFA5;NDUFA4;NDUFA1;USMG5;NDUFC1;ATP5F1;COX6C;TUBB4B;ATP5J2;COX6B1;UQCRQ;NDUFAB1;VDAC3;CYCS;ALDOA;SLC25A4
GTEX-U3ZH-0326-SM-3DB7A_heart_male_30-39_years	44/827	3.12386e-06	2.18073e-05	9.12437e-06	6.38487e-05	-1.27311	16.1385	COX7B;SLC25A3;NDUFB8;NDUFB6;MGST3;COX4I1;NDUFB4;ATP5A1;ATP5C1;ATP5J;COX7A2;ATP5G3;UQCR10;ATP5O;COX5A;ATP5G1;COX7C;UQCRH;SLC8A1;MYL12A;ATP5L;LDHB;PRDX2;ATP5B;ABLIM1;CCND2;CDH2;BSG;CD36;MDH1;NDUFA5;NDUFA4;NDUFA1;USMG5;NDUFC1;ATP5F1;COX6C;COX6B1;UQCRQ;NDUFAB1;SNURF;VDAC3;CYCS;SLC25A4
GTEX-X261-0226-SM-3NMD2_adipose tissue_male_50-59_years	43/820	5.8347e-06	3.93202e-05	1.61377e-05	0.000108753	-1.33441	16.0818	RPL5;RPL32;RPL12;RPL11;HMGB1;FNBP1L;RPL9;APOLD1;RPL7;RBM3;RPS14;EDNRB;UBC;APOD;CD36;RPL15;RPS11;RNF152;CD34;RPS13;HNRNPA0;BTF3;JUN;CD93;CAV1;RPL35A;RSRC2;EBF3;CSNK1E;GNG11;NR4A2;EEF1A1;RPS25;CLDN5;PTPRB;KLF6;NFIB;RPL24;SRSF3;ANAPC5;TCF4;FAU;RPS23
GTEX-WWYW-3126-SM-3NB39_brain_female_50-59_years	92/2224	1.38035e-06	1.01458e-05	4.97523e-06	3.63853e-05	-1.17958	15.9163	EIF4A2;SNAP25;HSP90AB1;ARL6IP1;YWHAB;NCAN;STMN2;ELAVL4;CELF4;STMN3;PEBP1;STMN4;COX6A1;ELAVL2;NUDT3;ELAVL3;RGS4;UCHL1;TUBA1B;KIF5C;CHL1;TUBB3;BASP1;DPYSL2;STMN1;ENC1;MYEOV2;NEFL;NEFM;KIF1A;YWHAG;CHGB;HSP90AA1;TPI1;TSC22D1;APLP1;CARTPT;DYNLL1;TMEM130;SLCO1C1;OLFM1;LARS2;TUBB2B;GAP43;TUBB2A;MAP1B;SCG5;DCX;TAGLN3;INA;PFN2;GRIA2;GPM6A;RTN3;NDUFB8;RTN1;TTYH1;NTM;NRXN1;CRMP1;SLC1A3;ATXN7L3B;PTN;NREP;PRD…
GTEX-XUJ4-1926-SM-4BOOV_breast_female_60-69_years	45/854	3.09466e-06	2.16552e-05	9.06828e-06	6.36088e-05	-1.2533	15.8992	RPL5;PTPRS;RPL32;RPL11;GATA3;RPL8;RPL7;CST3;RPS4X;RPS14;RPS16;RPS15A;RPS3;RPL35;RPL13;RPL38;APOD;RPL15;RPL37;PROM1;RPS11;RPS27A;RPS13;RPS12;TCF7L2;RPS9;RPL41;RPS8;RPL23;RPS6;RPL13A;RPL35A;GNB2L1;EEF1A1;RPS25;NFIB;RPS29;RPL37A;TOMM7;RPL24;RPS20;FAU;RPS21;RPS24;RPS23
GTEX-XV7Q-1826-SM-4BRUV_skin_female_40-49_years	64/1391	2.57116e-06	1.81662e-05	8.0741e-06	5.69088e-05	-1.23095	15.8437	RPL4;RPL5;RPL3;RPL32;RPLP1;RPL8;RPL9;RPL7;EEF1B2;RPS4X;RPS14;RPS16;RPS19;RPL18A;RPL35;RPLP2;RPL38;RPL37;RPS11;RPL39;RPS10;RPS13;MFSD2A;RPS12;RPS9;RPS8;RPS5;RPL23;RPS6;F2R;RPL13A;RPSA;FOS;SNHG11;RPL37A;RPL24;RPL12;RPL11;GATA3;RPS15A;RPS3;GPC2;RPL13;CCL2;HES1;RPL15;RPL18;RPS27A;SLC38A2;RPL41;H3F3B;RPL35A;GNB2L1;RPS25;TPPP3;RPS28;RPS29;FABP7;TOMM7;RPS20;FAU;RPS21;RPS24;RPS23
GTEX-T2IS-2026-SM-4DM6W_ovary_female_20-29_years	116/3056	3.21738e-06	2.24065e-05	1.1709e-05	8.09639e-05	-1.25245	15.8397	RPL4;EIF4A2;RPL5;RPL3;SERPINE2;RPL32;SRP14;RPL8;HS6ST2;RPL7;RPS14;RPS16;RPS19;RPL18A;RPL36AL;RPL35;RPL38;RPL37;HMGN2;RPS11;TMSB10;RPL39;RPS10;RPS13;SOX4;RPS12;HMGN1;DDX17;RPS9;RBFOX2;IGFBP5;RPS8;RPS5;RPL23;RPS6;RPSA;CSNK1E;SEPP1;EEF1A1;COX7A2L;SMS;RPL24;SRSF3;SNRPE;ANAPC5;XIST;UBA52;SRSF7;NREP;ZFP36L1;HNRNPDL;KCNQ1OT1;NDN;BTF3;EGR1;JUN;RPL41;H3F3B;NR2F1;NR2F2;TBCA;EEF2;GNG11;GNB2L1;NR4A2;SLC6A6;R…
GTEX-PWOO-0526-SM-2S1Q3_heart_female_40-49_years	35/605	5.56515e-06	3.76777e-05	1.51889e-05	0.000103073	-1.30896	15.8371	VCP;COX7B;SLC25A3;ATP5A1;ATP5C1;ATP5J;ATP5G3;UQCR10;ATP5O;COX5A;ATP5G1;COX7C;UQCRH;SLC8A1;MYL12A;ATP5L;HSP90B1;ATP5B;ABLIM1;CCND2;CDH2;NCAM1;MDH1;HSPA5;NDUFA4;NDUFA1;USMG5;ANK3;ATP5F1;COX6C;TUBB4B;UQCRQ;NDUFAB1;CYCS;SLC25A4
GTEX-XYKS-0002-SM-4BRWN_blood_female_60-69_years	144/3959	1.52683e-06	1.11942e-05	6.44779e-06	4.64577e-05	-1.17384	15.7204	RPL4;RPL5;RPL32;TFRC;HNRNPU;SRP14;RPL9;ACTB;NUDT3;ACTG1;EEF1B2;CHCHD2;CCND2;RPS16;RPS19;RPL36AL;RPL35;RPL38;RPL37;HMGN2;KPNA2;B2M;TMSB10;RPS13;HMGN1;RPS8;RPL23;RPS6;RPSA;EEF1A1;LARS2;ACLY;NCL;SUB1;SNRPG;SMS;RPL24;SRSF3;SNRPE;ERH;XIST;PFN1;PPIA;SRSF7;LY6E;VCP;GLO1;ACAT2;ATP5L;LDHB;LDHA;CCNB1;ATP5E;PRDX1;G3BP2;FDFT1;BTF3;CBX5;UBE2C;CBX3;SHFM1;LY86;TMA7;PRRC2C;TBCA;EIF2S2;ZWINT;GNB2L1;CCT6A;RPS25;HN…
GTEX-QEG4-0426-SM-33HC3_heart_male_30-39_years	50/1013	5.40721e-06	3.66936e-05	1.53371e-05	0.000103837	-1.29411	15.6947	COX7B;SLC25A3;COX4I1;ATP5C1;ATP5G3;ATP5G2;ATP5G1;COX7C;SLC8A1;CCND2;CDH2;BSG;CD36;USMG5;NDUFC1;ABCC9;ATP5F1;ATP5J2;COX6B1;VDAC3;ALDOA;SLC25A4;FKBP3;NDUFB8;NDUFB6;MGST3;NDUFB4;ATP5A1;ATP5J;COX7A2;UQCR10;ATP5O;COX5A;UQCRH;MYL12A;ATP5L;LDHB;PRDX2;ATP5B;ABLIM1;GNG5;MDH1;NDUFA5;NDUFA4;CNBP;NDUFA1;COX6C;UQCRQ;NDUFAB1;CYCS
GTEX-R55E-0011-R9A-SM-2TC6C_brain_male_20-29_years	74/1687	2.26814e-06	1.6182e-05	7.422e-06	5.28229e-05	-1.20597	15.6735	YWHAE;SNAP25;ZCCHC12;APP;STMN2;ELAVL4;STMN3;STMN4;ELAVL2;NUDT3;ELAVL3;UCHL1;TUBA1B;SEPT7;TUBA1A;TUBB3;DPYSL2;KIF5B;DNER;STMN1;NEFL;NEFM;KIF1A;YWHAG;SLC18A2;PEG3;HSBP1;APLP1;SOX11;ANK3;CARTPT;ATP1B1;TMEM130;SEPP1;TUBB2B;NGFRAP1;TUBB2A;MAP1B;SCG5;DCX;TAGLN3;SCG2;INA;PFN2;BEX4;DYNC1I2;RTN3;TTYH1;NTM;CRABP1;RTN4;PCDH17;PGRMC1;CALCR;PTPRZ1;CCL4;SPP1;CCL3;CAMTA1;SNCG;NCAM1;GPM6B;FDFT1;MARCKSL1;PCDH9;CA…
GTEX-R55G-0526-SM-2TC5O_heart_female_40-49_years	45/868	4.7203e-06	3.21819e-05	1.33553e-05	9.14806e-05	-1.27469	15.6323	VCP;COX7B;SLC25A3;NDUFB6;ATP5A1;ATP5C1;ATP5J;ATP5G3;UQCR10;NREP;ATP5O;COX5A;ATP5G1;COX7C;UQCRH;SLC8A1;ATP5L;LDHB;PRDX2;ATP5B;ABLIM1;CDH2;ATP5E;BSG;NCAM1;CD36;COX8A;HSPA8;TPI1;MDH1;NDUFA1;USMG5;NDUFC1;ATP5F1;TUBB4B;ATP5J2;COX6B1;CXCL12;UQCRQ;NDUFAB1;VDAC3;CYCS;CALR;ALDOA;SLC25A4
GTEX-QVJO-0011-R10A-SM-2S1QJ_brain_female_60-69_years	110/2814	1.5875e-06	1.15519e-05	5.99486e-06	4.3515e-05	-1.17024	15.6266	EIF4A2;APP;ARL6IP1;STMN2;STMN3;PEBP1;STMN4;HS6ST2;RGS4;KIF5C;BASP1;DPYSL2;STMN1;MYEOV2;CHGB;RBFOX2;APLP1;ANK3;CARTPT;ATP1B1;TMEM130;OLFM1;COX7A2L;NGFRAP1;MORF4L2;SUB1;MAP1B;SCG5;SMS;MATR3;TAGLN3;FKBP3;PFN2;BEX4;MEG3;GRIA2;GPM6A;RTN3;RTN1;MAGED1;GLO1;NTM;SLC1A3;ATXN7L3B;NREP;RTN4;MAP2;G3BP2;CAMTA1;GPM6B;SYT4;SYT1;CADM2;GNAO1;AHI1;GNAS;CNTN1;CALM3;CALM1;CALM2;RNF187;YWHAE;SNAP25;YWHAB;CELF2;NCAN;EL…
GTEX-Q2AG-0011-R7A-SM-2HMJP_brain_female_40-49_years	61/1314	3.41359e-06	2.37163e-05	1.03827e-05	7.2307e-05	-1.2344	15.5383	YWHAE;SNAP25;APP;ONECUT2;NCAN;STMN3;STMN4;ELAVL2;ELAVL3;RGS4;SEPT7;DPYSL2;DNER;ENC1;MYEOV2;NEFL;NEFM;KIF1A;PEG3;APLP1;H2AFV;SOX11;ANK3;ATP1B1;SLCO1C1;PCP4;SCG5;DCX;TAGLN3;SCG2;INA;BEX4;MEG3;GRIA2;GPM6A;TTYH1;CRABP1;SLC1A3;PTN;RTN4;CST3;PTPRZ1;NNAT;SPP1;CAMTA1;NCAM1;CKB;GPM6B;MARCKSL1;SYT1;PCDH9;CADM2;ATP2B1;MEIS2;GNAO1;SYT11;SST;CALM3;CALM1;ITM2A;CALM2
GTEX-P44H-0011-R1A-SM-3NM8J_brain_male_40-49_years	93/2295	2.8728e-06	2.01996e-05	9.80216e-06	6.84275e-05	-1.2156	15.5114	YWHAE;SNAP25;APP;ARL6IP1;YWHAB;NCAN;STMN2;ELAVL4;STMN3;PEBP1;STMN4;COX6A1;HS6ST2;ELAVL3;UCHL1;SEPT7;TUBA1A;YWHAQ;DPYSL2;DNER;ENC1;MYEOV2;NEFL;PHGDH;NEFM;KIF1A;FGFBP3;YWHAG;APLP1;SOX11;ANK3;DYNLL1;TMEM130;YWHAZ;SLCO1C1;OLFM1;TUBB2B;GAP43;NGFRAP1;TUBB2A;SUB1;SCG5;DCX;MATR3;TAGLN3;PFN2;BEX4;DYNC1I2;GRIA2;GPM6A;RTN3;NDUFB8;RTN1;NDUFB6;TTYH1;NTM;NRXN1;CRMP1;SLC1A3;PTN;PCDH17;CST3;PGRMC1;PTPRZ1;MAP2;NN…
GTEX-TMMY-1126-SM-4DXSX_esophagus_female_40-49_years	83/1965	2.24285e-06	1.60408e-05	7.55867e-06	5.35344e-05	-1.18403	15.4016	TOP2A;EIF4A1;SLC25A3;TFRC;HNRNPU;ATP5C1;HMGB3;DBI;ATP5G3;HMGB1;HS6ST2;EEF1B2;CHCHD2;HINT1;TUBA1B;YWHAQ;SUMO2;KPNA2;RPS10;HMGN1;TPI1;ANXA2;HMGCS1;H2AFZ;USMG5;ATP5F1;YWHAZ;SLC7A5;ACLY;NCL;SNRPG;CKS2;SNRPE;ERH;PTMA;PPIA;VCP;PCNA;GSTP1;UQCR11;HMGCR;LRP8;SLC7A1;ACAT2;HSPD1;MYL12B;LDHA;CCNB1;PSMB5;PRDX1;PSMB1;CCT5;FDFT1;BTF3;HSPA8;NPM1;UBE2C;CBX3;IDH1;SHFM1;TMA7;PDAP1;HN1;TBCA;HSPE1;EIF2S2;TUBB4B;HNRNP…
GTEX-T5JC-0011-R2A-SM-32PLZ_brain_male_20-29_years	56/1175	4.1052e-06	2.82523e-05	1.21178e-05	8.33955e-05	-1.22445	15.1871	APP;COX4I1;STMN2;STMN4;COX6A1;COX7C;ELAVL2;NUDT3;ELAVL3;RGS4;UCHL1;SEPT7;TUBA1A;YWHAQ;TUBB3;DPYSL2;KIF5B;DNER;STMN1;MYEOV2;NEFL;PHGDH;NEFM;KIF1A;YWHAG;SLC18A2;APLP1;ATP1B1;TUBB2B;GAP43;TUBB2A;SCG2;INA;DYNC1I2;DDC;TTYH1;CRABP1;COX7A2;CST3;PTPRZ1;MAP2;SPP1;SNCG;NCAM1;APOE;GPM6B;SNCA;MARCKSL1;PCDH9;CADM2;GNAO1;TPPP3;TH;SYT11;TOMM7;CALM3
GTEX-N7MS-0011-R7a-SM-2HMKN_brain_male_60-69_years	51/1027	3.65059e-06	2.53026e-05	1.07224e-05	7.44949e-05	-1.20996	15.1494	YWHAE;ONECUT2;NCAN;COX4I1;STMN3;STMN4;COX6A1;ELAVL3;RGS4;SEPT7;KIF5C;KIF5B;MYEOV2;NEFL;NEFM;KIF1A;FGFBP3;APLP1;H2AFV;SOX11;SLCO1C1;TUBB2B;PCP4;DCX;TAGLN3;SCG2;INA;GPM6A;NDUFB8;TTYH1;CRABP1;SLC1A3;ATP1A2;PTN;CST3;PTPRZ1;NNAT;CAMTA1;APOE;CKB;GPM6B;SPTBN1;PCDH9;CADM2;ATP2B1;MEIS2;GNAO1;TPPP3;SST;CALM3;CALM1
GTEX-PWO3-0011-R1A-SM-2I5EW_brain_female_60-69_years	43/820	5.8347e-06	3.93202e-05	1.61377e-05	0.000108753	-1.25296	15.1003	YWHAE;GPM6A;NDUFB8;ARL6IP1;TTYH1;NCAN;ELAVL4;SLC1A3;DBI;ATP1A2;SLC7A11;PTN;COX6A1;NUDT3;CST3;RGS4;SEPT7;PTPRZ1;KIF5C;DPYSL2;KIF5B;ENC1;SPP1;MYEOV2;NEFL;KIF1B;KIF1A;GPM6B;SPTBN1;PCDH9;CADM2;LY86;TMA7;H2AFV;SLCO1C1;OLFM1;TUBB2B;FABP7;TOMM7;DCX;CNTN1;CPE;PFN2
GTEX-QMR6-0011-R4A-SM-32PKU_brain_male_50-59_years	55/1154	5.03525e-06	3.42491e-05	1.45763e-05	9.91458e-05	-1.23781	15.1	YWHAE;SNAP25;APP;ARL6IP1;NCAN;ELAVL4;STMN4;SLC7A11;HMGB1;SEPT7;YWHAQ;KIF5C;DPYSL2;KIF5B;DNER;STMN1;ENC1;MYEOV2;NEFL;NEFM;FGFBP3;APLP1;H2AFV;SOX11;ANK3;CARTPT;SLCO1C1;OLFM1;GAP43;DCX;MATR3;PFN2;BEX4;DYNC1I2;GRIA2;GPM6A;TTYH1;SLC1A3;PTN;CALCR;PTPRZ1;SPP1;GPM6B;SPTBN1;MARCKSL1;SYT1;PCDH9;CADM2;TPPP3;SYT11;SST;CNTN1;CPE;ITM2A;CALM2
GTEX-TMZS-0126-SM-3DB9Q_skin_male_60-69_years	51/1036	4.66415e-06	3.18735e-05	1.34281e-05	9.17642e-05	-1.22186	14.999	RPL4;RPL3;RPL32;RPLP1;RPL8;RPS4X;RPS14;RPS16;RPS19;RPL18A;RPL35;RPLP2;RPL38;RPL37;RPS11;RPL39;RPS10;RPS13;MFSD2A;RPS12;RPS9;RPS8;RPS5;RPS6;EN1;RPL13A;DYNLL1;SNHG11;RPL37A;RPL24;UBA52;RPL12;RPL11;GATA3;RPS15A;RPS3;GPC2;RPL13;RPL18;RPS27A;RPL41;RPL35A;GNB2L1;TPPP3;RPS28;RPS29;FABP7;TOMM7;RPS20;FAU;RPS21
GTEX-T2IS-1526-SM-32QPR_breast_female_20-29_years	73/1715	7.7497e-06	5.17475e-05	2.29259e-05	0.000152387	-1.26086	14.8376	RPL5;RBM25;RPL3;RPLP0;HMGB1;FNBP1L;RPL8;RPL7;ACTG1;EEF1B2;RBM3;RPS4X;RPS14;YWHAQ;RPL35;RPL39;RPS10;RPS13;SOX4;HMGN1;RPS9;TPM4;RPS8;RPS5;RPS6;RPL13A;CSNK1E;EEF1A1;SMS;MYH9;RPL24;SRSF3;XIST;PTMA;SRSF7;LY6E;RPL12;RPL11;SLC3A2;GATA3;PTN;ZFP36L1;CALCR;RPS15A;HNRNPDL;CCL2;RPL15;PROM1;RPL18;RPS27A;BTF3;EGR1;JUN;RPL41;H3F3B;HSPA5;CBX3;CNBP;RPL35A;RSRC2;EEF2;GNB2L1;EIF1;RPS25;KLF6;HNRNPK;NFIB;NACA;CD9;HNR…
GTEX-SE5C-0626-SM-2XCDV_heart_female_40-49_years	46/906	6.35522e-06	4.27293e-05	1.75918e-05	0.000118278	-1.23366	14.7623	COX7B;SLC25A3;NDUFB6;MGST3;COX4I1;NDUFB4;ATP5A1;ATP5C1;ATP5J;COX7A2;ATP5G3;UQCR10;ATP5O;COX5A;ATP5G1;COX7C;UQCRH;SLC8A1;MYL12A;ATP5L;LDHB;PRDX2;ATP5B;ABLIM1;CCND2;CDH2;BSG;NCAM1;CD36;COX8A;HSPA8;MDH1;NDUFA5;NDUFA4;NDUFA1;USMG5;NDUFC1;ATP5F1;COX6C;COX6B1;SLC6A6;UQCRQ;NDUFAB1;VDAC3;CYCS;SLC25A4
GTEX-U3ZN-1426-SM-3DB87_heart_female_30-39_years	49/992	6.61428e-06	4.43689e-05	1.84024e-05	0.000123444	-1.22962	14.6648	COX7B;SLC25A3;COX4I1;ATP5C1;ATP5G3;ATP5G1;COX7C;SLC8A1;CDH2;BSG;CD36;USMG5;NDUFC1;ABCC9;ANK3;ATP5F1;COX6B1;SNURF;VDAC3;ALDOA;SLC25A4;NDUFB6;MGST3;NDUFB4;ATP5A1;ATP5J;COX7A2;UQCR11;UQCR10;ATP5O;COX5A;UQCRH;MYL12A;ATP5L;LDHB;PRDX2;ATP5B;ABLIM1;GNG5;NCAM1;MDH1;NDUFA5;NDUFA4;NDUFA1;COX6C;TUBB4B;UQCRQ;NDUFAB1;CYCS
GTEX-RVPV-0008-SM-47JYW_skin_male_60-69_years	99/2510	4.16318e-06	2.85839e-05	1.40603e-05	9.58599e-05	-1.1785	14.6007	EIF4A1;SERPINE2;TFRC;HNRNPU;ACTG1;CHCHD2;ALCAM;TUBB3;FTH1;CFL1;HMGN2;KPNA2;TMSB10;HMGN1;TPM4;ATP5J2;LARS2;ACLY;NCL;MORF4L2;SNRPG;SMS;SNRPE;ERH;PFN1;PPIA;VCP;MAGED1;GLO1;HSP90B1;LDHA;CCNB1;PRDX1;G3BP2;SERPINH1;SLC38A2;HSPA8;HSPA5;UBE2C;CBX3;SHFM1;CAV1;FN1;PRRC2C;TBCA;EIF2S2;GNG11;ZWINT;CCT6A;RPS26;HNRNPK;CDK4;CDK1;CALR;HNRNPC;EIF4G2;TOP2A;ARF1;HEXB;HMGB2;HMGB3;YBX1;HMGB1;TUBA1B;SUMO1;YWHAQ;CTSL;SE…
GTEX-WFG7-0826-SM-3GIKU_heart_male_20-29_years	34/589	7.94384e-06	5.28021e-05	2.09895e-05	0.000140475	-1.23779	14.5356	COX7B;SLC25A3;NDUFB6;ATP5A1;ATP5C1;ATP5J;ATP5G3;ATP5O;COX5A;NTN1;ATP5G1;COX7C;UQCRH;SLC8A1;ATP5L;SLC6A4;LDHB;ATP5B;ABLIM1;CDH2;CD36;MDH1;NDUFA5;NDUFA4;NDUFA1;USMG5;NDUFC1;ATP5F1;COX6C;COX6B1;NDUFAB1;VDAC3;CYCS;SLC25A4
GTEX-T5JC-0626-SM-3NMA6_muscle_male_20-29_years	47/959	1.26e-05	8.24369e-05	3.30719e-05	0.000216376	-1.27731	14.4104	COX7B;SLC25A3;NDUFB8;NDUFB6;MGST3;COX4I1;NDUFB4;ATP5A1;ATP5C1;ATP5J;ATP5G3;UQCR10;ATP5G2;ATP5O;COX5A;ATP5G1;COX7C;UQCRH;MYL12A;ATP5L;PRDX2;ATP5B;CHCHD2;PSMB5;ATP5E;COX8A;TPI1;MDH1;NDUFA5;NDUFA4;CNBP;NDUFA1;USMG5;NDUFC1;ATP5F1;COX6C;ATP5J2;COX6B1;UQCRQ;NDUFAB1;TOMM7;VDAC3;CYCS;ALDOA;SLC25A4;FKBP3;TPT1
GTEX-R55C-0326-SM-3GAF1_heart_male_40-49_years	36/659	1.43689e-05	9.33821e-05	3.62406e-05	0.000236049	-1.28903	14.3733	COX7B;SLC25A3;NDUFB6;MGST3;COX4I1;NDUFB4;ATP5A1;ATP5C1;ATP5J;ATP5G3;ATP5O;COX5A;ATP5G1;COX7C;UQCRH;SLC8A1;MYL12A;ATP5L;LDHB;ATP5B;ABLIM1;CDH2;BSG;CD36;MDH1;NDUFA5;NDUFA4;NDUFA1;ATP5F1;COX6C;ATP5J2;COX6B1;NDUFAB1;VDAC3;CYCS;SLC25A4
GTEX-R45C-0926-SM-3GAD4_heart_female_60-69_years	30/504	1.52385e-05	9.79427e-05	3.78138e-05	0.000245202	-1.28896	14.2968	COX7B;SLC25A3;NDUFB8;NDUFB6;COX4I1;NDUFB4;ATP5C1;ATP5J;ATP5G3;UQCR10;ATP5O;COX5A;ATP5G1;COX7C;UQCRH;SLC8A1;CDH2;ATP5E;BSG;MDH1;NDUFA1;USMG5;NDUFC1;COX6C;ATP5J2;COX6B1;RPS28;UQCRQ;NDUFAB1;SLC25A4
GTEX-QDVJ-1226-SM-48U1V_pancreas_male_50-59_years	37/677	1.08024e-05	7.09939e-05	2.79713e-05	0.000184244	-1.24596	14.2485	DDC;RPL3;ONECUT2;RPL12;RPLP0;RPL8;RPL9;EEF1B2;RPS16;RPS19;RPL18A;RPL36AL;ENC1;SPP1;RPS3;RPL35;RPL13;RPL38;PROM1;RPL18;RPS27A;SLC38A5;RPS12;RPS9;RPL41;RPS5;RPS6;AKR1A1;RPL13A;RPL35A;RPSA;EEF2;GNB2L1;SST;RPL37A;RPL24;AGRN
GTEX-QMRM-1226-SM-447C6_colon_male_50-59_years	62/1350	3.97601e-06	2.74675e-05	1.19828e-05	8.26617e-05	-1.14318	14.2157	TOP2A;COX7B;SLC25A3;COX4I1;CTSZ;ATP5C1;HMGB3;DBI;ATP5G3;COX6A1;ATP5G1;COX7C;CHCHD2;HINT1;RPL36AL;SEC61G;BSG;CFL1;KPNA2;COX8A;HMGCS1;H2AFZ;USMG5;ATP5F1;ATP5J2;COX6B1;LARS2;SNRPG;CKS2;ERH;PTMA;PPIA;DDC;PCNA;MGST3;ATP5A1;ATP5J;COX7A2;UQCR10;HMGCR;ATP5O;COX5A;ACAT2;ATP5L;ATP5B;CCNB1;ATP5E;PROM1;FDFT1;UBE2C;IDH1;NDUFA1;HSPE1;COX6C;TUBB4B;HNRNPAB;ZWINT;CENPF;UQCRQ;NDUFAB1;CDK1;CYCS
GTEX-T2IS-3026-SM-32QPM_brain_female_20-29_years	93/2313	3.98175e-06	2.74675e-05	1.32388e-05	9.08961e-05	-1.14082	14.1847	EIF4A2;SNAP25;ZCCHC12;ARL6IP1;YWHAB;NCAN;STMN2;ELAVL4;CELF4;STMN3;PEBP1;STMN4;COX6A1;ELAVL2;HS6ST2;ELAVL3;RGS4;UCHL1;HINT1;TUBA1B;SUMO1;KIF5C;CHL1;TUBB3;BASP1;STMN1;ENC1;NEFL;NEFM;KIF1A;YWHAG;CHGB;RBFOX2;TSC22D1;HSBP1;APLP1;CARTPT;TMEM130;YWHAZ;SLCO1C1;OLFM1;GAP43;NGFRAP1;TUBB2A;SUB1;MAP1B;SCG5;DCX;TAGLN3;SCG2;FKBP3;INA;PFN2;BEX4;MEG3;GRIA2;GPM6A;RTN3;NDUFB8;RTN1;TTYH1;NTM;NRXN1;NRXN3;CRMP1;ATXN7…
GTEX-QDT8-0011-R4A-SM-32PKM_brain_female_30-39_years	71/1660	8.92907e-06	5.90817e-05	2.59529e-05	0.000171336	-1.21622	14.14	YWHAE;SNAP25;ZCCHC12;ARL6IP1;NCAN;ELAVL4;STMN3;STMN4;SLC7A11;HMGB1;ELAVL2;UCHL1;SEPT7;YWHAQ;KIF5C;DPYSL2;KIF5B;DNER;STMN1;ENC1;NEFL;PHGDH;KIF1B;NEFM;FGFBP3;YWHAG;H2AFV;SOX11;ANK3;SLCO1C1;OLFM1;GAP43;SUB1;DCX;MATR3;SCG2;PFN2;BEX4;GRIA2;GPM6A;RTN3;RTN1;TTYH1;NTM;NRXN1;CRMP1;SLC1A3;ATP1A2;PTN;PCDH17;CST3;PGRMC1;PTPRZ1;MAP2;NNAT;GPM6B;MARCKSL1;CBX5;NDUFA5;CADM1;SYT1;PCDH9;CADM2;GNAO1;AHI1;SYT11;CNTN1…
GTEX-T2IS-0011-R2A-SM-32QPF_brain_female_20-29_years	60/1324	8.69297e-06	5.76502e-05	2.44551e-05	0.000162182	-1.21058	14.1069	APP;ARL6IP1;COX4I1;STMN2;ELAVL4;STMN4;COX6A1;ELAVL2;NUDT3;RGS4;UCHL1;SEPT7;YWHAQ;KIF5B;DNER;STMN1;MYEOV2;NEFL;NEFM;KIF1A;SLC18A2;HSBP1;APLP1;EN1;SOX11;TUBB2B;GAP43;NGFRAP1;ALDH1A1;INA;BEX4;DYNC1I2;DDC;NDUFB8;TTYH1;MGST3;CRABP1;COX7A2;PTN;CST3;CALCR;PTPRZ1;MAP2;SPP1;CCL3;SNCG;APOE;GPM6B;SNCA;MARCKSL1;NDUFA5;SYT1;PCDH9;CADM2;LY86;TPPP3;MARCKS;TH;CNTN1;ITM2A
GTEX-UJMC-0526-SM-3GAE3_heart_male_50-59_years	43/852	1.48853e-05	9.60876e-05	3.81062e-05	0.000246004	-1.26013	14.0066	COX7B;SLC25A3;NDUFB6;MGST3;COX4I1;NDUFB4;ATP5A1;ATP5C1;ATP5J;COX7A2;ATP5G3;UQCR10;ATP5O;COX5A;ATP5G1;COX7C;UQCRH;SLC8A1;MYL12A;ATP5L;LDHB;PRDX2;ATP5B;ABLIM1;CDH2;BSG;MDH1;NDUFA5;NDUFA4;CNBP;NDUFA1;H2AFV;USMG5;NDUFC1;ATP5F1;COX6C;COX6B1;UQCRQ;NDUFAB1;VDAC3;CYCS;ALDOA;SLC25A4
GTEX-W5X1-0008-SM-4LMKA_skin_female_40-49_years	47/955	1.13177e-05	7.42136e-05	2.99669e-05	0.000196502	-1.22952	14.0032	RPL4;RPL5;RPL3;SERPINE2;RPL32;RPL12;HEXB;RPL11;RPLP0;THBS1;FSTL1;RPL7;EEF1B2;RPS4X;RPS15A;RPS19;CTSL;FTH1;SERPINH1;RPS3;WBP5;NDN;RPL38;RPL15;RPL37;CTSB;RUNX1T1;TPM4;RPS8;RPL23;FN1;RPL13A;SULF1;EEF2;PBX1;GNB2L1;EEF1A1;MARCKS;CXCL12;CDK4;MORF4L2;RPL37A;RPL22L1;CALR;RPS24;TPT1;RPS23
GTEX-UJHI-1526-SM-3DB99_skin_female_50-59_years	65/1470	7.84595e-06	5.22705e-05	2.26059e-05	0.000150603	-1.1845	13.9245	RPL4;RPL3;RPL32;RPLP1;RPLP0;TECR;RPL8;RPL7;EEF1B2;RPS4X;RPS14;RPS16;RPS19;RPL18A;RPL35;RPLP2;RPL38;RPL37;RPS11;RPL39;RPS10;RPS13;MFSD2A;RPS12;RPS9;RPS8;RPS5;RPL23;RPS6;EN1;RPL13A;CSNK1E;DYNLL1;RPL37A;RPL24;UBA52;GLO1;RPL12;GSTP1;RPL11;GATA3;HMGCR;ZFP36L1;RPS15A;RPS3;GPC2;RPL13;HES1;RPL18;RPS27A;BTF3;JUN;RPL41;RPL35A;NSG1;GNB2L1;RPS28;FABP5;NACA;RPS29;RPS20;FAU;RPS21;RPS24;RPS23
GTEX-WHWD-0326-SM-3LK6L_heart_male_50-59_years	37/688	1.53888e-05	9.8691e-05	3.86793e-05	0.000249153	-1.23002	13.631	COX7B;SLC25A3;NDUFB6;COX4I1;NDUFB4;ATP5A1;ATP5C1;ATP5J;ATP5G3;ATP5O;COX5A;NTN1;ATP5G1;COX7C;UQCRH;SLC8A1;ATP5L;LDHB;PRDX2;ATP5B;ABLIM1;CCND2;CDH2;BSG;COX8A;MDH1;NDUFA4;NDUFA1;USMG5;NDUFC1;ANK3;ATP5F1;COX6B1;NDUFAB1;VDAC3;CYCS;SLC25A4
GTEX-QDT8-0626-SM-48TYW_breast_female_30-39_years	70/1635	1.00762e-05	6.63712e-05	2.89146e-05	0.000190029	-1.17852	13.5592	RPL5;RBM25;RPL3;RPL32;FNBP1L;ATP5G2;RPL8;RND3;RPL7;RBM3;RPS4X;RPS14;SUMO2;RPL35;RPLP2;RPL38;RPL37;HMGN2;RPS11;RPS13;SOX4;RPS12;HMGN1;DDX17;RPS8;RPL23;RPS6;CSNK1E;EEF1A1;HNRNPH1;RPL37A;RPL24;SRSF3;SNRPE;XIST;LY6E;RPL12;RPL11;SLC3A2;GATA3;ZFP36L1;RPS15A;HNRNPDL;RPS3;RPL13;HES1;APOD;RPL15;PROM1;RPS27A;BTF3;RBM39;TCF7L2;JUN;RPL41;H3F3B;RPL35A;RSRC2;RPS25;KLF6;RPS28;CXCL12;NFIB;RPS29;RPS20;FAU;AGRN;RP…
GTEX-N7MT-0011-R5a-SM-2I3G6_brain_female_60-69_years	78/1869	7.42378e-06	4.96849e-05	2.23916e-05	0.000149517	-1.147	13.547	YWHAE;SNAP25;APP;ARL6IP1;ONECUT2;NCAN;COX4I1;STMN3;SLC7A11;SRP14;HS6ST2;NUDT3;RGS4;UCHL1;DPYSL2;ENC1;MYEOV2;NEFL;PHGDH;NEFM;KIF1A;PEG3;TSC22D1;APLP1;SOX11;TMEM130;SLCO1C1;LARS2;TUBB2B;PCP4;COX7A2L;NGFRAP1;SUB1;SCG5;DCX;MATR3;TAGLN3;SCG2;INA;PFN2;BEX4;MEG3;GRIA2;GPM6A;NDUFB8;RTN1;TTYH1;NTM;CRABP1;SLC1A3;ATP1A2;CST3;PTPRZ1;MAP2;NNAT;SPP1;CAMTA1;APOE;CKB;GPM6B;PCDH9;CADM2;USP22;TMA7;ATP2B1;COX6C;MEI…
GTEX-QDVN-2226-SM-2S1PM_nerve_male_50-59_years	49/1022	1.45924e-05	9.46234e-05	3.80713e-05	0.000246004	-1.2122	13.4979	EIF4A1;PTPRS;RPL32;RPLP0;SLC2A1;RPL7;RBM3;RPS16;CHL1;SEC61G;RPL38;TMSB10;RPS13;RPS12;RPS9;RPS8;RPL23;RPS6;RPSA;NCL;RPL37A;SNRPG;RPL24;SRSF3;SNRPE;ANAPC5;ERH;PTMA;RPL12;HNRNPDL;ATP5E;PSMB1;APOD;RPS27A;RUNX1T1;BTF3;RPL41;PDAP1;NAP1L1;NR4A2;CCT6A;RPS25;CDK4;HNRNPA2B1;TOMM7;RPL22L1;FAU;RPS24;RPS23
GTEX-QDVN-1326-SM-48TZ3_colon_male_50-59_years	66/1507	9.04564e-06	5.97176e-05	2.58502e-05	0.000171045	-1.14808	13.3329	TOP2A;ARF1;COX7B;SLC25A3;HMGB2;ATP5C1;HMGB3;DBI;ATP5G3;COX6A1;ATP5G1;CHCHD2;HINT1;TUBA1B;RPL36AL;SEC61G;CFL1;KPNA2;TMSB10;SOX4;COX8A;HMGCS1;H2AFZ;AKR1A1;USMG5;ATP5F1;ATP5J2;COX6B1;LARS2;ACLY;SNRPG;CKS2;SNRPE;ERH;PFN1;PTMA;PPIA;VCP;DDC;PCNA;COX7A2;UQCR11;HMGCR;ACAT2;ATP5B;CCNB1;PSMB5;GNG5;TSPAN3;PROM1;SLC38A5;CCT5;FDFT1;UBE2C;IDH1;NDUFA1;HSPE1;TUBB4B;HNRNPAB;ZWINT;RPS26;CENPF;UQCRQ;NDUFAB1;CDK1;CA…
GTEX-V955-0726-SM-3GAFG_heart_male_60-69_years	38/720	1.79084e-05	0.000114347	4.45551e-05	0.00028574	-1.21799	13.3129	COX7B;SLC25A3;NDUFB6;MGST3;COX4I1;NDUFB4;ATP5A1;ATP5C1;ATP5J;ATP5G3;ATP5O;COX5A;ATP5G1;COX7C;UQCRH;SLC8A1;MYL12A;ATP5L;LDHB;ATP5B;ABLIM1;CDH2;CD36;MDH1;NDUFA5;NDUFA4;NDUFA1;USMG5;NDUFC1;ABCC9;ATP5F1;COX6C;COX6B1;NDUFAB1;VDAC3;CYCS;SLC25A4;FKBP3
GTEX-NFK9-0008-SM-4E3JE_skin_male_40-49_years	64/1463	1.30059e-05	8.47126e-05	3.58793e-05	0.000234219	-1.17881	13.2617	TOP2A;SERPINE2;TFRC;HEXB;ACTG1;ALCAM;YWHAQ;CTSL;SEC61G;FTH1;SUMO2;KPNA2;TMSB10;CTSB;TPI1;TPM4;ANXA2;H2AFZ;TCF12;RPSA;EEF1A1;ACLY;NCL;SNRPG;SMS;CKS2;SNRPE;ERH;PPIA;PCNA;MAGED1;GLO1;UQCR11;THBS1;FSTL1;RTN4;MYL12B;LDHA;CCNB1;PSMB5;SERPINH1;WBP5;SLC38A2;CCT5;NPM1;UBE2C;CBX3;FN1;PDAP1;ATP2B1;TBCA;SULF1;EIF2S2;EEF2;ZWINT;CCT6A;CENPF;CXCL12;CDK1;RPL22L1;VIM;HNRNPC;RAN;EIF4G2
GTEX-WFON-0326-SM-3GIKX_heart_male_40-49_years	42/837	2.14763e-05	0.000134481	5.32034e-05	0.000336034	-1.2149	13.0584	COX7B;SLC25A3;NDUFB6;TFRC;MGST3;COX4I1;NDUFB4;ATP5A1;ATP5C1;ATP5J;COX7A2;ATP5G3;UQCR10;ATP5O;COX5A;ATP5G1;COX7C;UQCRH;SLC8A1;MYL12A;ATP5L;LDHB;ATP5B;ABLIM1;CDH2;BSG;CD36;MDH1;NDUFA5;NDUFA4;NDUFA1;USMG5;NDUFC1;ATP5F1;COX6C;COX6B1;UQCRQ;NDUFAB1;VDAC3;CYCS;SLC25A4;FKBP3
GTEX-XUJ4-1526-SM-4BONU_uterus_female_60-69_years	49/1033	1.92842e-05	0.000122595	4.91913e-05	0.000313406	-1.19067	12.9262	RPL5;ZCCHC12;PTPRS;RPL32;CD81;HMGB1;RPL8;SLC8A1;RGS2;RPS16;RPL35;RPL38;RPS11;RPS13;RPS12;DDX17;RBFOX2;IGFBP5;RPS8;RPS5;RPL23;RPS6;MYL6;MORF4L2;RPL37A;LUC7L3;RPL24;XIST;MFGE8;RPS15A;HNRNPDL;KCNQ1OT1;RPS3;NDN;NCAM1;RPL15;RPS27A;NR2F1;RPL35A;MEIS2;PBX1;RPS25;SON;HNRNPA2B1;TOMM7;FAU;RPS21;RPS24;RPS23
GTEX-Q2AG-0011-R2A-SM-2HMIT_brain_female_40-49_years	65/1516	2.07278e-05	0.000130635	5.52741e-05	0.000348358	-1.19624	12.9002	YWHAE;SNAP25;APP;STMN2;ELAVL4;STMN3;STMN4;COX6A1;ELAVL2;ELAVL3;UCHL1;TUBA1B;SEPT7;TUBA1A;ALCAM;YWHAQ;KIF5C;TUBB3;DPYSL2;KIF5B;DNER;STMN1;MYEOV2;NEFL;PHGDH;KIF1B;NEFM;KIF1A;YWHAG;CHGB;HSBP1;APLP1;ANK3;ATP1B1;SEPP1;TUBB2B;TUBB2A;MAP1B;SCG5;DCX;ANAPC5;TAGLN3;INA;BEX4;DYNC1I2;RTN3;TTYH1;RTN4;PGRMC1;PTPRZ1;SPP1;CAMTA1;SNCG;NCAM1;GPM6B;SNCA;MARCKSL1;SYT1;PCDH9;CADM2;GNAO1;TPPP3;SYT11;CALM3;CALM2
GTEX-X585-2426-SM-46MW2_skin_male_50-59_years	74/1772	1.29028e-05	8.4229e-05	3.67718e-05	0.000238976	-1.14557	12.8969	RPL4;RPL3;RPL32;RPLP1;RPLP0;TECR;SLC2A1;DBI;ATP5G2;RPL8;ACTG1;RPS4X;RPS14;RPS16;RPS19;RPL18A;RPL35;RPLP2;PHGDH;RPL38;RPL37;RPS11;RPL39;RPS10;RPS13;MFSD2A;RPS12;RPS9;RPS5;RPL23;RPS6;EN1;RPL13A;RPSA;DYNLL1;RPL37A;RPL24;UBA52;PPIA;RPL12;GSTP1;RPL11;SLC3A2;GATA3;ZFP36L1;PRDX2;RPS15A;PSMB5;RPS3;GPC2;RPL13;TCEB2;HES1;RPL18;FDFT1;BTF3;EGR1;JUN;RPL41;RPL35A;NSG1;EEF2;HNRNPAB;GNB2L1;ATOX1;RPS25;RPS28;RPS2…
GTEX-S7SE-0011-R1A-SM-2XCDE_brain_male_50-59_years	57/1270	1.96078e-05	0.000124382	5.12025e-05	0.000324802	-1.18485	12.8433	SNAP25;ZCCHC12;ARL6IP1;NCAN;ELAVL4;CELF4;STMN3;STMN4;SLC7A11;ELAVL3;UCHL1;KIF5C;DNER;ENC1;MYEOV2;NEFL;NEFM;KIF1A;CHGB;APLP1;TMEM130;SLCO1C1;OLFM1;TUBB2A;SCG5;DCX;PFN2;BEX4;MEG3;GRIA2;GPM6A;NDUFB8;TTYH1;NTM;NRXN1;CRMP1;SLC1A3;PTN;NREP;CST3;PTPRZ1;MAP2;NNAT;GPM6B;SYT1;CADM2;GNAO1;TPPP3;TH;SST;FABP7;TTC3;CNTN1;CPE;CALM3;CALM1;ITM2A
GTEX-T5JC-2426-SM-3NMDB_brain_male_20-29_years	99/2587	1.4917e-05	9.60876e-05	4.55032e-05	0.000291181	-1.14922	12.7713	APP;ARL6IP1;STMN2;STMN3;PEBP1;STMN4;COX6A1;RGS4;KIF5C;TUBB3;BASP1;DPYSL2;STMN1;MYEOV2;CHGB;APLP1;CARTPT;TMEM130;OLFM1;LARS2;NGFRAP1;MAP1B;SCG5;TAGLN3;SCG2;PFN2;BEX4;MEG3;GRIA2;GPM6A;RTN3;RTN1;TTYH1;MAGED1;NTM;ATXN7L3B;NREP;UQCRH;RTN4;PRDX2;MAP2;CAMTA1;SYT4;SYT1;CADM2;GNAO1;AHI1;GNAS;CNTN1;CALM3;CALM1;CALM2;RNF187;YWHAE;SNAP25;ZCCHC12;YWHAB;NCAN;ELAVL4;CELF4;ZCCHC18;ELAVL2;ELAVL3;UCHL1;HINT1;TUBA1…
GTEX-U8XE-1926-SM-3DB98_adipose tissue_male_30-39_years	41/815	2.54519e-05	0.000157016	6.2007e-05	0.000386617	-1.19229	12.6129	EIF4A1;ARF1;EPAS1;MGST3;DBI;YBX1;SAT1;RTN4;GNAI2;LDHA;TUBA1B;EDNRB;CTSL;ATP5E;SERPINH1;CCL3;RPLP2;CCL2;CD36;MEST;SOX4;CCT5;EGR1;JUN;CD93;PDAP1;FOS;EIF2S2;HNRNPAB;FKBP1A;ACLY;CLDN5;TUBB2A;COL4A2;COL4A1;NCL;SNRPG;RPL22L1;ERH;PTMA;RAN
GTEX-VUSH-0008-SM-47JWK_skin_male_30-39_years	52/1120	1.89636e-05	0.000120821	4.88849e-05	0.000312136	-1.15971	12.6095	RPL4;RPL5;RPL3;RPL32;HEXB;RPLP0;RPL7;EEF1B2;RPS16;RPS19;CTSL;RPL38;RPL37;RPS13;RPS12;TPM4;ANXA2;RPS8;RPS5;RPL23;RPS6;EN1;RPL13A;ABCC9;RPSA;EEF1A1;ACLY;RPL37A;RPL12;RPL11;UQCR11;THBS1;FSTL1;RPS15A;SERPINH1;RPS3;WBP5;RPL15;RUNX1T1;FN1;RPL35A;EEF2;GNB2L1;RPS25;CXCL12;CDK4;RPS29;RPL22L1;CALR;RPS24;TPT1;RPS23
GTEX-WHSE-0011-R7A-SM-3P5YZ_brain_male_20-29_years	66/1530	1.468e-05	9.49807e-05	4.0365e-05	0.000259438	-1.12295	12.4973	SNAP25;APP;ONECUT2;NCAN;COX4I1;STMN2;CELF4;STMN3;STMN4;COX6A1;HS6ST2;ELAVL3;RGS4;RGS2;UCHL1;CHCHD2;TUBA1A;ENC1;MYEOV2;NEFL;NEFM;KIF1A;YWHAG;HSP90AA1;PEG3;APLP1;SOX11;TMEM130;TUBB2B;PCP4;NGFRAP1;TUBB2A;SCG5;DCX;CKS2;TAGLN3;SCG2;INA;PFN2;BEX4;MEG3;GRIA2;RTN1;NDUFB6;CRABP1;CRMP1;RTN4;CST3;MAP2;NNAT;SPP1;CAMTA1;CKB;SNCA;SYT4;SYT1;CADM2;ATP2B1;MEIS2;GNAO1;SYT11;SST;CALM3;CALM1;CALM2;RNF187
GTEX-R53T-0926-SM-3GADH_heart_female_50-59_years	47/986	2.54295e-05	0.000157016	6.30522e-05	0.00039146	-1.17804	12.4632	COX7B;SLC25A3;HSP90AB1;NDUFB6;MGST3;COX4I1;NDUFB4;ATP5A1;ATP5C1;ATP5J;ATP5G3;UQCR10;ATP5O;COX5A;ATP5G1;COX7C;UQCRH;SLC8A1;ATP5L;LDHB;PRDX2;ATP5B;ABLIM1;CCND2;CDH2;BSG;CD36;COX8A;HSPA8;HSP90AA1;MDH1;NDUFA5;NDUFA4;NDUFA1;USMG5;NDUFC1;ABCC9;ANK3;ATP5F1;COX6C;COX6B1;UQCRQ;NDUFAB1;VDAC3;CYCS;ALDOA;SLC25A4
GTEX-XQ8I-1426-SM-4BOPW_adipose tissue_male_50-59_years	41/807	2.02922e-05	0.000128166	5.03642e-05	0.000320181	-1.14865	12.4115	RPL32;EPAS1;RPL11;SRP14;FNBP1L;APOLD1;RPL7;RPS15A;EDNRB;RPL36AL;KDR;RPLP2;RPL13;RPL38;APOD;CD36;RPL37;RPS11;RPS27A;CD34;RPS13;EGR1;JUN;RPL23;RPL35A;EBF3;FOS;GNG11;RPS25;CLDN5;PTPRB;RPS28;NFIB;TOMM7;ID3;RPL24;RPS20;FAU;ITM2A;SRSF7;TPT1
GTEX-QEG5-0226-SM-2I5GI_skin_male_20-29_years	60/1369	2.35499e-05	0.000146522	6.11821e-05	0.00038311	-1.16195	12.3821	RPL4;EIF4A1;RPL3;RPL32;RPLP1;RPLP0;SLC2A1;RPL8;RPL7;ACTG1;RBM3;RPS14;RPS16;RPS19;RPL18A;RPL35;RPLP2;RPL38;RPL37;RPS11;RPL39;RPS13;SOX4;RPS12;RPS9;RPS8;RPS5;RPL23;RPS6;RPL13A;NCL;RPL37A;RPL24;PABPC1;UBA52;RPL12;RPL11;GATA3;LDHA;RPS15A;PSMB1;RPS3;RPL18;BTF3;RPL41;H3F3B;SHFM1;PDAP1;RPL35A;GNB2L1;ATOX1;RPS26;FABP5;RPS29;SERBP1;RPS20;FAU;RPS21;RNF187;RPS23
GTEX-P4PP-0126-SM-3LK69_skin_female_30-39_years	63/1466	2.62708e-05	0.000161386	6.83089e-05	0.0004223	-1.1724	12.3654	RPL4;RPL3;RPL32;RPLP1;RPLP0;ATP5G2;RPL8;RPL7;ACTG1;EEF1B2;RPS4X;RPS14;RPS16;RPS19;RPL18A;RPL36AL;RPL35;RPLP2;RPL38;RPL37;RPS11;RPL39;RPS10;RPS13;MFSD2A;RPS12;RPS9;RPS8;RPS5;RPS6;RPL13A;RPSA;EEF1A1;RPL37A;RPL24;UBA52;RPL12;GSTP1;RPL11;GATA3;HMGCR;RPS15A;PSMB1;RPS3;GPC2;RPL13;HES1;RPL15;RPL18;RPS27A;BTF3;RPL41;SHFM1;RPL35A;NSG1;EEF2;GNB2L1;RPS29;TOMM7;RPS20;FAU;RPS21;RPS23
GTEX-S32W-0626-SM-2XCBG_heart_female_50-59_years	42/850	3.07136e-05	0.000187494	7.38961e-05	0.000453002	-1.18295	12.2918	COX7B;SLC25A3;NDUFB6;MGST3;COX4I1;NDUFB4;ATP5A1;ATP5C1;ATP5J;ATP5G3;UQCR10;ATP5O;COX5A;ATP5G1;COX7C;UQCRH;SLC8A1;ATP5L;LDHB;PRDX2;ATP5B;ABLIM1;CDH2;BSG;CD36;MDH1;HSPA5;NDUFA5;NDUFA4;NDUFA1;USMG5;NDUFC1;ABCC9;ANK3;ATP5F1;COX6C;COX6B1;UQCRQ;NDUFAB1;VDAC3;CYCS;SLC25A4
GTEX-WQUQ-1326-SM-3MJFF_heart_male_60-69_years	30/534	4.48697e-05	0.000269959	0.000101449	0.000614169	-1.22764	12.2908	COX7B;NDUFB6;COX4I1;ATP5A1;ATP5J;ATP5G3;ATP5O;COX5A;NTN1;ATP5G1;COX7C;UQCRH;SLC8A1;ATP5L;PRDX2;ATP5B;ATP5E;BSG;MDH1;NDUFA4;NDUFA1;USMG5;NDUFC1;ATP5J2;COX6B1;UQCRQ;NDUFAB1;CYCS;SLC25A4;ITM2A
GTEX-RU72-0011-R5A-SM-2TF6U_brain_female_50-59_years	66/1563	2.86022e-05	0.000174971	7.45812e-05	0.000456243	-1.17115	12.2526	YWHAE;ARL6IP1;ONECUT2;NCAN;CELF4;STMN3;SLC7A11;SRP14;COX6A1;HS6ST2;ELAVL3;RGS4;UCHL1;EDNRB;MYEOV2;NEFL;NEFM;KIF1A;PEG3;APLP1;SOX11;TMEM130;SLCO1C1;LARS2;TUBB2B;GAP43;PCP4;COX7A2L;NGFRAP1;SCG5;DCX;TAGLN3;SCG2;INA;PFN2;BEX4;MEG3;GRIA2;GPM6A;NDUFB8;TTYH1;SLC1A3;ATP1A2;PTN;PCDH17;CST3;PTPRZ1;MAP2;NNAT;APOE;CKB;GPM6B;CBX5;CADM1;PCDH9;CADM2;TMA7;ATP2B1;MEIS2;FKBP1A;GNAO1;TH;SYT11;CPE;CALM3;CALM1
GTEX-WL46-2926-SM-3LK82_brain_male_50-59_years	93/2399	1.74227e-05	0.00011149	5.15048e-05	0.000326011	-1.11767	12.2471	YWHAE;EIF4A2;SNAP25;ARL6IP1;YWHAB;NCAN;STMN2;ELAVL4;CELF4;STMN3;PEBP1;STMN4;COX6A1;ELAVL2;NUDT3;ELAVL3;RGS4;UCHL1;HINT1;TUBA1B;TUBA1A;KIF5C;CHL1;TUBB3;BASP1;DPYSL2;STMN1;ENC1;MYEOV2;NEFL;NEFM;KIF1A;YWHAG;CHGB;TPI1;APLP1;ANK3;DYNLL1;TMEM130;OLFM1;SLC7A5;GAP43;NGFRAP1;TUBB2A;SUB1;MAP1B;SCG5;DCX;TAGLN3;SCG2;INA;PFN2;BEX4;MEG3;GRIA2;GPM6A;RTN3;NDUFB8;RTN1;MAGED1;NTM;NRXN1;CRMP1;ATXN7L3B;NREP;PRDX2;MA…
GTEX-R55E-0011-R7A-SM-2TC5Z_brain_male_20-29_years	67/1579	2.12182e-05	0.000133437	5.68387e-05	0.000357447	-1.1332	12.194	YWHAE;SNAP25;ONECUT2;NCAN;COX4I1;CELF4;STMN4;COX6A1;NUDT3;ELAVL3;RGS4;SEPT7;EDNRB;KIF5C;DPYSL2;KIF5B;ENC1;MYEOV2;NEFL;KIF1B;NEFM;KIF1A;APLP1;H2AFV;SOX11;ANK3;SLCO1C1;OLFM1;LARS2;TUBB2B;PCP4;DCX;TAGLN3;SCG2;PFN2;BEX4;GRIA2;GPM6A;NDUFB8;TTYH1;NTM;SLC1A3;ATP1A2;COX7A2;PTN;PCDH17;CST3;PTPRZ1;MAP2;NNAT;CAMTA1;APOE;CKB;GPM6B;SPTBN1;MARCKSL1;PCDH9;CADM2;ATP2B1;MEIS2;GNAO1;TH;SYT11;CPE;CALM3;CALM1;CALM2
GTEX-QEL4-2126-SM-447AE_breast_male_50-59_years	69/1674	3.97318e-05	0.000241034	0.000101901	0.000615628	-1.19302	12.0893	RPL5;RPL32;HMGB1;SRP14;FNBP1L;RPL9;RPL7;EEF1B2;RPS14;RPS16;MYEOV2;RPL35;RPLP2;RPL38;CD36;RPL37;RPS11;RPL39;RPS13;SOX4;RPS12;RPS8;HSBP1;RPS5;RPL23;RPS6;CSNK1E;CLDN5;SNHG11;HNRNPH1;SUB1;SNRPG;RPL24;SNRPE;ANAPC5;ERH;SRSF7;RPL11;GATA3;APOLD1;MYL12B;RPS15A;HNRNPDL;PSMB1;RPS3;RPL15;RPS27A;BTF3;RBM39;RPL41;H3F3B;CBX3;RPL35A;RSRC2;TBCA;GNG11;EIF1;RPS26;RPS25;RPS29;HNRNPA2B1;TOMM7;RPS20;MAGED2;HNRNPC;FAU;…
GTEX-TSE9-3026-SM-3DB76_brain_female_60-69_years	89/2281	2.15358e-05	0.000134564	6.18068e-05	0.000386193	-1.12057	12.0414	SNAP25;ARL6IP1;ONECUT2;YWHAB;NCAN;STMN2;ELAVL4;CELF4;STMN3;STMN4;ELAVL2;ELAVL3;RGS4;UCHL1;TUBA1B;KIF5C;CHL1;TUBB3;BASP1;DPYSL2;STMN1;ENC1;NEFL;NEFM;KIF1A;YWHAG;CHGB;HSP90AA1;TSC22D1;APLP1;CARTPT;TMEM130;SLCO1C1;OLFM1;TUBB2B;GAP43;TUBB2A;SUB1;MAP1B;SCG5;DCX;SPARCL1;TAGLN3;SCG2;INA;PFN2;BEX4;GRIA2;GPM6A;RTN3;RTN1;TTYH1;MAGED1;NTM;NRXN1;CRMP1;SLC1A3;ATXN7L3B;NREP;RTN4;PTPRZ1;MAP2;NNAT;CAMTA1;CKB;GPM…
GTEX-X261-0011-R10B-SM-4E3JT_brain_male_50-59_years	49/1066	4.29858e-05	0.000259158	0.000102805	0.000619802	-1.1924	11.9891	SNAP25;ARL6IP1;NCAN;ELAVL4;CELF4;STMN3;STMN4;COX6A1;ELAVL2;NUDT3;ELAVL3;RGS4;UCHL1;KIF5C;STMN1;ENC1;MYEOV2;NEFL;NEFM;KIF1A;CARTPT;SLCO1C1;OLFM1;TUBB2B;GAP43;TUBB2A;TAGLN3;SCG2;INA;PFN2;MEG3;GRIA2;GPM6A;NDUFB8;RTN1;TTYH1;NTM;SLC1A3;PTN;NREP;CST3;PTPRZ1;SYT1;TMA7;HSPE1;FABP7;GNAS;CNTN1;CALM3
GTEX-X5EB-0004-SM-46MWA_blood_male_40-49_years	134/3802	2.1281e-05	0.000133544	7.03233e-05	0.000433834	-1.10576	11.8954	RPL4;RPL5;RPL3;RPL32;TFRC;HNRNPU;SRP14;RPL8;RPL9;ACTB;RPL7;ACTG1;EEF1B2;RPS14;CHCHD2;CCND2;RPS16;RPS19;RPL18A;RPL36AL;RPL35;RPL38;RPL37;HMGN2;RPS11;KPNA2;B2M;RPS13;HMGN1;RPS8;RPS5;RPL23;RPS6;RPSA;EEF1A1;LARS2;NCL;SUB1;SNRPG;SMS;RPL24;SNRPE;ERH;MATR3;PFN1;UBA52;PPIA;LY6E;GLO1;UQCRH;ACAT2;LDHB;LDHA;CCNB1;ATP5E;G3BP2;BTF3;CBX5;UBE2C;CBX3;SHFM1;LY86;PRRC2C;EEF2;ZWINT;GNB2L1;CCT6A;RPS25;HNRNPK;CDK4;NA…
GTEX-WI4N-2726-SM-3LK7Y_skin_female_40-49_years	59/1358	3.55581e-05	0.000216615	8.91114e-05	0.000542854	-1.16047	11.8883	EIF4A1;RPL3;RPL32;RPLP1;RPLP0;TECR;SLC2A1;ATP5G2;RPL8;RPS4X;RPS14;RPS16;RPS19;RPL18A;RPL35;RPLP2;RPL38;RPL37;RPS11;RPL39;RPS10;MFSD2A;RPS12;RPS9;TPI1;RPS5;RPL13A;RPSA;FOS;CSNK1E;GCHFR;TUBB2A;RPL37A;PTMA;UBA52;RPL12;GSTP1;RPL11;GATA3;ZFP36L1;LDHA;RPS15A;PSMB1;RPS3;GPC2;RPL13;TCEB2;HES1;RPL18;EGR1;RPL41;H3F3B;PRRC2C;GNB2L1;RPS29;NEDD4;FAU;RPS21;RPS23
GTEX-XV7Q-0226-SM-4BRVL_adrenal gland_female_40-49_years	75/1841	2.60725e-05	0.000160506	7.04867e-05	0.000433924	-1.12398	11.8632	ARF1;SLC25A3;HSP90AB1;ATP5C1;PEBP1;SRP14;ATP5G2;RND3;RGS2;CHCHD2;HINT1;CCND2;CDH2;RPL36AL;SEC61G;DNER;CTSD;CHGB;COX8A;TPI1;PEG3;HMGCS1;HSBP1;NDUFC1;CARTPT;LARS2;COX7A2L;NGFRAP1;SNRPG;CKS2;ERH;MEG3;VCP;MAGED1;NDUFB4;ATP5A1;ATP5J;UQCR10;HMGCR;HSPD1;ATP5L;HSP90B1;MYL12B;PRDX2;PGRMC1;PSMB5;PSMB1;SH3BP5;WBP5;NDN;SNCG;TCEB2;APOE;MEST;CCT5;FDFT1;HSPA5;CBX3;IDH1;SHFM1;TMA7;TBCA;HSPE1;ATOX1;NR4A2;DNAJA1;R…
GTEX-RUSQ-0826-SM-47JWW_esophagus_male_50-59_years	81/2029	2.43576e-05	0.000150903	6.74864e-05	0.0004181	-1.1141	11.8347	TOP2A;EIF4A1;HSP90AB1;SERPINE2;SLC2A1;HNRNPU;HMGB3;SLC7A11;RND3;ACTG1;EEF1B2;CHCHD2;HINT1;TUBA1B;YWHAQ;SUMO2;HMGN2;KPNA2;TMSB10;HSP90AA1;TPI1;ANXA2;H2AFZ;RPSA;YWHAZ;ATP5J2;SLC7A5;LARS2;NCL;SUB1;CANX;SNRPG;CKS2;SNRPE;ERH;PTMA;PPIA;SRSF7;VCP;PCNA;GSTP1;SLC3A2;SLC7A1;HSPD1;MYL12B;LDHA;CCNB1;PSMB5;PRDX1;SLC38A5;CCT5;BTF3;HSPA8;NPM1;UBE2C;CBX3;SHFM1;TMA7;PDAP1;PRRC2C;TBCA;HSPE1;EIF2S2;TUBB4B;HNRNPAB;Z…
GTEX-R55E-0526-SM-2TC6B_muscle_male_20-29_years	40/823	6.82013e-05	0.000403674	0.000152894	0.000906799	-1.23122	11.8112	COX7B;SLC25A3;NDUFB4;ATP5A1;ATP5C1;ATP5J;ATP1A2;ATP5G3;UQCR10;ATP5G2;ATP5O;COX5A;ATP5G1;COX7C;MYL12A;ATP5B;CALCR;KIF1B;COX8A;HSPA8;TPI1;MDH1;NDUFA5;NDUFA4;CNBP;NDUFA1;NDUFC1;ATP5F1;COX6C;COX6B1;UQCRQ;NEDD4;NDUFAB1;VDAC3;CYCS;ALDOA;SLC25A4;FKBP3;TPT1;PFN2
GTEX-NPJ8-0011-R6a-SM-2HMKB_brain_male_40-49_years	96/2507	2.0236e-05	0.000128088	5.9671e-05	0.000374452	-1.09137	11.7955	YWHAE;EIF4A2;SNAP25;ZCCHC12;APP;HSP90AB1;ARL6IP1;ONECUT2;CELF2;NCAN;CELF4;STMN3;SLC7A11;ZCCHC18;SRP14;FNBP1L;HS6ST2;NUDT3;ELAVL3;UCHL1;CHL1;DPYSL2;ENC1;MYEOV2;NEFL;NEFM;KIF1A;YWHAG;HSP90AA1;PEG3;TSC22D1;APLP1;SOX11;CARTPT;DYNLL1;TMEM130;SLCO1C1;LARS2;TUBB2B;GAP43;PCP4;COX7A2L;NGFRAP1;TUBB2A;SUB1;SCG5;DCX;MATR3;TAGLN3;SCG2;INA;PFN2;BEX4;MEG3;GRIA2;GPM6A;RTN3;RTN1;TTYH1;GLO1;CRABP1;SLC1A3;ATXN7L3B;…
GTEX-XOTO-3026-SM-4B65M_brain_male_50-59_years	83/2088	2.21655e-05	0.000138203	6.22711e-05	0.000387435	-1.097	11.7566	SNAP25;YWHAB;NCAN;STMN2;ELAVL4;CELF4;STMN3;STMN4;COX6A1;ELAVL2;NUDT3;ELAVL3;RGS4;UCHL1;TUBA1B;TUBA1A;KIF5C;TUBB3;BASP1;DPYSL2;STMN1;ENC1;MYEOV2;NEFL;NEFM;KIF1A;FGFBP3;YWHAG;CHGB;APLP1;CARTPT;TMEM130;SLCO1C1;OLFM1;TUBB2B;GAP43;NGFRAP1;TUBB2A;MAP1B;SCG5;DCX;TAGLN3;SCG2;INA;PFN2;MEG3;GRIA2;GPM6A;RTN3;NDUFB8;RTN1;TTYH1;NTM;NRXN1;CRMP1;SLC1A3;PTN;NREP;CST3;PTPRZ1;MAP2;NNAT;CAMTA1;SNCG;CKB;SNCA;SYT4;MD…
GTEX-XGQ4-0004-SM-4AT5S_blood_male_50-59_years	133/3785	2.6869e-05	0.000164714	8.68298e-05	0.000530061	-1.11199	11.7032	RPL4;RPL5;RPL3;RPL32;TFRC;HNRNPU;RPL8;RPL9;NUDT3;RPL7;ACTG1;EEF1B2;RPS14;CHCHD2;CCND2;RPS16;RPS19;RPL18A;RPL36AL;RPL35;RPL38;RPL37;HMGN2;RPS11;KPNA2;B2M;TMSB10;RPS10;RPS13;RPS12;HMGN1;RPS9;RPS8;RPS5;RPL23;RPS6;RPSA;EEF1A1;COX7A2L;NCL;SUB1;SNRPG;SMS;RPL24;SNRPE;ERH;PFN1;UBA52;PPIA;SRSF7;LY6E;UQCRH;ACAT2;ATP5L;LDHA;CCNB1;ATP5E;G3BP2;BTF3;RPL41;CBX5;UBE2C;CBX3;SHFM1;LY86;TMA7;PRRC2C;NSG1;TBCA;EIF2S2…
GTEX-XLM4-1026-SM-4AT51_adipose tissue_male_60-69_years	44/917	3.98267e-05	0.000241109	9.43779e-05	0.000573739	-1.14515	11.6015	C1QB;RPL3;RPL32;RPLP0;RPL9;SAT1;APOLD1;CST3;RPS16;TMSB4X;KDR;WBP5;RPL35;RPL13;PHGDH;CD36;TSPAN3;RPS11;CD34;MEST;RPS12;HNRNPA0;RPS9;RPS8;RPL23;NR2F1;RPL13A;GNG11;SEPP1;EEF1A1;H19;RPS25;CLDN5;NFIB;MORF4L2;ID2;SRSF3;RPS20;TCF4;AGRN;RPS24;TPT1;RPS23;LY6E
GTEX-P4PQ-0426-SM-3NMCI_blood vessel_male_60-69_years	36/696	4.53211e-05	0.000272113	0.000103866	0.00062491	-1.14726	11.4746	ARF1;CD81;RPLP1;HEXB;CTSZ;SRP14;MYL12B;CST3;RGS5;CHCHD2;PGRMC1;ALCAM;RPL36AL;ATP5E;SEC61G;WBP5;IGFBP7;HMGN2;EGR1;CNBP;F2R;FN1;PDAP1;CARTPT;SULF1;MYL6;MORF4L2;TOMM7;ID3;SPARCL1;CPE;MYH9;MAGED2;ERH;VIM;MFGE8
GTEX-WCDI-0008-SM-47JYE_skin_male_50-59_years	93/2449	3.86707e-05	0.000235085	0.000107235	0.000643853	-1.12297	11.4098	TOP2A;EIF4A1;ARF1;SERPINE2;TFRC;YWHAB;HNRNPU;YBX1;RND3;ACTG1;RGS4;TUBA1B;ALCAM;YWHAQ;TUBB3;CTSL;SEC61G;SUMO2;CFL1;KPNA2;TMSB10;CTSB;TPI1;TPM4;ANXA2;H2AFZ;SOX11;ATP5J2;LARS2;ACLY;NCL;MORF4L2;CANX;SNRPG;SMS;CKS2;SNRPE;ERH;PFN1;PPIA;DYNC1I2;VCP;PCNA;MAGED1;GLO1;THBS1;SLC7A1;RTN4;HSPD1;HSP90B1;CDC42;LDHA;CCNB1;PSMB5;PRDX1;SERPINH1;WBP5;TCEB2;SLC38A2;SLC38A5;CCT5;HSPA8;NPM1;HSPA5;UBE2C;CBX3;CAV1;FN1;P…
GTEX-XGQ4-1026-SM-4AT4L_adipose tissue_male_50-59_years	32/598	6.37348e-05	0.000378004	0.000140542	0.000840373	-1.18032	11.4028	C1QB;TFRC;UQCR11;THBS1;SAT1;APOLD1;RPL7;EDNRB;CCL4;KDR;CCL3;RPLP2;CCL2;CD36;CD34;MEST;EGR1;JUN;RPL23;EBF3;FOS;EEF2;GNG11;EIF1;NR4A2;GCHFR;EEF1A1;KLF6;ID2;ID3;SRSF3;TPT1
GTEX-NPJ8-1726-SM-2YUNB_nerve_male_40-49_years	60/1395	4.05767e-05	0.00024514	0.000100947	0.000612397	-1.1212	11.3379	PTPRS;HSP90AB1;RPL32;YBX1;SRP14;RPL8;NUDT3;RPL7;EEF1B2;TUBA1B;RPS16;RPL18A;CHL1;RPL35;RPL38;RPS11;TMSB10;HSP90AA1;RPS8;HSBP1;RPL23;RPS6;RPSA;DYNLL1;EEF1A1;NCL;RPL37A;SNRPG;RPL24;SRSF3;SNRPE;PTMA;HSPD1;HSP90B1;KCNQ1OT1;SERPINH1;RPS3;TCEB2;APOD;CCT5;SPTBN1;ABCA1;HSPA8;RPL41;HSPA5;TMA7;PDAP1;HSPE1;DNAJA1;CCT6A;RPS25;CDK4;HNRNPA2B1;TOMM7;RPL22L1;HNRNPC;FAU;RPS21;RPS24;RPS23
GTEX-XOTO-0011-R6B-SM-4B65X_brain_male_50-59_years	45/978	8.71037e-05	0.000514311	0.000194414	0.00114838	-1.21275	11.3373	BEX4;GRIA2;ONECUT2;TTYH1;NCAN;NTM;SLC1A3;STMN4;PTN;COX6A1;HS6ST2;ELAVL3;CST3;UCHL1;SEPT7;TUBA1A;PTPRZ1;DNER;NNAT;MYEOV2;PHGDH;APOE;CKB;GPM6B;MARCKSL1;PCDH9;CADM2;APLP1;TMA7;SOX11;ATP2B1;MEIS2;SLCO1C1;GNAO1;TUBB2B;PCP4;TH;SYT11;SST;SCG5;DCX;CPE;CALM3;TAGLN3;SCG2
GTEX-NPJ8-0011-R3a-SM-2HMIW_brain_male_40-49_years	55/1262	6.13429e-05	0.000364559	0.000145331	0.000865463	-1.15992	11.2501	YWHAE;APP;HSP90AB1;ARL6IP1;ELAVL4;STMN4;NUDT3;ELAVL3;RGS4;TUBA1B;SEPT7;TUBA1A;KIF5C;DPYSL2;KIF5B;DNER;STMN1;ENC1;MYEOV2;NEFL;PHGDH;NEFM;KIF1A;HSP90AA1;APLP1;TCF12;DYNLL1;SEPP1;SLCO1C1;OLFM1;TUBB2B;GAP43;TUBB2A;DCX;C1QB;DYNC1I2;GPM6A;RTN3;RTN1;TTYH1;NTM;SLC1A3;PTPRZ1;SPP1;NCAM1;GPM6B;SPTBN1;PCDH9;CADM2;TMA7;HSPE1;DNAJA1;GNAO1;FABP7;CALM2
GTEX-SN8G-0126-SM-32PLI_skin_female_50-59_years	61/1436	4.98492e-05	0.000298074	0.000122392	0.000733344	-1.13251	11.2193	RPL4;RPL5;RPL3;RPL32;RPLP1;RPLP0;SLC2A1;RPL8;RPL7;EEF1B2;RBM3;RPS4X;RPS14;RPS16;RPS19;RPL18A;RPL35;RPL38;RPL37;RPS11;RPL39;RPS13;RPS12;RPS8;RPS5;RPS6;RPL13A;CSNK1E;DYNLL1;SNHG11;RPL37A;RPL24;GSTP1;RPL11;GATA3;LDHA;RPS15A;PSMB1;GPC2;RPL13;RPL18;RPS27A;BTF3;RPL41;H3F3B;CNBP;RPL35A;NSG1;GNB2L1;EIF1;RPS25;TPPP3;KLF6;RPS28;FABP5;NACA;RPS29;RPS20;FAU;RPS21;RPS24
GTEX-QMR6-0011-R6A-SM-32PKP_brain_male_50-59_years	107/2884	2.3617e-05	0.000146626	7.11899e-05	0.000437331	-1.03825	11.061	EIF4A2;APP;ARL6IP1;STMN2;STMN3;PEBP1;FNBP1L;HS6ST2;RGS4;ALCAM;KIF5C;APLP1;SOX11;ANK3;TMEM130;PCP4;COX7A2L;NGFRAP1;SUB1;SCG5;SPARCL1;MATR3;TAGLN3;SCG2;FKBP3;PFN2;BEX4;MEG3;GRIA2;GPM6A;RTN3;RTN1;TTYH1;MAGED1;GLO1;SLC1A3;ATXN7L3B;RTN4;PCDH17;MAP2;G3BP2;CAMTA1;NDN;TSPAN3;GPM6B;SYT4;CBX5;CADM1;SYT1;CADM2;NSG1;GNAO1;AHI1;CNTN1;CPE;CALM3;CALM1;CALM2;SNAP25;ZCCHC12;ONECUT2;YWHAB;CELF2;NCAN;CELF4;SLC7A11;…
GTEX-XXEK-2026-SM-4BRVE_heart_male_50-59_years	23/379	0.000111914	0.000649232	0.000231135	0.00135432	-1.20146	10.9306	COX7B;MDH1;ATP5A1;NDUFA1;ATP5C1;ATP5J;ATP5G3;ATP5O;NTN1;ATP5G1;COX7C;UQCRH;SLC8A1;ATP5L;SLC6A6;ATP5B;CDH2;CTSL;NDUFAB1;CYCS;CCL2;SLC25A4;CHGB
GTEX-PWO3-0011-R5A-SM-2I5EZ_brain_female_60-69_years	40/846	0.000122769	0.000707983	0.000262474	0.00152874	-1.20736	10.8725	YWHAE;GPM6A;NDUFB8;ARL6IP1;ONECUT2;TTYH1;NCAN;CRABP1;SLC1A3;ATP1A2;SLC7A11;PTN;SRP14;CST3;SEPT7;EDNRB;PTPRZ1;DPYSL2;DNER;SPP1;MYEOV2;APOE;TSPAN3;GPM6B;CADM1;PCDH9;CADM2;TMA7;SOX11;SLCO1C1;GNAO1;LARS2;TUBB2B;PCP4;SYT11;SST;DCX;SPARCL1;CPE;SCG2
GTEX-NL3H-0011-R5a-SM-2I3GB_brain_male_60-69_years	39/806	9.23482e-05	0.00054329	0.000201408	0.00118729	-1.16997	10.869	GPM6A;HSP90AB1;ONECUT2;TTYH1;NCAN;CRABP1;SLC1A3;ATP1A2;SLC7A11;HSPD1;CST3;RGS4;EDNRB;PTPRZ1;DPYSL2;NNAT;MYEOV2;PHGDH;NEFM;KIF1A;APOE;GPM6B;SPTBN1;HSPA8;HSP90AA1;PCDH9;APLP1;HSPE1;MEIS2;DNAJA1;SLCO1C1;GNAO1;LARS2;TUBB2B;PCP4;TH;SST;DCX;CPE
GTEX-WI4N-0626-SM-3TW8Z_heart_female_40-49_years	30/572	0.000152859	0.00087288	0.000311879	0.00179146	-1.23699	10.8682	COX7B;SLC25A3;NDUFB8;COX4I1;ATP5A1;ATP5C1;ATP5J;ATP5G3;UQCR10;ATP5O;COX5A;ATP5G1;COX7C;UQCRH;SLC8A1;ATP5L;CCND2;BSG;CCL2;NDUFA1;USMG5;NDUFC1;ABCC9;COX6C;ATP5J2;COX6B1;H19;UQCRQ;NDUFAB1;SLC25A4
GTEX-WZTO-0826-SM-3NM8Q_muscle_male_40-49_years	39/812	0.000107838	0.000628085	0.000232263	0.0013582	-1.16872	10.6761	COX7B;SLC25A3;MGST3;NDUFB4;ATP5A1;ATP5C1;ATP5J;ATP5G3;UQCR10;ATP5G2;ATP5O;COX5A;ATP5G1;COX7C;MYL12A;ATP5B;CHCHD2;G3BP2;COX8A;TPI1;MDH1;NDUFA5;NDUFA4;CNBP;NDUFA1;NDUFC1;ATP5F1;COX6C;COX6B1;UQCRQ;NDUFAB1;TOMM7;SNURF;VDAC3;CYCS;ALDOA;SLC25A4;FKBP3;TPT1
GTEX-RNOR-0011-R7A-SM-2TF4V_brain_female_50-59_years	83/2146	5.8436e-05	0.000347992	0.000151925	0.000902887	-1.09321	10.6562	YWHAE;SNAP25;APP;ARL6IP1;ONECUT2;YWHAB;NCAN;COX4I1;STMN2;CELF4;STMN3;PEBP1;STMN4;FNBP1L;COX6A1;ELAVL2;HS6ST2;ELAVL3;RGS4;UCHL1;SEPT7;SUMO1;DPYSL2;DNER;ENC1;NEFL;NEFM;YWHAG;PEG3;APLP1;H2AFV;SOX11;ANK3;TMEM130;SLCO1C1;PCP4;COX7A2L;SUB1;SCG5;DCX;MATR3;TAGLN3;SCG2;FKBP3;INA;PFN2;BEX4;MEG3;GRIA2;GPM6A;RTN3;RTN1;NDUFB6;NRXN3;COX7A2;RTN4;PCDH17;MAP2;NNAT;SPP1;CAMTA1;CKB;GPM6B;SNCA;SYT4;MDH1;NDUFA5;SYT1;…
GTEX-X4XY-0926-SM-4E3JD_breast_male_60-69_years	41/879	0.000135079	0.000774382	0.000287472	0.00166108	-1.18408	10.5498	EIF4A1;ARF1;SPON1;SPARC;CD81;SLC3A2;FSTL1;HSPD1;HSP90B1;CST3;LDHB;LDHA;HNRNPDL;CTSL;SERPINH1;RPLP2;HES1;TSPAN3;MEST;CCT5;ABCA1;CBX3;PDAP1;EBF3;TBCA;HSPE1;EIF2S2;EIF1;FKBP1A;RPS26;ACLY;CLDN5;KLF6;COL4A2;NFIB;COL4A1;CDK4;NCL;SERBP1;PTMA;RAN
GTEX-TML8-0926-SM-4DXSJ_ovary_female_40-49_years	82/2168	0.000138027	0.000789732	0.000333834	0.00190632	-1.18385	10.5221	RPL4;EIF4A2;RPL5;RPL3;HSP90AB1;SERPINE2;RPL32;TFRC;HNRNPU;ZCCHC18;RPL8;HS6ST2;RPL7;ACTG1;RPS4X;RPS16;RPL36AL;ENC1;DPYSL3;RPL38;RPL37;HMGN2;RPS11;RPL39;RPS10;RPS13;SOX4;SLC18A2;HMGN1;RPS9;RBFOX2;IGFBP5;PEG3;RPS8;RPL23;ATRX;RPL13A;SEPP1;EEF1A1;MORF4L2;SMS;LUC7L3;RPL24;XIST;RPL11;NREP;PGRMC1;RPS15A;KCNQ1OT1;SH3BP5;RPS3;WBP5;NDN;RPL13;RPL15;RPL18;RPS27A;HNRNPA0;BTF3;MARCKSL1;RPL41;NPM1;H3F3B;USP22;RP…
GTEX-T5JC-0001-SM-3NMAK_blood_male_20-29_years	135/3898	4.64177e-05	0.000278125	0.00014421	0.000860543	-1.04532	10.43	RPL4;RPL5;RPL3;RPL32;TFRC;HNRNPU;RPL8;RPL7;ACTG1;EEF1B2;RPS14;CHCHD2;CCND2;RPS16;RPS19;RPL18A;RPL35;RPL38;RPL37;HMGN2;RPS11;KPNA2;B2M;RPL39;RPS10;RPS13;RPS12;HMGN1;RPS9;RPS8;RPS5;RPL23;RPS6;RPSA;EEF1A1;LARS2;COX7A2L;NCL;SUB1;SNRPG;SMS;RPL24;SNRPE;ERH;MATR3;PFN1;UBA52;GLO1;ATP5L;LDHB;LDHA;CCNB1;BTF3;RPL41;CBX5;UBE2C;CBX3;SHFM1;LY86;PRRC2C;EIF2S2;EEF2;ZWINT;GNB2L1;CCT6A;RPS25;HNRNPK;SON;CDK4;NACA;R…
GTEX-XV7Q-1426-SM-4BRWA_ovary_female_40-49_years	87/2316	0.000105777	0.000617313	0.000265458	0.00154304	-1.13449	10.3853	RPL4;EIF4A2;RPL5;RPL3;HSP90AB1;RPL32;HMGB2;HNRNPU;ZCCHC18;SRP14;RPL8;RPL9;HS6ST2;RPL7;RPS4X;RPS14;RPS16;RPS19;RPL18A;CHL1;RPL36AL;RPL35;RPLP2;RPL38;RPL37;RPS11;RPS13;SOX4;RPS12;DDX17;RPS9;RBFOX2;PEG3;RPS8;RPS5;RPL23;RPS6;TCF12;RPL13A;RPSA;MORF4L2;RPL37A;RPL24;XIST;GLO1;RPL11;HSPD1;ZFP36L1;RPS15A;HNRNPDL;KCNQ1OT1;RPS3;WBP5;NDN;RPL13;RPL15;RPL18;RPS27A;HNRNPA0;BTF3;TCF7L2;RPL41;H3F3B;NR2F1;RPL35A;N…
GTEX-WFG8-0001-SM-4LVN8_blood_male_20-29_years	132/3810	5.75246e-05	0.000343265	0.000173961	0.00102965	-1.04284	10.1815	RPL4;RPL5;RPL32;TFRC;HNRNPU;RPL8;ACTB;ACTG1;EEF1B2;RPS14;CHCHD2;CCND2;RPS16;RPS19;RPL36AL;RPL35;RPL38;RPL37;HMGN2;RPS11;KPNA2;B2M;TMSB10;HMGN1;RPL23;RPS6;RPSA;EEF1A1;LARS2;ACLY;NCL;SUB1;SNRPG;SMS;SNRPE;ERH;PFN1;UBA52;PPIA;LY6E;VCP;GLO1;ACAT2;HSP90B1;LDHB;LDHA;CCNB1;ATP5E;G3BP2;SLC38A5;FDFT1;RPL41;CBX5;HSPA5;UBE2C;CBX3;SHFM1;LY86;PRRC2C;TBCA;EIF2S2;ZWINT;GNB2L1;CCT6A;RPS25;HNRNPK;SON;CDK4;RPS29;CD…
GTEX-S7SF-0526-SM-3K2BC_heart_female_20-29_years	40/866	0.000199572	0.00111562	0.000410377	0.00230285	-1.19265	10.1606	VCP;COX7B;SLC25A3;HSP90AB1;NDUFB6;MGST3;ATP5A1;ATP5C1;ATP5J;ATP5G3;UQCR10;ATP5O;COX5A;ATP5G1;COX7C;UQCRH;SLC8A1;MYL12A;ATP5L;LDHB;ATP5B;ABLIM1;CDH2;NCAM1;CD36;HSPA8;HSP90AA1;MDH1;NDUFA4;NDUFA1;NDUFC1;ANK3;ATP5F1;COX6C;COX6B1;RPS26;SLC6A6;NDUFAB1;CYCS;SLC25A4
GTEX-OXRN-2426-SM-2I5EQ_brain_male_50-59_years	65/1596	9.66376e-05	0.000567381	0.000227993	0.0013413	-1.09241	10.0988	YWHAE;ARL6IP1;NCAN;STMN2;ELAVL4;CELF4;STMN3;STMN4;COX6A1;ELAVL2;ELAVL3;RGS4;UCHL1;TUBA1B;KIF5C;DPYSL2;STMN1;ENC1;MYEOV2;NEFL;NEFM;KIF1A;TSC22D1;APLP1;CARTPT;TMEM130;SLCO1C1;OLFM1;SLC7A5;TUBB2B;GAP43;TUBB2A;DCX;TAGLN3;INA;PFN2;GRIA2;GPM6A;RTN3;NDUFB8;RTN1;TTYH1;NTM;NRXN1;CRMP1;SLC1A3;ATP1A2;PTN;NREP;CST3;PTPRZ1;MAP2;CAMTA1;GPM6B;SYT1;PCDH9;CADM2;MIAT;GNAO1;SYT11;FABP7;CNTN1;CALM3;CALM1;RNF187
GTEX-XMD1-0011-R10A-SM-4AT4A_brain_male_60-69_years	53/1236	0.000126792	0.00072974	0.000281725	0.0016311	-1.1227	10.0739	YWHAE;SNAP25;APP;NCAN;ELAVL4;STMN4;SRP14;NUDT3;ELAVL3;RGS4;SEPT7;TUBA1A;KIF5C;DPYSL2;KIF5B;DNER;STMN1;ENC1;MYEOV2;NEFL;PHGDH;KIF1B;KIF1A;FGFBP3;HSP90AA1;TSC22D1;APLP1;ANK3;SLCO1C1;OLFM1;TUBB2B;DCX;DYNC1I2;GPM6A;NDUFB8;NTM;SLC1A3;PTN;PTPRZ1;SPP1;NCAM1;GPM6B;SPTBN1;MARCKSL1;SYT1;PCDH9;CADM2;TMA7;GNAO1;TPPP3;FABP7;CNTN1;CALM2
GTEX-XOT4-0008-SM-4B664_skin_female_60-69_years	42/919	0.000173732	0.000984368	0.000363499	0.00207166	-1.1545	9.99569	SERPINE2;MAGED1;RPL12;HEXB;RPLP0;STMN2;NREP;THBS1;FSTL1;EEF1B2;LDHA;ALCAM;RPS19;CTSL;SEC61G;SERPINH1;WBP5;CCL2;TCEB2;RPL37;MEST;TMSB10;SLC38A2;NPM1;TPI1;TPM4;ANXA2;CAV1;RPL23;F2R;FN1;RPSA;SULF1;EIF2S2;EEF2;EEF1A1;MORF4L2;RPL37A;RPL22L1;HNRNPC;RPS24;TPT1
GTEX-TSE9-1226-SM-4DXTM_esophagus_female_60-69_years	64/1574	0.000115062	0.000666171	0.000266864	0.00154813	-1.10016	9.97852	RPL4;TOP2A;EIF4A1;RPLP0;TECR;SLC2A1;DBI;RPL8;HS6ST2;EEF1B2;RPS4X;RPS19;SUMO2;RPL35;RPL37;RPL39;RPS10;HMGN1;H2AFZ;RPS8;HSBP1;RPL23;RPS6;AKR1A1;USMG5;RPSA;ATP5J2;GCHFR;SLC7A5;SNRPG;RPL24;PTMA;PPIA;PCNA;RPL12;GSTP1;SLC7A1;ACAT2;CCNB1;PRDX1;RPS3;RPL13;TCEB2;RPL18;BTF3;NPM1;UBE2C;SHFM1;TMA7;HSPE1;HNRNPAB;ZWINT;GNB2L1;RPS26;RPS28;FABP5;NACA;SERBP1;CDK1;CD9;RPL22L1;HNRNPC;RAN;RPS24
GTEX-XBED-1926-SM-47JYP_skin_male_60-69_years	44/958	0.000108846	0.000632692	0.0002379	0.00138839	-1.09082	9.95439	RPL4;RPL3;RPL32;RPLP1;GSTP1;RPLP0;SLC2A1;GATA3;HMGCR;RPL8;RPL7;ZFP36L1;RPS19;RPL18A;RPL35;GPC2;RPL13;RPL15;RPL37;RPS11;SLC38A2;MFSD2A;RPS12;EGR1;RPS9;RPL41;RPS8;RPS5;RPL23;RPS6;F2R;RPL13A;NSG1;FOS;EIF1;NR4A2;EEF1A1;TPPP3;KLF6;NACA;RPL37A;RPS21;RPS24;RPS23
GTEX-WL46-0626-SM-3LK7R_muscle_male_50-59_years	39/835	0.000191447	0.00107431	0.00039375	0.0022248	-1.16054	9.93528	COX7B;SLC25A3;NDUFB6;MGST3;NDUFB4;ATP5A1;ATP5C1;ATP5J;ATP1A2;ATP5G3;UQCR10;ATP5G2;ATP5O;COX5A;ATP5G1;COX7C;MYL12A;ATP5B;CHCHD2;COX8A;TPI1;MDH1;NDUFA5;NDUFA4;CNBP;NDUFA1;USMG5;NDUFC1;ATP5F1;COX6C;COX6B1;UQCRQ;NDUFAB1;VDAC3;CYCS;ALDOA;SLC25A4;FKBP3;TPT1
GTEX-Q2AG-0526-SM-2S1PW_blood vessel_female_40-49_years	35/713	0.000160643	0.000915537	0.000331043	0.00189509	-1.12815	9.85592	DYNC1I2;ARF1;SPON1;SERPINE2;EPAS1;ACTB;HSP90B1;RGS5;LDHA;TUBA1B;SEC61G;KIF5B;DPYSL3;SH3BP5;SERPINH1;SNCG;IGFBP7;HES1;ZFHX3;TPI1;HSPA5;TPM4;FOS;SULF1;NR4A2;MYL6;COL4A2;COL4A1;ID2;CANX;CYCS;CTNNB1;MYH9;PTMA;EIF4G2
GTEX-WI4N-1026-SM-3LK7N_skin_female_40-49_years	55/1319	0.000192242	0.0010767	0.000415917	0.00232946	-1.14715	9.81589	RPL4;EIF4A1;ARF1;RPL3;RPL32;RPLP1;RPLP0;RPL8;RPS4X;RPS14;RPS16;RPS19;RPL18A;RPL35;RPLP2;RPL38;RPS11;RPL39;RPS10;RPS13;RPS12;RPS9;RPS5;RPL13A;CSNK1E;TUBB2A;RPL37A;PTMA;UBA52;RPL12;GSTP1;RPL11;GATA3;ZFP36L1;LDHA;RPS15A;PSMB1;RPS3;GPC2;RPL13;RPL18;BTF3;RPL41;H3F3B;PRRC2C;NSG1;HNRNPAB;GNB2L1;ATOX1;SLC6A6;TPPP3;RPS29;FAU;RPS21;RPS23
GTEX-PVOW-0011-R5A-SM-32PL7_brain_male_40-49_years	98/2671	8.72461e-05	0.000514311	0.000230039	0.00135061	-1.0448	9.76551	APP;ARL6IP1;STMN2;STMN4;FNBP1L;HS6ST2;RGS4;EDNRB;ALCAM;KIF5C;KIF5B;APLP1;SOX11;ANK3;ATP1B1;TMEM130;PCP4;SUB1;SCG5;MATR3;TAGLN3;SCG2;FKBP3;PFN2;BEX4;MEG3;GRIA2;GPM6A;RTN3;RTN1;TTYH1;NTM;CRABP1;SLC1A3;ATXN7L3B;RTN4;PCDH17;MAP2;G3BP2;CAMTA1;GPM6B;SYT4;CBX5;CADM1;SYT1;CADM2;GNAO1;AHI1;TH;CNTN1;CPE;CALM3;CALM1;ITM2A;CALM2;SNAP25;ONECUT2;YWHAB;NCAN;CELF4;SLC7A11;ELAVL2;ELAVL3;UCHL1;SEPT7;SUMO1;YWHAQ;CH…
GTEX-QXCU-1726-SM-2TC6L_muscle_male_50-59_years	35/724	0.000214737	0.001189	0.000432261	0.00241174	-1.14806	9.69661	COX7B;SLC25A3;NDUFB4;ATP5A1;ATP5C1;ATP5J;UQCR11;ATP5G3;UQCR10;ATP5G2;ATP5O;COX5A;ATP5G1;COX7C;MYL12A;ATP5B;COX8A;TPI1;RBFOX2;MDH1;NDUFA5;NDUFA4;CNBP;NDUFA1;NDUFC1;COX6B1;UQCRQ;NEDD4;NDUFAB1;VDAC3;CYCS;ALDOA;SLC25A4;FKBP3;TPT1
GTEX-VUSG-0003-SM-3NMDK_blood_male_50-59_years	141/4173	9.87068e-05	0.000578367	0.00029291	0.00168915	-1.05096	9.69342	RPL4;RPL5;EIF4A1;RPL32;TFRC;HNRNPU;RPL9;RPL7;EEF1B2;RPS14;CHCHD2;CCND2;RPS16;RPL36AL;RPL35;RPL38;RPL37;RPS11;KPNA2;B2M;RPL39;RPS10;RPS13;HMGN1;RPS8;RPL23;RPS6;RPSA;EEF1A1;LARS2;ACLY;NCL;SUB1;SNRPG;SMS;RPL24;SRSF3;SNRPE;ERH;MATR3;PFN1;PPIA;SRSF7;LY6E;GLO1;UQCRH;ACAT2;HSP90B1;LDHB;LDHA;CCNB1;PRDX1;G3BP2;SLC38A5;FDFT1;BTF3;HSPA8;CBX5;UBE2C;CBX3;SHFM1;LY86;PRRC2C;TBCA;EIF2S2;ZWINT;GNB2L1;CCT6A;RPS25;…
GTEX-SNMC-0126-SM-2XCFO_heart_male_20-29_years	47/1072	0.000187517	0.00105632	0.000396212	0.00223194	-1.12023	9.61341	COX7B;SLC25A3;NDUFB6;GLO1;MGST3;COX4I1;NDUFB4;ATP5A1;ATP5C1;ATP5J;COX7A2;UQCR11;ATP5G3;UQCR10;ATP5O;COX5A;ATP5G1;COX7C;UQCRH;SLC8A1;MYL12A;ATP5L;LDHB;ATP5B;ABLIM1;CDH2;BSG;CD36;MDH1;NDUFA5;NDUFA4;NDUFA1;USMG5;NDUFC1;ABCC9;SOX11;ANK3;ATP5F1;COX6C;COX6B1;CXCL12;UQCRQ;NDUFAB1;VDAC3;CYCS;SLC25A4;FKBP3
GTEX-XMD1-0011-R3B-SM-4AT5R_brain_male_60-69_years	45/1022	0.000234332	0.00129015	0.000483336	0.00267116	-1.13869	9.51801	YWHAE;GPM6A;NDUFB8;ARL6IP1;TTYH1;NCAN;ELAVL4;SLC1A3;PTN;SRP14;COX6A1;NUDT3;ELAVL3;CST3;SEPT7;TUBA1A;PTPRZ1;KIF5C;MAP2;DPYSL2;KIF5B;FTH1;DNER;STMN1;SPP1;MYEOV2;PHGDH;KIF1A;GPM6B;MARCKSL1;PCDH9;TSC22D1;CADM2;APLP1;TMA7;SLCO1C1;GNAO1;OLFM1;TPPP3;TUBB2B;GAP43;TUBB2A;FABP7;DCX;CNTN1
GTEX-XV7Q-0826-SM-4BRV7_heart_female_40-49_years	43/957	0.000209996	0.00116718	0.000434156	0.00241768	-1.12033	9.48746	EIF4A1;VCP;COX7B;HSP90AB1;ATP5C1;ATP5J;ATP5O;COX5A;ATP5G1;UQCRH;MYL12A;HSPD1;HSP90B1;ATP5B;CHCHD2;TUBA1B;GNG5;CDH2;SERPINH1;CCL2;NCAM1;KPNA2;CCT5;HSPA8;HSP90AA1;HSPA5;NDUFA4;NDUFA1;HSPE1;EIF2S2;TUBB4B;HNRNPAB;ATP5J2;DNAJA1;CCT6A;RPS26;CXCL12;UQCRQ;NDUFAB1;SNRPG;SMS;CYCS;RAN
GTEX-NFK9-0626-SM-2HMIV_muscle_male_40-49_years	43/967	0.000262101	0.00143223	0.00053241	0.00292025	-1.14274	9.42395	VCP;COX7B;SLC25A3;NDUFB4;ATP5A1;ATP5J;ATP1A2;YBX1;UQCR10;ATP5G2;ATP5O;COX5A;ATP5G1;COX7C;MYL12A;ATP5B;CHCHD2;PSMB5;UBC;KIF1B;COX8A;HSPA8;NDUFA4;CNBP;NDUFA1;PDAP1;USMG5;COX6C;COX6B1;EIF1;H19;UQCRQ;NEDD4;SERBP1;NDUFAB1;TOMM7;SNURF;VDAC3;CYCS;ALDOA;SLC25A4;FKBP3;TPT1
GTEX-WY7C-1126-SM-3NB3A_heart_male_50-59_years	32/637	0.000202828	0.00113165	0.000406573	0.0022859	-1.10798	9.42134	COX7B;SLC25A3;NDUFB6;MGST3;ATP5A1;ATP5C1;ATP5J;ATP5G3;ATP5O;COX5A;NTN1;ATP5G1;COX7C;UQCRH;HS6ST2;SLC8A1;MYL12A;ATP5B;ABLIM1;CDH2;MDH1;NDUFA5;NDUFA4;NDUFC1;ATP5F1;TUBB4B;COX6B1;NDUFAB1;VDAC3;CYCS;SLC25A4;ITM2A
GTEX-WHPG-0004-SM-3NMDO_blood_male_50-59_years	138/4072	0.000105277	0.000615628	0.000307961	0.00177245	-1.02836	9.41869	RPL4;RPL5;RPL3;RPL32;TFRC;HNRNPU;RPL8;RPL9;RPL7;ACTG1;EEF1B2;RPS14;CHCHD2;CCND2;RPS16;RPS19;RPL18A;RPL36AL;RPL35;RPL38;RPL37;HMGN2;RPS11;KPNA2;B2M;RPL39;RPS10;RPS13;RPS12;HMGN1;RPS8;RPL23;RPS6;RPSA;EEF1A1;ACLY;COX7A2L;NCL;SUB1;SNRPG;SMS;RPL24;SNRPE;ERH;MATR3;PFN1;PPIA;SRSF7;LY6E;GLO1;NREP;UQCRH;ACAT2;ATP5L;LDHB;LDHA;CCNB1;G3BP2;FDFT1;BTF3;RPL41;CBX5;UBE2C;CBX3;SHFM1;LY86;PRRC2C;TBCA;EIF2S2;ZWINT;…
GTEX-SE5C-0426-SM-4BRUI_blood vessel_female_40-49_years	52/1231	0.000212135	0.00117683	0.000451029	0.0025021	-1.11227	9.40791	EIF4A1;ARF1;HSP90AB1;ACTB;RGS4;ALCAM;CDH2;RPL36AL;CTSL;SEC61G;HSP90AA1;CD93;TPM4;H2AFZ;ACLY;COL4A1;NCL;MORF4L2;SNRPG;SMS;SNRPE;ERH;MFGE8;PTMA;PPIA;VCP;THBS1;RTN4;HSPD1;HSP90B1;LDHA;CCL2;IGFBP7;CCT5;HSPA8;NPM1;HSPA5;FN1;PDAP1;SULF1;HSPE1;EIF2S2;TUBB4B;HNRNPAB;EIF1;CCT6A;RPS26;KLF6;CDK4;SERBP1;RAN;EIF4G2
GTEX-WHSB-1326-SM-3LK6W_skin_male_50-59_years	58/1421	0.000222966	0.00123222	0.000481329	0.00266512	-1.1145	9.37127	RPL4;RPL3;RPL32;RPLP1;RPLP0;TECR;RPL8;RPL7;EEF1B2;RPS4X;RPS14;RPS16;RPS19;RPL18A;RPL35;RPLP2;RPL38;RPL37;RPS11;RPL39;RPS10;RPS13;MFSD2A;RPS12;RPS9;RPS8;RPS5;RPS6;F2R;RPL13A;FOS;DYNLL1;SNHG11;RPL37A;RPL12;RPL11;GATA3;HMGCR;ZFP36L1;RPS15A;RPS3;GPC2;RPL13;RPL18;SLC38A2;EGR1;RPL41;RPL35A;NSG1;TUBB4B;GNB2L1;TPPP3;KLF6;RPS28;RPS29;FAU;RPS21;RPS23
GTEX-S4Q7-0003-SM-3NM8M_blood_male_20-29_years	131/3844	0.000132537	0.000761308	0.000372444	0.0021185	-1.04026	9.2881	RPL4;RPL5;RPL3;RPL32;TFRC;HNRNPU;RPL8;RPL7;EEF1B2;RPS14;CHCHD2;CCND2;RPS16;RPS19;RPL18A;RPL36AL;RPL35;RPL38;RPL37;RPS11;KPNA2;B2M;RPL39;RPS13;HMGN1;RPS8;RPS5;RPL23;RPS6;RPSA;EEF1A1;COX7A2L;NCL;SUB1;SNRPG;SMS;RPL24;SNRPE;ERH;MATR3;UBA52;PPIA;LY6E;GLO1;NREP;UQCRH;ATP5L;LDHB;LDHA;CCNB1;G3BP2;BTF3;RPL41;CBX5;UBE2C;CBX3;SHFM1;LY86;PRRC2C;NSG1;TBCA;EIF2S2;ZWINT;GNB2L1;EIF1;RPS25;RPS28;HNRNPK;NACA;RPS29…
GTEX-U8XE-0526-SM-3DB8R_nerve_male_30-39_years	57/1378	0.000180098	0.00101649	0.000394182	0.0022248	-1.07315	9.25272	EIF4A1;ARF1;RBM25;SPARC;SERPINE2;SLC2A1;HNRNPU;YBX1;SAT1;NUDT3;RBM3;TUBA1B;EDNRB;TUBA1A;CHL1;CTSL;SEC61G;CSNK1E;SLCO1C1;TUBB2B;GAP43;TUBB2A;NCL;SNRPE;ERH;PTMA;NTM;SLC3A2;THBS1;LDHA;HNRNPDL;PSMB1;SH3BP5;SPP1;CCL2;APOD;CCT5;SNCA;HNRNPA0;ABCA1;H3F3B;NR2F1;PDAP1;PRRC2C;NR2F2;HNRNPAB;EIF1;NR4A2;CCT6A;AHI1;HNRNPK;HNRNPA2B1;CD9;CTNNB1;RPL22L1;HNRNPC;RAN
GTEX-WWYW-0011-R11A-SM-3NB38_brain_female_50-59_years	115/3278	0.000122763	0.000707983	0.000331219	0.00189509	-1.02562	9.23596	EIF4A2;ARL6IP1;STMN2;STMN3;STMN4;SRP14;RPL9;KIF5C;TUBB3;DPYSL2;STMN1;CHGB;RBFOX2;ANK3;OLFM1;MORF4L2;MAP1B;SCG5;VDAC3;SMS;ANAPC5;MATR3;TAGLN3;SCG2;FKBP3;PFN2;BEX4;MEG3;GRIA2;GPM6A;RTN3;RTN1;NTM;SLC1A3;ATXN7L3B;NREP;UQCRH;RTN4;MAP2;CAMTA1;HSPA8;SYT4;CBX5;CADM1;SYT1;CADM2;NR2F1;NSG1;CCT6A;GNAO1;AHI1;GNAS;CNTN1;CPE;CALM3;TCF4;CALM1;CALM2;RNF187;YWHAE;SNAP25;ZCCHC12;HSP90AB1;ONECUT2;YWHAB;ELAVL4;CELF4…
GTEX-WHWD-0426-SM-3LK83_heart_male_50-59_years	46/1068	0.000325281	0.00176754	0.000655795	0.00356352	-1.14842	9.22276	COX7B;SLC25A3;NDUFB6;MGST3;COX4I1;NDUFB4;ATP5A1;ATP5C1;ATP5J;ATP5G3;UQCR10;ATP5O;COX5A;ATP5G1;COX7C;UQCRH;SLC8A1;MYL12A;ATP5L;LDHB;PRDX2;ATP5B;ABLIM1;CDH2;BSG;CD36;COX8A;MDH1;NDUFA5;NDUFA4;NDUFA1;USMG5;NDUFC1;ABCC9;SOX11;ANK3;ATP5F1;COX6C;TUBB4B;ATP5J2;COX6B1;UQCRQ;NDUFAB1;VDAC3;CYCS;SLC25A4
GTEX-X4XX-0011-R6B-SM-46MWP_brain_male_60-69_years	80/2114	0.000165763	0.00094288	0.000392604	0.0022245	-1.0588	9.2168	YWHAE;SNAP25;ZCCHC12;APP;ONECUT2;NCAN;COX4I1;CELF4;STMN3;ZCCHC18;SRP14;FNBP1L;COX6A1;HS6ST2;NUDT3;ELAVL3;UCHL1;EDNRB;ENC1;MYEOV2;NEFL;NEFM;KIF1A;PEG3;APLP1;SOX11;DYNLL1;TMEM130;SLCO1C1;LARS2;TUBB2B;GAP43;PCP4;NGFRAP1;SCG5;DCX;MATR3;TAGLN3;SCG2;FKBP3;INA;PFN2;BEX4;MEG3;GRIA2;GPM6A;RTN1;TTYH1;NTM;CRABP1;SLC1A3;ATP1A2;CST3;PTPRZ1;MAP2;NNAT;CAMTA1;TCEB2;NCAM1;APOE;CKB;GPM6B;SYT4;CADM1;PCDH9;CADM2;USP…
GTEX-NPJ7-2726-SM-2I3FT_brain_female_60-69_years	50/1161	0.000178878	0.00101156	0.000383039	0.00217453	-1.06512	9.19071	YWHAE;NCAN;STMN2;ELAVL4;CELF4;STMN3;STMN4;SLC7A11;ELAVL3;RGS4;UCHL1;TUBA1B;KIF5C;DPYSL2;STMN1;ENC1;MYEOV2;NEFL;NEFM;KIF1A;TSC22D1;CARTPT;TMEM130;SLCO1C1;OLFM1;LARS2;TUBB2B;GAP43;TUBB2A;TAGLN3;GPM6A;NDUFB8;RTN1;TTYH1;CRABP1;CRMP1;SLC1A3;ATP1A2;PTN;MAP2;NNAT;GPM6B;SYT1;PCDH9;GNAO1;SYT11;FABP7;CALM3;CALM1;RNF187
GTEX-Q2AH-0326-SM-48U1K_blood vessel_male_40-49_years	31/616	0.000246562	0.00135238	0.000485057	0.00267561	-1.10252	9.15963	C1QB;EIF4A1;ARF1;HSP90B1;RGS5;RGS2;CHCHD2;LDHA;CCND2;ALCAM;DPYSL3;CCL2;IGFBP7;SOX4;CCT5;HSPA8;HSPA5;TPM4;PDAP1;CARTPT;SULF1;HNRNPAB;COL4A1;NCL;MORF4L2;ID2;ID3;MYH9;MFGE8;PTMA;RAN
GTEX-R55G-1626-SM-48FF4_uterus_female_40-49_years	35/723	0.00020922	0.00116508	0.000422039	0.00235921	-1.07506	9.10807	DYNC1I2;ZCCHC12;SPON1;CD81;CRMP1;SRP14;ACTB;SLC8A1;DPYSL3;CFL1;KDR;SERPINH1;NDN;SLIT2;HNRNPA0;RBFOX2;IGFBP5;TPM4;H2AFZ;NR2F2;SULF1;DYNLL1;MEIS2;PBX1;RPS26;MYL6;COL4A2;COL4A1;CDK4;MORF4L2;CANX;ERH;MFGE8;PFN1;EIF4G2
GTEX-UJHI-1226-SM-4IHLR_ovary_female_50-59_years	95/2686	0.000419569	0.00223821	0.000963409	0.00507504	-1.17125	9.10801	RPL4;RPL5;RPL3;HSP90AB1;RPL32;RPLP1;RPLP0;HNRNPU;ZCCHC18;RPL8;RPL9;HS6ST2;RPL7;ACTG1;RPS4X;RPS14;RPS16;RPS19;RPL18A;RPL36AL;RPL35;RPLP2;RPL38;RPL37;HMGN2;RPS11;RPS13;SOX4;SLC18A2;RPS12;HMGN1;DDX17;RPS9;RBFOX2;IGFBP5;PEG3;RPS8;RPS5;RPL23;RPS6;RPL13A;RPSA;NGFRAP1;SNHG11;HNRNPH1;MORF4L2;RPL37A;LUC7L3;RPL24;SNRPE;XIST;UBA52;SRSF7;RPL12;RPL11;ZFP36L1;RPS15A;HNRNPDL;KCNQ1OT1;SH3BP5;RPS3;WBP5;NDN;RPL13;…
GTEX-NL3H-0011-R1a-SM-48TDJ_brain_male_60-69_years	28/544	0.000340921	0.00184909	0.000647716	0.00352618	-1.13856	9.09014	SNAP25;NDUFB8;STMN2;ELAVL4;CELF4;STMN3;STMN4;COX6A1;ELAVL2;NUDT3;ELAVL3;CST3;RGS4;UCHL1;KIF5C;MAP2;NNAT;ENC1;MYEOV2;SNCG;NEFL;KIF1A;SYT1;DYNLL1;OLFM1;GAP43;FABP7;TAGLN3
GTEX-QDT8-0526-SM-3NMD8_muscle_female_30-39_years	41/913	0.000298087	0.00162583	0.000595538	0.00324819	-1.11805	9.07644	VCP;COX7B;SLC25A3;HSP90AB1;NDUFB4;ATP5A1;ATP5C1;ATP5J;ATP1A2;UQCR10;ATP5G2;ATP5O;COX5A;ATP5G1;MYL12A;ATP5B;CHCHD2;CALCR;PSMB5;PSMB1;COX8A;ABCA1;TPI1;CNBP;NDUFA1;PDAP1;NDUFC1;ATP5F1;EEF2;COX6B1;EIF1;H19;NACA;UQCRQ;NDUFAB1;VDAC3;ALDOA;SLC25A4;FKBP3;TPT1;PFN2
GTEX-NPJ7-0011-R2a-SM-2I3GF_brain_female_60-69_years	49/1168	0.000379117	0.00204108	0.00076242	0.00410469	-1.15109	9.06791	YWHAE;APP;STMN4;COX6A1;ELAVL3;UCHL1;SEPT7;TUBA1A;ALCAM;YWHAQ;KIF5C;DPYSL2;KIF5B;DNER;STMN1;MYEOV2;NEFL;KIF1B;NEFM;KIF1A;SLC18A2;HSBP1;APLP1;ANK3;ATP1B1;SEPP1;TUBB2B;MAP1B;ANAPC5;DYNC1I2;RTN3;DDC;TTYH1;COX7A2;RTN4;SPP1;NCAM1;GPM6B;MARCKSL1;PCDH9;CADM2;TMA7;ATOX1;GNAO1;TPPP3;TH;SYT11;ITM2A;CALM2
GTEX-Q734-0726-SM-48TZP_ovary_female_40-49_years	102/2877	0.00022425	0.00123698	0.000553712	0.00302572	-1.07391	9.02377	EIF4A2;RPL5;SPON1;RPL3;SERPINE2;RPL32;HNRNPU;RPL8;RPL9;HS6ST2;NUDT3;RPL7;RPS16;RPL18A;RPL36AL;DPYSL3;RPL38;RPL37;RPS11;RPS13;SOX4;RPS12;DDX17;RPS9;RBFOX2;IGFBP5;RPS8;RPS5;RPL23;RPS6;CSNK1E;SEPP1;EEF1A1;SMS;RPL24;XIST;SRSF7;NREP;ZFP36L1;KCNQ1OT1;SERPINH1;NDN;BTF3;RPL41;H3F3B;NSG1;NR2F2;EEF2;GNG11;PBX1;GNB2L1;NR4A2;SLC6A6;RPS25;CXCL12;RPS29;RPS20;MAGED2;HNRNPC;RPS21;ITM2A;RPS24;RPS23;HSP90AB1;ZCCHC…
GTEX-T5JW-1326-SM-4DM5G_esophagus_female_20-29_years	54/1299	0.000237664	0.00130603	0.000503987	0.00277478	-1.07515	8.97174	EIF4A1;TFRC;TECR;SLC2A1;DBI;RND3;ACTG1;EEF1B2;YWHAQ;SUMO2;KPNA2;TPM4;ANXA2;HMGCS1;H2AFZ;AKR1A1;DYNLL1;YWHAZ;SLC7A5;NCL;SNRPG;SRSF3;PPIA;SRSF7;PCNA;GSTP1;HMGCR;LRP8;SLC7A1;ACAT2;MYL12B;CCNB1;PRDX1;CCL2;CCT5;FDFT1;NPM1;UBE2C;HN1;EIF2S2;TUBB4B;HNRNPAB;ZWINT;EIF1;CCT6A;RPS26;FABP5;SERBP1;CDK1;CD9;CYCS;RPL22L1;RAN;EIF4G2
GTEX-WI4N-0726-SM-3TW93_heart_female_40-49_years	34/726	0.000467243	0.00246996	0.000880978	0.00468548	-1.16715	8.95044	COX7B;NDUFB8;SERPINE2;MGST3;COX4I1;NDUFB4;ATP5J;ATP5G3;ATP5O;NTN1;ATP5G1;COX7C;UQCRH;SLC8A1;ATP5L;PRDX2;ATP5E;SEC61G;SERPINH1;CCL2;COX8A;NDUFA4;NDUFA1;USMG5;NDUFC1;ATP5J2;COX6B1;H19;UQCRQ;ID2;NDUFAB1;CYCS;SLC25A4;ITM2A
GTEX-QDT8-0011-R7A-SM-32PKF_brain_female_30-39_years	105/2959	0.000171058	0.000971102	0.000435827	0.00242237	-1.02268	8.87023	EIF4A2;APP;ARL6IP1;STMN3;PEBP1;FNBP1L;HS6ST2;RGS4;ALCAM;KIF5C;APLP1;SOX11;ANK3;TMEM130;LARS2;PCP4;COX7A2L;NGFRAP1;SUB1;SCG5;SPARCL1;MATR3;TAGLN3;SCG2;FKBP3;PFN2;BEX4;MEG3;GRIA2;GPM6A;RTN3;RTN1;TTYH1;GLO1;NTM;SLC1A3;ATXN7L3B;RTN4;PCDH17;MAP2;G3BP2;CAMTA1;NDN;GPM6B;SYT4;CBX5;CADM1;SYT1;CADM2;GNAO1;AHI1;TH;CNTN1;CPE;CALM3;CALM1;CALM2;YWHAE;SNAP25;ZCCHC12;ONECUT2;YWHAB;CELF2;NCAN;CELF4;SLC7A11;UCHL1;…
GTEX-RWS6-0001-SM-3NMAL_blood_female_60-69_years	127/3734	0.000190589	0.00107156	0.000513233	0.00282037	-1.02755	8.80138	RPL4;RPL5;RPL32;TFRC;HNRNPU;RPL7;EEF1B2;RPS14;CHCHD2;CCND2;RPS16;RPS19;RPL18A;RPL36AL;RPL35;RPL38;RPL37;HMGN2;RPS11;KPNA2;B2M;RPS13;HMGN1;RPS8;RPL23;RPS6;RPSA;EEF1A1;LARS2;NCL;SUB1;SNRPG;RPL24;SNRPE;ERH;MATR3;XIST;PFN1;PPIA;FKBP3;LY6E;VCP;GLO1;ACAT2;ATP5L;HSP90B1;LDHB;CCNB1;ATP5E;G3BP2;HSPA8;CBX5;UBE2C;CBX3;SHFM1;LY86;TMA7;PRRC2C;TBCA;ZWINT;GNB2L1;CCT6A;RPS25;HNRNPK;SON;CDK4;NACA;RPS29;CDK1;RPS20…
GTEX-TSE9-0011-R7A-SM-3DB7P_brain_female_60-69_years	34/716	0.000364743	0.00196732	0.000701471	0.00379757	-1.10794	8.77079	YWHAE;NDUFB8;ONECUT2;TTYH1;NCAN;SLC1A3;ATP1A2;STMN4;COX6A1;CST3;RGS4;PTPRZ1;NNAT;MYEOV2;CAMTA1;NEFL;NEFM;APOE;CKB;GPM6B;HSP90AA1;PCDH9;APLP1;TMA7;SOX11;HSPE1;SLCO1C1;GNAO1;TUBB2B;PCP4;SST;DCX;CPE;SCG2
GTEX-NL3H-0011-R7a-SM-2I3G5_brain_male_60-69_years	22/387	0.000389042	0.00208681	0.000720516	0.00388626	-1.11623	8.76442	GPM6A;HSP90AA1;PCDH9;ONECUT2;TTYH1;NCAN;SLC1A3;ATP1A2;CST3;DNAJA1;SLCO1C1;TUBB2B;PCP4;EDNRB;PTPRZ1;SST;KIF5B;CNTN1;MYEOV2;CPE;APOE;GPM6B
GTEX-Q2AH-2026-SM-2S1PX_blood vessel_male_40-49_years	30/611	0.00046543	0.00246483	0.000867164	0.0046344	-1.14156	8.75864	DYNC1I2;SERPINE2;EPAS1;RND3;ACTB;APOLD1;RGS5;LDHA;ALCAM;SEC61G;DPYSL3;SNCG;IGFBP7;RNF152;ZFHX3;TPM4;FN1;FOS;SULF1;NR4A2;COL4A2;COL4A1;ID2;ID3;CYCS;CTNNB1;MYH9;SRSF3;MFGE8;PTMA
GTEX-T5JW-1126-SM-4DM5V_colon_female_20-29_years	65/1651	0.000251452	0.00137662	0.000549692	0.00300938	-1.04115	8.62931	ARF1;COX7B;SLC25A3;TFRC;COX4I1;ATP5C1;HMGB3;DBI;ATP5G3;COX6A1;ATP5G2;ATP5G1;COX7C;ACTG1;HINT1;RPL36AL;BSG;CFL1;TMSB10;COX8A;HMGCS1;ATPIF1;AKR1A1;USMG5;NDUFC1;ATP5F1;ATP5J2;COX6B1;LARS2;PTMA;PPIA;DDC;MGST3;NDUFB4;ATP5A1;ATP5J;COX7A2;UQCR10;HMGCR;ATP5O;COX5A;UQCRH;ACAT2;ATP5L;MYL12B;ATP5B;GNG5;ATP5E;TCEB2;TSPAN3;PROM1;FDFT1;UBE2C;IDH1;NDUFA1;HN1;HSPE1;COX6C;HNRNPAB;RPS26;UQCRQ;RPS29;NDUFAB1;CD9;CYCS
GTEX-RU1J-0826-SM-46MUU_ovary_female_20-29_years	73/1967	0.000580415	0.00302438	0.00121586	0.00634681	-1.15019	8.57097	EIF4A2;RPL5;RPL3;TFRC;HNRNPU;RPL8;RPL9;HS6ST2;RGS2;RPS16;ENC1;RPL38;RPS11;RPS13;SOX4;SLC18A2;RPS9;IGFBP5;PEG3;TSC22D1;RPS8;RPL23;ATRX;RPL13A;CSNK1E;NGFRAP1;HNRNPH1;MORF4L2;SMS;LUC7L3;RPL24;SRSF3;XIST;SRSF7;MEG3;ABLIM1;RPS15A;HNRNPDL;KCNQ1OT1;SH3BP5;RPS3;WBP5;GPC2;RPL13;RPL15;RPL18;RPS27A;HNRNPA0;BTF3;RBM39;MARCKSL1;NPM1;H3F3B;NR2F1;RPL35A;NAP1L1;NSG1;NR2F2;GNG11;GNB2L1;NR4A2;SLC6A6;RPS25;SON;ID2;…
GTEX-N7MT-0011-R4a-SM-2I3G9_brain_female_60-69_years	44/1023	0.00045166	0.00239626	0.000881538	0.00468548	-1.10317	8.49727	YWHAE;GRIA2;GPM6A;ZCCHC12;TTYH1;NCAN;ELAVL4;SLC1A3;STMN4;PTN;COX6A1;ELAVL3;SEPT7;PTPRZ1;KIF5C;MAP2;DPYSL2;KIF5B;DNER;NNAT;ENC1;SPP1;MYEOV2;SNCG;NEFL;NCAM1;KIF1A;FGFBP3;GPM6B;MARCKSL1;PCDH9;CADM2;APLP1;SOX11;ANK3;CARTPT;SLCO1C1;GNAO1;OLFM1;TUBB2B;FABP7;TOMM7;DCX;CNTN1
GTEX-N7MS-0011-R4a-SM-2HMKW_brain_male_60-69_years	50/1203	0.00040867	0.00218628	0.0008196	0.00439631	-1.08045	8.43029	YWHAE;APP;STMN4;COX6A1;NUDT3;ELAVL3;SEPT7;TUBA1A;YWHAQ;KIF5C;DPYSL2;KIF5B;DNER;STMN1;ENC1;MYEOV2;NEFL;KIF1B;KIF1A;FGFBP3;APLP1;H2AFV;SOX11;ANK3;OLFM1;GAP43;DCX;DYNC1I2;PTN;RTN4;PCDH17;CALCR;PTPRZ1;MAP2;NNAT;SPP1;NCAM1;GPM6B;SPTBN1;SNCA;MARCKSL1;PCDH9;CADM2;GNAO1;TPPP3;SYT11;SST;FABP7;TOMM7;CALM2
GTEX-NPJ7-0011-R1a-SM-3GACT_brain_female_60-69_years	40/907	0.000504445	0.00263794	0.000963527	0.00507504	-1.09707	8.32901	BEX4;SNAP25;GRIA2;GPM6A;ARL6IP1;TTYH1;NCAN;NRXN1;ELAVL4;CELF4;STMN3;SLC1A3;STMN4;CST3;UCHL1;PTPRZ1;KIF5C;MAP2;NNAT;ENC1;SPP1;MYEOV2;NEFL;NEFM;GPM6B;CHGB;SYT1;PCDH9;CADM2;APLP1;TMEM130;SLCO1C1;OLFM1;FABP7;SUB1;CNTN1;CALM3;CALM1;ITM2A;PFN2
GTEX-NL4W-0011-R6a-SM-2I3GA_brain_male_50-59_years	59/1477	0.000342628	0.0018549	0.000717072	0.00387485	-1.0375	8.27808	YWHAE;ZCCHC12;ONECUT2;NCAN;STMN3;SLC7A11;HS6ST2;UCHL1;DPYSL2;ENC1;MYEOV2;NEFL;KIF1A;PEG3;APLP1;SOX11;TMEM130;SLCO1C1;OLFM1;LARS2;TUBB2B;GAP43;PCP4;NGFRAP1;TUBB2A;SCG5;DCX;TAGLN3;SCG2;BEX4;MEG3;GRIA2;GPM6A;TTYH1;CRMP1;SLC1A3;PTN;PCDH17;CST3;CALCR;PTPRZ1;MAP2;NNAT;SPP1;NDN;APOE;GPM6B;CADM1;PCDH9;MIAT;ATP2B1;MEIS2;FKBP1A;GNAO1;TH;SYT11;FABP7;CPE;CALM3
GTEX-UPK5-0226-SM-3GAEV_heart_male_40-49_years	32/685	0.000710531	0.00368265	0.0012876	0.00668543	-1.12664	8.1676	COX7B;NDUFB8;MGST3;COX4I1;ATP5A1;ATP5C1;ATP5J;ATP5O;NTN1;ATP5G1;COX7C;UQCRH;SLC8A1;MYL12A;ATP5L;ATP5B;CCND2;CDH2;CD34;EGR1;MDH1;NDUFA4;NDUFA1;NDUFC1;ATP5F1;ATP5J2;COX6B1;NR4A2;NDUFAB1;VDAC3;CYCS;SLC25A4
GTEX-O5YV-1126-SM-3LK73_adrenal gland_female_60-69_years	69/1816	0.000439076	0.002338	0.00092938	0.00492184	-1.05373	8.14618	SLC25A3;HSP90AB1;PEBP1;SRP14;CHCHD2;HINT1;RPL36AL;SEC61G;DNER;KDR;FGFBP3;CTSD;RPS10;YWHAG;CHGB;HSP90AA1;TPI1;HMGCS1;HSBP1;CARTPT;ATP5J2;ACLY;COX7A2L;MORF4L2;SNRPG;CKS2;PPIA;MEG3;VCP;DDC;NDUFB4;UQCR11;SLC3A2;UQCR10;HMGCR;ACAT2;HSPD1;ATP5L;PRDX2;PGRMC1;PSMB5;KCNQ1OT1;PSMB1;SH3BP5;SERPINH1;WBP5;CCT5;FDFT1;HSPA8;CBX3;IDH1;SHFM1;NR2F1;PDAP1;HN1;TBCA;HSPE1;HNRNPAB;ATOX1;FKBP1A;DNAJA1;CCT6A;RPS26;H19;TH…
GTEX-OHPL-0426-SM-3TW8X_blood vessel_female_60-69_years	33/700	0.000503397	0.00263718	0.00094058	0.00497213	-1.07251	8.14478	ARF1;HSP90AB1;CTSZ;SLC3A2;HSP90B1;MYL12B;RGS5;TUBA1B;ALCAM;CDH2;RPL36AL;SEC61G;SERPINH1;CCL2;IGFBP7;HNRNPA0;HSPA8;EGR1;HSPA5;TPM4;F2R;FN1;FOS;SULF1;EIF1;KLF6;COL4A2;MORF4L2;MAP1B;SPARCL1;MYH9;CALR;MFGE8
GTEX-WL46-0011-R7A-SM-3LK7X_brain_male_50-59_years	58/1441	0.000318615	0.00173455	0.000668565	0.00362616	-1.00818	8.1174	SNAP25;APP;ONECUT2;NCAN;COX4I1;STMN2;CELF4;STMN3;COX6A1;HS6ST2;ELAVL3;RGS4;UCHL1;KIF5C;ENC1;MYEOV2;NEFL;NEFM;KIF1A;FGFBP3;YWHAG;PEG3;APLP1;TMEM130;PCP4;COX7A2L;SCG5;DCX;TAGLN3;SCG2;INA;PFN2;BEX4;MEG3;GRIA2;NDUFB8;NDUFB6;COX7A2;MAP2;NNAT;CAMTA1;CKB;SPTBN1;SYT1;NDUFA4;CADM2;TMA7;ATP2B1;COX6C;MEIS2;GNAO1;TH;SST;CALM3;CALM1;ITM2A;CALM2;RNF187
GTEX-RU72-0011-R6A-SM-2TF71_brain_female_50-59_years	54/1338	0.0004847	0.0025516	0.000971319	0.00509768	-1.06219	8.1066	YWHAE;ONECUT2;NCAN;CELF4;STMN3;STMN4;SLC7A11;SRP14;ELAVL3;RGS4;UCHL1;EDNRB;DPYSL2;MYEOV2;NEFM;KIF1A;APLP1;SOX11;SLCO1C1;TUBB2B;PCP4;SCG5;DCX;MATR3;SCG2;BEX4;MEG3;GRIA2;GPM6A;NDUFB8;TTYH1;SLC1A3;ATP1A2;PTN;CST3;PTPRZ1;NNAT;CAMTA1;APOE;CKB;GPM6B;PCDH9;CADM2;TMA7;ATP2B1;MEIS2;FKBP1A;GNAO1;TH;SYT11;CPE;CALM3;CALM1;CALM2
GTEX-QDT8-2926-SM-32PKC_brain_female_30-39_years	76/2049	0.000449751	0.00239048	0.000970596	0.00509768	-1.0472	8.07061	SNAP25;ARL6IP1;YWHAB;NCAN;STMN2;ELAVL4;CELF4;STMN3;PEBP1;STMN4;SLC7A11;ELAVL2;RGS4;UCHL1;TUBA1B;SEPT7;KIF5C;DPYSL2;KIF5B;STMN1;ENC1;MYEOV2;NEFL;KIF1B;NEFM;KIF1A;APLP1;ANK3;TMEM130;SLCO1C1;OLFM1;LARS2;GAP43;TUBB2A;MAP1B;SCG5;DCX;ANAPC5;TAGLN3;FKBP3;INA;PFN2;BEX4;GRIA2;GPM6A;RTN3;NDUFB8;RTN1;TTYH1;NTM;NRXN1;CRMP1;SLC1A3;ATP1A2;PTN;NREP;PTPRZ1;MAP2;CAMTA1;GPM6B;SNCA;SYT4;MDH1;NDUFA5;SYT1;PCDH9;CADM2…
GTEX-RNOR-2326-SM-2TF4I_brain_female_50-59_years	87/2406	0.000379935	0.00204172	0.000859133	0.00459991	-1.02372	8.06232	YWHAE;SNAP25;ZCCHC12;ARL6IP1;ONECUT2;YWHAB;CELF2;NCAN;STMN2;ELAVL4;CELF4;STMN3;PEBP1;STMN4;COX6A1;ELAVL2;ELAVL3;RGS4;UCHL1;TUBA1B;KIF5C;CHL1;BASP1;DPYSL2;STMN1;ENC1;NEFL;NEFM;KIF1A;YWHAG;RBFOX2;APLP1;CARTPT;TMEM130;SLCO1C1;OLFM1;LARS2;GAP43;TUBB2A;SUB1;MAP1B;SCG5;DCX;TAGLN3;SCG2;INA;PFN2;BEX4;MEG3;GRIA2;GPM6A;RTN3;NDUFB8;RTN1;TTYH1;NTM;NRXN1;NRXN3;CRMP1;SLC1A3;ATXN7L3B;NREP;RTN4;MAP2;NNAT;CAMTA1;…
GTEX-WL46-0011-R5A-SM-3LK6V_brain_male_50-59_years	72/1910	0.000409085	0.00218628	0.000878893	0.00468548	-1.0263	8.00681	SNAP25;APP;ONECUT2;NCAN;STMN2;CELF4;STMN3;PEBP1;STMN4;FNBP1L;COX6A1;HS6ST2;ELAVL3;RGS4;UCHL1;SEPT7;TUBA1A;KIF5C;DNER;ENC1;MYEOV2;NEFL;NEFM;KIF1A;YWHAG;PEG3;APLP1;SOX11;ANK3;ATP1B1;TMEM130;PCP4;SCG5;DCX;MATR3;TAGLN3;SCG2;INA;PFN2;BEX4;MEG3;GRIA2;RTN3;RTN1;NDUFB6;CRABP1;COX7A2;RTN4;MAP2;NNAT;SPP1;CAMTA1;NCAM1;CKB;GPM6B;SYT4;MARCKSL1;SYT1;PCDH9;MIAT;ATP2B1;MEIS2;GNAO1;TPPP3;TH;SYT11;SST;TTC3;CALM3;C…
GTEX-XOTO-0011-R7B-SM-4B64R_brain_male_50-59_years	45/1056	0.000473942	0.00250084	0.000924475	0.00490476	-1.04511	7.99975	MEG3;SNAP25;GPM6A;NDUFB8;ONECUT2;TTYH1;NCAN;NTM;CRABP1;SLC1A3;ATP1A2;PTN;COX6A1;ELAVL3;CST3;RGS4;UCHL1;PTPRZ1;NNAT;ENC1;MYEOV2;CAMTA1;NEFL;NEFM;APOE;CKB;APLP1;TMA7;SOX11;ATP2B1;MEIS2;TMEM130;SLCO1C1;GNAO1;TUBB2B;PCP4;SST;SCG5;DCX;CPE;CALM3;TAGLN3;SCG2;CALM2;INA
GTEX-OHPK-2326-SM-3MJH2_fallopian tube_female_50-59_years	26/516	0.000751973	0.00389053	0.00133209	0.00690417	-1.10746	7.96577	RPL5;RPL32;CD81;HMGB1;RPL7;RPS4X;RPL36AL;KDR;RPL15;RPS27A;RPS13;HNRNPA0;BTF3;EGR1;IGFBP5;CNBP;RPL35A;NR2F2;FOS;MEIS2;PBX1;EIF1;SPARCL1;RPL24;FAU;RPS23
GTEX-XPVG-2526-SM-4B66D_muscle_male_50-59_years	42/990	0.000797075	0.0041093	0.00147789	0.00761922	-1.09858	7.8379	COX7B;NDUFB4;ATP5A1;HMGB3;ATP5J;ATP1A2;UQCR11;ATP5G3;YBX1;UQCR10;ATP5G2;ATP5O;COX5A;ATP5G1;COX7C;ATP5B;CHCHD2;HINT1;PSMB5;UBC;TCEB2;COX8A;NDUFA5;NDUFA4;CNBP;NDUFA1;PDAP1;USMG5;ABCC9;ATP1B1;ATP5F1;COX6C;ATP5J2;H19;UQCRQ;NEDD4;NDUFAB1;SNURF;ALDOA;SLC25A4;FKBP3;TPT1
GTEX-PLZ4-2726-SM-3P61A_vagina_female_50-59_years	54/1353	0.000629309	0.0032733	0.00123523	0.00643642	-1.05987	7.81215	EIF4A2;RPL5;PTPRS;SPARC;RPL3;HSP90AB1;RPL32;CD81;RND3;NUDT3;RPL7;RPS4X;RPS16;RPL36AL;SUMO2;RPL37;RPS11;RPS10;RPS13;SLC18A2;RPS8;TCF12;RPL13A;CSNK1E;SEPP1;EEF1A1;RPL24;PABPC1;RPL11;PTN;RPS15A;KCNQ1OT1;WBP5;NDN;RPL13;RPL15;RPS27A;NPM1;NR2F1;RPL35A;NAP1L1;EEF2;PBX1;GNB2L1;RPS25;RPS28;FABP5;NACA;TOMM7;RPS20;HNRNPC;RPS24;TPT1;RPS23
GTEX-U412-0526-SM-3DB9I_adipose tissue_male_60-69_years	33/722	0.000853622	0.00436994	0.00152935	0.00787064	-1.09246	7.71934	SPARC;FNBP1L;RPL9;APOLD1;GNAI2;MYL12B;CDC42;RBM3;EDNRB;TMSB4X;UBC;SUMO2;KDR;SH3BP5;HES1;CD36;CD34;JUN;CD93;TPM4;CAV1;EBF3;GNG11;FKBP1A;H19;CLDN5;PTPRB;KLF6;NFIB;COL4A1;MYH9;SRSF3;TCF4
GTEX-S7SF-0426-SM-3K2B7_lung_female_20-29_years	63/1609	0.000364604	0.00196732	0.000768901	0.00413196	-0.97316	7.70421	EIF4A1;ARF1;SPON1;HEXB;CTSZ;SLC6A4;CHCHD2;TUBA1B;CTSL;SEC61G;CFL1;TMSB10;CTSD;CTSB;CD93;ANXA2;H2AFZ;AKR1A1;GCHFR;CLDN5;TYROBP;COL4A1;SNRPG;SNRPE;ERH;PFN1;PPIA;LY6E;C1QB;VCP;PCNA;PCDH17;HSP90B1;MYL12B;CDC42;PSMB5;GNG5;PRDX1;PSMB1;SERPINH1;CCL2;SLC38A5;CCT5;FDFT1;NPM1;HSPA5;CBX3;IDH1;SHFM1;PDAP1;PPBP;TBCA;HSPE1;EIF2S2;HNRNPAB;ATOX1;FKBP1A;CCT6A;RPS26;CDK4;RPL22L1;CALR;RAN
GTEX-NPJ8-0011-R7a-SM-2HMJV_brain_male_40-49_years	25/504	0.00117473	0.00591009	0.00200163	0.0101226	-1.14123	7.69957	TTYH1;SLC1A3;SLC7A11;NUDT3;CST3;RGS4;PTPRZ1;DPYSL2;KIF5B;MYEOV2;APOE;SPTBN1;HSPA8;HSP90AA1;TSC22D1;DNAJA1;SLCO1C1;SLC7A5;CLDN5;TUBB2B;PCP4;TUBB2A;SST;CPE;ITM2A
GTEX-PWO3-0926-SM-2I5EY_brain_female_60-69_years	35/794	0.00112857	0.0057173	0.00199056	0.0100841	-1.13046	7.67221	GPM6A;NDUFB8;TTYH1;NCAN;NTM;ELAVL4;SLC1A3;DBI;ATP1A2;SLC7A11;PTN;SRP14;COX6A1;CST3;RGS4;PTPRZ1;KIF5C;DPYSL2;KIF5B;ENC1;MYEOV2;NEFL;NEFM;KIF1A;GPM6B;PCDH9;CADM2;SLCO1C1;GNAO1;OLFM1;LARS2;TUBB2B;FABP7;CNTN1;CPE
GTEX-XQ3S-0426-SM-4BOOA_muscle_male_20-29_years	35/795	0.00115313	0.00582149	0.00203043	0.0102505	-1.12159	7.58787	COX7B;SLC25A3;NDUFB4;ATP5A1;ATP5J;ATP1A2;ATP5G3;UQCR10;ATP5G2;ATP5O;COX5A;ATP5G1;COX7C;MYL12A;ATP5B;CHCHD2;LDHA;COX8A;TPI1;MDH1;NDUFA4;NDUFA1;USMG5;NDUFC1;COX6C;COX6B1;UQCRQ;NDUFAB1;TOMM7;VDAC3;CYCS;ALDOA;SLC25A4;FKBP3;TPT1
GTEX-UTHO-3026-SM-3GAFB_brain_male_60-69_years	87/2437	0.000572059	0.00298617	0.00125064	0.00650512	-1.0136	7.5678	YWHAE;SNAP25;ARL6IP1;YWHAB;NCAN;STMN2;ELAVL4;CELF4;STMN3;PEBP1;STMN4;ZCCHC18;COX6A1;ELAVL2;ELAVL3;RGS4;UCHL1;TUBA1B;SEPT7;TUBA1A;YWHAQ;KIF5C;CHL1;BASP1;DPYSL2;KIF5B;STMN1;ENC1;NEFL;KIF1B;NEFM;KIF1A;YWHAG;APLP1;ANK3;DYNLL1;TMEM130;SLCO1C1;OLFM1;GAP43;TUBB2A;SUB1;MAP1B;SCG5;DCX;MATR3;TAGLN3;FKBP3;INA;PFN2;BEX4;MEG3;GRIA2;GPM6A;RTN3;NDUFB8;RTN1;NTM;NRXN1;CRMP1;SLC1A3;ATXN7L3B;NREP;MAP2;SPP1;CAMTA1;N…
GTEX-XV7Q-2126-SM-4BRVX_colon_female_40-49_years	67/1758	0.000492874	0.0025867	0.00102726	0.00538161	-0.992357	7.55705	COX7B;COX4I1;HMGB3;DBI;ATP5G3;COX6A1;ATP5G1;COX7C;CHCHD2;HINT1;CCND2;SEC61G;BSG;CFL1;TMSB10;COX8A;HSP90AA1;H2AFZ;ATPIF1;AKR1A1;USMG5;ATP5F1;ATP5J2;COX6B1;GCHFR;LARS2;SNRPG;CKS2;SNRPE;ERH;PTMA;PPIA;DDC;PCNA;MGST3;ATP5A1;COX7A2;UQCR10;ATP5O;COX5A;UQCRH;ACAT2;HSPD1;ATP5L;HSP90B1;ATP5B;GNG5;ATP5E;TCEB2;PROM1;CCT5;FDFT1;HSPA8;UBE2C;IDH1;NDUFA1;HSPE1;COX6C;HNRNPAB;ZWINT;RPS26;UQCRQ;RPS29;NDUFAB1;CDK1;C…
GTEX-QDVN-2026-SM-3GAEP_skin_male_50-59_years	56/1433	0.00082159	0.00421336	0.00158873	0.0081475	-1.06259	7.54893	RPL4;RPL5;RPL3;RPL32;RPLP1;RPLP0;RPL8;RPL7;EEF1B2;RBM3;RPS4X;RPS14;RPS16;RPL18A;RPL37;RPS11;RPL39;RPS10;RPS13;MFSD2A;RPS12;RPS9;RPS8;RPS5;RPL23;RPS6;EN1;RPL13A;RPSA;EEF1A1;SNHG11;RPL37A;RPL24;ANAPC5;PABPC1;RPL12;RPL11;GATA3;RPS15A;PSMB1;RPS3;GPC2;RPL13;HES1;RPL15;RPL18;RPS27A;BTF3;RPL41;RPL35A;GNB2L1;RPS25;RPS28;RPS20;RPS24;RPS23
GTEX-QEG5-0626-SM-2S1PP_blood vessel_male_20-29_years	36/808	0.000796725	0.0041093	0.00144905	0.00748377	-1.04846	7.48078	EIF4A1;ARF1;SERPINE2;YWHAB;EPAS1;YBX1;RND3;ACTB;APOLD1;RBM3;RGS5;LDHA;TUBA1B;SEC61G;PSMB1;DPYSL3;IGFBP7;ZFHX3;CD93;TPM4;SHFM1;PDAP1;HNRNPAB;CCT6A;HNRNPK;COL4A2;COL4A1;NCL;ID2;SNRPG;CTNNB1;SNRPE;ERH;PTMA;RAN;EIF4G2
GTEX-NPJ7-0011-R5a-SM-33HBK_brain_female_60-69_years	25/506	0.00124083	0.00623192	0.002105	0.0106086	-1.10319	7.38253	YWHAE;GPM6A;TTYH1;NCAN;SLC1A3;ATP1A2;SLC7A11;PTN;CST3;SEPT7;PTPRZ1;KIF5B;MYEOV2;APOE;GPM6B;PCDH9;TSC22D1;CADM2;TMA7;SLCO1C1;TUBB2B;PCP4;SST;CPE;ITM2A
GTEX-PWO3-0011-R2A-SM-2S1OX_brain_female_60-69_years	27/550	0.000884889	0.00452208	0.00155167	0.00797142	-1.03279	7.26058	C1QB;YWHAE;TTYH1;DBI;COX7A2;COX6A1;CALCR;TUBA1A;PTPRZ1;KIF5C;KIF5B;DNER;SPP1;MYEOV2;APOE;FGFBP3;GPM6B;SLC18A2;MARCKSL1;PCDH9;APLP1;LY86;MARCKS;TUBB2B;TH;SST;TOMM7
GTEX-WRHU-0826-SM-3MJFN_muscle_female_50-59_years	37/863	0.00134568	0.00670082	0.00235601	0.011772	-1.09676	7.2505	COX7B;SLC25A3;NDUFB4;ATP5A1;ATP5C1;ATP5J;ATP5G3;UQCR10;NREP;ATP5O;COX5A;ATP5G1;COX7C;MYL12A;ATP5B;LDHA;CALCR;KIF1B;COX8A;TPI1;MDH1;NDUFA5;NDUFA4;CNBP;NDUFA1;NDUFC1;COX6B1;H19;UQCRQ;NEDD4;NDUFAB1;VDAC3;CYCS;ALDOA;SLC25A4;FKBP3;TPT1
GTEX-WHSE-0011-R5A-SM-3P5ZO_brain_male_20-29_years	80/2213	0.000680673	0.00353417	0.00143711	0.00743524	-0.993482	7.24489	YWHAE;SNAP25;ZCCHC12;APP;ONECUT2;NCAN;CELF4;STMN3;ZCCHC18;FNBP1L;HS6ST2;NUDT3;ELAVL3;RGS4;UCHL1;TUBA1A;TUBB3;ENC1;NEFL;NEFM;KIF1A;YWHAG;HSP90AA1;PEG3;APLP1;SOX11;TMEM130;SLCO1C1;LARS2;TUBB2B;GAP43;PCP4;NGFRAP1;TUBB2A;SUB1;SCG5;DCX;MATR3;TAGLN3;SCG2;INA;PFN2;BEX4;MEG3;GRIA2;GPM6A;RTN1;TTYH1;NRXN3;CRMP1;SLC1A3;ATXN7L3B;RTN4;PTPRZ1;MAP2;NNAT;SPP1;CAMTA1;CCL2;TSPAN3;CKB;GPM6B;SNCA;SYT4;SYT1;MIAT;ATP2…
GTEX-QDT8-0011-R10A-SM-32PKG_brain_female_30-39_years	115/3393	0.000485311	0.0025516	0.00116565	0.00609564	-0.945255	7.21298	EIF4A2;APP;ARL6IP1;STMN2;STMN3;PEBP1;STMN4;HS6ST2;RGS4;KIF5C;BASP1;DPYSL2;STMN1;CHGB;RBFOX2;APLP1;ANK3;ATP1B1;TMEM130;OLFM1;MORF4L2;SUB1;MAP1B;SCG5;VDAC3;SPARCL1;MATR3;TAGLN3;SCG2;FKBP3;PFN2;BEX4;GRIA2;GPM6A;RTN3;RTN1;TTYH1;GLO1;NTM;SLC1A3;ATXN7L3B;NREP;RTN4;PCDH17;MAP2;G3BP2;CAMTA1;GPM6B;SYT4;CBX5;CADM1;SYT1;CADM2;GNAO1;AHI1;GNAS;CNTN1;CPE;CALM3;TCF4;CALM1;CALM2;RNF187;YWHAE;SNAP25;ONECUT2;YWHAB…
GTEX-WXYG-2526-SM-3NB3F_muscle_female_50-59_years	48/1189	0.000995432	0.0050604	0.0018487	0.00939807	-1.04056	7.19271	VCP;COX7B;SLC25A3;RPLP1;NDUFB4;ATP5A1;ATP5C1;ATP5J;ATP1A2;UQCR11;YBX1;UQCR10;ATP5G2;ATP5O;RPL9;COX5A;ATP5G1;COX7C;ATP5B;CHCHD2;PSMB5;UBC;G3BP2;TCEB2;RPL38;COX8A;HSPA8;NDUFA5;CNBP;NDUFA1;PDAP1;H2AFV;ATP5F1;COX6B1;EIF1;RPS26;H19;NACA;UQCRQ;NEDD4;NDUFAB1;TOMM7;VDAC3;CYCS;ALDOA;SLC25A4;FKBP3;TPT1
GTEX-U8XE-0326-SM-3DB8P_skin_male_30-39_years	55/1406	0.000894369	0.00456253	0.00171247	0.0087539	-1.01907	7.15326	RPL4;EIF4A1;RPL3;RPL32;RPLP1;RPLP0;TECR;SLC2A1;DBI;RPL8;EEF1B2;RBM3;RPS14;RPL18A;RPL35;RPL37;RPL39;RPS13;MFSD2A;RPS12;RPS8;RPS5;RPS6;CSNK1E;DYNLL1;TUBB2A;NCL;RPL37A;SRSF3;PTMA;PPIA;RPL12;GATA3;HMGCR;ZFP36L1;LDHA;PSMB1;GPC2;CCL2;HES1;RPL18;FDFT1;BTF3;RPL41;H3F3B;NSG1;HNRNPAB;GNB2L1;CCT6A;RPS28;FABP5;RPS29;SERBP1;RPS21;RAN
GTEX-X4XX-0011-R4B-SM-46MWL_brain_male_60-69_years	43/1034	0.00102689	0.00521126	0.00187235	0.00950175	-1.02681	7.06572	GRIA2;APP;NDUFB8;NTM;ELAVL4;CELF4;STMN3;STMN4;COX6A1;ELAVL2;NUDT3;ELAVL3;UCHL1;CALCR;SEPT7;PTPRZ1;KIF5C;MAP2;DPYSL2;KIF5B;DNER;NNAT;STMN1;ENC1;SPP1;KIF1B;NCAM1;KIF1A;FGFBP3;GPM6B;PCDH9;CADM2;APLP1;SOX11;ANK3;CARTPT;GNAO1;OLFM1;GAP43;FABP7;DCX;TAGLN3;SCG2
GTEX-VJWN-0626-SM-3NMAN_blood vessel_female_50-59_years	26/536	0.00129745	0.00647175	0.00219982	0.0110483	-1.06059	7.05009	HMGB1;ZCCHC18;RBM3;RPS4X;RGS5;RPS14;RPL36AL;PSMB1;SPP1;CCL3;SNCG;APOD;RPL15;RPS11;JUN;PDAP1;RPL35A;RPS25;RPS28;ID2;TOMM7;SPARCL1;MYH9;VIM;FAU;MFGE8
GTEX-X4XX-0126-SM-3NMC2_skin_male_60-69_years	53/1344	0.000927761	0.00472462	0.00176019	0.00896376	-1.0091	7.04626	RPL4;RPL3;RPL32;RPLP1;RPLP0;TECR;SLC2A1;RPL8;RPL9;RPS14;RPS16;RPS19;RPL18A;RPL35;RPLP2;RPL38;RPL37;RPS11;RPL39;RPS10;RPS13;MFSD2A;RPS12;RPS9;RPS5;EN1;RPL13A;RPSA;CSNK1E;GCHFR;SNHG11;RPL37A;UBA52;PPIA;RPL11;GATA3;ZFP36L1;RPS15A;RPS3;GPC2;RPL13;HES1;RPL18;RPL41;NSG1;GNB2L1;TPPP3;FABP5;RPS29;FABP7;FAU;RPS21;RPS23
GTEX-WFJO-1126-SM-4LVLZ_stomach_male_30-39_years	25/513	0.00149815	0.00740947	0.00250349	0.0123816	-1.08231	7.03883	SPON1;DDX5;NRXN3;HNRNPU;RND3;THBS1;NTN1;ZFP36L1;CALD1;UBC;CCL2;EGR1;JUN;IGFBP5;NR2F1;ABCC9;FOS;MEIS2;PBX1;EIF1;NR4A2;DNAJA1;SLC7A5;KLF6;SRSF7
GTEX-R3RS-0008-SM-48FF1_skin_female_40-49_years	95/2739	0.000805337	0.00414457	0.00175091	0.00893207	-0.979843	6.98065	RPL4;TOP2A;RPL5;EIF4A1;RPL3;SERPINE2;RPL32;TFRC;HEXB;RPLP0;SLC7A11;YBX1;RND3;EEF1B2;RBM3;RPS4X;RPS14;RPS16;ALCAM;SUMO1;CTSL;SEC61G;FTH1;RPL37;KPNA2;TMSB10;RPS13;CTSB;RPS12;TPM4;ANXA2;RPL23;TCF12;EN1;RPL13A;RPSA;EEF1A1;SLC7A5;COX7A2L;NCL;RPL37A;CANX;SMS;CKS2;SRSF3;SNRPE;ERH;PABPC1;RPL12;UQCR11;SLC3A2;SLC7A1;RTN4;HSP90B1;CCNB1;RPS15A;G3BP2;SERPINH1;RPS3;SLIT2;RPS27A;SLC38A2;CCT5;HNRNPA0;ABCA1;BTF3;…
GTEX-U8T8-1426-SM-3DB9H_muscle_male_60-69_years	39/926	0.00139053	0.00688891	0.00244398	0.0121284	-1.05667	6.95087	COX7B;SLC25A3;NDUFB4;ATP5A1;ATP5J;UQCR11;ATP5G3;UQCR10;ATP5G2;ATP5O;COX5A;ATP5G1;COX7C;ATP5B;LDHA;PSMB5;UBC;COX8A;HSPA8;NDUFA4;USP22;NDUFA1;USMG5;COX6C;HNRNPAB;COX6B1;CCT6A;H19;NACA;UQCRQ;NEDD4;NDUFAB1;SNURF;VDAC3;CYCS;ALDOA;SLC25A4;FKBP3;TPT1
GTEX-XUYS-0008-SM-47JYZ_skin_male_50-59_years	40/952	0.0012655	0.006342	0.00224798	0.0112515	-1.03811	6.92658	RPL4;SPARC;SERPINE2;MAGED1;RPL12;HEXB;RPLP0;HMGB3;NREP;THBS1;FSTL1;HSP90B1;ACTG1;EEF1B2;LDHA;CTSL;SEC61G;FTH1;SERPINH1;RPS3;WBP5;RPL37;SLC38A2;CTSB;RPS12;TPM4;ANXA2;RPL23;FN1;ABCC9;SULF1;EIF2S2;EEF2;PBX1;GNB2L1;EEF1A1;MORF4L2;CANX;CALR;TPT1
GTEX-RVPU-0011-R3A-SM-2XCAE_brain_male_50-59_years	27/580	0.00190437	0.00927707	0.00314176	0.0153562	-1.10424	6.91652	GPM6A;NDUFB8;ARL6IP1;TTYH1;NCAN;ELAVL4;SLC1A3;PTN;COX6A1;CST3;RGS4;PTPRZ1;KIF5C;ENC1;MYEOV2;NEFL;KIF1A;GPM6B;SOX11;SLCO1C1;OLFM1;TUBB2B;GAP43;FABP7;DCX;CNTN1;TAGLN3
GTEX-XLM4-0426-SM-4AT54_blood vessel_male_60-69_years	28/593	0.00128431	0.00641713	0.00219278	0.011032	-1.03828	6.91236	DYNC1I2;EPAS1;ZCCHC18;SRP14;RPL9;APOLD1;RBM3;RGS5;RPL36AL;SH3BP5;SNCG;RPL15;ZFHX3;TSC22D1;TBCA;NR4A2;RPS25;MYL6;ID2;TOMM7;SPARCL1;CTNNB1;MYH9;MAGED2;VIM;FAU;MFGE8;PTMA
GTEX-N7MT-0011-R7a-SM-2I3FZ_brain_female_60-69_years	59/1553	0.00117244	0.00590878	0.00222415	0.0111513	-1.01258	6.83358	YWHAE;SNAP25;APP;ONECUT2;NCAN;COX4I1;STMN2;STMN3;STMN4;HS6ST2;ELAVL3;RGS4;UCHL1;DPYSL2;ENC1;MYEOV2;NEFL;NEFM;KIF1A;APLP1;USMG5;SOX11;TMEM130;SLCO1C1;TUBB2B;PCP4;COX7A2L;NGFRAP1;SCG5;DCX;TAGLN3;SCG2;INA;BEX4;MEG3;NDUFB8;TTYH1;CRABP1;SLC1A3;MAP2;NNAT;CAMTA1;TCEB2;CKB;PCDH9;NDUFA1;TMA7;ATP2B1;MEIS2;FKBP1A;GNAO1;SYT11;SST;TOMM7;CALM3;CALM1;ITM2A;CALM2;RNF187
GTEX-XV7Q-1526-SM-4BRWB_uterus_female_40-49_years	86/2430	0.000808711	0.00415461	0.00171298	0.0087539	-0.959504	6.83173	ZCCHC12;ARF1;PTPRS;HSP90AB1;CD81;HNRNPU;HMGB1;SRP14;ATP5G1;NUDT3;TUBA1B;TUBA1A;YWHAQ;SEC61G;CFL1;PHGDH;HMGN2;FGFBP3;SOX4;HMGN1;HSP90AA1;RBFOX2;IGFBP5;HMGCS1;H2AFZ;HSBP1;TCF12;AKR1A1;CSNK1E;LARS2;MORF4L2;SNRPG;DCX;CKS2;SNRPE;ERH;XIST;PTMA;PPIA;SRSF7;LY6E;DYNC1I2;PCNA;NDUFB6;GLO1;GSTP1;HMGCR;NREP;ACAT2;HSPD1;HSP90B1;PGRMC1;HNRNPDL;KCNQ1OT1;PSMB1;SERPINH1;GPC2;NDN;TCEB2;CCT5;HNRNPA0;FDFT1;HSPA8;UBE2…
GTEX-RWS6-0526-SM-4GIAJ_blood vessel_female_60-69_years	33/743	0.00137177	0.0068075	0.00236732	0.0118083	-1.02718	6.77079	ARF1;SPARC;YWHAB;CD81;MGST3;CTSZ;SRP14;ACTB;HSP90B1;MYL12B;RGS5;LDHA;TUBA1B;ALCAM;ATP5E;SEC61G;CFL1;WBP5;IGFBP7;TPM4;F2R;FN1;CARTPT;SULF1;ATOX1;MYL6;MORF4L2;ID3;SPARCL1;MYH9;VIM;MFGE8;PFN1
GTEX-SIU8-0826-SM-2XCDQ_heart_male_50-59_years	22/448	0.002562	0.0122556	0.00406508	0.0194457	-1.13228	6.75628	COX7B;NDUFB8;SERPINE2;COX4I1;NDUFA1;ATP5C1;ATP5J;NDUFC1;UQCR10;HSPE1;COX6C;ATP5O;ATP5G1;COX7C;MYL12A;ATP5J2;COX6B1;CDH2;UQCRQ;NDUFAB1;CCL2;SLC25A4
GTEX-X261-0626-SM-3NMD9_breast_male_50-59_years	36/852	0.00199158	0.00966959	0.00337033	0.0164184	-1.07644	6.69419	EIF4A1;HMGB1;RPL9;APOLD1;RBM3;EDNRB;HNRNPDL;UBC;SH3BP5;CD36;SOX4;HNRNPA0;JUN;NPM1;HSPA5;CD93;CBX3;TCF12;PDAP1;NAP1L1;RSRC2;EBF3;CSNK1E;GNG11;FKBP1A;CLDN5;KLF6;HNRNPK;NFIB;COL4A1;NCL;SERBP1;CANX;SRSF3;TCF4;PTMA
GTEX-POMQ-1426-SM-3P61D_ovary_female_20-29_years	87/2527	0.00172335	0.00843749	0.00343559	0.0167084	-1.03805	6.60559	RPL5;SPON1;RPL3;SERPINE2;RPL32;ZCCHC18;SRP14;RPL8;HS6ST2;RPL7;ACTG1;RPS4X;RPS14;RPS16;CHL1;RPL36AL;SUMO2;ENC1;DPYSL3;RPL38;RPL37;RPS11;TMSB10;RPS10;RPS13;SOX4;SLC18A2;DDX17;RPS9;RBFOX2;IGFBP5;PEG3;RPS8;RPL23;RPL13A;CSNK1E;MORF4L2;RPL37A;SMS;LUC7L3;RPL24;SNRPE;XIST;SRSF7;LY6E;RPL11;ZFP36L1;RPS15A;HNRNPDL;KCNQ1OT1;RPS3;WBP5;GPC2;NDN;RPL13;RPL15;RPL18;RPS27A;HNRNPA0;BTF3;RBM39;TCF7L2;MARCKSL1;RPL41;…
GTEX-W5X1-1426-SM-3GIKH_adipose tissue_female_40-49_years	43/1049	0.00135738	0.00674758	0.0024211	0.0120354	-0.999134	6.59648	C1QB;EIF4A2;RPL5;PTPRS;RPL32;MGST3;RPL11;ATP5G2;RPL9;UQCRH;RPL7;HSPD1;RBM3;CTSL;KDR;CCL3;RPLP2;NDN;PHGDH;CD36;TSPAN3;MEST;RPS13;BTF3;EGR1;JUN;RPL23;RPL35A;EBF3;FOS;HSPE1;EEF2;GNG11;SEPP1;EIF1;EEF1A1;RPS25;CXCL12;RPL24;RPS20;PABPC1;SRSF7;RPS23
GTEX-XMD1-0011-R6A-SM-4AT5K_brain_male_60-69_years	65/1772	0.00158443	0.00780973	0.00298694	0.0146494	-1.02103	6.58314	YWHAE;ZCCHC12;ONECUT2;NCAN;COX4I1;CELF4;STMN3;ZCCHC18;SRP14;COX6A1;HS6ST2;NUDT3;ELAVL3;UCHL1;KIF5C;MYEOV2;KIF1A;TSC22D1;ATPIF1;SOX11;CARTPT;TMEM130;SLCO1C1;TUBB2B;GAP43;PCP4;COX7A2L;NGFRAP1;TUBB2A;SCG5;DCX;TAGLN3;SCG2;PFN2;BEX4;MEG3;GRIA2;GPM6A;RTN1;TTYH1;GLO1;CRABP1;CRMP1;SLC1A3;PTN;CST3;CALCR;PTPRZ1;MAP2;NNAT;NDN;TCEB2;APOE;CADM1;PCDH9;CADM2;TMA7;MIAT;MEIS2;FKBP1A;GNAO1;FABP7;TOMM7;CPE;CALM3
GTEX-P4QS-0326-SM-2I3EU_heart_male_60-69_years	41/999	0.00170887	0.00838066	0.00297425	0.0146467	-1.03278	6.58082	TOP2A;VCP;PCNA;SPARC;HSP90AB1;NREP;SLC8A1;HSP90B1;LDHA;CCNB1;TUBA1B;PSMB5;CDH2;CTSL;SEC61G;SPP1;SERPINH1;NCAM1;KPNA2;CCT5;TPI1;HSPA5;CD93;UBE2C;H2AFZ;PDAP1;TUBB4B;HNRNPAB;CCT6A;H19;CENPF;PTPRB;COL4A1;CANX;SNRPG;CDK1;CTNNB1;CALR;ALDOA;RAN;EIF4G2
GTEX-S95S-1426-SM-2XCDM_muscle_male_60-69_years	34/786	0.00180434	0.00881921	0.00305737	0.0149688	-1.04149	6.57965	COX7B;SLC25A3;NDUFB4;ATP5A1;ATP5C1;ATP5J;ATP1A2;ATP5G3;UQCR10;ATP5O;COX5A;ATP5G1;COX7C;ATP5B;COX8A;MDH1;NDUFA5;NDUFA4;CNBP;ABCC9;ATP5F1;COX6C;COX6B1;H19;UQCRQ;NEDD4;NDUFAB1;SNURF;VDAC3;CYCS;ALDOA;SLC25A4;FKBP3;TPT1
GTEX-S7SE-0826-SM-4AT4D_breast_male_50-59_years	44/1093	0.00169919	0.00834719	0.0029871	0.0146494	-1.02614	6.54433	SPARC;EPAS1;MGST3;SRP14;FNBP1L;APOLD1;GNAI2;CDC42;RBM3;EDNRB;TMSB4X;UBC;SUMO2;KDR;SH3BP5;SNCG;CD36;RNF152;CD34;B2M;TMSB10;SPTBN1;JUN;IGFBP5;HSPA5;CD93;CAV1;RSRC2;EBF3;CSNK1E;GNG11;SEPP1;EIF1;FKBP1A;H19;CLDN5;PTPRB;KLF6;CXCL12;FABP5;NFIB;SRSF3;TCF4;ITM2A
GTEX-W5X1-2626-SM-4LMI8_adipose tissue_female_40-49_years	39/941	0.00185276	0.0090407	0.0031838	0.0155357	-1.03977	6.54128	RPL5;RPL32;RPL12;HEXB;RPL11;RPL8;APOLD1;RPL7;RBM3;RPS4X;CALCR;KDR;SH3BP5;RPLP2;CD36;RPL15;RPS27A;CD34;MEST;RPS13;SOX4;RUNX1T1;JUN;RPS8;RPL23;RPL13A;RPL35A;EBF3;GNG11;SEPP1;EEF1A1;RPS25;CLDN5;CXCL12;NFIB;RPL24;RPS20;TCF4;RPS23
GTEX-NPJ8-0011-R5a-SM-2HMJY_brain_male_40-49_years	48/1214	0.0015303	0.0075557	0.00274697	0.0135629	-0.997094	6.46345	YWHAE;GPM6A;HSP90AB1;ONECUT2;TTYH1;NCAN;CRABP1;SLC1A3;ATP1A2;SLC7A11;SRP14;NUDT3;CST3;PTPRZ1;DPYSL2;DNER;NNAT;SPP1;MYEOV2;PHGDH;NCAM1;APOE;TSPAN3;GPM6B;SPTBN1;HSPA8;HSP90AA1;CADM1;PCDH9;TSC22D1;SOX11;HSPE1;DYNLL1;DNAJA1;SLCO1C1;GNAO1;SLC7A5;LARS2;TUBB2B;PCP4;TUBB2A;TH;SST;DCX;SMS;SPARCL1;CPE;ITM2A
GTEX-U4B1-1126-SM-4DXV3_colon_male_40-49_years	72/1990	0.0012671	0.006342	0.00248325	0.0123024	-0.962328	6.41972	ARF1;COX7B;SLC25A3;TFRC;YWHAB;COX4I1;ATP5C1;HMGB3;DBI;ATP5G3;FNBP1L;COX6A1;ATP5G1;COX7C;CTSS;ACTG1;HINT1;BSG;CFL1;KPNA2;COX8A;HMGCS1;H2AFZ;ATPIF1;AKR1A1;USMG5;ATP5F1;ATP5J2;COX6B1;LARS2;CKS2;PPIA;DDC;PCNA;MGST3;ATP5A1;ATP5J;COX7A2;UQCR10;HMGCR;ATP5O;COX5A;UQCRH;ACAT2;HSPD1;ATP5L;MYL12B;ATP5B;CCNB1;GNG5;TSPAN3;PROM1;CCT5;FDFT1;UBE2C;IDH1;NDUFA1;HN1;HSPE1;COX6C;TUBB4B;HNRNPAB;ZWINT;RPS26;CENPF;UQCR…
GTEX-V1D1-0626-SM-4JBHN_heart_male_50-59_years	22/447	0.00249342	0.0119471	0.00396482	0.0190913	-1.07016	6.41467	COX8A;COX7B;NDUFB8;NDUFA4;MGST3;COX4I1;NTM;ATPIF1;NDUFA1;ATP5J;NDUFC1;COX6C;ATP5O;ATP5G1;COX7C;SLC8A1;ATP5J2;COX6B1;CDH2;UQCRQ;NDUFAB1;SLC25A4
GTEX-QMR6-1426-SM-32PLA_brain_male_50-59_years	91/2630	0.0011401	0.00576572	0.00238006	0.0118516	-0.946388	6.41333	EIF4A2;SNAP25;ARL6IP1;YWHAB;NCAN;STMN2;ELAVL4;CELF4;STMN3;PEBP1;STMN4;SLC7A11;ELAVL2;ELAVL3;RGS4;UCHL1;TUBA1B;SEPT7;KIF5C;CHL1;TUBB3;DPYSL2;STMN1;ENC1;NEFL;KIF1B;NEFM;KIF1A;YWHAG;CHGB;TSC22D1;APLP1;H2AFV;ANK3;CARTPT;TMEM130;SLCO1C1;OLFM1;GAP43;TUBB2A;SUB1;MAP1B;SCG5;DCX;SPARCL1;MATR3;TAGLN3;FKBP3;INA;PFN2;BEX4;GRIA2;GPM6A;RTN3;RTN1;TTYH1;MAGED1;GLO1;NTM;NRXN1;CRMP1;SLC1A3;ATP1A2;ATXN7L3B;PTN;NREP…
GTEX-QV31-1626-SM-2S1QC_blood vessel_male_30-39_years	25/527	0.00215283	0.0104006	0.00349537	0.0169709	-1.04354	6.40834	DYNC1I2;EPAS1;ACTB;RGS5;CALD1;SEC61G;KIF5B;DPYSL3;SNCG;IGFBP7;HES1;RNF152;ZFHX3;TPM4;FN1;SULF1;MYL6;COL4A2;NFIB;COL4A1;ID2;CTNNB1;MYH9;MFGE8;EIF4G2
GTEX-POYW-0726-SM-2XCEO_adipose tissue_male_60-69_years	60/1607	0.00160421	0.00789392	0.00297651	0.0146467	-0.99269	6.38808	RPL5;HSP90AB1;SERPINE2;HEXB;HMGB2;HNRNPU;FNBP1L;RND3;RPL9;SEC61G;DPYSL2;RPL39;SOX4;HSP90AA1;CD93;TPM4;TSC22D1;RPS6;TCF12;EBF3;EEF1A1;COL4A1;CANX;MATR3;PTMA;DYNC1I2;SLC3A2;APOLD1;RTN4;HSPD1;HSP90B1;ZFP36L1;LDHA;UBC;SH3BP5;SPP1;SERPINH1;WBP5;MEST;CCT5;ABCA1;HSPA8;HSPA5;CNBP;PRRC2C;NAP1L1;RSRC2;HSPE1;EIF2S2;EIF1;DNAJA1;CCT6A;PTPRB;KLF6;ID2;HNRNPA2B1;TCF4;CALR;HNRNPC;TPT1
GTEX-WVLH-0011-R7A-SM-3MJFB_brain_male_50-59_years	25/531	0.0023797	0.0114398	0.00383327	0.0184884	-1.05616	6.38004	GPM6A;ONECUT2;TTYH1;NCAN;CRABP1;SLC1A3;ATP1A2;SLC7A11;PTN;CST3;SEPT7;EDNRB;PTPRZ1;MYEOV2;APOE;GPM6B;PCDH9;CADM2;SLCO1C1;TUBB2B;PCP4;SYT11;SST;CPE;ITM2A
GTEX-XUZC-2126-SM-4BRW8_muscle_female_30-39_years	61/1653	0.00192814	0.0093772	0.00353537	0.0171141	-1.01917	6.37101	YWHAE;COX7B;SLC25A3;HSP90AB1;ATP5C1;HMGB3;ATP5G3;YBX1;ATP5G1;COX7C;NUDT3;CHCHD2;HINT1;KIF1B;YWHAG;COX8A;USMG5;ATP1B1;ATP5F1;ATP5J2;COX6B1;SNRPG;SNURF;ALDOA;SLC25A4;FKBP3;PFN2;VCP;NDUFB4;ATP5A1;ATP5J;SLC3A2;UQCR10;ATP5O;COX5A;CST3;ATP5B;LDHA;PSMB5;GNG5;PRDX1;PSMB1;UBC;TCEB2;CCT5;HSPA8;NDUFA5;SHFM1;CNBP;PDAP1;EIF2S2;TUBB4B;EIF1;CCT6A;RPS26;SLC6A6;NACA;NEDD4;NDUFAB1;CYCS;TPT1
GTEX-X5EB-0626-SM-46MVQ_heart_male_40-49_years	29/644	0.00215052	0.0104006	0.0035366	0.0171141	-1.02302	6.28344	COX7B;PTPRS;NDUFB6;ATP5A1;ATP5C1;ATP5J;ATP5G3;ATP5O;NTN1;ATP5G1;COX7C;UQCRH;SLC8A1;ATP5L;ATP5B;ABLIM1;CDH2;MDH1;NDUFA5;NDUFA4;NDUFA1;NDUFC1;ATP5F1;COX6B1;NDUFAB1;VDAC3;CYCS;SLC25A4;ITM2A
GTEX-W5WG-1926-SM-4KKZK_muscle_female_50-59_years	39/954	0.00235628	0.0113459	0.00397342	0.0191012	-1.02756	6.21741	COX7B;SLC25A3;NDUFB4;ATP5A1;ATP5J;ATP1A2;ATP5G3;UQCR10;ATP5G2;ATP5O;COX5A;ATP5G1;COX7C;ATP5B;CHCHD2;PSMB5;UBC;COX8A;NDUFA4;CNBP;NDUFA1;ABCC9;ATP1B1;ATP5F1;COX6C;COX6B1;EIF1;H19;NACA;UQCRQ;NEDD4;NDUFAB1;SNURF;VDAC3;CYCS;ALDOA;SLC25A4;FKBP3;TPT1
GTEX-X4XX-0011-R1B-SM-3P622_brain_male_60-69_years	48/1231	0.0020253	0.00981701	0.00355574	0.0171782	-0.998073	6.19008	GPM6A;NDUFB8;TTYH1;NCAN;NTM;ELAVL4;STMN3;SLC1A3;DBI;ATP1A2;STMN4;PTN;COX6A1;NUDT3;ELAVL3;CST3;RGS4;UCHL1;CALCR;PTPRZ1;KIF5C;DPYSL2;DNER;ENC1;SPP1;MYEOV2;SNCG;NEFL;PHGDH;NCAM1;NEFM;KIF1A;GPM6B;MARCKSL1;SYT1;PCDH9;CADM2;APLP1;SOX11;SLCO1C1;GNAO1;OLFM1;GAP43;FABP7;GNAS;DCX;CNTN1;CPE
GTEX-RU72-0011-R7A-SM-2TF5U_brain_female_50-59_years	27/595	0.00271512	0.0129668	0.00435613	0.0208039	-1.04312	6.1637	YWHAE;GPM6A;ONECUT2;TTYH1;NCAN;SLC1A3;ATP1A2;SLC7A11;CST3;EDNRB;PTPRZ1;KIF5B;NNAT;MYEOV2;APOE;CKB;GPM6B;PCDH9;TMA7;SOX11;SLCO1C1;GNAO1;TUBB2B;PCP4;DCX;CPE;SCG2
GTEX-XPVG-2726-SM-4B66W_adipose tissue_male_50-59_years	30/680	0.00246488	0.0118298	0.00402344	0.0192782	-1.02105	6.13203	SPON1;PTPRS;EPAS1;SRP14;FNBP1L;APOLD1;RBM3;LDHB;CALCR;EDNRB;RPLP2;CD36;CD34;ABCA1;TCF7L2;CD93;IDH1;CAV1;EBF3;GNG11;GCHFR;ACLY;CLDN5;PTPRB;KLF6;NFIB;COL4A1;SUB1;RPS20;TCF4
GTEX-NPJ8-0011-R4a-SM-2HML3_brain_male_40-49_years	27/599	0.00297543	0.0141636	0.0047397	0.0225619	-1.05224	6.12128	GPM6A;TTYH1;SLC1A3;SLC7A11;PTN;COX6A1;NUDT3;CST3;PTPRZ1;DPYSL2;ENC1;MYEOV2;SNCG;PHGDH;GPM6B;HSP90AA1;PCDH9;TSC22D1;SLCO1C1;OLFM1;SLC7A5;TUBB2B;TUBB2A;FABP7;DCX;CPE;ITM2A
GTEX-T2IS-2626-SM-32QPP_muscle_female_20-29_years	34/824	0.0038098	0.0177363	0.0060894	0.0284758	-1.04809	5.83804	COX7B;SLC25A3;COX4I1;NDUFB4;ATP5A1;ATP5C1;ATP5J;ATP1A2;ATP5G3;UQCR10;ATP5G2;ATP5O;COX5A;ATP5G1;MYL12A;PRDX2;ATP5B;CALCR;COX8A;TPI1;MDH1;NDUFA5;CNBP;NDUFC1;ATP5F1;COX6B1;UQCRQ;NDUFAB1;VDAC3;CYCS;ALDOA;SLC25A4;FKBP3;TPT1
GTEX-XOTO-0011-R5A-SM-4B657_brain_male_50-59_years	37/918	0.00381105	0.0177363	0.00614996	0.0287129	-1.04707	5.83201	GPM6A;NDUFB8;ONECUT2;TTYH1;NCAN;NTM;CRABP1;SLC1A3;ATP1A2;SLC7A11;PTN;COX6A1;CST3;RGS4;EDNRB;PTPRZ1;NNAT;MYEOV2;PHGDH;APOE;CKB;GPM6B;MARCKSL1;PCDH9;APLP1;TMA7;MEIS2;SLCO1C1;GNAO1;TUBB2B;PCP4;TH;SYT11;DCX;CPE;TAGLN3;SCG2
GTEX-N7MT-0011-R3a-SM-2I3GC_brain_female_60-69_years	49/1302	0.00367796	0.0171716	0.00617729	0.0287945	-1.03913	5.82476	YWHAE;APP;NCAN;STMN4;ELAVL3;SEPT7;TUBA1A;ALCAM;YWHAQ;KIF5C;DPYSL2;KIF5B;DNER;STMN1;ENC1;MYEOV2;NEFL;PHGDH;KIF1B;KIF1A;FGFBP3;APLP1;ANK3;SEPP1;SLCO1C1;TUBB2B;DCX;ANAPC5;BEX4;DYNC1I2;RTN3;NDUFB8;TTYH1;NTM;SLC1A3;RTN4;PTPRZ1;SPP1;NCAM1;GPM6B;MARCKSL1;PCDH9;CADM2;TMA7;ATOX1;GNAO1;TPPP3;SYT11;CALM2
GTEX-NPJ8-0011-R9a-SM-2YUN5_brain_male_40-49_years	34/808	0.00280777	0.0133874	0.00459587	0.021913	-0.967532	5.6846	C1QB;YWHAE;DYNC1I2;STMN4;NUDT3;ELAVL3;CST3;UCHL1;TUBA1A;TMSB4X;DPYSL2;KIF5B;DNER;STMN1;SPP1;MYEOV2;NEFM;APOE;GPM6B;MARCKSL1;HSP90AA1;HSBP1;APLP1;LY86;TMA7;HSPE1;DYNLL1;SEPP1;DNAJA1;SLCO1C1;TUBB2B;SST;MAP1B;SCG2
GTEX-XYKS-2126-SM-4E3IB_skin_female_60-69_years	48/1239	0.00230318	0.0111086	0.00400261	0.0192099	-0.933851	5.67171	RPL4;RPL3;HSP90AB1;RPL32;RPLP1;GSTP1;RPLP0;TECR;SLC2A1;HNRNPU;SLC3A2;GATA3;RPL8;SLC7A1;HSPD1;ACTG1;ZFP36L1;RPS4X;RPS14;RPS16;RPS19;RPL18A;SERPINH1;RPS3;RPL35;GPC2;RPLP2;RPL13;PHGDH;RPL18;RPL39;RPS10;CCT5;MFSD2A;RPS9;HSP90AA1;HSPA5;RPS5;EN1;RPL13A;NSG1;HNRNPAB;GNB2L1;DNAJA1;CCT6A;SLC7A5;HNRNPC;RPS21
GTEX-X4XY-0526-SM-46MW1_blood vessel_male_60-69_years	30/689	0.00298769	0.0141988	0.00480411	0.0228312	-0.967851	5.62637	DYNC1I2;SERPINE2;EPAS1;HMGB1;RND3;ACTB;APOLD1;RGS5;LDHA;HNRNPDL;SEC61G;UBC;DPYSL3;SH3BP5;SNCG;IGFBP7;HES1;TCF7L2;ZFHX3;TPM4;PDAP1;SULF1;SLC7A5;COL4A2;COL4A1;ID2;CTNNB1;MYH9;MFGE8;PTMA
GTEX-TSE9-2526-SM-4DXUS_vagina_female_60-69_years	47/1248	0.0043605	0.0200377	0.00718166	0.033106	-1.03215	5.60991	RPL5;PTPRS;RPL3;HSP90AB1;RPL12;HEXB;SLC2A1;HMGB1;PTN;RND3;RPL9;ZFP36L1;RPS4X;HNRNPDL;RPL36AL;KCNQ1OT1;SUMO2;NDN;RPL13;RPL15;RPS11;RPS27A;RPS10;SLC18A2;BTF3;NPM1;RPS8;RPL23;TCF12;NR2F1;PRRC2C;NAP1L1;RSRC2;CSNK1E;PBX1;GNB2L1;EEF1A1;RPS25;RPS28;CDK4;NACA;MORF4L2;ALDH1A1;RPL24;RPS20;HNRNPC;RPS24
GTEX-QDVN-0226-SM-48TZ9_blood vessel_male_50-59_years	27/607	0.00356013	0.0166749	0.00559223	0.0263621	-0.99213	5.59359	ARF1;ACTB;HSP90B1;RGS5;TUBA1B;ALCAM;SEC61G;DPYSL3;CFL1;CCL2;IGFBP7;SOX4;EGR1;HSPA5;TPM4;FN1;PDAP1;SULF1;MYL6;COL4A2;COL4A1;MORF4L2;MYH9;CALR;MFGE8;PFN1;PTMA
GTEX-OHPK-2026-SM-3MJH7_uterus_female_50-59_years	50/1328	0.00332765	0.0156362	0.00565072	0.0265948	-0.978069	5.58037	ZCCHC12;SPARC;CD81;HNRNPU;HMGB1;ZCCHC18;CCND2;DPYSL3;KPNA2;SOX4;RBFOX2;IGFBP5;PEG3;H2AFZ;HSBP1;ATRX;PCP4;COL4A2;COL4A1;MORF4L2;DCX;SMS;SNRPE;ANAPC5;XIST;DYNC1I2;MAGED1;CRMP1;NREP;ZFP36L1;HNRNPDL;SH3BP5;GPC2;NCAM1;HNRNPA0;RBM39;ZFHX3;NPM1;CBX3;USP22;NR2F1;NAP1L1;SULF1;MEIS2;PBX1;H19;CXCL12;HNRNPK;CTNNB1;EIF4G2
GTEX-OHPN-0008-SM-4E3HW_skin_female_60-69_years	36/877	0.00320435	0.0151299	0.00522472	0.0247496	-0.970766	5.57535	RPL4;SPARC;SERPINE2;MAGED1;NREP;THBS1;FSTL1;ACTG1;RPS4X;LDHA;CTSL;SEC61G;SERPINH1;WBP5;TCEB2;TMSB10;SLC38A2;NPM1;TPI1;TPM4;ANXA2;CAV1;RPL23;FN1;RPSA;SULF1;EIF2S2;EEF2;EEF1A1;ACLY;MARCKS;CXCL12;MORF4L2;CANX;RPL22L1;CALR
GTEX-QDVN-2326-SM-2S1PF_blood vessel_male_50-59_years	30/706	0.00423581	0.0195571	0.00662855	0.0307996	-1.01121	5.52546	ARF1;RPLP1;RGS5;LDHA;ALCAM;RPL36AL;SEC61G;UBC;SNCG;IGFBP7;RPL38;HES1;SOX4;ZFHX3;TPM4;FN1;PDAP1;TBCA;CSNK1E;SULF1;RPS25;COL4A1;ID2;TOMM7;MYH9;RPL24;FAU;MFGE8;PTMA;RPS23
GTEX-QDT8-0011-R5A-SM-32PKN_brain_female_30-39_years	37/932	0.00485658	0.0222473	0.00769019	0.035283	-1.03463	5.5119	GPM6A;SERPINE2;ARL6IP1;TTYH1;NCAN;SLC1A3;ATP1A2;STMN4;SLC7A11;PTN;PCDH17;CST3;LDHB;SEPT7;EDNRB;PTPRZ1;DPYSL2;KIF5B;DNER;NEFL;PHGDH;APOE;TSPAN3;GPM6B;TCF7L2;MARCKSL1;PCDH9;TSC22D1;CADM2;SLCO1C1;LARS2;TUBB2B;SYT11;CNTN1;CPE;SCG2;ITM2A
GTEX-S4UY-0426-SM-3K2AF_blood vessel_female_40-49_years	26/574	0.00330551	0.0155572	0.00520558	0.024699	-0.964507	5.50942	DYNC1I2;YBX1;HMGB1;ACTB;APOLD1;RGS5;CALD1;KIF5B;SNCG;IGFBP7;APOD;RNF152;ZFHX3;TPM4;SULF1;NR4A2;MYL6;COL4A2;COL4A1;ID2;SPARCL1;CTNNB1;MYH9;SRSF3;MAGED2;MFGE8
GTEX-SJXC-0008-SM-4DM7G_skin_male_60-69_years	56/1523	0.003189	0.0150818	0.00553193	0.02612	-0.955903	5.49458	RPL4;TOP2A;RPL5;SERPINE2;HEXB;RPLP0;SLC7A11;RND3;ALCAM;CTSL;PHGDH;RPL37;KPNA2;TMSB10;CTSB;TPM4;ANXA2;RPL23;TCF12;F2R;EN1;RPSA;EEF1A1;ACLY;CANX;SNRPE;PABPC1;LY6E;MAGED1;RPL12;UQCR11;SLC3A2;THBS1;SLC7A1;FSTL1;HSP90B1;CCNB1;SERPINH1;RPS3;WBP5;SLC38A2;NPM1;HSPA5;FN1;ATP2B1;EIF2S2;EEF2;GNB2L1;CENPF;CXCL12;CDK4;TTC3;RPL22L1;VIM;CALR;RAN
GTEX-W5X1-2526-SM-3GILC_skin_female_40-49_years	45/1164	0.00325942	0.0153651	0.00545997	0.025822	-0.958389	5.48793	RPL4;RPL3;RPL32;GLO1;RPL12;RPLP1;RPLP0;TECR;GATA3;RPL8;RPL7;SLC6A4;RPS4X;RPS14;RPS15A;RPL18A;PSMB1;RPS3;HMGN2;RPL18;RPL39;RPS10;RPS13;RPS12;BTF3;RPS9;RPL41;UBE2C;SHFM1;RPS5;F2R;RPL13A;NSG1;YWHAZ;GNB2L1;CENPF;RPS29;RPL37A;CDK1;RPS20;PABPC1;RPS21;UBA52;PPIA;RPS23
GTEX-XYKS-2426-SM-4AT43_muscle_female_60-69_years	43/1114	0.00410576	0.0190471	0.00671196	0.0311375	-0.994238	5.4637	VCP;COX7B;SLC25A3;RPLP1;NDUFB4;ATP5A1;ATP5J;ATP1A2;UQCR11;YBX1;UQCR10;ATP5G2;ATP5O;COX5A;ATP5G1;ATP5B;CHCHD2;LDHA;PSMB5;G3BP2;TCEB2;RPL38;CNBP;NDUFA1;PDAP1;H2AFV;NDUFC1;ABCC9;ATP1B1;EEF2;COX6B1;EIF1;H19;NACA;NEDD4;NDUFAB1;TOMM7;SNURF;VDAC3;ALDOA;SLC25A4;FKBP3;TPT1
GTEX-T6MN-0526-SM-32PMS_muscle_male_50-59_years	35/873	0.00523689	0.0238769	0.0081918	0.0375254	-1.0301	5.41014	COX7B;SLC25A3;MGST3;ATP5A1;ATP5J;ATP1A2;ATP5G3;UQCR10;ATP5G2;ATP5O;COX5A;ATP5G1;COX7C;MYL12A;ATP5B;KIF1B;COX8A;TPI1;MDH1;CNBP;NDUFA1;NDUFC1;ATP5F1;COX6B1;UQCRQ;NEDD4;NDUFAB1;TOMM7;SNURF;VDAC3;CYCS;ALDOA;SLC25A4;FKBP3;TPT1
GTEX-X4XX-3026-SM-3NMB2_brain_male_60-69_years	87/2581	0.00315156	0.014929	0.00596738	0.0279949	-0.935115	5.38613	SNAP25;ARL6IP1;YWHAB;NCAN;STMN2;ELAVL4;CELF4;STMN3;STMN4;ZCCHC18;COX6A1;ELAVL2;ELAVL3;RGS4;UCHL1;TUBA1B;KIF5C;CHL1;BASP1;DPYSL2;STMN1;ENC1;MYEOV2;NEFL;NEFM;KIF1A;YWHAG;TSC22D1;APLP1;H2AFV;CARTPT;DYNLL1;TMEM130;SLCO1C1;OLFM1;GAP43;NGFRAP1;TUBB2A;MAP1B;SCG5;DCX;TAGLN3;INA;PFN2;BEX4;MEG3;GRIA2;GPM6A;RTN3;NDUFB8;RTN1;TTYH1;NTM;NRXN1;CRMP1;SLC1A3;ATP1A2;ATXN7L3B;PRDX2;PTPRZ1;MAP2;NNAT;CAMTA1;SNCG;CKB;…
GTEX-RU72-2926-SM-2TF66_brain_female_50-59_years	93/2790	0.00310446	0.0147298	0.00598023	0.0280102	-0.930455	5.3733	YWHAE;EIF4A2;SNAP25;ZCCHC12;ARL6IP1;NCAN;STMN2;ELAVL4;CELF4;STMN3;PEBP1;DBI;STMN4;SLC7A11;ZCCHC18;ELAVL2;ELAVL3;TUBA1A;YWHAQ;KIF5C;TUBB3;DPYSL2;DNER;SUMO2;KIF1B;NEFM;KIF1A;RNF152;CHGB;RBFOX2;ATRX;H2AFV;ANK3;OLFM1;TUBB2B;GAP43;PCP4;TUBB2A;MAP1B;ALDH1A1;SCG5;LUC7L3;MATR3;TAGLN3;INA;BEX4;MEG3;GRIA2;GPM6A;RTN1;TTYH1;NTM;NRXN1;CRABP1;NRXN3;CRMP1;SLC1A3;ATP1A2;ATXN7L3B;PTN;NREP;LRP8;ABLIM1;PTPRZ1;MAP2;…
GTEX-PLZ4-0008-SM-48TE6_skin_female_50-59_years	62/1741	0.00399094	0.0185439	0.00691706	0.0320381	-0.966826	5.34048	RPL4;TOP2A;RPL5;RPL3;SERPINE2;TFRC;HEXB;RPLP0;SLC7A11;RND3;ACTG1;EEF1B2;RBM3;RPS16;TUBB3;CTSL;SEC61G;FTH1;PHGDH;KPNA2;TMSB10;CTSB;RPS12;TPM4;ANXA2;RPL23;RPL13A;RPSA;EEF1A1;ACLY;COX7A2L;CANX;PABPC1;RPL12;SLC3A2;SLC7A1;FSTL1;RTN4;HSP90B1;SERPINH1;RPS3;RPL15;SLC38A2;ABCA1;NPM1;HSPA5;FN1;RPL35A;NAP1L1;ATP2B1;EIF2S2;EEF2;GNB2L1;CENPF;RPS28;CDK4;NEDD4;RPL22L1;VIM;CALR;RAN;RPS23
GTEX-WFON-0226-SM-3GIKR_heart_male_40-49_years	26/597	0.00549313	0.0249284	0.00831585	0.0379744	-1.02248	5.32126	COX7B;SLC25A3;NDUFB6;ATP5A1;ATP5C1;ATP5J;ATP5G3;ATP5O;COX5A;NTN1;ATP5G1;UQCRH;SLC8A1;LDHB;ATP5B;ABLIM1;CDH2;MDH1;NDUFA5;NDUFA4;NDUFC1;ATP5F1;NDUFAB1;VDAC3;CYCS;SLC25A4
GTEX-P4PQ-1626-SM-2HMKK_muscle_male_60-69_years	43/1132	0.00542682	0.0246658	0.0086785	0.0394452	-1.01436	5.29131	EIF4A2;VCP;COX7B;HSP90AB1;RPL12;ATP5A1;HMGB3;ATP1A2;YBX1;UQCR10;ATP5G2;ATP5O;COX5A;PRDX2;ATP5B;CHCHD2;PSMB5;PRDX1;PSMB1;UBC;RPL38;CCT5;CHGB;CNBP;USP22;PDAP1;ATP1B1;ATP5F1;EEF2;COX6B1;CCT6A;H19;NACA;NCL;NEDD4;RPL37A;NDUFAB1;ANAPC5;ALDOA;SLC25A4;RAN;TPT1;RNF187
GTEX-XGQ4-1526-SM-4AT6H_esophagus_male_50-59_years	55/1510	0.00421114	0.019474	0.00712203	0.032883	-0.954941	5.22355	TOP2A;EIF4A1;TECR;HMGB3;DBI;ATP5G3;RND3;ACTG1;YWHAQ;KPNA2;RPS10;ANXA2;HMGCS1;H2AFZ;HSBP1;AKR1A1;YWHAZ;SLC7A5;NCL;SNRPG;CKS2;ERH;PABPC1;PPIA;VCP;PCNA;GSTP1;HMGCR;SLC7A1;ACAT2;MYL12B;CCNB1;PSMB5;PRDX1;CCT5;FDFT1;HSPA8;NPM1;UBE2C;PDAP1;HN1;TBCA;EIF2S2;TUBB4B;HNRNPAB;ZWINT;CCT6A;RPS26;CENPF;FABP5;SERBP1;CDK1;CD9;RPL22L1;RAN
GTEX-XV7Q-2926-SM-4BRUL_muscle_female_40-49_years	58/1633	0.00562813	0.0254618	0.00937717	0.0422262	-1.00341	5.19766	COX7B;HSP90AB1;RPLP1;YBX1;ATP5G2;ATP5G1;COX7C;CHCHD2;RPL38;CTSD;CHGB;COX8A;USMG5;ABCC9;ATP5J2;COX6B1;SLC7A5;VDAC3;ALDOA;SLC25A4;VCP;NDUFB6;GLO1;NDUFB4;ATP5A1;ATP5J;SLC3A2;UQCR10;ATP5O;COX5A;UQCRH;ATP5L;PRDX2;ATP5B;PSMB1;TCEB2;CCT5;NDUFA4;CNBP;USP22;NDUFA1;PDAP1;EIF2S2;EEF2;COX6C;EIF1;CCT6A;RPS26;H19;RPS25;NACA;NEDD4;NDUFAB1;TOMM7;CYCS;RPS24;TPT1;RNF187
GTEX-NL4W-0011-R5a-SM-2I3GD_brain_male_50-59_years	45/1193	0.00509103	0.0232847	0.00823252	0.0376528	-0.980129	5.17535	YWHAE;GRIA2;GPM6A;ONECUT2;TTYH1;NCAN;NTM;CRABP1;SLC1A3;ATP1A2;SLC7A11;PTN;PCDH17;CST3;PTPRZ1;DPYSL2;NNAT;SPP1;MYEOV2;PHGDH;NCAM1;APOE;GPM6B;CADM1;PCDH9;CADM2;APLP1;SOX11;ATP2B1;MEIS2;SLCO1C1;GNAO1;OLFM1;LARS2;TUBB2B;PCP4;TUBB2A;TH;SYT11;SST;FABP7;DCX;CPE;CALM3;SCG2
GTEX-X8HC-0126-SM-4E3JW_skin_female_50-59_years	45/1202	0.00581376	0.0261799	0.00930281	0.0419561	-1.0022	5.15883	SPARC;RPL3;RPL32;RPLP1;RPL11;RPLP0;SLC2A1;GATA3;RPL8;ZFP36L1;RPS4X;RPS14;RPS15A;RPS19;RPL18A;PSMB1;RPL35;GPC2;RPL13;CCL2;HES1;RPL37;RPS11;RPL18;RPS27A;RPL39;RPS10;RPS13;MFSD2A;RPS12;BTF3;RPS9;H3F3B;RPS5;RPS6;EN1;RPL13A;GCHFR;CLDN5;RPS28;RPS29;RPL37A;RPS20;FAU;RPS21
GTEX-O5YW-3026-SM-3MJHI_blood vessel_male_50-59_years	19/382	0.00426041	0.0196396	0.00643436	0.0299449	-0.937675	5.1182	C1QB;EGR1;TPM4;EPAS1;CTSZ;F2R;FN1;FOS;SULF1;TMEM130;COL4A2;COL4A1;MORF4L2;SPP1;SPARCL1;CCL2;MYH9;IGFBP7;MFGE8
GTEX-XAJ8-1026-SM-47JY9_muscle_male_40-49_years	39/1006	0.0057312	0.025848	0.00901456	0.040909	-0.98908	5.10546	VCP;COX7B;SLC25A3;COX4I1;NDUFB4;ATP5A1;ATP5J;YBX1;ATP5G2;ATP5O;COX5A;ATP5G1;COX7C;UQCRH;NUDT3;ATP5B;CHCHD2;LDHA;PSMB5;G3BP2;COX8A;NDUFA4;NDUFA1;USMG5;COX6C;COX6B1;EIF1;RPS26;H19;NACA;UQCRQ;NEDD4;NDUFAB1;TOMM7;SNURF;ALDOA;SLC25A4;FKBP3;TPT1
GTEX-NPJ8-2426-SM-3MJHL_prostate_male_40-49_years	49/1345	0.00676159	0.0301226	0.0108171	0.0479699	-1.0215	5.10391	RPL4;RPL5;RPL32;RPLP1;YBX1;RPL7;EEF1B2;RPS16;RPL18A;RPL35;RPL38;RPL37;RPS11;RPL39;RPS10;RPS13;RPS12;HSP90AA1;RPS8;HSBP1;RPL23;RPS6;EEF1A1;PCP4;MORF4L2;RPL37A;RPL24;PTMA;SRSF7;DDX5;RPL11;RPS15A;KCNQ1OT1;SERPINH1;RPL15;RPS27A;RPL41;RPL35A;NAP1L1;HSPE1;DNAJA1;H19;RPS25;TOMM7;RPS20;FAU;RPS24;TPT1;RPS23
GTEX-X88G-0126-SM-47JZ3_skin_male_30-39_years	49/1316	0.00451093	0.0206964	0.00745398	0.0343071	-0.94408	5.09922	RPL3;RPL32;RPLP1;RPLP0;TECR;DBI;ATP5G2;RPL8;RPL9;RPS4X;RPS14;RPS16;RPS19;RPL18A;RPL35;RPLP2;PHGDH;RPS11;RPL39;MFSD2A;RPS12;RPS9;RPS5;EN1;RPL13A;RPSA;FOS;DYNLL1;TUBB2A;RPL37A;PTMA;PPIA;GSTP1;GATA3;RPS3;GPC2;RPL13;RPL18;BTF3;EGR1;RPL41;NSG1;HNRNPAB;ATOX1;TPPP3;FABP5;RPS29;FAU;RPS21
GTEX-R3RS-0626-SM-48FE1_breast_female_40-49_years	63/1799	0.00537426	0.024465	0.00911481	0.0412997	-0.975441	5.09778	RBM25;RPL32;HMGB2;FNBP1L;RPL8;RND3;RPL9;RPS4X;RPS14;RPL35;HMGN2;RPS10;SOX4;HMGN1;RPS9;RPS8;RPL23;RPS6;TCF12;CSNK1E;HNRNPH1;MYH9;RPL24;SRSF3;XIST;LY6E;RPL12;RPL11;SLC3A2;GATA3;ZFP36L1;RPS15A;HNRNPDL;SH3BP5;RPS3;RPL13;CCL2;HES1;APOD;PROM1;RPS27A;RBM39;TCF7L2;JUN;RPL41;H3F3B;HSPA5;NR2F1;RPL35A;PRRC2C;RSRC2;RPS25;KLF6;RPS28;NFIB;TOMM7;RPL22L1;HNRNPC;FAU;AGRN;RPS21;RPS24;RPS23
GTEX-XV7Q-0005-SM-4BRWI_blood_female_40-49_years	55/1494	0.00338078	0.0158603	0.00581988	0.0273469	-0.893352	5.08286	RPL32;RPLP1;HMGB2;RPL8;CTSS;RPS14;CHCHD2;HINT1;RPS16;RPS19;RPL18A;CTSL;TMSB4X;RPL35;RPLP2;RPL38;RPS11;B2M;CTSD;RPL39;RPS10;RPS12;RPS9;H2AFZ;RPS5;RPL13A;RPSA;TYROBP;PFN1;UBA52;C1QB;GNAI2;CDC42;RPS15A;GNG5;UBB;ATP5E;CCL4;SPP1;RPS3;CCL3;RPL13;TCEB2;RPL18;RPL41;LY86;PPBP;ATOX1;RPS20;CALR;HNRNPC;FAU;RPS21;TPT1;PF4
GTEX-NL4W-0011-R11A-SM-2I3DW_brain_male_50-59_years	94/2841	0.00365111	0.0170736	0.00695243	0.0321509	-0.897706	5.03858	YWHAE;SNAP25;ZCCHC12;HSP90AB1;ARL6IP1;ONECUT2;TECR;STMN2;ELAVL4;CELF4;STMN3;PEBP1;STMN4;ZCCHC18;SRP14;ELAVL2;ELAVL3;HINT1;TUBA1A;SUMO1;YWHAQ;KIF5C;DPYSL2;STMN1;SUMO2;MYEOV2;FGFBP3;RNF152;CHGB;HSP90AA1;RBFOX2;HSBP1;ATPIF1;H2AFV;ANK3;ATP5J2;OLFM1;TUBB2B;GAP43;NGFRAP1;TUBB2A;MAP1B;SCG5;VDAC3;SMS;LUC7L3;MATR3;TAGLN3;FKBP3;INA;BEX4;MEG3;GPM6A;RTN3;NDUFB8;RTN1;NTM;NDUFB4;NRXN1;NRXN3;CRMP1;ATXN7L3B;UQCR…
GTEX-WH7G-0002-SM-4LVN9_blood_male_40-49_years	121/3823	0.00419592	0.0194344	0.00844724	0.0385141	-0.909413	4.9778	RPL4;TFRC;HNRNPU;SRP14;ACTB;ACTG1;EEF1B2;CHCHD2;CCND2;RPS16;RPS19;RPL36AL;CFL1;RPL37;HMGN2;KPNA2;B2M;TMSB10;HMGN1;RPSA;EEF1A1;LARS2;ACLY;NCL;SUB1;SNRPG;SMS;SRSF3;SNRPE;ANAPC5;ERH;PFN1;PPIA;SRSF7;LY6E;VCP;ACAT2;ATP5L;HSP90B1;LDHB;LDHA;CCNB1;ATP5E;G3BP2;SLC38A5;HSPA8;CBX5;HSPA5;UBE2C;CBX3;SHFM1;LY86;PRRC2C;EIF2S2;ZWINT;GNB2L1;CCT6A;RPS26;RPS25;RPS28;HNRNPK;SON;CDK4;CDK1;CALR;HNRNPC;EIF4G2;RPS23;TOP…
GTEX-X261-0011-R5A-SM-3NMB4_brain_male_50-59_years	26/610	0.00719133	0.031891	0.0106628	0.0475024	-1.00382	4.95375	GPM6A;ONECUT2;TTYH1;NCAN;CRABP1;SLC1A3;ATP1A2;SLC7A11;PTN;CST3;EDNRB;PTPRZ1;MYEOV2;PHGDH;APOE;GPM6B;CADM1;PCDH9;TSC22D1;SLCO1C1;TUBB2B;PCP4;TH;SYT11;SPARCL1;CPE
GTEX-OHPN-0011-R3A-SM-2I5FC_brain_female_60-69_years	20/432	0.00742774	0.0327843	0.0107735	0.0478495	-1.00185	4.9116	NDUFB8;TMA7;DBI;RGS4;OLFM1;SLC7A5;TUBB2B;GAP43;TUBB2A;FABP5;PTPRZ1;KIF5C;TUBB3;FABP7;KIF5B;ENC1;SPP1;NEFL;KIF1A;SCG2
GTEX-WY7C-2726-SM-3NB3P_breast_male_50-59_years	31/751	0.00556973	0.0252368	0.00856061	0.0389701	-0.943425	4.89676	CD81;MGST3;TECR;ATP5J;DBI;UQCR11;SAT1;UQCRH;ACAT2;HSPD1;LDHB;ATP5B;PGRMC1;PSMB5;RPLP2;CD36;TSPAN3;MEST;ABCA1;IGFBP5;IDH1;EBF3;HSPE1;GNG11;GCHFR;RPS26;ACLY;NFIB;COL4A1;SUB1;NDUFAB1
GTEX-U8XE-0826-SM-4E3J1_breast_male_30-39_years	39/1014	0.00650693	0.0292111	0.0101334	0.0452823	-0.972314	4.89549	EIF4A1;ARF1;SPARC;CD81;MGST3;DBI;SAT1;RTN4;RBM3;LDHB;LDHA;EDNRB;CTSL;ATP5E;FTH1;PSMB1;NNAT;SERPINH1;RPLP2;CCL2;CD36;TSPAN3;MEST;SOX4;CCT5;ABCA1;CD93;EIF2S2;GNG11;HNRNPAB;FKBP1A;RPS26;ACLY;CLDN5;RPS28;TUBB2A;COL4A2;COL4A1;RAN
GTEX-NPJ7-0006-SM-3GACR_blood_female_60-69_years	66/1883	0.00430888	0.0198317	0.00750502	0.0344876	-0.888169	4.83792	RPL4;RPL3;RPL32;RPLP1;PLEK;HMGB2;RPL8;RPL9;SAT1;RPS4X;HINT1;RPS16;RPL18A;BASP1;TMSB4X;FTH1;CFL1;RPL35;RPLP2;RPL38;RPS11;B2M;CTSD;RPL39;RPS10;RPS9;TPI1;RPS5;RPS6;RPL13A;RPSA;FOS;COX6B1;GCHFR;TYROBP;ALDOA;PFN1;UBA52;RPL12;RPL11;UQCR11;SLC3A2;GNAI2;MYL12B;GNG2;GNG5;UBB;UBC;CCL4;RPS3;CCL3;RPL13;TCEB2;RPL18;H3F3B;HSPA5;HN1;PPBP;HSPE1;GNB2L1;ATOX1;SLC6A6;RPS28;FAU;TPT1;PF4
GTEX-VUSG-0726-SM-3GIK1_heart_male_50-59_years	35/886	0.00654363	0.0293307	0.01006	0.0450231	-0.961334	4.8348	COX7B;SLC25A3;MGST3;NTM;ATP5A1;ATP5C1;ATP5J;ATP5G3;ATP5O;COX5A;NTN1;COX7C;UQCRH;SLC8A1;ATP5L;LDHB;ATP5B;ABLIM1;CCND2;CDH2;PRDX1;CCL2;MDH1;NDUFA5;NDUFA4;NDUFA1;NDUFC1;ATP5F1;COX6B1;NDUFAB1;VDAC3;CYCS;SLC25A4;ITM2A;EIF4G2
GTEX-X62O-0826-SM-46MW8_heart_male_50-59_years	31/766	0.00733072	0.0324599	0.0110303	0.0488415	-0.977409	4.80463	SPON1;COX7B;SPARC;SERPINE2;ATP5J;ATP5G3;UQCR10;ATP5O;COX5A;NTN1;ATP5G1;COX7C;FSTL1;UQCRH;SLC8A1;MYL12A;ATP5L;HSP90B1;PRDX2;CDH2;SERPINH1;COX8A;MDH1;NDUFA1;USMG5;NDUFC1;COX6B1;UQCRQ;NDUFAB1;CYCS;SLC25A4
GTEX-XXEK-0626-SM-4BRWE_lung_male_50-59_years	50/1370	0.00604156	0.0271638	0.00978134	0.0439784	-0.936073	4.78248	ARF1;SPON1;TFRC;HEXB;CTSZ;RPL9;SAT1;CHCHD2;CTSL;SEC61G;KDR;B2M;CTSD;MFSD2A;CD93;CLDN5;TYROBP;CANX;SNRPG;ERH;PTMA;PPIA;C1QB;EPAS1;SLC3A2;THBS1;PCDH17;HSP90B1;MYL12B;GNG5;ATP5E;CCL4;SERPINH1;CCL3;CCL2;TSPAN3;CCT5;HSPA5;NR2F1;TBCA;HSPE1;EIF2S2;GNG11;HNRNPAB;EIF1;FKBP1A;RPS26;CDK4;RPL22L1;RAN
GTEX-T6MN-2626-SM-32PMQ_brain_male_50-59_years	81/2418	0.00519024	0.0237013	0.00926627	0.041856	-0.905421	4.7634	SNAP25;YWHAB;NCAN;STMN2;ELAVL4;CELF4;STMN3;PEBP1;STMN4;COX6A1;ELAVL2;ELAVL3;RGS4;UCHL1;TUBA1B;TUBA1A;KIF5C;CHL1;TUBB3;BASP1;DPYSL2;STMN1;ENC1;MYEOV2;NEFL;NEFM;KIF1A;FGFBP3;YWHAG;CHGB;APLP1;CARTPT;TMEM130;SLCO1C1;OLFM1;GAP43;NGFRAP1;TUBB2A;MAP1B;SCG5;DCX;TAGLN3;SCG2;INA;PFN2;BEX4;MEG3;GRIA2;GPM6A;RTN3;NDUFB8;RTN1;TTYH1;NTM;NRXN1;CRMP1;ATXN7L3B;NREP;PRDX2;MAP2;NNAT;CAMTA1;CKB;SNCA;SYT4;MDH1;SYT1;PC…
GTEX-REY6-1026-SM-2TF4Y_heart_male_60-69_years	20/439	0.00878109	0.0383008	0.012573	0.0551699	-1.00235	4.74629	COX7B;SLC25A3;COX4I1;NDUFA1;ATP5J;ATP5O;COX5A;ATP5G1;SLC8A1;MYL12A;COX6B1;LDHB;H19;ATP5B;ABLIM1;CDH2;UQCRQ;NDUFAB1;BSG;SLC25A4
GTEX-QDT8-1026-SM-43V6X_blood vessel_female_30-39_years	34/870	0.00852828	0.0372538	0.0128039	0.0560145	-0.995955	4.7451	DYNC1I2;HMGB1;SRP14;RBM3;RGS5;CALD1;RPL36AL;PSMB1;DPYSL3;IGFBP7;RPL15;HMGN2;RPS13;BTF3;TCF7L2;CNBP;F2R;H2AFV;RPL35A;SULF1;EEF1A1;RPS25;ALDH1A1;TOMM7;SPARCL1;CD9;MYH9;RPL24;MAGED2;VIM;FAU;MFGE8;PTMA;RPS23
GTEX-RVPV-0226-SM-2TF6W_blood vessel_male_60-69_years	23/530	0.00906373	0.0394158	0.0130736	0.0569383	-1.00804	4.7413	EGR1;JUN;ZFHX3;TSC22D1;NR2F2;ZCCHC18;FOS;ZFP36L1;RGS5;MYL6;CALD1;ID2;UBC;TOMM7;NDN;CTNNB1;SNCG;MYH9;IGFBP7;MAGED2;VIM;MFGE8;RNF152
GTEX-UJHI-1026-SM-4IHJP_stomach_female_50-59_years	21/457	0.00670406	0.029912	0.0098329	0.0441422	-0.945098	4.73026	EGR1;JUN;SPON1;HSP90AA1;IGFBP5;NRXN3;NR2F1;ABCC9;FOS;HSPE1;MEIS2;NTN1;PBX1;HSPD1;CST3;RGS4;DNAJA1;MYL6;CALD1;SERPINH1;PROM1
GTEX-XV7Q-1726-SM-4BRUU_adipose tissue_female_40-49_years	31/760	0.00657759	0.0294377	0.0099804	0.0447355	-0.940703	4.72617	C1QB;PTPRS;CD81;MGST3;DBI;UQCRH;HSPD1;HSP90B1;RPS16;CTSL;ATP5E;SERPINH1;RPLP2;NDN;CD36;TSPAN3;MEST;EGR1;JUN;HSPA5;RPL23;NR2F1;EBF3;FOS;HSPE1;GCHFR;DNAJA1;ID2;TOMM7;RPS20;CALR
GTEX-NPJ8-0011-R2a-SM-2TC6M_brain_male_40-49_years	20/435	0.0079853	0.0350393	0.0115176	0.0507679	-0.978387	4.72576	DDC;HSP90AA1;PCDH9;TSC22D1;TTYH1;SLC1A3;ANK3;HSPE1;DNAJA1;SLC7A5;CLDN5;TUBB2B;PTPRZ1;TH;KIF5B;DNER;SPP1;APOE;ITM2A;SLC18A2
GTEX-WYJK-1126-SM-3NM9Z_heart_male_50-59_years	19/403	0.00743771	0.0327843	0.0107525	0.047829	-0.958919	4.69985	COX7B;PTPRS;MDH1;NDUFA4;NDUFA1;ATP5J;NDUFC1;COX6C;ATP5O;COX7C;UQCRH;SLC8A1;MYL12A;COX6B1;H19;UQCRQ;NDUFAB1;CD34;SLC25A4
GTEX-WK11-2426-SM-3NMAA_adipose tissue_male_50-59_years	38/985	0.00685343	0.0304852	0.010597	0.0472815	-0.942095	4.69447	CD81;EPAS1;MGST3;HMGB1;SRP14;FNBP1L;APOLD1;GNAI2;KDR;RPLP2;NDN;CCL2;SNCG;CD36;CD34;B2M;MEST;SPTBN1;EGR1;JUN;CD93;CAV1;RSRC2;EBF3;GNG11;NR4A2;FKBP1A;H19;CLDN5;TPPP3;PTPRB;RPS28;CXCL12;NFIB;SRSF3;TCF4;ITM2A;SRSF7
GTEX-O5YW-0008-SM-4E3IE_skin_male_50-59_years	36/937	0.00890152	0.0387681	0.0134028	0.058285	-0.962859	4.54617	TOP2A;SPARC;SERPINE2;MAGED1;HEXB;RND3;THBS1;FSTL1;ACTG1;LDHA;CCNB1;ALCAM;CTSL;SEC61G;SERPINH1;WBP5;CCL2;TCEB2;KPNA2;TMSB10;SLC38A2;TPI1;TPM4;ANXA2;UBE2C;CAV1;F2R;FN1;SULF1;EIF2S2;CENPF;MORF4L2;CDK1;CKS2;RPL22L1;CALR
GTEX-WFJO-1026-SM-3GIKL_adipose tissue_male_30-39_years	49/1332	0.0056564	0.0255501	0.0091793	0.0415274	-0.870465	4.50463	SPON1;TFRC;CELF2;HNRNPU;RND3;RPL9;SAT1;HS6ST2;EDNRB;CTSL;KIF5B;CD36;KPNA2;SOX4;CD93;ATRX;FOS;SEPP1;COL4A1;SUB1;SRSF3;DDX5;THBS1;FSTL1;APOLD1;HSPD1;CDC42;LDHB;PGRMC1;CCL2;MEST;SLC38A2;SPTBN1;ABCA1;EGR1;NAP1L1;EIF1;NR4A2;DNAJA1;PTPRB;KLF6;SON;NFIB;HNRNPA2B1;CTNNB1;TCF4;ITM2A;EIF4G2;ITM2B
GTEX-XOTO-0526-SM-4B662_muscle_male_50-59_years	32/824	0.0114632	0.0490464	0.0167159	0.0715205	-1.00249	4.47973	COX7B;SLC25A3;NDUFB4;ATP5A1;ATP5J;ATP1A2;ATP5G3;UQCR10;ATP5G2;ATP5O;COX5A;ATP5G1;COX7C;NUDT3;MYL12A;ATP5B;CHCHD2;COX8A;TPI1;NDUFA4;CNBP;NDUFA1;NDUFC1;COX6B1;UQCRQ;NDUFAB1;TOMM7;VDAC3;ALDOA;SLC25A4;FKBP3;TPT1
GTEX-XOT4-0626-SM-4B66L_skin_female_60-69_years	45/1216	0.00711053	0.0315807	0.0111974	0.0494311	-0.904082	4.47175	RPL32;RPLP1;RPL11;TECR;SLC2A1;DBI;UQCR11;GATA3;RPL8;RND3;RPS4X;RPS14;RPS15A;RPS19;RPL18A;RPL35;GPC2;RPL13;HES1;RPL37;RPS11;RPL18;RPL39;RPS10;MFSD2A;RPS12;EGR1;JUN;RPS9;RPL41;H3F3B;RPS8;RPS5;RPS6;EN1;FOS;GCHFR;TPPP3;KLF6;TH;RPS29;RPL37A;RPS20;RPS21;RPS24
GTEX-XMD1-0011-R1A-SM-4AT4C_brain_male_60-69_years	35/902	0.00851733	0.0372538	0.0128286	0.0560389	-0.937676	4.46864	DYNC1I2;TTYH1;NCAN;SLC1A3;PTN;COX6A1;NUDT3;ELAVL3;CST3;SEPT7;TUBA1A;PTPRZ1;KIF5C;KIF5B;DNER;SPP1;MYEOV2;PHGDH;NCAM1;KIF1A;FGFBP3;GPM6B;SPTBN1;MARCKSL1;PCDH9;TSC22D1;CADM2;APLP1;ANK3;SLCO1C1;CLDN5;TPPP3;TUBB2B;FABP7;ITM2A
GTEX-XYKS-1626-SM-4BRUQ_uterus_female_60-69_years	48/1322	0.00777196	0.0341545	0.0122597	0.0538763	-0.913536	4.43726	RPL5;ZCCHC12;ARF1;CD81;HNRNPU;SLC3A2;RPL9;ZFP36L1;RPS15A;KCNQ1OT1;SUMO2;SERPINH1;GPC2;NDN;PHGDH;NEFM;RPL15;RPS27A;MEST;SOX4;HNRNPA0;HMGN1;NPM1;RBFOX2;IGFBP5;TPM4;RPS8;RPL23;RPS6;RPL13A;TBCA;MEIS2;PBX1;CXCL12;CDK4;MORF4L2;HNRNPA2B1;DCX;SNRPE;MAGED2;ERH;XIST;HNRNPC;PTMA;SRSF7;RPS24;RPS23;LY6E
GTEX-TML8-1926-SM-32QOS_skin_female_40-49_years	49/1355	0.00773166	0.0340286	0.0122365	0.0538556	-0.90362	4.39379	RPL4;RPL3;RPL32;RPLP1;RPLP0;TECR;RPL8;RPL7;RPS4X;RPS14;RPS16;RPS19;RPL18A;RPL35;PHGDH;RPL38;RPL37;RPS11;RPL39;RPS10;RPS13;MFSD2A;RPS12;RPS9;RPS5;RPS6;EN1;RPL13A;RPL37A;RPL11;GATA3;RPS15A;RPS3;GPC2;HES1;RPL15;RPL18;BTF3;RPL41;H3F3B;NSG1;GNB2L1;TPPP3;TH;RPS29;FABP7;RPS20;RPS21;RPS23
GTEX-WFON-0626-SM-4LVLX_pancreas_male_40-49_years	28/694	0.0109236	0.0469442	0.0157872	0.0678941	-0.967725	4.37105	ONECUT2;RPL12;HEXB;RPLP0;RPL8;ACTG1;EEF1B2;RPL18A;RPL36AL;ENC1;SPP1;CCL2;PROM1;SLC38A5;HSPA8;RPS9;RPL41;NPM1;RPL13A;RPSA;EEF2;GNB2L1;EEF1A1;RPS26;SST;ALDH1A1;RPL24;AGRN
GTEX-SE5C-0926-SM-4BRUF_fallopian tube_female_40-49_years	24/566	0.0101669	0.043951	0.0145841	0.06314	-0.952496	4.37064	C1QB;ZCCHC12;EIF4A1;EGR1;SPON1;IGFBP5;CD93;TPM4;TFRC;HNRNPU;THBS1;PBX1;ACTG1;NR4A2;FKBP1A;H19;CXCL12;CTSL;MORF4L2;SPP1;SERPINH1;CCL2;RPL22L1;CTSB
GTEX-S32W-0126-SM-4AD61_adrenal gland_female_50-59_years	75/2242	0.00740013	0.0327175	0.012616	0.0552756	-0.888896	4.36115	SLC25A3;HSP90AB1;ATP5C1;PEBP1;SRP14;ATP5G1;CHCHD2;CCND2;CDH2;SEC61G;DNER;HMGN2;CTSD;CHGB;COX8A;HSP90AA1;TPI1;PEG3;NDUFC1;CARTPT;ATP5F1;ATP5J2;LARS2;COX7A2L;MORF4L2;SNRPG;SMS;ERH;SCG2;PPIA;C1QB;VCP;DDC;NDUFB6;MAGED1;NDUFB4;ATP5A1;UQCR10;HSPD1;ATP5L;MYL12B;PRDX2;ATP5B;PGRMC1;PSMB5;UBB;ATP5E;PRDX1;PSMB1;SH3BP5;WBP5;SNCG;TCEB2;APOE;CCT5;FDFT1;ABCA1;HSPA8;IDH1;SHFM1;TMA7;TBCA;HSPE1;HNRNPAB;ATOX1;DNAJA…
GTEX-WH7G-0008-SM-4LVNM_skin_male_40-49_years	40/1072	0.00955416	0.0414625	0.0144809	0.0627862	-0.933868	4.34321	RPL4;TOP2A;RPL5;RPL3;SERPINE2;RPL12;RPLP0;THBS1;FSTL1;RPL7;ACTG1;CTSL;SERPINH1;RPS3;WBP5;RPL15;SLC38A2;CTSB;NPM1;TPM4;ANXA2;CBX3;RPL23;TCF12;FN1;RPL13A;NAP1L1;ABCC9;RPSA;SULF1;EEF2;PBX1;GNB2L1;EEF1A1;CENPF;MARCKS;RPS28;CXCL12;RPL22L1;VIM
GTEX-R55G-1126-SM-48FDG_stomach_female_40-49_years	23/533	0.00965428	0.041797	0.0138582	0.0601761	-0.931591	4.32291	HSPA8;EGR1;JUN;SPON1;IGFBP5;NR2F1;ABCC9;FOS;MEIS2;THBS1;NTN1;PBX1;ACTB;ZFP36L1;NR4A2;SLC7A5;ACLY;MYL6;KLF6;SON;CALD1;SRSF7;EIF4G2
GTEX-T5JC-0011-R9A-SM-32PLV_brain_male_20-29_years	43/1171	0.00956281	0.0414625	0.0146225	0.0632123	-0.92488	4.30057	DYNC1I2;APP;SPARC;TTYH1;SLC2A1;PEBP1;DBI;STMN4;APOLD1;RTN4;ELAVL3;PGRMC1;SEPT7;TUBA1A;YWHAQ;DPYSL2;KIF5B;DNER;STMN1;UBC;SPP1;MYEOV2;CCL2;PHGDH;NCAM1;KIF1A;TSPAN3;GPM6B;FDFT1;MARCKSL1;PCDH9;TSC22D1;HSBP1;APLP1;SOX11;SEPP1;CLDN5;TPPP3;TUBB2B;SYT11;MAP1B;DCX;CNTN1
GTEX-NFK9-1326-SM-3LK5I_blood vessel_male_40-49_years	25/601	0.0110468	0.0473341	0.0157976	0.0678941	-0.950538	4.28276	ARF1;SPARC;CTSZ;SRP14;NTN1;MYL12B;RGS5;CCL3;IGFBP7;HNRNPA0;EGR1;JUN;F2R;FN1;FOS;CARTPT;SULF1;COL4A2;TOMM7;ID3;SPARCL1;MYH9;VIM;FAU;MFGE8
GTEX-OIZH-3026-SM-3NB1G_blood vessel_male_50-59_years	26/629	0.0104337	0.0449049	0.0150349	0.064899	-0.932988	4.25696	NREP;ACTB;HSP90B1;TUBA1B;ALCAM;CDH2;CALD1;KIF5B;IGFBP7;ZFHX3;HSPA5;TPM4;F2R;FN1;SULF1;MYL6;COL4A2;COL4A1;MORF4L2;MAP1B;CANX;SPARCL1;MYH9;VIM;MFGE8;EIF4G2
GTEX-WYVS-0526-SM-3NM9W_lung_female_40-49_years	62/1783	0.00667347	0.0298211	0.0110867	0.0490167	-0.838833	4.20223	TOP2A;EIF4A1;TFRC;HEXB;CTSZ;HNRNPU;HMGB3;SAT1;CTSS;SLC6A4;ACTG1;TUBA1B;CTSL;SEC61G;HMGN2;KPNA2;B2M;CTSD;SLC18A2;CTSB;HMGN1;H2AFZ;AKR1A1;TYROBP;NCL;SNRPG;CKS2;SNRPE;ERH;PPIA;SRSF7;C1QB;VCP;PCNA;PCDH17;HSPD1;HSP90B1;CCNB1;ATP5E;PRDX1;SERPINH1;CCL2;TSPAN3;PROM1;MEST;CCT5;HSPA8;UBE2C;CBX3;TUBB4B;HNRNPAB;ZWINT;DNAJA1;CCT6A;TPPP3;HNRNPK;HNRNPA2B1;CDK1;CTNNB1;RPL22L1;CALR;RAN
GTEX-OXRO-0011-R2A-SM-3NB1W_brain_female_60-69_years	16/334	0.0116276	0.049532	0.0160854	0.0689238	-0.940863	4.19095	HSP90AA1;HSP90AB1;PCDH9;APLP1;HSPE1;COX6A1;HSPD1;DNAJA1;SLC7A5;UBB;KIF5B;SPP1;SERPINH1;MYEOV2;APOE;SLC18A2
GTEX-XUJ4-1126-SM-4BOPC_esophagus_female_60-69_years	23/547	0.0128365	0.0542856	0.0180301	0.0768058	-0.956502	4.166	RPL5;RPL41;RPL23;EEF2;NTN1;RPS25;MYL6;RPS16;RPS15A;RPL18A;CALD1;RPL36AL;RPL37A;TOMM7;RPL35;ID3;RPS20;RPL38;RPL15;FAU;RPS27A;RPS10;RPS23
GTEX-X4EP-0126-SM-3P5YV_skin_female_60-69_years	48/1343	0.0102396	0.0442001	0.0157985	0.0678941	-0.904861	4.14561	RPL3;RPLP1;RPL11;TECR;GATA3;RPL8;RND3;RPL7;ACTG1;RPS4X;RPS14;RPS16;RPL18A;PSMB1;RPL35;GPC2;RPLP2;RPL13;RPL38;HES1;RPL37;RPS11;RPL18;RPL39;RPS10;RPS13;SOX4;MFSD2A;RPS12;BTF3;RPS9;RPL41;H3F3B;RPS5;RPS6;EN1;RPL13A;CSNK1E;KLF6;FABP5;SNHG11;RPS29;RPL37A;RPS20;FAU;RPS21;RPS23;LY6E
GTEX-S4Q7-0426-SM-3K2BJ_lung_male_20-29_years	45/1227	0.00829348	0.0363369	0.0129014	0.0562724	-0.858844	4.11583	C1QB;ARF1;VCP;TFRC;HEXB;CTSZ;HMGB2;SLC3A2;SAT1;CTSS;PCDH17;ACAT2;HSP90B1;SLC6A4;GNG5;CTSL;ATP5E;SEC61G;FTH1;PSMB1;CCL4;CFL1;CCL3;TSPAN3;B2M;MEST;CTSD;SLC38A5;MFSD2A;CTSB;FDFT1;TPI1;HSPA5;CD93;HMGCS1;PPBP;SEPP1;ATOX1;FKBP1A;CLDN5;TYROBP;RPL22L1;ERH;CALR;PF4
GTEX-S4Q7-1326-SM-4AD74_blood vessel_male_20-29_years	23/549	0.0133528	0.0562245	0.0186992	0.0794239	-0.943782	4.07339	ZFHX3;SPARC;TPM4;TSC22D1;EPAS1;F2R;FN1;CARTPT;SULF1;ACTB;RGS5;CXCL12;COL4A2;YWHAQ;COL4A1;ID2;DPYSL3;CTNNB1;SNCG;IGFBP7;MFGE8;RNF152;PTMA
GTEX-U3ZH-0426-SM-4DXSE_blood vessel_male_30-39_years	19/431	0.014413	0.0603403	0.0198052	0.0833932	-0.958889	4.06533	TPM4;EPAS1;FN1;SULF1;ACTB;RGS4;RGS5;MYL6;COL4A2;CALD1;COL4A1;DPYSL3;SPARCL1;CCL2;MYH9;IGFBP7;VIM;MFGE8;EIF4G2
GTEX-QDT8-0011-R6A-SM-32PKI_brain_female_30-39_years	51/1445	0.0103428	0.0445794	0.0160798	0.0689238	-0.889103	4.0645	SERPINE2;ARL6IP1;NCAN;SLC7A11;SEPT7;EDNRB;KIF5C;KIF5B;DNER;PHGDH;FGFBP3;TSC22D1;SOX11;SLCO1C1;LARS2;TUBB2B;CANX;DCX;SPARCL1;MATR3;SCG2;BEX4;GRIA2;GPM6A;TTYH1;GLO1;NRXN1;SLC1A3;ATP1A2;SLC3A2;PTN;PCDH17;CST3;CALCR;PTPRZ1;NNAT;APOE;TSPAN3;GPM6B;MARCKSL1;NDUFA5;CADM1;PCDH9;CADM2;AHI1;MARCKS;SYT11;FABP7;CNTN1;CPE;ITM2A
GTEX-WRHU-1026-SM-4E3ID_heart_female_50-59_years	24/592	0.0167263	0.0687427	0.0231016	0.0953568	-0.982834	4.02055	COX7B;NDUFB8;MDH1;COX4I1;NTM;ATPIF1;NDUFA1;ATP5J;NDUFC1;COX6C;ATP5O;ATP5G1;COX7C;SLC8A1;MYL12A;COX6B1;NR4A2;CCND2;UQCRQ;NDUFAB1;CCL2;CD34;SLC25A4;ITM2A
GTEX-NPJ8-2526-SM-2HML8_thyroid_male_40-49_years	53/1530	0.0126819	0.0537875	0.019498	0.0822185	-0.913966	3.99182	RPL4;RPL5;HSP90AB1;SRP14;HINT1;RPS16;SUMO1;RPL35;RPL38;RPS11;RPS10;CTSB;HSP90AA1;HSBP1;RPL23;RPS6;EEF1A1;PCP4;RPL37A;SNRPG;RPL24;ERH;PTMA;SRSF7;DDX5;HSPD1;HSP90B1;RPS15A;ATP5E;SERPINH1;APOD;RPL15;RPS27A;HSPA8;RPL41;TMA7;RPL35A;HSPE1;ATOX1;FKBP1A;DNAJA1;RPS25;CXCL12;NFIB;RPS29;GNAS;TOMM7;RPS20;FAU;RPS21;RPS24;TPT1;RPS23
GTEX-XXEK-1226-SM-4BRUY_prostate_male_50-59_years	51/1459	0.0122674	0.0521054	0.0188092	0.079775	-0.904786	3.98179	EIF4A1;ARF1;SPON1;HSP90AB1;SERPINE2;TFRC;HNRNPU;SLC7A11;YBX1;RND3;RPL9;CHCHD2;EDNRB;RPL36AL;CTSL;SEC61G;SOX4;CSNK1E;SLC7A5;COL4A1;NCL;MORF4L2;SNRPG;RPL24;SRSF3;SNRPE;ERH;PTMA;SRSF7;DDX5;SLC3A2;THBS1;HSPD1;HSP90B1;CCL2;CCT5;HNRNPA0;NPM1;NR2F1;HSPE1;EIF2S2;HNRNPAB;EIF1;DNAJA1;CCT6A;RPS26;CTNNB1;RPL22L1;FAU;RAN;EIF4G2
GTEX-OHPL-2026-SM-3TW8R_uterus_female_60-69_years	42/1152	0.0116223	0.049532	0.0174477	0.0744333	-0.890097	3.96523	RPL5;ZCCHC12;ARF1;CD81;HNRNPU;RPL8;SLC7A1;SLC8A1;EEF1B2;RGS2;HNRNPDL;SUMO2;PHGDH;RPS11;RPS27A;CCT5;RPS12;HNRNPA0;RBFOX2;IGFBP5;TPM4;RPS8;RPS5;PDAP1;RPL35A;MEIS2;PBX1;SON;CDK4;NCL;MORF4L2;RPL37A;HNRNPA2B1;SNRPG;RPL24;SNRPE;ERH;XIST;FAU;PTMA;RPS24;RPS23
GTEX-X638-0126-SM-47JZ8_skin_female_70-79_years	28/706	0.0134783	0.0566712	0.0191684	0.0810628	-0.920178	3.9629	RPLP1;RPL11;GATA3;SLC6A4;RPS4X;RPL35;GPC2;RPL13;RPL38;RPL15;RPL37;RPS11;RPS27A;CD34;RPS13;SLC18A2;MFSD2A;RPS12;EGR1;RPS8;RPS6;EN1;RPL13A;RPL35A;RPS25;TPPP3;RPS29;RPS20
GTEX-UPK5-1126-SM-3GAEJ_lung_male_40-49_years	61/1799	0.0118261	0.050304	0.0186817	0.0794239	-0.886976	3.93591	EIF4A1;SPON1;HSP90AB1;HEXB;CTSZ;SAT1;TUBA1B;CTSL;TMSB4X;KDR;KPNA2;CD34;SOX4;HMGN1;HSP90AA1;CD93;H2AFZ;AKR1A1;ACLY;CLDN5;PPIA;DYNC1I2;VCP;DDX5;PCNA;THBS1;PCDH17;ACAT2;HSPD1;HSP90B1;MYL12B;CDC42;HNRNPDL;PRDX1;SERPINH1;CCL2;SLIT2;MEST;SLC38A5;CCT5;FDFT1;CBX3;NR2F1;RSRC2;GNG11;HNRNPAB;ZWINT;FKBP1A;DNAJA1;CCT6A;RPS26;TPPP3;HNRNPK;HNRNPA2B1;CDK1;RPL22L1;TCF4;CALR;HNRNPC;RAN;EIF4G2
GTEX-RN64-0326-SM-2TC5J_muscle_male_50-59_years	30/778	0.0153978	0.063913	0.0218126	0.0909274	-0.941067	3.92757	COX7B;SLC25A3;MGST3;ATP5A1;ATP5C1;ATP5J;ATP1A2;ATP5G3;UQCR10;ATP5G2;ATP5O;COX5A;ATP5G1;MYL12A;ATP5B;COX8A;TPI1;MDH1;CNBP;NDUFA1;NDUFC1;ATP5F1;COX6B1;UQCRQ;NDUFAB1;VDAC3;CYCS;ALDOA;SLC25A4;FKBP3
GTEX-X4EO-2926-SM-4E3JH_skin_female_60-69_years	52/1484	0.0110063	0.0472301	0.0170724	0.0729389	-0.870281	3.92434	RPL4;RPL3;RPL32;RPLP1;TECR;SLC2A1;RPL8;RND3;RPL7;RPS4X;RPS14;RPL18A;RPL35;PHGDH;RPL37;RPS11;RPL39;RPS10;RPS13;MFSD2A;RPS12;RPS9;HMGCS1;RPS8;RPL23;RPS6;F2R;RPL13A;FOS;SNHG11;RPL12;RPL11;GATA3;HMGCR;ZFP36L1;RPS15A;GPC2;RPL13;HES1;RPL18;FDFT1;JUN;H3F3B;NSG1;GNB2L1;RPS25;KLF6;FABP5;FABP7;RPS20;RPS21;RPS24
GTEX-OHPL-0126-SM-2HMJ7_skin_female_60-69_years	42/1159	0.0127755	0.0541058	0.0190356	0.080618	-0.897175	3.91189	RPL4;RPL3;RPL32;RPL12;RPLP1;GSTP1;RPLP0;GATA3;HMGCR;RPL8;RPL7;RPS4X;RPS14;RPS16;RPS19;RPL18A;RPS3;RPL35;GPC2;RPLP2;RPL13;RPL38;RPS11;RPL18;MFSD2A;RPS9;RPL41;RPS5;EN1;PDAP1;RPL13A;HNRNPAB;GNB2L1;RPS29;NCL;RPL37A;SERBP1;ANAPC5;RPS21;UBA52;PPIA;RPS23
GTEX-UPJH-0526-SM-4IHK8_muscle_male_50-59_years	31/809	0.0150904	0.0628157	0.0214768	0.089784	-0.932568	3.91091	EIF4A2;VCP;COX7B;NDUFB4;ATP1A2;UQCR11;UQCR10;ATP5G2;COX5A;CHCHD2;PSMB5;KIF1B;TSPAN3;COX8A;NDUFA4;CNBP;NDUFA1;PDAP1;NDUFC1;COX6C;COX6B1;UQCRQ;NEDD4;NDUFAB1;TOMM7;SNURF;VDAC3;ALDOA;SLC25A4;FKBP3;TPT1
GTEX-S7PM-0011-R5A-SM-3NM8G_brain_male_60-69_years	16/352	0.0182287	0.0738769	0.0243656	0.099439	-0.973348	3.89802	GPM6A;TTYH1;NCAN;SLC1A3;ATP1A2;SLC7A11;PTN;CST3;SLCO1C1;TUBB2B;EDNRB;PTPRZ1;CPE;APOE;ITM2A;GPM6B
GTEX-QDT8-0011-R8A-SM-32PKE_brain_female_30-39_years	50/1432	0.0133453	0.0562245	0.0202662	0.0848448	-0.898755	3.87956	YWHAE;SERPINE2;ARL6IP1;NCAN;HMGB3;SLC7A11;HMGB1;ELAVL2;SEPT7;EDNRB;DPYSL2;KIF5B;DNER;PHGDH;KIF1B;FGFBP3;H2AFV;SOX11;SLCO1C1;LARS2;TUBB2B;DCX;SPARCL1;MATR3;SCG2;GRIA2;GPM6A;TTYH1;NTM;NRXN1;SLC1A3;ATP1A2;PTN;PCDH17;CALCR;PTPRZ1;NCAM1;APOE;TSPAN3;GPM6B;MARCKSL1;PCDH9;CADM2;AHI1;MARCKS;SYT11;SST;CNTN1;CPE;ITM2A
GTEX-XPT6-0426-SM-4B672_blood vessel_male_20-29_years	19/432	0.0147344	0.0615973	0.0202129	0.084818	-0.913213	3.85154	EGR1;ZFHX3;FN1;FSTL1;ACTB;ACTG1;RGS5;MYL6;COL4A2;COL4A1;MORF4L2;CCL4;CCL3;SPARCL1;MYH9;IGFBP7;MAGED2;MFGE8;RNF152
GTEX-WYBS-1226-SM-3NM9N_heart_female_60-69_years	17/379	0.0171489	0.0699765	0.0231039	0.0953568	-0.94033	3.82322	COX7B;NDUFB8;COX4I1;ATPIF1;NDUFA1;ATP5J;USMG5;NDUFC1;COX6C;ATP5O;COX7C;MYL12A;COX6B1;UQCRQ;NDUFAB1;CCL2;SLC25A4
GTEX-RWS6-1726-SM-47JXP_vagina_female_60-69_years	32/837	0.0140969	0.0591867	0.0202307	0.084818	-0.892923	3.80546	RPL5;ZCCHC12;PTPRS;CD81;HMGB1;PTN;RPS4X;RPL36AL;SH3BP5;NDN;RPL13;RPL38;RPL15;RPS11;RPS27A;RNF152;SLC18A2;NPM1;IGFBP5;TCF12;NR2F1;RPL35A;TBCA;SEPP1;PBX1;PCP4;FABP5;RPL24;RPS20;FAU;RPS24;RPS23
GTEX-U8XE-1026-SM-4E3HM_blood vessel_male_30-39_years	39/1061	0.0130626	0.0551618	0.0192599	0.0813319	-0.86567	3.75528	EIF4A1;ARF1;SPARC;HSP90AB1;SERPINE2;TFRC;EPAS1;HNRNPU;THBS1;APOLD1;RGS4;RGS5;LDHA;SEC61G;DPYSL3;CCL2;IGFBP7;SOX4;CCT5;HNRNPA0;ZFHX3;CD93;PRRC2C;ANK3;CSNK1E;SULF1;HNRNPAB;NR4A2;CCT6A;COL4A2;COL4A1;NCL;SERBP1;CTNNB1;SRSF3;MFGE8;PTMA;RAN;EIF4G2
GTEX-U8T8-0126-SM-3DB94_skin_male_60-69_years	47/1344	0.0157906	0.0652648	0.0234605	0.0964447	-0.903387	3.74756	RPL4;RPL3;RPL32;RPLP1;GSTP1;RPL11;RPLP0;TECR;SLC2A1;GATA3;HMGCR;RPL8;RBM3;RPS14;RPS15A;RPS19;RPL18A;PSMB1;RPL35;RPLP2;RPL13;TCEB2;RPL37;RPS11;RPL18;RPL39;RPS10;RPS13;MFSD2A;RPS12;BTF3;RPS9;RPL41;H3F3B;RPS8;RPS5;RPS6;NSG1;CSNK1E;HNRNPAB;TPPP3;RPS28;RPS29;FABP7;RPL37A;FAU;RPS21
GTEX-XUZC-0008-SM-4BOQG_skin_female_30-39_years	34/910	0.015876	0.065525	0.0227132	0.0942776	-0.903543	3.74333	SPARC;SERPINE2;MAGED1;HEXB;RPLP0;STMN2;HMGB3;NREP;THBS1;FSTL1;ACTG1;RPS4X;RPS19;CTSL;SEC61G;FTH1;SERPINH1;WBP5;RPL37;SLC38A2;SOX4;CTSB;TPM4;ANXA2;RPL23;FN1;EEF2;EEF1A1;ACLY;MARCKS;MORF4L2;CANX;CALR;TPT1
GTEX-WL46-0011-R11A-SM-3MJFT_brain_male_50-59_years	103/3288	0.0115043	0.0491501	0.0201842	0.084818	-0.837231	3.73827	EIF4A2;APP;ARL6IP1;STMN2;STMN3;HNRNPU;STMN4;KIF5C;DPYSL2;STMN1;CHGB;RBFOX2;ANK3;OLFM1;COX7A2L;NGFRAP1;MAP1B;SCG5;VDAC3;SMS;ANAPC5;MATR3;TAGLN3;SCG2;FKBP3;PFN2;BEX4;MEG3;GRIA2;GPM6A;RTN3;RTN1;NTM;ATXN7L3B;NREP;UQCRH;RTN4;ATP5L;PRDX2;HNRNPDL;MAP2;G3BP2;CAMTA1;HSPA8;SYT4;CADM1;SYT1;CADM2;AHI1;GNAS;CNTN1;CPE;CALM3;TCF4;CALM1;CALM2;RNF187;YWHAE;SNAP25;ZCCHC12;RBM25;YWHAB;ELAVL4;CELF4;HMGB1;ZCCHC18;ELA…
GTEX-RWS6-0426-SM-47JXH_blood vessel_female_60-69_years	26/656	0.0169926	0.0696411	0.0235923	0.0965532	-0.917132	3.73729	CTSZ;NREP;ACTB;ACTG1;RGS4;TUBA1B;ALCAM;SEC61G;CFL1;IGFBP7;TPM4;F2R;FN1;PDAP1;SULF1;ATOX1;MYL6;COL4A2;COL4A1;MORF4L2;ID3;MYH9;ANAPC5;MFGE8;PFN1;PPIA
GTEX-WYBS-0426-SM-3NM9M_blood vessel_female_60-69_years	24/593	0.0170332	0.0697097	0.0234932	0.0964447	-0.907979	3.69782	DYNC1I2;ZFHX3;TSC22D1;F2R;TBCA;SULF1;ACTB;RGS5;MYL6;SEPT7;YWHAQ;CALD1;ID2;SUMO2;SH3BP5;ID3;CTNNB1;SNCG;MYH9;IGFBP7;MAGED2;VIM;MFGE8;RNF152
GTEX-OXRL-0426-SM-3NM97_blood vessel_male_50-59_years	19/438	0.0167826	0.068877	0.0227971	0.094443	-0.900839	3.6821	EGR1;SPON1;SPARC;FOS;CARTPT;SULF1;NTN1;FSTL1;SLC6A4;RGS5;MYL6;CXCL12;ALCAM;MORF4L2;SPARCL1;CCL2;MYH9;IGFBP7;MFGE8
GTEX-WFG8-0726-SM-3GILP_heart_male_20-29_years	19/445	0.0194459	0.0779438	0.0261234	0.105726	-0.932704	3.67497	COX7B;MDH1;NDUFA5;NDUFA4;ATP5J;USMG5;ATP5G3;ATP5F1;NTN1;UQCRH;SLC8A1;MYL12A;SLC6A4;NR4A2;CDH2;ID2;NDUFAB1;CYCS;SLC25A4
GTEX-OIZI-1126-SM-3NB1F_blood vessel_male_40-49_years	27/685	0.0162019	0.0667757	0.0226481	0.0941414	-0.889272	3.66614	ARF1;SPARC;RTN1;CD81;MGST3;NTN1;MYL12B;RGS5;ALCAM;CALD1;ATP5E;KIF5B;DPYSL3;IGFBP7;PROM1;F2R;CARTPT;SULF1;MYL6;MORF4L2;MAP1B;SPARCL1;CPE;MYH9;MAGED2;VIM;MFGE8
GTEX-XMK1-0226-SM-4B65D_adrenal gland_male_40-49_years	54/1579	0.0150081	0.0625625	0.0228178	0.094443	-0.86186	3.61909	SLC25A3;HSP90AB1;ATP5C1;PEBP1;SRP14;ATP5G2;CHCHD2;CCND2;CDH2;DNER;BSG;CTSD;CHGB;COX8A;HSP90AA1;PEG3;NDUFC1;ATP5J2;COX7A2L;NGFRAP1;SNRPG;SMS;MAGED1;NDUFB4;ATP5A1;ATP5J;UQCR10;HMGCR;HSPD1;ATP5L;MYL12B;PRDX2;ATP5B;PGRMC1;PSMB5;UBB;WBP5;SNCG;APOE;MEST;FDFT1;ABCA1;IDH1;SHFM1;USP22;TBCA;HSPE1;ATOX1;RPS26;H19;TH;CDK4;UQCRQ;RNF187
GTEX-RUSQ-0426-SM-47JWR_blood vessel_male_50-59_years	22/531	0.0171587	0.0699765	0.0234997	0.0964447	-0.886192	3.60259	HSPA8;ARF1;ZFHX3;HSPA5;EPAS1;FN1;SULF1;HSP90B1;DNAJA1;CCT6A;RGS5;COL4A2;COL4A1;MORF4L2;SEC61G;DPYSL3;SERPINH1;CCL2;IGFBP7;MFGE8;PTMA;EIF4G2
GTEX-Q734-0126-SM-48U1E_adrenal gland_female_40-49_years	52/1514	0.0156531	0.0647881	0.02359	0.0965532	-0.855291	3.55552	EIF4A2;HSP90AB1;ATP5C1;PEBP1;SRP14;CHCHD2;CCND2;CDH2;CTSD;HSP90AA1;PEG3;HSBP1;NDUFC1;LARS2;COX7A2L;MORF4L2;SMS;CKS2;LY6E;C1QB;MEG3;VCP;DDX5;MAGED1;NDUFB4;UQCR10;HMGCR;HSPD1;ATP5L;PRDX2;PGRMC1;UBB;SH3BP5;SERPINH1;WBP5;SNCG;APOE;MEST;CCT5;FDFT1;HSPA8;IDH1;NR2F1;TBCA;HSPE1;DNAJA1;CCT6A;RPS26;H19;HNRNPA2B1;HNRNPC;RNF187
GTEX-XBED-1326-SM-4AT4F_adipose tissue_male_60-69_years	27/690	0.0176227	0.07162	0.024477	0.0996148	-0.87741	3.54348	C1QB;RND3;THBS1;APOLD1;RTN4;RBM3;EDNRB;CTSL;CCL4;CCL3;CCL2;SNCG;CD36;TSPAN3;MEST;EGR1;JUN;CD93;EBF3;FOS;EIF1;NR4A2;ACLY;CLDN5;PTPRB;KLF6;COL4A1
GTEX-R45C-0008-SM-48FF2_skin_female_60-69_years	64/1925	0.0148614	0.0620396	0.023206	0.0956426	-0.841538	3.54202	RPL4;RPL5;EIF4A1;RPL3;SERPINE2;HEXB;RPLP0;SLC7A11;YBX1;RND3;EEF1B2;RBM3;RPS19;CTSL;FTH1;RPL37;TMSB10;CTSB;RPS12;TPM4;ANXA2;RPL23;EN1;RPSA;EEF1A1;SLC7A5;COX7A2L;NCL;RPL37A;CANX;SNRPE;PABPC1;RPL12;SLC3A2;SLC7A1;RTN4;HSP90B1;SERPINH1;RPS3;TCEB2;SLIT2;SLC38A2;ABCA1;EGR1;NPM1;HSPA5;CAV1;FN1;PRRC2C;ATP2B1;TBCA;EIF2S2;EEF2;GNB2L1;EIF1;FKBP1A;RPS28;CDK4;NEDD4;RPL22L1;VIM;CALR;RAN;RPS24
GTEX-S7SF-1626-SM-3K2AY_skin_female_20-29_years	53/1540	0.0142371	0.0596893	0.021682	0.0905121	-0.832808	3.54102	RPL4;RPL3;RPL32;RPLP1;RPLP0;TECR;SLC2A1;RPL8;RPL7;RBM3;RPS4X;RPS14;RPS19;RPL18A;RPL35;RPL38;RPL39;RPS10;RPS13;MFSD2A;RPS12;RPS5;RPS6;F2R;YWHAZ;NCL;RPL37A;PTMA;GLO1;RPL11;GATA3;HMGCR;CDC42;LDHA;RPS15A;PSMB1;GPC2;RPL13;RPL18;SLC38A2;BTF3;H3F3B;CNBP;RPL35A;NSG1;EIF1;HNRNPK;RPS29;FABP7;FAU;RPS21;ITM2B;RPS23
GTEX-UPK5-0426-SM-3GAEK_skin_male_40-49_years	47/1351	0.0171704	0.0699765	0.025338	0.102832	-0.86666	3.5226	RPL4;RPL5;RPL3;RPL32;RPL11;DBI;GATA3;HMGCR;RPL9;RPL7;MYL12B;EEF1B2;RPS4X;RPS15A;SUMO1;PHGDH;RPL15;RPS11;RPS27A;RNF152;RPL39;RPS10;RPS13;SLC18A2;MFSD2A;RPS12;BTF3;RPL41;H3F3B;RPS8;RPL23;RPS6;EN1;RPL35A;GNB2L1;EEF1A1;RPS25;NFIB;NACA;TOMM7;RPL24;RPS20;HNRNPC;PTMA;PPIA;RPS24;RPS23
GTEX-WH7G-1126-SM-3NMBK_adipose tissue_male_40-49_years	29/758	0.0187075	0.0755028	0.0260276	0.105484	-0.878107	3.49384	EIF4A1;SPON1;CD81;HNRNPU;UQCR11;THBS1;SAT1;APOLD1;RTN4;PGRMC1;EDNRB;CTSL;CCL4;KDR;CCL3;RPLP2;CCL2;CD36;TSPAN3;MEST;ABCA1;EGR1;CD93;IDH1;EIF1;GCHFR;ACLY;PTPRB;COL4A1
GTEX-POYW-0526-SM-2XCEY_muscle_male_60-69_years	59/1769	0.0179836	0.072985	0.0272829	0.109658	-0.868931	3.49162	YWHAE;EIF4A2;COX7B;SLC25A3;HSP90AB1;ATP5C1;HMGB3;ATP5G3;YBX1;ATP5G1;CHCHD2;YWHAG;HSP90AA1;H2AFV;ABCC9;ATP1B1;ATP5F1;HNRNPH1;SNURF;VDAC3;ALDOA;SLC25A4;PFN2;VCP;ATP5A1;ATP5J;ATP1A2;SLC3A2;UQCR10;ATP5O;COX5A;UQCRH;MYL12A;HSPD1;ATP5L;ATP5B;LDHA;PSMB1;UBC;SH3BP5;G3BP2;RBM39;HSPA8;MDH1;NDUFA5;CNBP;RSRC2;EIF2S2;EIF1;CCT6A;RPS26;H19;NACA;NEDD4;SERBP1;NDUFAB1;CYCS;EIF4G2;TPT1
GTEX-T2IS-2226-SM-4DM65_uterus_female_20-29_years	44/1239	0.0151242	0.0628666	0.0223612	0.0930814	-0.831472	3.48508	DYNC1I2;RPL5;ZCCHC12;SPON1;CD81;CRMP1;HMGB1;ZCCHC18;NREP;SRP14;HS6ST2;RPS4X;CCND2;TUBA1A;PSMB1;SUMO2;DPYSL3;SERPINH1;NDN;CKB;RPL15;HMGN2;CD34;SOX4;SLC18A2;HNRNPA0;NPM1;RBFOX2;IGFBP5;H2AFZ;RPS8;USP22;MEIS2;PBX1;MYL6;CXCL12;CDK4;MORF4L2;SNRPE;MAGED2;ERH;EIF4G2;RPS24;LY6E
GTEX-X4XY-0626-SM-4E3IN_muscle_male_60-69_years	31/824	0.0190017	0.0764785	0.0265677	0.107375	-0.873904	3.46348	COX7B;SLC25A3;HMGB3;ATP5J;YBX1;ATP5G2;ATP5O;COX5A;ATP5G1;MYL12A;ATP5B;CHCHD2;LDHA;UBC;COX8A;CNBP;NDUFA1;ATP1B1;HNRNPAB;COX6B1;EIF1;SLC6A6;H19;NACA;UQCRQ;NCL;NDUFAB1;ALDOA;SLC25A4;FKBP3;TPT1
GTEX-S4UY-1326-SM-4AD4X_vagina_female_40-49_years	26/681	0.0256526	0.100206	0.0345199	0.135571	-0.942856	3.45379	RPL5;ZCCHC12;RPS16;SH3BP5;WBP5;NDN;RPL38;RPS27A;HNRNPA0;EGR1;H3F3B;IGFBP5;RPL23;NR2F1;RPL35A;NR2F2;FOS;GNG11;RPS25;MORF4L2;TOMM7;CTNNB1;XIST;FAU;ITM2A;RPS24
GTEX-PWCY-2226-SM-2S1OP_blood vessel_female_20-29_years	22/546	0.0226956	0.090103	0.0304351	0.121159	-0.91194	3.45223	ZFHX3;TPM4;TSC22D1;EPAS1;FOS;ACTB;APOLD1;ZFP36L1;NR4A2;RGS5;MYL6;COL4A2;CALD1;COL4A1;ID2;SH3BP5;CTNNB1;SNCG;MYH9;IGFBP7;MFGE8;RNF152
GTEX-RVPU-0011-R1A-SM-2XCAI_brain_male_50-59_years	13/270	0.0208116	0.0831895	0.0272758	0.109658	-0.889561	3.4446	GPM6A;TTYH1;NCAN;SLC1A3;SOX11;PTN;COX6A1;SLCO1C1;OLFM1;TUBB2B;PTPRZ1;FABP7;DCX
GTEX-UJMC-0426-SM-4IHJF_blood vessel_male_50-59_years	27/690	0.0176227	0.07162	0.024477	0.0996148	-0.852913	3.44455	C1QB;SPARC;CD81;HEXB;CTSZ;ALCAM;CCL4;SPP1;CCL3;CCL2;IGFBP7;APOE;CTSD;CTSB;ABCA1;EGR1;F2R;LY86;FN1;FOS;SULF1;GCHFR;KLF6;TYROBP;COL4A2;COL4A1;MFGE8
GTEX-XUJ4-2026-SM-4BOOW_colon_female_60-69_years	60/1790	0.0155706	0.0645384	0.0239722	0.0979703	-0.824546	3.43207	COX7B;SLC25A3;COX4I1;HEXB;ATP5C1;HMGB3;DBI;ATP5G3;COX6A1;ATP5G2;ATP5G1;COX7C;HINT1;RPL36AL;BSG;CFL1;TMSB10;COX8A;HMGCS1;ATPIF1;AKR1A1;USMG5;ATP5F1;ATP5J2;COX6B1;LARS2;DDC;PCNA;MGST3;ATP5A1;COX7A2;UQCR11;UQCR10;HMGCR;ATP5O;COX5A;UQCRH;ACAT2;ATP5L;ATP5B;CCNB1;ATP5E;TCEB2;TSPAN3;PROM1;FDFT1;UBE2C;IDH1;NDUFA1;COX6C;HNRNPAB;ZWINT;RPS26;CENPF;UQCRQ;RPS29;NDUFAB1;CD9;CYCS;RPS21
GTEX-OOBK-0425-SM-3LK5O_blood vessel_male_40-49_years	20/488	0.024729	0.0972496	0.0327356	0.129259	-0.925958	3.42584	ARF1;SPARC;FN1;PDAP1;CARTPT;SULF1;NTN1;RGS5;TUBA1B;CXCL12;COL4A2;ATP5E;SEC61G;SERPINH1;ID3;CCL2;MYH9;IGFBP7;MFGE8;MEST
GTEX-X4XX-1126-SM-3NMBY_heart_male_60-69_years	24/614	0.0245698	0.097016	0.0329633	0.129982	-0.916191	3.39562	SYT4;JUN;SPON1;COX7B;HSP90AA1;HSPA5;NDUFA1;ATP5J;FOS;HSPE1;SLC8A1;CST3;NR4A2;DNAJA1;ID2;UBC;NDUFAB1;SERPINH1;WBP5;ID3;CYCS;SRSF3;CD34;SLC25A4
GTEX-REY6-1726-SM-48FDL_adrenal gland_male_60-69_years	48/1395	0.0192609	0.077415	0.0282348	0.113172	-0.854091	3.37339	MEG3;SLC25A3;HSP90AB1;NDUFB4;ATP5C1;PEBP1;UQCR11;HMGCR;SRP14;HSPD1;ATP5L;PRDX2;CHCHD2;LDHA;PGRMC1;CCND2;SEC61G;PSMB1;DNER;BSG;SH3BP5;WBP5;APOE;CTSD;FDFT1;ABCA1;TPI1;IGFBP5;NDUFA5;PEG3;HMGCS1;CBX3;TMA7;USMG5;NDUFC1;TBCA;CARTPT;HSPE1;ATP5J2;FKBP1A;RPS26;SLC6A6;H19;AHI1;TH;UQCRQ;RNF187;LY6E
GTEX-S3XE-0326-SM-4AD6L_blood vessel_male_50-59_years	25/640	0.0222339	0.0886267	0.0301504	0.12019	-0.884209	3.36542	ARF1;SPARC;ACTB;RGS5;CHCHD2;ALCAM;CCL2;IGFBP7;SOX4;HNRNPA0;EGR1;TPM4;FN1;PDAP1;CARTPT;SULF1;NR4A2;MYL6;KLF6;COL4A2;MORF4L2;ID3;SPARCL1;MYH9;MFGE8
GTEX-OIZG-0726-SM-33HBL_skin_male_50-59_years	54/1588	0.0165886	0.0682731	0.0250125	0.101653	-0.820618	3.36374	RPL4;RPL3;RPLP1;RPLP0;TECR;SLC2A1;DBI;RPL8;RPL9;RPL7;RPS4X;RPS14;RPL18A;PHGDH;RPS11;RPL39;RPS10;RPS13;MFSD2A;RPS12;RPS9;HMGCS1;RPS5;RPS6;F2R;EN1;RPL13A;RPSA;DYNLL1;PPIA;GLO1;GATA3;HMGCR;ACAT2;PRDX2;RPS15A;PSMB1;GPC2;RPL13;HES1;RPL18;FDFT1;BTF3;RPL41;H3F3B;NSG1;GNB2L1;RPS26;RPS28;FABP5;NACA;FABP7;SERBP1;ITM2B
GTEX-WK11-2526-SM-3NM9Y_muscle_male_50-59_years	32/877	0.0253907	0.0994497	0.0348196	0.136381	-0.9157	3.36371	COX7B;SLC25A3;NDUFB4;ATP5A1;ATP5J;ATP5G3;UQCR10;ATP5O;COX5A;MYL12A;ATP5B;LDHA;CALCR;PSMB5;KIF1B;COX8A;TPI1;MDH1;CNBP;NDUFA1;NDUFC1;COX6B1;UQCRQ;NEDD4;NDUFAB1;SNURF;VDAC3;CYCS;ALDOA;SLC25A4;FKBP3;TPT1
GTEX-XLM4-0226-SM-4AT4N_adipose tissue_male_60-69_years	31/833	0.0217109	0.0866653	0.0300457	0.119936	-0.871205	3.33666	RPL32;CD81;EPAS1;MGST3;RPL11;HMGB1;RPL9;APOLD1;SLC6A4;RBM3;EDNRB;PSMB1;KDR;SH3BP5;RPLP2;CD36;CD34;BTF3;JUN;EBF3;GNG11;EIF1;RPS25;CLDN5;PTPRB;CXCL12;SNHG11;RPS20;TCF4;FAU;LY6E
GTEX-QVUS-0011-R9A-SM-3GIJA_brain_female_60-69_years	45/1305	0.0222934	0.0886267	0.0320353	0.126837	-0.872814	3.31972	BEX4;YWHAE;DYNC1I2;RTN3;SPARC;TTYH1;PEBP1;SLC1A3;DBI;STMN4;HMGB1;COX6A1;RTN4;UCHL1;TUBA1B;SEPT7;TUBA1A;PRDX1;TMSB4X;DPYSL2;KIF5B;DNER;STMN1;SPP1;MYEOV2;NEFL;NEFM;GPM6B;MARCKSL1;HSBP1;APLP1;LY86;TMA7;H2AFV;NAP1L1;SOX11;SEPP1;ATOX1;TPPP3;TUBB2B;FABP7;MAP1B;TOMM7;CNTN1;CALM2
GTEX-X5EB-2226-SM-46MW4_skin_male_40-49_years	45/1290	0.0186805	0.0754983	0.02723	0.109658	-0.828967	3.29952	RPL4;RPL3;RPL32;RPL12;RPLP1;GSTP1;RPL11;RPLP0;TECR;GATA3;HMGCR;RPL8;RBM3;RPS14;RPS19;RPL18A;PSMB1;RPL35;GPC2;RPLP2;RPL13;RPS11;RPL18;RPL39;RPS10;RPS13;MFSD2A;RPS12;BTF3;RPS9;RPS5;F2R;RPL13A;NSG1;CSNK1E;GNB2L1;SLC6A6;RPS28;SNHG11;RPS29;RPL37A;RPS20;ANAPC5;FAU;RPS21
GTEX-R55C-1726-SM-3GADJ_muscle_male_40-49_years	28/746	0.0256382	0.100206	0.0347149	0.136154	-0.899513	3.29552	COX7B;SLC25A3;NDUFB4;ATP5A1;ATP5J;ATP5G3;UQCR10;ATP5O;COX5A;ATP5G1;MYL12A;ATP5B;UBC;KIF1B;COX8A;NDUFA5;ATP5F1;COX6C;COX6B1;NEDD4;NDUFAB1;SNURF;VDAC3;CYCS;ALDOA;SLC25A4;FKBP3;TPT1
GTEX-VJYA-0226-SM-4KL1Q_blood vessel_male_60-69_years	27/706	0.022844	0.0904764	0.0311086	0.123671	-0.87122	3.2924	C1QB;MGST3;HEXB;CTSZ;SLC3A2;SLC7A11;SRP14;RGS5;TUBA1B;ALCAM;SPP1;CCL3;CCL2;PHGDH;IGFBP7;APOE;CTSD;CTSB;EGR1;H2AFZ;SULF1;EIF2S2;EIF1;ID3;MYH9;MAGED2;MFGE8
GTEX-N7MS-2326-SM-2HMLD_thyroid_male_60-69_years	52/1557	0.0250088	0.0980855	0.0362559	0.141437	-0.88827	3.27641	RPL4;RPL5;SRP14;RPL7;SUMO1;RPL38;HMGN2;RPS11;CD34;CTSB;HSBP1;RPL23;EBF3;FOS;EEF1A1;PCP4;SNURF;RPL24;SRSF3;ANAPC5;RPL11;CRABP1;APOLD1;UBC;SH3BP5;HES1;SLIT2;RPL15;RPS27A;SPTBN1;EGR1;JUN;ZFHX3;RPL41;SHFM1;TMA7;RPL35A;TBCA;EEF2;GNG11;ATOX1;NR4A2;RPS25;PTPRB;NFIB;GNAS;TOMM7;RPS20;TCF4;FAU;AGRN;ITM2A
GTEX-XPVG-0008-SM-4GICH_skin_male_50-59_years	30/806	0.0236381	0.0934634	0.032402	0.128115	-0.871474	3.26358	SPARC;SERPINE2;MAGED1;STMN2;NREP;RND3;THBS1;FSTL1;ACTG1;LDHA;SERPINH1;WBP5;MEST;SLC38A2;SLC38A5;SOX4;TPI1;TPM4;ANXA2;FN1;SULF1;EEF2;EEF1A1;ACLY;MARCKS;COL4A1;NEDD4;MORF4L2;RPL22L1;CALR
GTEX-X4XY-0326-SM-46MVZ_adipose tissue_male_60-69_years	29/771	0.0228517	0.0904764	0.0313102	0.124201	-0.863615	3.26337	EIF4A1;ARF1;SPON1;SPARC;CD81;FSTL1;RBM3;LDHA;CTSL;CD36;MEST;SOX4;HNRNPA0;JUN;ANXA2;CBX3;PDAP1;CSNK1E;HNRNPAB;CCT6A;ACLY;CLDN5;KLF6;HNRNPK;COL4A2;COL4A1;NCL;PTMA;RAN
GTEX-U412-0426-SM-3DB9O_skin_male_60-69_years	48/1391	0.0183928	0.0744386	0.0270638	0.109229	-0.816155	3.26119	RPL32;RPLP1;RPL11;TECR;SLC2A1;GATA3;RPL8;RPL9;SLC6A4;ZFP36L1;PRDX2;RPS19;RPL18A;RPL35;GPC2;RPLP2;RPL13;PHGDH;RPL38;HES1;RPL37;RPS11;RPL18;RPL39;RPS10;RPS13;MFSD2A;RPS12;JUN;RPS9;RPL41;H3F3B;RPS8;RPS5;EN1;NSG1;FOS;CSNK1E;DYNLL1;ATOX1;TPPP3;TUBB2A;FABP5;SNHG11;RPS29;RPL37A;RPS21;UBA52
GTEX-UJHI-0008-SM-4IHL1_skin_female_50-59_years	52/1535	0.0197806	0.0791766	0.0292405	0.116882	-0.82893	3.25194	SPON1;SERPINE2;HEXB;SRP14;EDNRB;ALCAM;TUBB3;CTSL;SUMO2;TMSB10;RPL39;SOX4;CTSB;RBFOX2;TPM4;ANXA2;TCF12;EN1;ABCC9;ACLY;MORF4L2;CANX;VCP;MAGED1;NREP;THBS1;FSTL1;HSP90B1;LDHA;PGRMC1;PSMB5;SERPINH1;WBP5;TCEB2;SLC38A2;ABCA1;HSPA5;CBX3;USP22;FN1;PRRC2C;SULF1;GNG11;PBX1;FKBP1A;MARCKS;CXCL12;ID2;ID3;CTNNB1;CALR;EIF4G2
GTEX-O5YT-0326-SM-32PKA_heart_male_20-29_years	37/1034	0.0222878	0.0886267	0.0313269	0.124201	-0.851514	3.23892	COX7B;SLC25A3;NDUFB6;MGST3;NDUFB4;ATP5A1;ATP5C1;ATP5J;ATP5G3;UQCR10;ATP5O;COX5A;ATP5G1;UQCRH;SLC8A1;HSPD1;ATP5L;LDHB;ATP5B;ABLIM1;CDH2;BSG;NCAM1;CD36;HSP90AA1;MDH1;HSPA5;NDUFA5;NDUFA4;ABCC9;ANK3;ATP5F1;NDUFAB1;CANX;VDAC3;CYCS;SLC25A4
GTEX-X88G-0426-SM-47JZ5_blood vessel_male_30-39_years	21/523	0.0264506	0.10291	0.0349528	0.136536	-0.879713	3.19554	EIF4A2;EGR1;ZFHX3;IGFBP5;TSC22D1;EPAS1;FOS;SULF1;RPL9;NTN1;NR4A2;RGS5;ID2;DPYSL3;ID3;CCL2;SNCG;MYH9;IGFBP7;MAGED2;PTMA
GTEX-NPJ8-1826-SM-2YUNC_blood vessel_male_40-49_years	34/924	0.0194193	0.0779438	0.027351	0.10978	-0.807222	3.18166	HSP90AB1;HNRNPU;RND3;ACTB;HSPD1;HSP90B1;RGS5;LDHA;SEC61G;UBC;DPYSL3;SERPINH1;SNCG;IGFBP7;ZFHX3;TPI1;HSPA5;TSC22D1;DNAJA1;CCT6A;EEF1A1;COL4A2;COL4A1;ID2;CANX;TOMM7;SNRPG;CTNNB1;RPL24;SRSF3;FAU;MFGE8;PTMA;EIF4G2
GTEX-XMK1-1726-SM-4B64Z_colon_male_40-49_years	62/1878	0.0187498	0.0755689	0.0285589	0.114314	-0.798579	3.17561	TOP2A;COX7B;COX4I1;CTSZ;ATP5C1;HMGB3;DBI;ATP5G3;COX6A1;ATP5G1;CTSS;HINT1;BSG;CFL1;HMGN2;KPNA2;TMSB10;COX8A;H2AFZ;ATPIF1;AKR1A1;USMG5;ATP5F1;ATP5J2;COX6B1;GCHFR;LARS2;SNRPG;CKS2;PTMA;PPIA;C1QB;DDC;PCNA;MGST3;ATP5A1;COX7A2;UQCR11;HMGCR;COX5A;ACAT2;ATP5B;CCNB1;GNG5;ATP5E;TSPAN3;PROM1;FDFT1;TCF7L2;UBE2C;IDH1;NDUFA1;COX6C;HNRNPAB;ZWINT;RPS26;CENPF;UQCRQ;RPS29;CDK1;CD9;CYCS
GTEX-N7MT-0011-R2a-SM-2I3GI_brain_female_60-69_years	43/1253	0.0269463	0.1047	0.0379289	0.147176	-0.870722	3.14671	BEX4;YWHAE;DYNC1I2;APP;RTN3;TTYH1;NTM;STMN4;COX6A1;RTN4;ELAVL3;PGRMC1;SEPT7;TUBA1A;ALCAM;PTPRZ1;YWHAQ;KIF5C;ATP5E;DPYSL2;KIF5B;DNER;STMN1;SPP1;MYEOV2;NCAM1;KIF1A;GPM6B;MARCKSL1;PCDH9;HSBP1;CADM2;APLP1;ANK3;SEPP1;ATOX1;GNAO1;TPPP3;TUBB2B;SYT11;ANAPC5;ITM2A;CALM2
GTEX-P44H-1026-SM-3NM96_blood vessel_male_40-49_years	26/679	0.0248541	0.0976102	0.0335257	0.132022	-0.827126	3.05601	C1QB;SERPINE2;TFRC;HEXB;CTSZ;NTN1;RBM3;RGS5;CTSL;CCL4;DPYSL3;SPP1;CCL3;IGFBP7;APOE;RPL15;CTSD;ABCA1;TPM4;F2R;FN1;SULF1;COL4A2;SPARCL1;MYH9;MFGE8
GTEX-OXRO-1926-SM-2S1O3_blood vessel_female_60-69_years	28/764	0.0333322	0.127642	0.0442388	0.16963	-0.896524	3.04929	HNRNPU;RND3;RPL9;APOLD1;ZFP36L1;RGS5;LDHA;UBC;DPYSL3;SH3BP5;SNCG;IGFBP7;JUN;ZFHX3;H3F3B;HSPA5;TSC22D1;CSNK1E;NR4A2;SLC7A5;ID2;CTNNB1;MYH9;SRSF3;XIST;FAU;MFGE8;PTMA
GTEX-S7PM-0011-R6A-SM-3NM8F_brain_male_60-69_years	14/312	0.0286882	0.111024	0.0368206	0.143257	-0.850097	3.01893	TTYH1;NCAN;SLC1A3;ATP1A2;SLC7A11;PTN;CST3;SLCO1C1;TUBB2B;EDNRB;PTPRZ1;CPE;APOE;ITM2A
GTEX-XUW1-1126-SM-4BONZ_blood vessel_female_50-59_years	23/586	0.0262551	0.102286	0.0349376	0.136536	-0.826282	3.00758	C1QB;EGR1;ZFHX3;SPARC;IGFBP5;CTSZ;F2R;FN1;CARTPT;SULF1;NTN1;FSTL1;SLC6A4;RGS5;ALCAM;COL4A2;ID2;ID3;MYH9;IGFBP7;ANAPC5;MFGE8;CTSD
GTEX-UTHO-1826-SM-3GAFE_adipose tissue_male_60-69_years	44/1294	0.0290454	0.112258	0.0407436	0.15747	-0.848219	3.00176	RPL4;DYNC1I2;RPL5;EIF4A1;EPAS1;MGST3;RPL11;HMGB1;FNBP1L;APOLD1;RPL7;RPS15A;EDNRB;KDR;SH3BP5;CD36;MEST;RPL39;RPS10;ABCA1;BTF3;NPM1;IGFBP5;TSC22D1;CNBP;RPL23;RPS6;NAP1L1;RSRC2;ABCC9;EBF3;GNG11;EIF1;EEF1A1;RPS25;NFIB;NACA;SRSF3;RPS20;TCF4;HNRNPC;PABPC1;SRSF7;TPT1
GTEX-SIU8-0526-SM-2XCDP_muscle_male_50-59_years	32/888	0.0294944	0.113842	0.0399811	0.154933	-0.847764	2.98714	COX7B;SLC25A3;NDUFB4;ATP5A1;ATP5C1;ATP5J;ATP1A2;ATP5G3;UQCR10;ATP5G2;ATP5O;COX5A;ATP5G1;MYL12A;ATP5B;CALCR;G3BP2;KIF1B;COX8A;TPI1;MDH1;NDUFA5;CNBP;NDUFC1;H19;NEDD4;NDUFAB1;VDAC3;CYCS;ALDOA;SLC25A4;FKBP3
GTEX-TSE9-2626-SM-4DXV2_uterus_female_60-69_years	68/2135	0.028466	0.11031	0.0424151	0.163497	-0.828433	2.94843	RPL4;RPL5;ZCCHC12;ARF1;RPL3;RPL32;CD81;HMGB1;ZCCHC18;SRP14;RPL8;RPL9;RPS4X;CCND2;RPS16;RPS19;RPL36AL;KDR;RPL35;RPL38;RPL37;HMGN2;RPS11;RPL39;RPS10;SOX4;RPS9;RBFOX2;IGFBP5;RPS8;RPS5;RPS6;RPL13A;RPSA;CSNK1E;EEF1A1;HNRNPH1;MORF4L2;LUC7L3;RPL24;LY6E;RPL12;RPL11;RPS15A;HNRNPDL;KCNQ1OT1;RPS3;RPL13;RPL15;RPL18;RPS27A;RBM39;NPM1;USP22;RPL35A;NAP1L1;RSRC2;MEIS2;PBX1;GNB2L1;RPS25;RPS28;NACA;HNRNPA2B1;RPS20…
GTEX-N7MS-0011-R11A-SM-2HMJS_brain_male_60-69_years	102/3349	0.0246587	0.0972353	0.0401239	0.155281	-0.791719	2.93144	EIF4A2;ARL6IP1;STMN2;STMN3;HNRNPU;STMN4;KIF5C;TUBB3;DPYSL2;STMN1;CHGB;RBFOX2;ANK3;OLFM1;NGFRAP1;MAP1B;SCG5;VDAC3;SMS;ANAPC5;MATR3;TAGLN3;FKBP3;PFN2;BEX4;MEG3;GRIA2;GPM6A;RTN3;RTN1;NTM;COX7A2;ATXN7L3B;NREP;UQCRH;RTN4;ATP5L;PRDX2;HNRNPDL;CAMTA1;SYT4;CADM1;SYT1;CADM2;TMA7;NR4A2;GNAO1;AHI1;GNAS;CNTN1;CALM3;TCF4;CALM1;CALM2;RNF187;YWHAE;SNAP25;ZCCHC12;RBM25;YWHAB;COX4I1;TECR;ELAVL4;CELF4;ELAVL2;ELAVL3…
GTEX-XUJ4-0326-SM-4BOP9_blood vessel_female_60-69_years	24/633	0.0334032	0.127746	0.0437909	0.168356	-0.860819	2.92601	EGR1;ARF1;SPARC;TPM4;F2R;FN1;CARTPT;SULF1;HSP90B1;RGS5;MYL6;KLF6;TUBA1B;ALCAM;COL4A2;COL4A1;MORF4L2;TOMM7;SPARCL1;CCL2;MYH9;IGFBP7;VIM;MFGE8
GTEX-XQ3S-1426-SM-4BOPR_skin_male_20-29_years	53/1621	0.0334829	0.127884	0.0474839	0.180414	-0.858427	2.91584	RPL3;RPL32;RPLP1;TECR;SLC2A1;RPL8;RPS14;RPS16;RPS19;RPL18A;RPL35;PHGDH;RPL37;RPS11;RNF152;RPL39;RPS10;MFSD2A;RPS12;RPS9;RPS5;RPS6;RPL13A;FOS;SNHG11;RPL37A;PTMA;RPL12;GSTP1;RPL11;GATA3;ZFP36L1;RPS15A;RPS3;GPC2;RPL13;HES1;RPL18;EGR1;JUN;RPL41;H3F3B;NSG1;HNRNPAB;GNB2L1;TPPP3;RPS28;FABP5;NFIB;RPS29;RPS20;FAU;RPS21
GTEX-X3Y1-0926-SM-3P5YT_adipose tissue_male_40-49_years	26/687	0.0281672	0.109298	0.0376363	0.146235	-0.811984	2.89846	C1QB;PTPRS;RPL9;SAT1;FSTL1;APOLD1;EDNRB;CCL4;KDR;CD36;CD34;SLC38A2;SPTBN1;EGR1;JUN;CD93;NR2F1;EBF3;FOS;SEPP1;EIF1;NR4A2;PTPRB;KLF6;ID3;SRSF3
GTEX-P4QS-0526-SM-2I3ET_lung_male_60-69_years	37/1042	0.0247072	0.0972496	0.0344469	0.135466	-0.774688	2.86686	C1QB;EIF4A1;ARF1;VCP;TFRC;EPAS1;HEXB;CTSZ;SLC3A2;SAT1;PCDH17;ACAT2;HSP90B1;SLC6A4;ACTG1;CALCR;EDNRB;CTSL;FTH1;CCL3;CCL2;MEST;CTSD;SLC38A5;CTSB;FDFT1;CD93;HMGCS1;AKR1A1;PPBP;HNRNPAB;ACLY;CLDN5;PTPRB;COL4A2;COL4A1;CALR
GTEX-NPJ8-1526-SM-2D7VU_brain_male_40-49_years	67/2109	0.0309852	0.119281	0.0457176	0.174612	-0.823981	2.86271	HSP90AB1;NCAN;STMN2;ELAVL4;CELF4;STMN3;STMN4;ELAVL2;NUDT3;ELAVL3;RGS4;UCHL1;TUBA1B;TUBA1A;KIF5C;DPYSL2;STMN1;ENC1;MYEOV2;NEFL;NEFM;KIF1A;YWHAG;HSP90AA1;TSC22D1;APLP1;ANK3;CARTPT;DYNLL1;TMEM130;OLFM1;SLC7A5;LARS2;TUBB2B;GAP43;TUBB2A;DCX;TAGLN3;INA;MEG3;GRIA2;RTN3;RTN1;TTYH1;NTM;NRXN1;CRMP1;SLC1A3;UBB;MAP2;SPP1;NCAM1;GPM6B;HSPA8;SYT4;SYT1;PCDH9;USP22;MIAT;DNAJA1;GNAO1;SYT11;FABP7;TTC3;CALM3;CALM1;R…
GTEX-X585-1026-SM-46MW6_lung_male_50-59_years	42/1215	0.0257871	0.100597	0.0363283	0.14153	-0.782335	2.86169	C1QB;SPON1;EPAS1;HEXB;CTSZ;SAT1;PCDH17;SLC6A4;MYL12B;RGS2;CALCR;ALCAM;TMSB4X;UBC;KDR;SERPINH1;CCL3;SLIT2;B2M;MEST;SOX4;SLC18A2;SPTBN1;JUN;HSP90AA1;HSPA5;CD93;CAV1;NR2F1;FOS;HSPE1;GNG11;SEPP1;DNAJA1;SLC6A6;CLDN5;PTPRB;KLF6;ID2;TCF4;AGRN;ITM2B
GTEX-SNOS-1726-SM-32PLN_blood vessel_male_40-49_years	25/665	0.0331185	0.127157	0.0435799	0.167765	-0.826408	2.81612	EPAS1;ACTB;APOLD1;RGS5;DPYSL3;SNCG;IGFBP7;RNF152;TCF7L2;ZFHX3;ATRX;NR2F2;SULF1;NR4A2;COL4A2;COL4A1;ID2;ID3;CYCS;CTNNB1;MYH9;SRSF3;MFGE8;PTMA;EIF4G2
GTEX-RUSQ-1926-SM-2TF6K_blood vessel_male_50-59_years	27/735	0.0353042	0.134313	0.0465128	0.177186	-0.836082	2.79565	SERPINE2;EPAS1;RND3;ACTB;APOLD1;ZFP36L1;RGS5;LDHA;RPL36AL;SEC61G;UBC;DPYSL3;SNCG;IGFBP7;HES1;ZFHX3;TPI1;TPM4;PDAP1;SULF1;COL4A2;COL4A1;ID2;CTNNB1;MFGE8;PTMA;EIF4G2
GTEX-XGQ4-2426-SM-4AT55_blood vessel_male_50-59_years	18/446	0.036337	0.137703	0.0464427	0.17715	-0.842769	2.79371	DYNC1I2;TCF7L2;ZFHX3;EPAS1;ACTB;NR4A2;RGS5;MYL6;CALD1;COL4A1;ID2;KIF5B;SH3BP5;CTNNB1;MYH9;IGFBP7;MFGE8;RNF152
GTEX-SN8G-0926-SM-4DM5I_lung_female_50-59_years	31/858	0.0308528	0.118928	0.0415565	0.160399	-0.803025	2.79334	ARF1;SPON1;CD81;THBS1;SAT1;PCDH17;GNAI2;SLC6A4;ZFP36L1;MYL12B;TMSB4X;FTH1;CCL2;SLIT2;B2M;MEST;TMSB10;SLC18A2;CD93;TPM4;NAP1L1;CSNK1E;GNG11;SEPP1;EIF1;FKBP1A;CLDN5;RPS28;TOMM7;RPL22L1;PTMA
GTEX-QV31-0326-SM-447BM_blood vessel_male_30-39_years	23/603	0.0347054	0.132207	0.0452269	0.173192	-0.817307	2.74686	ARF1;ZFHX3;SPARC;YWHAB;EPAS1;F2R;FN1;CARTPT;SULF1;NTN1;FSTL1;SLC6A4;RGS5;COL4A2;COL4A1;MORF4L2;DPYSL3;SPARCL1;MYH9;IGFBP7;MAGED2;MFGE8;EIF4G2
GTEX-TKQ1-1226-SM-4GICJ_blood vessel_male_30-39_years	24/648	0.0419228	0.157036	0.0540311	0.203962	-0.865077	2.74396	ZFHX3;TSC22D1;EPAS1;F2R;FN1;CARTPT;SULF1;RPS26;RGS5;MYL6;ALCAM;COL4A2;COL4A1;ATP5E;SEC61G;ID2;SPARCL1;CTNNB1;IGFBP7;FAU;MFGE8;PTMA;RPL39;RPS10
GTEX-S3XE-1826-SM-3K2B4_blood vessel_male_50-59_years	28/770	0.036253	0.137563	0.0478081	0.18141	-0.818687	2.71578	DYNC1I2;SPARC;EPAS1;RGS5;ALCAM;YWHAQ;KIF5B;IGFBP7;RNF152;ZFHX3;TPM4;TSC22D1;ATRX;F2R;FN1;CARTPT;CSNK1E;SULF1;NR4A2;COL4A2;COL4A1;ID2;ID3;SPARCL1;MYH9;MFGE8;PTMA;EIF4G2
GTEX-R55G-0826-SM-2TC5U_lung_female_40-49_years	36/1030	0.0324207	0.124643	0.0441205	0.1694	-0.788208	2.70273	C1QB;TOP2A;SPON1;PCNA;TFRC;EPAS1;HEXB;CTSZ;HMGB3;SLC6A4;CCNB1;ALCAM;CTSL;SLIT2;TSPAN3;MEST;CTSD;MFSD2A;CTSB;CD93;UBE2C;H2AFZ;IDH1;PPBP;SEPP1;ZWINT;GCHFR;CLDN5;CENPF;PTPRB;COL4A2;COL4A1;CDK1;CKS2;CALR;PF4
GTEX-RWSA-0726-SM-2XCBE_muscle_male_40-49_years	31/885	0.0437846	0.162119	0.057401	0.214464	-0.862857	2.69942	COX7B;SLC25A3;TFRC;NDUFB4;ATP5A1;ATP5C1;ATP5J;ATP1A2;ATP5G3;UQCR10;ATP5G2;ATP5O;COX5A;ATP5G1;MYL12A;ATP5B;TPI1;MDH1;NDUFA5;NDUFA4;CNBP;NDUFC1;ATP5F1;COX6B1;NDUFAB1;VDAC3;CYCS;ALDOA;SLC25A4;FKBP3;TPT1
GTEX-RVPV-0011-R5A-SM-2TF69_brain_male_60-69_years	44/1331	0.043048	0.160018	0.0584757	0.216538	-0.858017	2.69884	MEG3;ONECUT2;TTYH1;NCAN;NTM;CRABP1;STMN3;SLC1A3;ATP1A2;SLC7A11;PTN;ELAVL3;CST3;EDNRB;PTPRZ1;DNER;NNAT;SPP1;CAMTA1;PHGDH;NCAM1;KIF1A;APOE;CKB;GPM6B;PCDH9;CADM2;APLP1;SOX11;ATP2B1;MEIS2;TMEM130;SLCO1C1;GNAO1;TUBB2B;PCP4;TH;SYT11;SST;SCG5;DCX;CPE;SCG2;ITM2A
GTEX-SUCS-1826-SM-32PM1_adipose tissue_male_70-79_years	27/733	0.0343076	0.130862	0.0452982	0.173237	-0.796177	2.68502	C1QB;SPON1;PTPRS;EPAS1;UQCR11;APOLD1;RBM3;LDHB;PGRMC1;EDNRB;CTSL;PSMB1;RPLP2;APOD;CD36;TSPAN3;MEST;TCF7L2;CD93;PDAP1;EBF3;GCHFR;ACLY;CLDN5;RPS28;COL4A1;RPS20
GTEX-QEG5-1426-SM-447AS_esophagus_male_20-29_years	51/1550	0.0332188	0.127375	0.046911	0.17847	-0.771588	2.62698	TOP2A;TECR;SLC7A11;HS6ST2;ACTG1;YWHAQ;SEC61G;SUMO2;RPL35;KPNA2;HMGN1;ANXA2;HMGCS1;H2AFZ;AKR1A1;USMG5;RPSA;DYNLL1;YWHAZ;ATP5J2;SLC7A5;SNRPG;CKS2;PABPC1;PPIA;PCNA;GSTP1;UQCR11;SLC3A2;HMGCR;SLC7A1;ACAT2;MYL12B;CCNB1;PRDX1;HES1;NPM1;UBE2C;SHFM1;PDAP1;HN1;TBCA;HNRNPAB;ZWINT;CENPF;FABP5;SERBP1;CDK1;CD9;RPL22L1;RAN
GTEX-O5YW-0126-SM-3LK6D_skin_male_50-59_years	42/1261	0.0429081	0.159701	0.0580095	0.215085	-0.818149	2.5761	RPL3;RPL32;RPLP1;GSTP1;GATA3;ATP5G2;RPL8;RPS14;RPS16;RPS19;RPL18A;RPS3;RPL35;GPC2;RPLP2;RPL13;RPL38;HES1;APOD;RPS11;RPL18;RNF152;CTSD;RPL39;RPS10;RPS12;RPS9;RPL41;RPS5;EN1;RPL13A;GNB2L1;GCHFR;TPPP3;SNHG11;RPS29;FABP7;RPL37A;FAU;RPS21;UBA52;RPS23
GTEX-OXRO-0326-SM-33HBM_lung_female_60-69_years	62/1946	0.0354749	0.134786	0.0511318	0.193518	-0.76947	2.56921	ARF1;SPON1;RBM25;HSP90AB1;TFRC;HNRNPU;FNBP1L;RPL9;SAT1;SLC6A4;EDNRB;DPYSL2;SOX4;HSP90AA1;CD93;TCF12;F2R;CSNK1E;CLDN5;HNRNPH1;CANX;LUC7L3;SRSF3;MATR3;DDX5;EPAS1;PCDH17;HSPD1;HSP90B1;MYL12B;HNRNPDL;SH3BP5;SERPINH1;WBP5;HES1;SLIT2;MEST;SPTBN1;ABCA1;CAV1;CNBP;NR2F1;PRRC2C;NAP1L1;RSRC2;PPBP;MIAT;HSPE1;GNG11;EIF1;NR4A2;FKBP1A;RPS26;PTPRB;HNRNPK;SON;HNRNPA2B1;CTNNB1;TCF4;HNRNPC;EIF4G2;PF4
GTEX-WWYW-0526-SM-3NB2W_muscle_female_50-59_years	32/919	0.0438355	0.162119	0.0576221	0.21481	-0.818646	2.56016	COX7B;SLC25A3;HSP90AB1;NDUFB4;ATP5A1;ATP5J;ATP1A2;UQCR10;ATP5G2;ATP5O;COX5A;COX7C;NUDT3;MYL12A;ATP5B;CHCHD2;G3BP2;HSPA8;HSP90AA1;CNBP;NDUFA1;COX6B1;EIF1;H19;NDUFAB1;TOMM7;VDAC3;CYCS;ALDOA;SLC25A4;FKBP3;TPT1
GTEX-PWOO-2426-SM-2S1OV_blood vessel_female_40-49_years	23/611	0.039324	0.14883	0.0507694	0.192396	-0.789526	2.55484	ZFHX3;TPM4;TSC22D1;ABCC9;NR2F2;SULF1;RND3;THBS1;ACTB;APOLD1;ZFP36L1;RGS5;LDHA;COL4A2;COL4A1;ID2;DPYSL3;SPP1;CTNNB1;SNCG;IGFBP7;MFGE8;PTMA
GTEX-XMK1-2526-SM-4B666_blood vessel_male_40-49_years	26/712	0.0407268	0.153343	0.0529212	0.200031	-0.792944	2.53811	EPAS1;RND3;ACTB;APOLD1;RGS5;LDHA;DPYSL3;CCL2;SNCG;IGFBP7;TCF7L2;ZFHX3;TPM4;SULF1;NR4A2;SLC7A5;MYL6;COL4A2;COL4A1;ID2;CTNNB1;MYH9;SRSF3;MAGED2;MFGE8;PTMA
GTEX-R55G-2326-SM-2TC61_muscle_female_40-49_years	48/1469	0.0421585	0.157716	0.0579328	0.215074	-0.800905	2.53592	VCP;COX7B;SLC25A3;NDUFB6;COX4I1;NDUFB4;ATP5A1;ATP5C1;HMGB3;ATP5J;UQCR11;ATP5G3;YBX1;UQCR10;ATP5O;COX5A;ATP5G1;COX7C;UQCRH;NUDT3;ATP5L;ATP5B;CHCHD2;LDHA;PSMB5;SH3BP5;COX8A;NDUFA5;PDAP1;USMG5;ATP1B1;ATP5F1;ATP5J2;COX6B1;EIF1;CCT6A;SLC6A6;H19;NACA;UQCRQ;NEDD4;NDUFAB1;VDAC3;CYCS;ALDOA;SLC25A4;TPT1;PFN2
GTEX-XOT4-0826-SM-4B66Y_adipose tissue_female_60-69_years	32/918	0.0433038	0.160764	0.0569772	0.213701	-0.802907	2.52074	RPL7;ZFP36L1;RGS4;RPS4X;KDR;NDN;HES1;TSPAN3;RPS11;CD34;MEST;SPTBN1;JUN;CAV1;RPL23;NR2F1;EBF3;SULF1;MEIS2;GNG11;SEPP1;EEF1A1;H19;NFIB;ALDH1A1;TOMM7;SRSF3;RPS20;TCF4;ITM2A;TPT1;LY6E
GTEX-Q2AI-1726-SM-2S1PZ_blood vessel_male_40-49_years	20/520	0.0434478	0.161094	0.0551596	0.207685	-0.801401	2.51335	ZFHX3;EPAS1;ABCC9;NR2F2;SULF1;ACTB;SLC8A1;NR4A2;RGS5;MYL6;COL4A2;NFIB;COL4A1;ID2;SPARCL1;CTNNB1;IGFBP7;MFGE8;PTMA;EIF4G2
GTEX-WFG7-0626-SM-4LMK6_blood vessel_male_20-29_years	17/431	0.0490454	0.179567	0.0611237	0.225201	-0.82937	2.50056	ZFHX3;SPARC;EPAS1;FN1;SULF1;FSTL1;ACTB;RGS5;MYL6;COL4A2;COL4A1;MORF4L2;ID3;SPARCL1;IGFBP7;MFGE8;RNF152
GTEX-QMR6-0011-R5A-SM-32PKT_brain_male_50-59_years	42/1264	0.0442689	0.163515	0.0596971	0.220501	-0.801406	2.49836	GRIA2;GPM6A;ARL6IP1;ONECUT2;TTYH1;NTM;CRABP1;SLC1A3;ATP1A2;STMN4;SLC7A11;HMGB1;PTN;SEPT7;PTPRZ1;YWHAQ;DPYSL2;KIF5B;DNER;SPP1;MYEOV2;GPM6B;MARCKSL1;PCDH9;TSC22D1;CADM2;APLP1;H2AFV;SOX11;ANK3;SLCO1C1;PCP4;SYT11;SST;SCG5;DCX;CNTN1;CPE;MATR3;SCG2;ITM2A;CALM2
GTEX-PLZ4-0726-SM-2TC6Q_lung_female_50-59_years	31/887	0.0448827	0.165572	0.0587277	0.217196	-0.799515	2.48146	C1QB;SPON1;CD81;EPAS1;THBS1;PCDH17;HSP90B1;SLC6A4;LDHA;UBC;KDR;SH3BP5;SERPINH1;SLIT2;MEST;TMSB10;SLC38A5;SPTBN1;JUN;TPI1;CD93;F2R;NR2F1;NAP1L1;CSNK1E;GNG11;FKBP1A;SLC6A6;CLDN5;PTPRB;COL4A1
GTEX-OXRN-0011-R5A-SM-2I5EF_brain_male_50-59_years	25/700	0.0545659	0.197793	0.0691524	0.250723	-0.85064	2.47395	GPM6A;ONECUT2;TTYH1;NCAN;SLC1A3;ATP1A2;SLC7A11;PTN;CST3;EDNRB;PTPRZ1;NNAT;MYEOV2;APOE;GPM6B;PCDH9;SOX11;SLCO1C1;GNAO1;TUBB2B;PCP4;TH;DCX;CPE;SCG2
GTEX-QCQG-0008-SM-48U2G_skin_female_50-59_years	73/2354	0.0394521	0.149121	0.0577145	0.21481	-0.763585	2.46842	TOP2A;EIF4A1;SERPINE2;TFRC;HEXB;RPLP0;HMGB3;SLC7A11;YBX1;RND3;NUDT3;EEF1B2;RBM3;RPS14;RPS16;RPS19;CTSL;FTH1;RPL37;KPNA2;TMSB10;CTSB;TPM4;H2AFZ;EN1;ABCC9;RPSA;EEF1A1;SLC7A5;LARS2;ACLY;COX7A2L;NCL;RPL37A;CANX;SNRPG;CKS2;SNRPE;ERH;LY6E;RPL12;SLC3A2;SLC7A1;CCNB1;PSMB5;SERPINH1;RPS3;TCEB2;SLIT2;CCT5;HNRNPA0;HSPA5;UBE2C;IDH1;SHFM1;CAV1;FN1;TMA7;PDAP1;PRRC2C;ATP2B1;EIF2S2;TUBB4B;GNB2L1;CCT6A;CENPF;HNRNP…
GTEX-S7SF-1326-SM-4AD4P_ovary_female_20-29_years	80/2640	0.0498557	0.182304	0.0723957	0.260803	-0.821578	2.4636	EIF4A2;RPL5;APP;RPL3;HSP90AB1;CELF2;HNRNPU;ZCCHC18;RPL8;HS6ST2;RPL7;RPS16;RPL18A;RPL38;RPL37;HMGN2;RPS11;RPS10;RPS13;SOX4;RPS12;DDX17;RPS9;RBFOX2;IGFBP5;PEG3;RPS8;RPS5;RPL23;RPS6;ATRX;RPL13A;COX7A2L;HNRNPH1;MORF4L2;LUC7L3;RPL24;SRSF3;XIST;RPL11;ZFP36L1;ABLIM1;RPS15A;HNRNPDL;KCNQ1OT1;RPS3;WBP5;RPL13;RPL15;RPL18;RPS27A;HNRNPA0;BTF3;RBM39;TCF7L2;RPL41;NPM1;H3F3B;CNBP;RPL35A;NAP1L1;RSRC2;NR2F2;PBX1;G…
GTEX-RU72-0226-SM-46MUD_blood vessel_female_50-59_years	30/864	0.0513232	0.187201	0.0662784	0.242053	-0.826914	2.45561	SERPINE2;RND3;ACTB;ZFP36L1;RGS4;LDHA;TUBA1B;SEC61G;DPYSL3;SERPINH1;CCL2;IGFBP7;RNF152;SOX4;ZFHX3;TPM4;F2R;PDAP1;FOS;SULF1;ATOX1;NR4A2;RPS26;RPS28;CXCL12;NFIB;COL4A1;ID2;ID3;PTMA
GTEX-XYKS-2626-SM-4BRUT_blood vessel_female_60-69_years	20/519	0.0427403	0.159458	0.0543271	0.204814	-0.775797	2.44579	DYNC1I2;ZFHX3;TSC22D1;NR2F2;ACTB;APOLD1;RGS5;COL4A2;CALD1;COL4A1;ID2;SPARCL1;CTNNB1;SNCG;MYH9;IGFBP7;MAGED2;XIST;MFGE8;PTMA
GTEX-S7SE-0011-R11A-SM-2XCDD_brain_male_50-59_years	103/3459	0.0410693	0.154433	0.0636349	0.234157	-0.762647	2.43475	EIF4A2;ARL6IP1;STMN2;STMN3;HNRNPU;STMN4;HS6ST2;KIF5C;TUBB3;DPYSL2;STMN1;CHGB;RBFOX2;ANK3;ATP1B1;TMEM130;OLFM1;MAP1B;SCG5;VDAC3;SMS;ANAPC5;MATR3;TAGLN3;FKBP3;PFN2;BEX4;MEG3;GRIA2;GPM6A;RTN3;RTN1;NTM;SLC1A3;ATXN7L3B;NREP;UQCRH;RTN4;PRDX2;HNRNPDL;MAP2;G3BP2;CAMTA1;SYT4;CBX5;CADM1;SYT1;CADM2;GNAO1;AHI1;GNAS;CNTN1;CPE;CALM3;TCF4;CALM1;CALM2;RNF187;YWHAE;SNAP25;ZCCHC12;ONECUT2;YWHAB;ELAVL4;CELF4;ZCCHC1…
GTEX-UTHO-1026-SM-3GAF7_breast_male_60-69_years	47/1433	0.0417883	0.156733	0.0573267	0.214461	-0.766354	2.43328	RPL4;RPL5;EIF4A1;EPAS1;MGST3;RPL11;UQCR11;HMGB1;FNBP1L;APOLD1;RPL7;PGRMC1;RPS15A;EDNRB;PSMB1;KDR;CD36;MEST;RPL39;RPS13;SPTBN1;ABCA1;BTF3;TCF7L2;NPM1;TSC22D1;CBX3;CNBP;RPL23;RPS6;NAP1L1;RSRC2;EBF3;GNG11;EIF1;DNAJA1;EEF1A1;RPS25;CLDN5;NFIB;NACA;SRSF3;RPS20;TCF4;PABPC1;SRSF7;TPT1
GTEX-R55C-1026-SM-48FCM_stomach_male_40-49_years	20/537	0.05681	0.204404	0.0707146	0.256011	-0.847461	2.43055	EGR1;JUN;SPON1;DDX5;IGFBP5;TCF12;HNRNPU;ABCC9;RND3;THBS1;NTN1;ACTB;NR4A2;SLC7A5;KLF6;SON;DPYSL3;PROM1;SRSF7;EIF4G2
GTEX-X4EP-2926-SM-3P5YQ_breast_female_60-69_years	43/1307	0.0480792	0.176382	0.0645592	0.23607	-0.799051	2.42505	RPL5;RBM25;RPL12;RPL11;GATA3;HMGB1;FNBP1L;RPL8;RND3;RPL7;ZFP36L1;RPS4X;RPS14;RPS16;CCL2;HES1;APOD;RPL37;PROM1;RPS27A;SOX4;TCF7L2;JUN;RPL41;H3F3B;TPM4;CNBP;PRRC2C;RSRC2;CSNK1E;RPS25;CXCL12;NFIB;HNRNPH1;TOMM7;MYH9;SRSF3;HNRNPC;FAU;PTMA;RPS21;RPS23;LY6E
GTEX-X4EO-0526-SM-3P5Z3_muscle_female_60-69_years	26/736	0.0563127	0.203116	0.071402	0.25786	-0.840341	2.41752	COX7B;MGST3;RPLP1;ATP5A1;ATP1A2;UQCR10;ATP5G2;ATP5O;COX5A;MYL12A;ATP5B;CHCHD2;PSMB5;COX8A;CNBP;NDUFA1;PDAP1;NDUFC1;COX6B1;NDUFAB1;TOMM7;VDAC3;ALDOA;SLC25A4;FKBP3;TPT1
GTEX-P4PP-3026-SM-3P61O_blood vessel_female_30-39_years	17/434	0.0516866	0.188291	0.06417	0.235236	-0.809815	2.39912	EGR1;SPON1;PTPRS;IGFBP5;CD93;ABCC9;EBF3;FOS;APOLD1;NR4A2;PTPRB;CXCL12;ID2;ID3;SPARCL1;IGFBP7;ITM2A
GTEX-XYKS-1526-SM-4BRUP_esophagus_female_60-69_years	32/916	0.0422548	0.157874	0.0557032	0.209461	-0.757119	2.39555	PCNA;GSTP1;TECR;DBI;UQCR11;SLC3A2;SLC7A11;SLC7A1;RPL9;ACAT2;SLC6A4;MYL12B;CCNB1;PRDX1;PHGDH;FDFT1;ANXA2;HMGCS1;UBE2C;SHFM1;AKR1A1;EIF2S2;DYNLL1;TUBB4B;YWHAZ;SLC7A5;FABP5;CDK1;CD9;PABPC1;PPIA;EIF4G2
GTEX-V955-0126-SM-4JBH5_adrenal gland_male_60-69_years	61/1924	0.0399718	0.15089	0.0568824	0.21362	-0.736327	2.37066	SLC25A3;HSP90AB1;ATP5C1;PEBP1;CHCHD2;CCND2;SUMO1;CDH2;BSG;CTSD;CHGB;HSP90AA1;PEG3;HMGCS1;HSBP1;LARS2;ACLY;COX7A2L;NGFRAP1;SMS;CKS2;MEG3;VCP;DDX5;MAGED1;GLO1;NDUFB4;ATP5A1;HMGCR;ACAT2;HSPD1;MYL12B;PRDX2;PGRMC1;PSMB5;UBB;KCNQ1OT1;SH3BP5;WBP5;NDN;SNCG;APOE;MEST;CCT5;FDFT1;ABCA1;HSPA8;CBX3;IDH1;USP22;TBCA;HSPE1;DNAJA1;CCT6A;RPS26;H19;RPS28;TH;CTNNB1;HNRNPC;RNF187
GTEX-OOBK-0226-SM-2YUMF_adipose tissue_male_40-49_years	31/900	0.0525246	0.190868	0.0678942	0.247335	-0.80017	2.35768	C1QB;EIF4A1;VCP;EPAS1;CTSZ;SLC3A2;APOLD1;HSP90B1;EDNRB;CTSL;SERPINH1;CD36;CD34;MEST;CTSD;CCT5;SPTBN1;CTSB;HSPA5;CD93;EBF3;CSNK1E;FKBP1A;ACLY;CLDN5;CXCL12;COL4A1;NCL;MYH9;TCF4;SRSF7
GTEX-OIZG-0426-SM-3LK5W_blood vessel_male_50-59_years	23/624	0.047778	0.175809	0.060794	0.224269	-0.770141	2.34215	EGR1;JUN;SPARC;CD81;MGST3;CTSZ;FOS;SULF1;NTN1;CST3;RGS5;MYL6;COL4A2;ID2;TOMM7;ID3;SPARCL1;MYH9;IGFBP7;MAGED2;VIM;PROM1;MFGE8
GTEX-VUSG-2726-SM-4KKZJ_nerve_male_50-59_years	41/1226	0.0427882	0.159458	0.0577137	0.21481	-0.736775	2.32194	PTPRS;SPARC;CD81;SLC2A1;SLC3A2;SRP14;RPL9;NUDT3;MYL12B;PGRMC1;TUBA1B;TUBA1A;CHL1;PSMB1;SUMO2;SH3BP5;SPP1;CCL2;TCEB2;APOD;SLIT2;SLC38A2;RPS10;SPTBN1;SNCA;ABCA1;HSBP1;NR2F1;NR2F2;TBCA;EIF1;NR4A2;SLCO1C1;RPS26;MARCKS;TUBB2B;SNRPG;CD9;CTNNB1;ANAPC5;MAGED2
GTEX-SIU8-0226-SM-2XCDS_adipose tissue_male_50-59_years	26/742	0.0608009	0.217423	0.0766465	0.274086	-0.828834	2.32086	HMGB1;RBM3;SEPT7;KDR;CD36;CD34;MEST;SLC18A2;RUNX1T1;TCF7L2;JUN;IGFBP5;CD93;CAV1;EBF3;NR2F2;FOS;GNG11;TPPP3;PTPRB;KLF6;CXCL12;NFIB;MYH9;TCF4;ITM2A
GTEX-X4XY-0008-SM-46MVL_skin_male_60-69_years	36/1078	0.0560931	0.202574	0.0730903	0.262981	-0.791597	2.28039	TOP2A;SERPINE2;GLO1;RPL12;STMN2;THBS1;FSTL1;ACTG1;LDHA;CCNB1;RPS19;CTSL;FTH1;SERPINH1;WBP5;RPL37;KPNA2;TMSB10;SLC38A2;CTSB;TPM4;ANXA2;UBE2C;RPL23;FN1;NR2F1;EN1;EIF2S2;EEF2;EEF1A1;CENPF;MARCKS;CXCL12;MORF4L2;CDK1;RPL22L1
GTEX-T5JC-0526-SM-32PM7_adipose tissue_male_20-29_years	19/506	0.0583364	0.209162	0.072249	0.260596	-0.80025	2.27393	CD93;EPAS1;GNG11;APOLD1;GNAI2;H19;ACLY;CLDN5;PTPRB;CXCL12;EDNRB;NFIB;COL4A1;SH3BP5;MYH9;TCF4;CD36;CD34;MEST
GTEX-QDVN-0926-SM-2I5GL_pancreas_male_50-59_years	29/847	0.0629615	0.224051	0.079818	0.283344	-0.82194	2.27285	ONECUT2;RPL12;RPLP0;RPL8;EEF1B2;RPS14;RPL18A;RPL36AL;SPP1;RPL38;PROM1;RPL18;RPL39;SLC38A5;HSPA8;RPS9;RPL41;NPM1;RPS5;RPL13A;RPL35A;RPSA;EEF2;GNB2L1;EEF1A1;RPS26;RPS29;SST;RPL24
GTEX-Q2AI-0926-SM-48U1F_colon_male_40-49_years	52/1621	0.046649	0.171871	0.0641638	0.235236	-0.740885	2.27089	COX7B;SLC25A3;TFRC;COX4I1;CTSZ;ATP5C1;HMGB3;DBI;ATP5G3;COX6A1;ATP5G1;COX7C;HINT1;BSG;CFL1;COX8A;HMGCS1;ATPIF1;USMG5;ATP5F1;SEPP1;ATP5J2;COX6B1;LARS2;DDC;PCNA;MGST3;ATP5A1;COX7A2;UQCR11;UQCR10;HMGCR;ATP5O;COX5A;ACAT2;MYL12B;ATP5B;TCEB2;TSPAN3;PROM1;FDFT1;UBE2C;IDH1;NDUFA1;COX6C;TUBB4B;HNRNPAB;ZWINT;RPS26;UQCRQ;CD9;CYCS
GTEX-O5YW-0426-SM-3MJHJ_blood vessel_male_50-59_years	19/503	0.0556572	0.201249	0.069168	0.250723	-0.785648	2.26938	EGR1;JUN;SPARC;HEXB;CTSZ;F2R;FN1;FOS;CARTPT;SULF1;RGS5;ALCAM;MORF4L2;CNTN1;ID3;SPARCL1;MYH9;IGFBP7;MFGE8
GTEX-XOTO-0726-SM-4B659_skin_male_50-59_years	38/1144	0.0540632	0.196215	0.0710138	0.256776	-0.776483	2.26547	RPL3;RPL32;RPLP1;RPLP0;TECR;SLC2A1;GATA3;HMGCR;RPL8;ZFP36L1;RPS14;RPS19;RPL18A;RPL35;GPC2;RPL13;PHGDH;HES1;RPS11;RPL18;RPL39;RPS10;RPS13;MFSD2A;RPS12;RPS9;RPL41;H3F3B;RPS5;F2R;EN1;NSG1;HNRNPAB;TPPP3;RPS29;RPL37A;PTMA;RPS21
GTEX-X261-1026-SM-3NMDL_lung_male_50-59_years	38/1133	0.0481151	0.176382	0.0637956	0.234453	-0.737369	2.23729	ARF1;SPON1;SPARC;EPAS1;PCDH17;GNAI2;HSP90B1;SLC6A4;MYL12B;UBC;KDR;SH3BP5;SERPINH1;WBP5;SLIT2;MEST;TMSB10;SLC38A2;SLC38A5;SPTBN1;CD93;F2R;NR2F1;NAP1L1;PPBP;NR2F2;GNG11;SEPP1;FKBP1A;CLDN5;PTPRB;COL4A2;COL4A1;CANX;TCF4;CALR;EIF4G2;PF4
GTEX-S341-0826-SM-4AD73_fallopian tube_female_40-49_years	23/649	0.0676074	0.237399	0.0838284	0.295424	-0.824488	2.2212	ZCCHC12;EGR1;JUN;DDX5;H3F3B;IGFBP5;NR2F1;RPL35A;FOS;MEIS2;GNG11;PBX1;APOLD1;EIF1;NR4A2;MORF4L2;ID2;CCL2;SRSF3;ITM2A;SRSF7;RPS13;HNRNPA0
GTEX-WY7C-2526-SM-3NB2N_muscle_male_50-59_years	42/1291	0.058022	0.208508	0.076528	0.273998	-0.776795	2.21148	VCP;COX7B;SLC25A3;TFRC;NDUFB4;ATP5A1;ATP5C1;ATP5J;ATP1A2;UQCR11;ATP5G3;YBX1;UQCR10;ATP5O;COX5A;ATP5G1;ATP5B;CHCHD2;PSMB5;UBC;KIF1B;MDH1;NDUFA5;PDAP1;H2AFV;ATP1B1;ATP5F1;COX6B1;EIF1;RPS26;H19;NACA;NEDD4;SERBP1;NDUFAB1;SNURF;VDAC3;CYCS;ALDOA;SLC25A4;FKBP3;TPT1
GTEX-X4EP-0011-R2B-SM-3P625_brain_female_60-69_years	62/1960	0.0400565	0.151014	0.0571211	0.213966	-0.685874	2.20678	EIF4A1;ARL6IP1;ELAVL4;HMGB2;STMN4;SRP14;COX6A1;SAT1;NUDT3;UCHL1;TUBA1A;TUBB3;CTSL;DNER;STMN1;NEFM;KPNA2;B2M;TMSB10;SLC18A2;HSBP1;APLP1;SOX11;SLC7A5;TUBB2B;TUBB2A;SNRPG;ERH;SCG2;PTMA;LY6E;C1QB;DYNC1I2;DDC;NDUFB8;SLC3A2;PCDH17;CST3;CALCR;PTPRZ1;HNRNPDL;KCNQ1OT1;UBC;CCL4;SPP1;CCL3;CCL2;APOE;MARCKSL1;H3F3B;SHFM1;RSRC2;TBCA;ATOX1;DNAJA1;MARCKS;FABP5;TH;SST;ID2;HNRNPC;CALM2
GTEX-Q2AH-1226-SM-48TZL_colon_male_40-49_years	54/1679	0.0414667	0.155727	0.0578828	0.215074	-0.689175	2.19355	TOP2A;ARF1;COX4I1;HEXB;CTSZ;HMGB3;DBI;ATP5G3;COX6A1;ATP5G1;CTSS;HINT1;BSG;CFL1;KPNA2;B2M;CTSD;COX8A;H2AFZ;ATPIF1;AKR1A1;USMG5;ATP5F1;SEPP1;ATP5J2;COX6B1;LARS2;CKS2;C1QB;DDC;PCNA;MGST3;COX7A2;HMGCR;COX5A;MYL12B;ATP5B;CCNB1;TSPAN3;PROM1;FDFT1;UBE2C;IDH1;NDUFA1;HSPE1;HNRNPAB;ZWINT;RPS26;CENPF;UQCRQ;RPS29;CDK1;CD9;CYCS
GTEX-QCQG-1526-SM-48U25_blood vessel_female_50-59_years	18/470	0.0551603	0.1997	0.0683788	0.24879	-0.754316	2.18564	C1QB;CD81;HEXB;CTSZ;LY86;SULF1;GCHFR;TYROBP;CTSL;ATP5E;SPP1;CCL3;CCL2;IGFBP7;APOE;MFGE8;CTSD;CTSB
GTEX-QDVN-1626-SM-48TZC_kidney_male_50-59_years	42/1272	0.0480571	0.176382	0.0643724	0.235682	-0.71965	2.1844	COX7B;DDC;MGST3;ATP5A1;ATP5C1;DBI;SLC3A2;ATP5G3;UQCR10;COX6A1;ATP5O;ATP5G1;COX7C;ATP5L;LDHB;ATP5B;HINT1;CTSL;PRDX1;FTH1;BSG;SPP1;APOE;RNF152;CTSD;COX8A;NDUFA1;AKR1A1;USMG5;TBCA;ATP1B1;ATP5F1;ATOX1;ATP5J2;COX6B1;GCHFR;LARS2;UQCRQ;ALDH1A1;AGRN;ITM2B;LY6E
GTEX-XQ8I-0426-SM-4BOPO_skin_male_50-59_years	39/1175	0.0519622	0.18906	0.0686456	0.249449	-0.737961	2.18233	RPL4;RPL3;RPL32;RPL12;RPLP1;GSTP1;RPL11;GATA3;ATP5G2;RPL8;ZFP36L1;RPS14;RPS16;RPL18A;RPL35;GPC2;RPL13;RPL38;HES1;RPL37;RPS11;RPL18;MFSD2A;RPS9;RPL41;RPS5;EN1;RPL13A;CSNK1E;GNB2L1;GCHFR;KLF6;RPS28;FABP5;RPS29;RPL37A;RPS20;FAU;RPS21
GTEX-XXEK-1426-SM-4BRW1_adipose tissue_male_50-59_years	22/612	0.064509	0.228166	0.0800315	0.283757	-0.794959	2.17894	EIF4A1;EGR1;CD93;NR2F1;FOS;HSPE1;EIF2S2;RPL9;SAT1;APOLD1;HSPD1;EIF1;FKBP1A;ACLY;CLDN5;CDK4;CTSL;CD36;TSPAN3;PTMA;MEST;CCT5
GTEX-T8EM-0426-SM-4DM7E_blood vessel_male_40-49_years	22/607	0.0601761	0.215452	0.0750415	0.269669	-0.774857	2.17772	C1QB;EGR1;JUN;F2R;FN1;FOS;CARTPT;SULF1;NTN1;SLC6A4;RGS5;KLF6;ALCAM;MORF4L2;CCL4;CCL3;ID3;SPARCL1;MYH9;IGFBP7;VIM;MFGE8
GTEX-R45C-1226-SM-48FEE_esophagus_female_60-69_years	43/1332	0.0612977	0.218931	0.0806748	0.285344	-0.778698	2.17414	TOP2A;PCNA;RPL3;RPL12;GSTP1;DBI;SLC7A1;RPS4X;CCNB1;RPS16;RPS19;RPS3;RPL35;RPL13;RPL37;RPL18;RPS27A;RPS10;RPS9;UBE2C;H2AFZ;RPS8;RPS5;RPS6;AKR1A1;TMA7;RPL13A;RPSA;ZWINT;GNB2L1;SLC7A5;RPS25;CENPF;RPS28;FABP5;NACA;CDK1;CKS2;RPL22L1;RPS20;PPIA;SRSF7;RPS24
GTEX-R55G-0326-SM-48FDM_pancreas_female_40-49_years	24/681	0.0661321	0.23306	0.0823713	0.29064	-0.790037	2.14582	RPL5;HSPA8;RPS9;RPL41;NPM1;ONECUT2;RPL12;RPS5;RPLP0;RPL13A;RPL35A;RPSA;EEF2;GNB2L1;ACTG1;EEF1B2;EEF1A1;RPS4X;RPL18A;RPL36AL;SST;RPL24;PROM1;SLC38A5
GTEX-XOT4-0426-SM-4B66T_blood vessel_female_60-69_years	24/678	0.0635984	0.225767	0.0794475	0.283062	-0.77865	2.14531	DYNC1I2;ZFHX3;NR2F2;ZCCHC18;SULF1;ACTB;RGS5;MYL6;SEPT7;CALD1;ID2;KIF5B;MAP1B;DPYSL3;SPARCL1;CPE;CTNNB1;SNCG;MYH9;IGFBP7;MAGED2;VIM;XIST;MFGE8
GTEX-XXEK-1626-SM-4BRUZ_skin_male_50-59_years	35/1047	0.0583473	0.209162	0.0755956	0.271326	-0.751969	2.1366	RPL4;RPL3;RPL32;RPL12;RPLP1;RPLP0;TECR;SLC2A1;GATA3;RPL8;RPL9;RPS14;RPS19;RPL18A;RPS3;RPL35;GPC2;RPL13;RPS11;RPL18;MFSD2A;RPS12;RPS9;RPS5;RPS6;F2R;RPL13A;NSG1;FOS;HNRNPAB;GNB2L1;RPS28;RPL37A;SERBP1;RPS21
GTEX-WL46-0526-SM-3LK7W_blood vessel_male_50-59_years	19/513	0.0649352	0.229396	0.0797951	0.283344	-0.781091	2.13579	TCF7L2;ZFHX3;SPARC;TSC22D1;SULF1;NR4A2;RGS5;MYL6;COL4A2;CALD1;ID2;DPYSL3;SNCG;MYH9;IGFBP7;MAGED2;VIM;MFGE8;RNF152
GTEX-S95S-0226-SM-4B656_blood vessel_male_60-69_years	22/613	0.065401	0.230762	0.0810556	0.286344	-0.781041	2.13007	C1QB;ARF1;SPARC;TPM4;CTSZ;F2R;FN1;CARTPT;SULF1;CST3;RGS5;MYL6;ALCAM;COL4A2;ATP5E;MORF4L2;ID3;SPARCL1;MYH9;TCEB2;IGFBP7;MFGE8
GTEX-Q734-2226-SM-3GAD9_blood vessel_female_40-49_years	24/676	0.0619476	0.220982	0.0775379	0.276935	-0.757239	2.10623	TCF7L2;RBFOX2;IGFBP5;HSPA5;TPM4;TCF12;EN1;ABCC9;NR2F2;SULF1;ACTB;SLC8A1;HSP90B1;LDHA;COL4A2;NFIB;COL4A1;ID2;KIF5B;CANX;DPYSL3;SERPINH1;CTNNB1;MYH9
GTEX-U3ZH-0626-SM-4DXT3_blood vessel_male_30-39_years	24/679	0.0644353	0.228166	0.0804142	0.284768	-0.76075	2.08605	EGR1;JUN;SPARC;RTN1;FOS;SULF1;NTN1;FSTL1;RGS5;MYL6;ALCAM;COL4A2;CALD1;COL4A1;MAP1B;DPYSL3;SPARCL1;CPE;MYH9;IGFBP7;MAGED2;VIM;MFGE8;EIF4G2
GTEX-O5YT-1026-SM-3MJGF_pancreas_male_20-29_years	24/694	0.0779245	0.269412	0.0958732	0.331467	-0.806493	2.05818	RPS9;RPL41;NPM1;RPL3;ONECUT2;RPS5;RPLP0;RPL35A;RPSA;EEF2;RPL8;RPL7;EEF1B2;EEF1A1;RPS25;RGS2;RPL36AL;SST;SEC61G;ALDH1A1;SPP1;RPL24;SLC38A5;RPS24
GTEX-WFG7-1626-SM-4LVMF_colon_male_20-29_years	20/551	0.0698021	0.244517	0.0855845	0.301249	-0.770795	2.05193	EGR1;JUN;RBFOX2;FOS;MEIS2;THBS1;PBX1;ACTB;SLC8A1;ZFP36L1;RGS2;MYL6;CALD1;ID2;KIF5B;NNAT;CCL2;CKB;PFN1;EIF4G2
GTEX-S4UY-0726-SM-4AD6X_breast_female_40-49_years	29/859	0.0722654	0.252539	0.0906442	0.316766	-0.780101	2.04965	RPL5;RPL11;GATA3;FNBP1L;APOLD1;RPL7;RPS4X;BSG;RPLP2;RPL13;APOD;CD36;PROM1;RPS27A;RPL39;SOX4;ABCA1;BTF3;DDX17;TCF7L2;RPS6;RPL35A;NAP1L1;EEF2;RPS25;SNHG11;NFIB;RPS20;XIST
GTEX-WRHU-0726-SM-3MJFL_blood vessel_female_50-59_years	24/702	0.085852	0.293688	0.104862	0.35914	-0.831498	2.04144	TCF7L2;SPARC;RBFOX2;IGFBP5;CD93;F2R;ABCC9;EBF3;NR2F2;NREP;SULF1;SLC8A1;CXCL12;COL4A2;NFIB;COL4A1;ID2;KIF5B;DPYSL3;MYH9;IGFBP7;TCF4;XIST;ITM2A
GTEX-V1D1-0326-SM-4JBIY_blood vessel_male_50-59_years	23/652	0.0703213	0.24604	0.0869383	0.304545	-0.768093	2.03904	C1QB;JUN;HEXB;CTSZ;F2R;LY86;FOS;SULF1;RGS5;KLF6;TYROBP;CTSL;TMSB4X;CCL4;SPP1;CCL3;CCL2;MYH9;IGFBP7;APOE;MFGE8;CTSD;CTSB
GTEX-WK11-2726-SM-3NMAQ_skin_male_50-59_years	46/1417	0.0503206	0.183774	0.0678067	0.247325	-0.680003	2.03276	RPL4;RPL3;RPLP1;RPL11;TECR;SLC2A1;DBI;GATA3;HMGCR;FNBP1L;RND3;ACAT2;RPL7;ZFP36L1;GPC2;HES1;RNF152;SLC38A2;SOX4;MFSD2A;RPS12;FDFT1;EGR1;JUN;H3F3B;HSPA5;HMGCS1;RPS8;SHFM1;RPL23;RPS6;TCF12;F2R;EN1;RSRC2;FOS;DNAJA1;RPS25;TPPP3;KLF6;RPS28;TUBB2A;FABP5;NACA;SRSF3;RPS24
GTEX-OHPM-0426-SM-3TW8V_blood vessel_male_50-59_years	21/593	0.0785258	0.270849	0.0957356	0.331384	-0.795139	2.02309	SPARC;CD81;CARTPT;SULF1;NTN1;CST3;RGS5;MYL6;ALCAM;COL4A2;CALD1;MORF4L2;DPYSL3;ID3;SPARCL1;CPE;MYH9;IGFBP7;MAGED2;VIM;MFGE8
GTEX-WY7C-2426-SM-3NB2V_adipose tissue_male_50-59_years	27/779	0.0631647	0.2245	0.0796186	0.283326	-0.731791	2.02121	C1QB;SPON1;YWHAB;CD81;MGST3;DBI;FSTL1;RTN4;ACAT2;HSPD1;LDHB;PGRMC1;ATP5E;SPP1;RPLP2;NDN;CD36;TSPAN3;MEST;CCT5;IDH1;EBF3;GCHFR;ACLY;COL4A2;COL4A1;SUB1
[truncated: 2,086 more rows]

## Sheet: GTEx Tissue Sample Gene Expression Profiles down
Term	Overlap	P-value	Adjusted P-value	Old P-value	Old Adjusted P-value	Z-score	Combined Score	Genes
[truncated: 2,811 more rows]

[truncated: 5 more sheets: MGI Mammalian Phenotype 2017, Jensen TISSUES, Allen Brain Atlas up, Allen Brain Atlas down, ENCODE and ChEA Consensus TFs from ChIP-X]
