# Supplementary material for: Tensor Decomposition-Based Unsupervised Feature Extraction Applied to Single-Cell Gene Expression Analysis
Source: Front Genet. 2019 Sep 19;10:864. doi: 10.3389/fgene.2019.00864 (PMC6761323; doi:10.3389/fgene.2019.00864)
Supplement: Supplementary file 4 [file Table_2.xlsx]

## Sheet: ARCHS4 Tissues
Term	Overlap	P-value	Adjusted P-value	Old P-value	Old Adjusted P-value	Z-score	Combined Score	Genes
MIDBRAIN	248/2316	0.000000000000000000000000000000000000000000000000000000000000000000000000000000000000000000000000001439367034528673206598130120262502763358377615390522323980343724902861545342698168960559371613377461761647121562804282327375505607523935608630205967473379451793350899172279085736700383244133572785401099761967384432414747754506254856721319547972759433918099603033624589443206787109375	0.00000000000000000000000000000000000000000000000000000000000000000000000000000000000000000000000015545163972909671849471887210346657015802265044878543574324760085476783860610094419722856200288224074581354859654743639374659168281688510942200468821653315414107241395626907776540284012170274689758565798186275035527436322523408857116332913717027253142077825032174587249755859375	0.0000000000000000000000000000000000000000000000000000000000000000000000000000000000000000000000000000000012753121740320866103198426433364797728118974552078348646402456800955850930628386587857780316865303486602242058582301664489332877551017125834111145095843933581924218904847027151577544542508360903700717488535556615159278652719036941725040478740518655492068925139115265210421057417988777160644531…	0.00000000000000000000000000000000000000000000000000000000000000000000000000000000000000000000000000000013773371479546534462032240984197596070041140527520173121262047253322511288015551592226479198769896198486685196785382539714669305942026286451839300945347372543121824260430671243119092440981637118773085678056460162577772709787373721019538878020807624695531767855527505162172019481658935546875	-1.67381	380.946	EIF4A2;EIF4A1;SPON1;SPARC;RPL32;ARL6IP1;STMN2;ATP5C1;STMN4;FNBP1L;RPL9;NUDT3;RPL7;RPS14;RPS16;EDNRB;RPS19;DPYSL2;STMN1;DPYSL3;RPL35;RPL38;RPL37;RPS11;RPL39;RPS13;SOX4;DDX17;RBFOX2;RPL23;EBF3;SOX11;ANK3;CSNK1E;MYL6;MAP1B;SPARCL1;RPL24;TAGLN3;UBA52;PFN2;BEX4;GPM6A;TTYH1;MAGED1;ATXN7L3B;PCDH17;ATP5L;LDHB;MAP2;ATP5E;APOE;GPM6B;JUN;RPL41;H3F3B;CADM1;CADM2;FN1;NR2F1;TMA7;NR2F2;PBX1;MLLT11;RPS26;RPS28;H…
BLOOD DENDRITIC CELLS	183/2316	2.06652e-48	1.11592e-46	8.30592e-54	4.4852e-52	-1.68764	185.3	RPL4;RPL5;EIF4A1;RPL3;RPL32;ATP5C1;SRP14;COX6A1;RPL8;RPL9;SAT1;ACTB;SLC8A1;RPL7;ACTG1;EEF1B2;RPS14;RGS2;CHCHD2;RPS16;RPS19;RPL18A;RPL36AL;DPYSL2;KIF5B;FTH1;CFL1;RPL35;RPL38;RPL37;HMGN2;RPS11;B2M;TMSB10;RPL39;RPS10;RPS13;HMGN1;RPS9;CD93;RPS8;RPS5;RPL23;RPS6;RPSA;MIF;ATP5J2;COX6B1;EEF1A1;EID1;MYL6;COX7A2L;TYROBP;SUB1;SNRPG;RPL24;SRSF3;SNRPE;PFN1;UBA52;PPIA;SRSF7;GPM6A;DDX5;ATP5J;COX7A2;ATP5O;UQCRH;…
KIDNEY (BULK TISSUE)	176/2316	7.35377e-44	2.64736e-42	4.15335e-49	1.4952e-47	-1.47295	146.291	RPL4;RPL5;EIF4A1;RPL32;CD81;HNRNPU;PEBP1;COX6A1;RPL8;RPL9;HS6ST2;EEF1B2;RPS14;CHCHD2;RPS16;RPS19;RPL36AL;RPL35;RPL38;RPL37;HMGN2;RPS11;KPNA2;RPS10;RPS13;HMGN1;RPS9;RPS8;RPS5;RPL23;RPSA;ANK3;MIF;CSNK1E;ATP5J2;EEF1A1;COL4A2;COL4A1;NCL;MORF4L2;SNRPG;SMS;RPL24;PFN1;UBA52;PPIA;FKBP3;SRSF7;PFN2;BEX4;GPM6A;GLO1;ATP5J;ATP5O;UQCRH;ATP5L;LDHB;PRDX2;LDHA;CCNB1;HNRNPDL;ATP5E;PRDX1;CAMTA1;TSPAN3;BTF3;JUN;RPL4…
DENDRITIC CELL	171/2316	9.95732e-41	2.68848e-39	7.33225e-46	1.97971e-44	-1.58222	145.734	RPL4;RPL5;EIF4A1;RPL32;ATP5C1;SRP14;COX6A1;RPL9;SAT1;ACTB;SLC8A1;RPL7;ACTG1;EEF1B2;RPS14;RGS2;CHCHD2;RPS16;RPS19;RPL18A;RPL36AL;BASP1;DPYSL2;KIF5B;FTH1;CFL1;RPL35;RPL38;RPL37;HMGN2;RPS11;B2M;TMSB10;RPL39;RPS10;RPS13;HMGN1;RPS9;CD93;RPS8;RPS5;RPL23;RPS6;RPSA;MIF;ATP5J2;COX6B1;EEF1A1;EID1;MYL6;COX7A2L;TYROBP;SUB1;SNRPG;RPL24;SRSF3;SNRPE;PFN1;UBA52;PPIA;SRSF7;DDX5;ATP5J;COX7A2;ATP5O;UQCRH;MYL12A;ATP…
CORD BLOOD	165/2316	4.19692e-37	9.06534e-36	4.35528e-42	9.40741e-41	-1.51274	126.709	RPL4;RPL5;EIF4A1;RPL3;RPL32;ATP5C1;SRP14;RPL8;RPL9;SAT1;ACTB;RPL7;ACTG1;EEF1B2;RPS14;RGS2;CHCHD2;RPS16;RPS19;RPL18A;RPL36AL;FTH1;CFL1;RPL35;RPL38;RPL37;HMGN2;RPS11;KPNA2;B2M;TMSB10;RPL39;RPS10;RPS13;HMGN1;RPS9;CD93;RPS8;RPS5;RPS6;RPSA;MIF;ATP5J2;COX6B1;EEF1A1;COX7A2L;TYROBP;SUB1;SNRPG;RPL24;SRSF3;SNRPE;PFN1;UBA52;PPIA;DDX5;ATP5J;COX7A2;ATP5O;UQCRH;MYL12A;ATP5L;MYL12B;LDHB;LDHA;ATP5E;BTF3;RPL41;H3…
CD34+ CELL	151/2316	3.18021e-29	4.90661e-28	8.17043e-34	1.26058e-32	-1.54044	101.08	RPL4;RPL5;RPL3;RPL32;STMN3;ATP5C1;PEBP1;RPL8;RPL9;ACTB;RPL7;EEF1B2;RPS14;CHCHD2;CCND2;RPS16;RPS19;RPL18A;RPL36AL;FTH1;STMN1;BSG;CFL1;RPL35;RPL38;RPL37;HMGN2;RPS11;B2M;RPL39;RPS10;RPS13;SOX4;HMGN1;RPS9;RPS8;RPS5;RPL23;RPS6;RPSA;MIF;EEF1A1;EID1;NCL;RPL24;SRSF3;SNRPE;ANAPC5;ERH;PFN1;PPIA;SRSF7;LY6E;BEX4;RTN3;VCP;NREP;ATP5O;LDHB;ATP5B;LDHA;UBB;PRDX1;IGFBP7;TSPAN3;PROM1;SLC38A5;BTF3;RPL41;H3F3B;EEF2;E…
NEURONAL EPITHELIUM	154/2316	7.64396e-31	1.37591e-29	1.59691e-35	2.87444e-34	-1.4267	98.9363	SPARC;ARL6IP1;STMN2;STMN4;SRP14;FNBP1L;HS6ST2;NUDT3;ACTG1;CCND2;EDNRB;CDH2;KIF5C;TUBB3;BASP1;DPYSL2;STMN1;DPYSL3;HMGN2;KPNA2;SOX4;RBFOX2;SOX11;ANK3;MORF4L2;MAP1B;SNRPG;SRSF3;MATR3;TAGLN3;FKBP3;SRSF7;PFN2;GRIA2;GPM6A;TPH2;RTN1;TTYH1;MAGED1;SLC1A3;NREP;RTN4;PCDH17;ACAT2;ZFP36L1;LDHB;PRDX2;CCNB1;HNRNPDL;CALD1;MAP2;NDN;TSPAN3;GPM6B;FDFT1;ABCA1;CBX5;H3F3B;CADM1;SYT1;UBE2C;CBX3;CADM2;IDH1;NR2F1;PBX1;ZW…
BONE MARROW (BULK TISSUE)	137/2316	3.48586e-22	4.70591e-21	2.57625e-26	3.47794e-25	-1.51417	74.8124	RPL4;RPL5;EIF4A1;RPL3;RPL32;ATP5C1;PEBP1;SRP14;RPL8;RPL9;ACTB;RPL7;EEF1B2;RPS14;CHCHD2;CCND2;RPS16;RPS19;RPL18A;RPL36AL;FTH1;STMN1;CFL1;RPL35;RPL37;HMGN2;RPS11;B2M;RPL39;RPS10;RPS13;SOX4;HMGN1;RPS9;RPS8;RPS5;RPS6;RPSA;MIF;EEF1A1;EID1;NCL;RPL24;SRSF3;SNRPE;ANAPC5;PFN1;PPIA;SRSF7;LY6E;BEX4;DDX5;NREP;ATP5O;ATP5L;LDHB;ATP5B;LDHA;UBB;PRDX1;PROM1;BTF3;H3F3B;CBX3;EIF1;RPS26;RPS25;HNRNPK;CDK4;NACA;UQCRQ;…
PREFRONTAL CORTEX	124/2316	1.94105e-16	2.32926e-15	4.38106e-20	5.25727e-19	-1.32104	47.7927	ARL6IP1;STMN2;STMN4;FNBP1L;SLC8A1;NUDT3;CCND2;EDNRB;CDH2;KIF5C;TUBB3;BASP1;DPYSL2;STMN1;DPYSL3;SOX4;RBFOX2;APLP1;SOX11;ANK3;CARTPT;CSNK1E;ATP1B1;TMEM130;OLFM1;CLDN5;PCP4;MAP1B;SCG5;SPARCL1;SRSF3;TAGLN3;PFN2;GRIA2;GPM6A;TPH2;RTN3;RTN1;TTYH1;NTM;SLC1A3;NREP;RTN4;PCDH17;MAP2;CAMTA1;APOD;GPM6B;SYT4;EGR1;CADM1;SYT1;CADM2;NR2F1;NSG1;PBX1;MLLT11;GNAO1;ID2;CNTN1;CPE;TCF4;CALM1;CALM2;SNAP25;ZCCHC12;RBM25;…
FETAL BRAIN CORTEX	123/2316	4.97947e-16	5.37783e-15	1.2313e-19	1.32981e-18	-1.30159	45.8629	STMN2;STMN4;FNBP1L;ACTB;NUDT3;ACTG1;CCND2;CDH2;KIF5C;TUBB3;BASP1;DPYSL2;STMN1;DPYSL3;SOX4;RBFOX2;APLP1;SOX11;ANK3;CSNK1E;TMEM130;MAP1B;SCG5;SRSF3;MATR3;TAGLN3;PFN2;GRIA2;GPM6A;TPH2;RTN3;DDX5;RTN1;TTYH1;MAGED1;NTM;NREP;RTN4;ACAT2;PRDX2;HNRNPDL;MAP2;GPM6B;FDFT1;SYT4;CBX5;H3F3B;CADM1;SYT1;CBX3;IDH1;NSG1;PBX1;MLLT11;GNAO1;CPE;MAGED2;TCF4;CALM1;CALM2;YWHAE;SNAP25;RBM25;CELF2;NCAN;ELAVL4;CELF4;HMGB1;RN…
MYOBLAST	107/2316	3.75094e-10	3.68274e-09	4.43065e-13	4.35009e-12	-1.26225	27.3957	SPARC;RPL3;SERPINE2;SRP14;ACTB;SLC8A1;ACTG1;RGS4;ALCAM;RPL18A;CDH2;TUBB3;DPYSL2;STMN1;TMSB10;RBFOX2;TPM4;RPL23;EBF3;SOX11;MYL6;COL4A2;COL4A1;MORF4L2;MAP1B;SNRPG;SRSF3;PFN2;TPH2;MAGED1;GLO1;NTM;NREP;RTN4;ACAT2;MYL12A;MYL12B;LDHB;LDHA;CALD1;PRDX1;SERPINH1;SLC38A2;SPTBN1;EGR1;ZFHX3;RPL41;CAV1;FN1;NR2F2;EIF2S2;GNG11;MLLT11;CCT6A;ID3;TCF4;CALM2;YWHAE;DBI;SLC7A11;RND3;ATP5G1;RBM3;SEPT7;TUBA1A;SUMO1;SEC…
MOTOR NEURON	100/2316	5.39377e-08	4.85439e-07	1.34065e-10	1.20659e-09	-1.37514	23.0136	APP;SPON1;STMN2;STMN3;STMN4;FNBP1L;HS6ST2;ACTG1;EDNRB;CDH2;KIF5C;TUBB3;BASP1;DPYSL3;CHGB;RBFOX2;IGFBP5;APLP1;EBF3;SOX11;ANK3;OLFM1;PCP4;COL4A2;MAP1B;TAGLN3;SCG2;PFN2;GRIA2;RTN1;TTYH1;NTM;CRABP1;SLC1A3;NREP;PCDH17;MAP2;NDN;GPM6B;SYT4;CADM1;SYT1;CADM2;NR2F1;NSG1;NR2F2;PBX1;MLLT11;GNAO1;TH;CPE;SNAP25;ZCCHC12;PTPRS;ONECUT2;NCAN;ELAVL4;ZCCHC18;ELAVL2;ELAVL3;UCHL1;TUBA1A;CHL1;DNER;ENC1;NEFL;KIF1B;NEFM;…
CEREBRAL CORTEX	95/2316	1.29064e-06	1.07223e-05	5.57432e-09	4.63097e-08	-1.27494	17.2887	SNAP25;ZCCHC12;ONECUT2;NCAN;STMN2;ELAVL4;CELF4;STMN3;PEBP1;STMN4;ELAVL2;SLC8A1;ELAVL3;RGS4;RGS5;UCHL1;EDNRB;CDH2;KIF5C;CHL1;BASP1;DNER;ENC1;DPYSL3;NEFL;KIF1B;NEFM;KIF1A;FGFBP3;CHGB;PEG3;APLP1;ANK3;CARTPT;TMEM130;SLCO1C1;OLFM1;CLDN5;TUBB2B;GAP43;PCP4;TUBB2A;MAP1B;SCG5;SPARCL1;TAGLN3;SCG2;SLC25A4;INA;PFN2;C1QB;GRIA2;GPM6A;RTN1;TTYH1;NTM;NRXN1;NRXN3;CRMP1;SLC1A3;ATP1A2;PTN;APOLD1;PCDH17;PTPRZ1;MAP2;…
CINGULATE GYRUS	94/2316	2.34389e-06	1.80814e-05	1.1329e-08	8.73955e-08	-1.25657	16.2899	SNAP25;ZCCHC12;APP;SPON1;PTPRS;NCAN;STMN2;ELAVL4;CELF4;STMN3;STMN4;ELAVL2;HS6ST2;SLC8A1;ELAVL3;RGS4;RGS5;UCHL1;CDH2;KIF5C;CHL1;TUBB3;DNER;ENC1;KDR;NEFL;KIF1B;NEFM;KIF1A;YWHAG;MFSD2A;CHGB;PEG3;APLP1;ANK3;CARTPT;ATP1B1;TMEM130;SLCO1C1;OLFM1;SLC7A5;CLDN5;TUBB2B;GAP43;PCP4;TUBB2A;MAP1B;SCG5;SPARCL1;TAGLN3;SCG2;SLC25A4;INA;GRIA2;GPM6A;RTN1;EPAS1;NTM;NRXN1;NRXN3;CRMP1;SLC1A3;ATP1A2;PTN;APOLD1;PCDH17;PT…
SPINAL CORD	92/2316	7.43501e-06	5.01863e-05	4.50945e-08	3.04388e-07	-1.28175	15.1366	SNAP25;ZCCHC12;SPON1;PTPRS;ONECUT2;NCAN;STMN2;ELAVL4;STMN3;STMN4;ZCCHC18;ELAVL2;HS6ST2;ELAVL3;UCHL1;EDNRB;CDH2;KIF5C;CHL1;TUBB3;DNER;ENC1;DPYSL3;KDR;NEFL;KIF1B;NEFM;KIF1A;RBFOX2;IGFBP5;PEG3;APLP1;EBF3;SOX11;CARTPT;SLCO1C1;OLFM1;CLDN5;TUBB2B;GAP43;PCP4;TUBB2A;COL4A2;MAP1B;DCX;SPARCL1;TAGLN3;SCG2;INA;GRIA2;RTN1;TTYH1;NTM;NRXN1;CRABP1;NRXN3;CRMP1;SLC1A3;ATP1A2;PTN;NTN1;PCDH17;PTPRZ1;MAP2;NNAT;SPP1;G…
SPINAL CORD (BULK)	92/2316	7.43501e-06	5.01863e-05	4.50945e-08	3.04388e-07	-1.24896	14.7493	SNAP25;ZCCHC12;SPON1;PTPRS;ONECUT2;NCAN;STMN2;ELAVL4;STMN3;STMN4;ZCCHC18;ELAVL2;HS6ST2;ELAVL3;UCHL1;EDNRB;CDH2;KIF5C;CHL1;TUBB3;DNER;ENC1;DPYSL3;KDR;NEFL;KIF1B;NEFM;KIF1A;RBFOX2;IGFBP5;PEG3;APLP1;EBF3;SOX11;CARTPT;SLCO1C1;OLFM1;CLDN5;TUBB2B;GAP43;PCP4;TUBB2A;COL4A2;MAP1B;DCX;SPARCL1;TAGLN3;SCG2;INA;GRIA2;RTN1;TTYH1;NTM;NRXN1;CRABP1;NRXN3;CRMP1;SLC1A3;ATP1A2;PTN;NTN1;PCDH17;PTPRZ1;MAP2;NNAT;SPP1;G…
HUMAN EMBRYO	91/2316	1.29846e-05	7.79075e-05	8.83029e-08	5.29818e-07	-1.11024	12.4921	TOP2A;HSP90AB1;SLC2A1;HMGB3;SLC7A11;FNBP1L;RND3;ELAVL2;HS6ST2;UCHL1;EDNRB;CDH2;KIF5C;TUBB3;DPYSL3;KDR;NEFL;PHGDH;NEFM;KIF1A;KPNA2;FGFBP3;SOX4;RBFOX2;HMGCS1;SOX11;OLFM1;SLC7A5;LARS2;TUBB2B;GAP43;TUBB2A;COL4A2;COL4A1;NCL;MAP1B;DCX;SMS;MFGE8;SLC25A4;PFN2;PCNA;NTM;CRABP1;CRMP1;SLC1A3;ATP1A2;PTN;HMGCR;NREP;LRP8;FSTL1;ACAT2;HSPD1;LDHB;CCNB1;CALCR;PSMB5;PTPRZ1;CALD1;SERPINH1;GPC2;SLIT2;CKB;PROM1;MEST;GP…
PANCREATIC ISLET	91/2316	1.29846e-05	7.79075e-05	8.83029e-08	5.29818e-07	-1.1023	12.4027	YWHAE;EIF4A2;SNAP25;COX7B;TECR;STMN2;ELAVL4;CELF4;DBI;FNBP1L;COX6A1;NUDT3;SLC6A4;RGS4;UCHL1;ALCAM;KIF5C;CTSL;DPYSL2;KIF1A;RNF152;B2M;CHGB;COX8A;PEG3;HSBP1;ATPIF1;APLP1;USMG5;NDUFC1;ABCC9;FOS;ATP1B1;TMEM130;ACLY;PCP4;COX7A2L;MAP1B;ALDH1A1;SCG5;SNRPG;DCX;SCG2;SLC25A4;INA;PFN2;BEX4;GRIA2;DDC;NDUFB8;RTN1;NDUFB6;MAGED1;NDUFB4;NRXN1;ATP5J;COX7A2;UQCR11;RTN4;PCDH17;ATP5L;CST3;PRDX2;ABLIM1;PSMB5;MAP2;ATP…
OLIGODENDROCYTE	86/2316	0.000172805	0.000982262	2.1014e-06	1.19448e-05	-1.22105	10.5783	TOP2A;ZCCHC12;PTPRS;SPARC;NCAN;STMN4;ZCCHC18;HS6ST2;ELAVL3;ACTG1;EDNRB;TUBA1A;ALCAM;CDH2;KIF5C;CHL1;TUBB3;DNER;ENC1;DPYSL3;NEFL;NEFM;KIF1A;FGFBP3;MFSD2A;IGFBP5;APLP1;F2R;EN1;EBF3;SLCO1C1;TUBB2B;GAP43;PCP4;TUBB2A;COL4A2;COL4A1;DCX;SMS;SPARCL1;TAGLN3;INA;PFN2;GRIA2;GPM6A;TTYH1;NTM;CRMP1;SLC1A3;ATP1A2;PTN;LRP8;NTN1;FSTL1;PCDH17;CCNB1;PTPRZ1;CALD1;MAP2;NNAT;SPP1;GPC2;CCL2;IGFBP7;NCAM1;SLIT2;CKB;PROM1…
SENSORY NEURON	83/2316	0.000694318	0.00374932	1.20439e-05	6.50373e-05	-1.19896	8.71955	SNAP25;ZCCHC12;PTPRS;ONECUT2;NCAN;STMN2;ELAVL4;STMN4;FNBP1L;ELAVL2;HS6ST2;ELAVL3;UCHL1;CDH2;KIF5C;CHL1;TUBB3;BASP1;DNER;ENC1;DPYSL3;NEFL;KIF1B;NEFM;KIF1A;FGFBP3;RNF152;YWHAG;RBFOX2;IGFBP5;APLP1;EBF3;ANK3;TMEM130;OLFM1;TUBB2B;GAP43;PCP4;TUBB2A;MAP1B;DCX;TAGLN3;SCG2;SLC25A4;INA;GRIA2;RTN1;NTM;NRXN1;CRMP1;PTN;NREP;LRP8;SLC7A1;PCDH17;ABLIM1;MAP2;NNAT;SPP1;CAMTA1;GPC2;SLC17A6;CCL2;SNCG;NCAM1;SLIT2;RUN…
FETAL BRAIN	82/2316	0.00107387	0.00527175	2.0989e-05	0.000103037	-1.10796	7.57457	TOP2A;SNAP25;ZCCHC12;SPON1;PTPRS;ONECUT2;NCAN;STMN2;ELAVL4;STMN3;STMN4;ZCCHC18;FNBP1L;RND3;ELAVL2;HS6ST2;ELAVL3;ACTG1;CCND2;EDNRB;TUBA1A;CDH2;KIF5C;CHL1;TUBB3;DNER;ENC1;DPYSL3;KIF1B;KIF1A;FGFBP3;PEG3;HMGCS1;APLP1;SOX11;SLCO1C1;OLFM1;TUBB2B;GAP43;TUBB2A;COL4A2;COL4A1;MAP1B;DCX;SPARCL1;TAGLN3;SCG2;INA;PFN2;GRIA2;GPM6A;RTN1;TTYH1;NTM;NRXN1;CRMP1;SLC1A3;ATP1A2;PTN;NTN1;PTPRZ1;MAP2;NNAT;GPC2;NDN;NCAM1…
CEREBELLUM	81/2316	0.00163806	0.00769174	3.60895e-05	0.000169464	-1.04311	6.69077	SNAP25;ZCCHC12;SPON1;PTPRS;ONECUT2;NCAN;STMN2;ELAVL4;STMN4;ZCCHC18;FNBP1L;ELAVL2;SLC8A1;ELAVL3;EDNRB;CDH2;KIF5C;CHL1;TUBB3;DNER;ENC1;DPYSL3;KDR;NEFL;KIF1B;KIF1A;RNF152;RBFOX2;PEG3;EBF3;SOX11;ANK3;SLCO1C1;OLFM1;CLDN5;TUBB2B;GAP43;PCP4;COL4A1;DCX;SPARCL1;TAGLN3;INA;GRIA2;GPM6A;RTN1;NTM;NRXN1;NRXN3;CRMP1;SLC1A3;ATP1A2;PTN;NTN1;APOLD1;PCDH17;PTPRZ1;MAP2;NNAT;SPP1;SLC17A6;NCAM1;APOD;SLIT2;GPM6B;RUNX1T…
BRAIN (BULK)	82/2316	0.00107387	0.00527175	2.0989e-05	0.000103037	-0.961042	6.57014	SNAP25;ZCCHC12;APP;NCAN;STMN2;ELAVL4;CELF4;STMN3;STMN4;ZCCHC18;ELAVL2;HS6ST2;ELAVL3;RGS4;RGS5;UCHL1;EDNRB;KIF5C;CHL1;TUBB3;DNER;ENC1;NEFL;NEFM;KIF1A;CHGB;PEG3;APLP1;CARTPT;ATP1B1;TMEM130;SLCO1C1;OLFM1;CLDN5;TUBB2B;GAP43;PCP4;TUBB2A;SCG5;SPARCL1;TAGLN3;SCG2;SLC25A4;INA;C1QB;GRIA2;GPM6A;RTN1;TTYH1;NTM;NRXN1;NRXN3;CRMP1;SLC1A3;ATP1A2;PTN;PCDH17;PTPRZ1;MAP2;NNAT;SPP1;SLC17A6;SNCG;NCAM1;APOD;APOE;CKB;…
NEURONAL PROGENITOR CELLS	79/2316	0.00365516	0.0164482	0.000102441	0.000460985	-0.972461	5.45708	YWHAE;TOP2A;HSP90AB1;ARL6IP1;HMGB2;HMGB3;FNBP1L;ELAVL2;HS6ST2;UCHL1;TUBA1A;CDH2;KIF5C;DPYSL2;STMN1;SUMO2;DPYSL3;PHGDH;KPNA2;FGFBP3;SOX4;RBFOX2;IGFBP5;H2AFZ;HSBP1;RPL23;APLP1;TCF12;ATRX;SOX11;YWHAZ;EEF1A1;TUBB2B;GAP43;HNRNPH1;MAP1B;SCG5;CKS2;TAGLN3;PFN2;TTYH1;CRABP1;NRXN3;CRMP1;ATP1A2;PTN;NREP;FSTL1;ACAT2;LDHB;PRDX2;CCNB1;PSMB5;PTPRZ1;CALD1;MAP2;NNAT;PROM1;MEST;ABCA1;TCF7L2;NPM1;CBX5;SYT1;UBE2C;US…
SUPERIOR FRONTAL GYRUS	77/2316	0.0077105	0.0333094	0.000275235	0.00118901	-0.796301	3.87414	SNAP25;ZCCHC12;NCAN;STMN2;ELAVL4;CELF4;STMN3;STMN4;ZCCHC18;ELAVL2;HS6ST2;ELAVL3;RGS4;RGS5;UCHL1;KIF5C;CHL1;TUBB3;DNER;ENC1;NEFL;NEFM;KIF1A;CHGB;PEG3;APLP1;CARTPT;TMEM130;SLCO1C1;OLFM1;CLDN5;TUBB2B;GAP43;PCP4;TUBB2A;SCG5;SPARCL1;TAGLN3;SCG2;INA;C1QB;GRIA2;GPM6A;RTN1;TTYH1;NTM;NRXN1;NRXN3;CRMP1;SLC1A3;ATP1A2;PTN;PTPRZ1;MAP2;NNAT;SPP1;SLC17A6;SNCG;NCAM1;APOD;APOE;CKB;GPM6B;SNCA;SYT4;SYT1;CADM2;NR2F1…
ASTROCYTE	74/2316	0.0212433	0.0882414	0.00109157	0.00453422	-0.908382	3.49883	ZCCHC12;APP;PTPRS;SPARC;NCAN;SLC2A1;STMN3;ZCCHC18;RND3;HS6ST2;ACTG1;RGS4;UCHL1;CDH2;TUBB3;BASP1;DNER;ENC1;DPYSL3;KDR;NEFL;NEFM;RBFOX2;IGFBP5;TPM4;ANXA2;APLP1;F2R;EN1;SLC7A5;TUBB2B;GAP43;TUBB2A;COL4A2;COL4A1;TAGLN3;MFGE8;SCG2;INA;PFN2;MAGED1;NTM;CRMP1;PTN;THBS1;NTN1;FSTL1;CALCR;CALD1;SPP1;SERPINH1;NDN;CCL2;SNCG;IGFBP7;SLIT2;MEST;MARCKSL1;SYT1;CAV1;FN1;NR2F1;NR2F2;SULF1;EEF2;MEIS2;GNG11;MLLT11;CXCL…
DENTATE GRANULE CELL	72/2316	0.0388805	0.155522	0.00254762	0.0101905	-0.964009	3.13039	SNAP25;ZCCHC12;SPON1;ONECUT2;NCAN;STMN2;ELAVL4;CELF4;STMN4;ZCCHC18;HS6ST2;ELAVL3;RGS4;RGS5;UCHL1;EDNRB;CDH2;KIF5C;CHL1;DNER;ENC1;NEFL;NEFM;CHGB;PEG3;APLP1;ANK3;CARTPT;ATP1B1;TMEM130;SLCO1C1;OLFM1;GAP43;PCP4;MAP1B;SCG5;SPARCL1;TAGLN3;SCG2;INA;PFN2;GRIA2;GPM6A;RTN1;NTM;NRXN1;NRXN3;SLC1A3;ATP1A2;PCDH17;GNG2;PTPRZ1;MAP2;NNAT;SPP1;SLC17A6;APOD;GPM6B;SNCA;SYT4;SYT1;PCDH9;NDUFA4;CADM2;MLLT11;GNAO1;NFIB;…
DORSAL STRIATUM	67/2316	0.137343	0.529753	0.0164534	0.0634631	-0.915781	1.81807	SNAP25;ZCCHC12;SPON1;ONECUT2;NCAN;STMN2;CELF4;STMN4;HS6ST2;SLC8A1;ELAVL3;RGS4;RGS5;EDNRB;KIF5C;CHL1;DNER;NEFL;KIF1B;NEFM;KIF1A;PEG3;APLP1;ANK3;TMEM130;SLCO1C1;OLFM1;GAP43;PCP4;SPARCL1;TAGLN3;SCG2;INA;C1QB;GRIA2;GPM6A;RTN1;NTM;NRXN1;NRXN3;SLC1A3;ATP1A2;PTN;PCDH17;PTPRZ1;MAP2;NNAT;SPP1;SNCG;NCAM1;APOD;APOE;GPM6B;SYT4;ZFHX3;SYT1;PCDH9;CADM2;ATP2B1;MEIS2;GNAO1;TPPP3;PTPRB;SYT11;SST;CNTN1;CPE
BETA CELL	61/2316	0.394539	1	0.094799	0.330267	-0.914876	0.850869	SNAP25;APP;PTPRS;ONECUT2;STMN2;ELAVL4;CELF4;ZCCHC18;FNBP1L;HS6ST2;RGS4;UCHL1;KIF5C;CHL1;TUBB3;DNER;NEFM;KIF1A;SLC18A2;CHGB;RBFOX2;IGFBP5;PEG3;APLP1;OLFM1;SLC7A5;TUBB2B;PCP4;MAP1B;ALDH1A1;SCG5;DCX;TAGLN3;SCG2;INA;GRIA2;DDC;RTN1;NRXN1;CRMP1;SLC7A1;NTN1;PCDH17;MAP2;SLC17A6;NDN;RUNX1T1;SYT4;EGR1;JUN;CADM1;SULF1;MEIS2;NR4A2;GNAO1;SLC6A6;TPPP3;TH;SST;GNAS;CPE
OMENTUM	63/2316	0.292911	1	0.0561224	0.209008	-0.618932	0.759978	SPON1;PTPRS;SPARC;CD81;CTSZ;RGS4;RGS5;EDNRB;CHL1;CTSL;DPYSL3;KDR;CD36;CD34;IGFBP5;CD93;EBF3;FOS;SLCO1C1;CLDN5;TYROBP;COL4A2;COL4A1;ALDH1A1;SPARCL1;MFGE8;C1QB;EPAS1;ATP1A2;THBS1;NTN1;FSTL1;APOLD1;VTN;CALCR;CALD1;CCL4;SPP1;SERPINH1;CCL3;NDN;CCL2;SNCG;IGFBP7;APOD;SLIT2;APOE;EGR1;JUN;CAV1;FN1;NR2F1;NR2F2;SULF1;GNG11;NR4A2;TPPP3;PTPRB;CXCL12;ID3;CD9;CPE;AGRN
TLYMPHOCYTE	61/2316	0.394539	1	0.094799	0.330267	-0.779508	0.724972	COX7B;RPL32;RPLP1;SRP14;ACTB;RPL7;RPS14;HINT1;CCND2;RPS16;RPS19;RPL18A;RPL36AL;TMSB4X;CFL1;RPL35;RPLP2;B2M;TMSB10;RPL39;RPS6;RPL13A;MIF;ATP5J2;MYL6;SUB1;SNRPG;PFN1;UBA52;LY6E;NDUFB8;COX7A2;UQCR11;GATA3;UQCR10;MYL12A;ATP5L;ZFP36L1;MYL12B;LDHB;RPS15A;GNG2;UBB;ATP5E;CCL4;RPS3;CCL3;RPS27A;RPL41;H3F3B;NDUFA1;TMA7;COX6C;RPS26;RPS25;RPS29;ID2;FAU;CALM1;RPS21;ITM2A
VENTRICLE	60/2316	0.449135	1	0.12049	0.406655	-0.648807	0.519326	APP;SPON1;SPARC;CD81;CTSZ;ATP5G3;COX7C;SLC8A1;RGS5;EDNRB;CDH2;BSG;KDR;CD36;CD34;RBFOX2;IGFBP5;CD93;ABCC9;EBF3;ANK3;SLCO1C1;CLDN5;COL4A2;COL4A1;SPARCL1;MFGE8;SLC25A4;C1QB;EPAS1;SLC1A3;ATP1A2;PTN;THBS1;COX5A;NTN1;FSTL1;APOLD1;MYL12A;VTN;ABLIM1;CALD1;CCL2;SNCG;IGFBP7;NCAM1;APOD;SPTBN1;JUN;ZFHX3;MDH1;CAV1;FN1;NR2F2;SULF1;MEIS2;PTPRB;CXCL12;NFIB;ID3
PLACENTA (BULK)	59/2316	0.504978	1	0.150894	0.493835	-0.677017	0.462566	EIF4A2;EIF4A1;APP;SPARC;RPL3;SERPINE2;RPL32;TFRC;HEXB;SLC2A1;HMGB3;SAT1;COX7C;EDNRB;CTSL;KIF5B;KDR;CD36;MFSD2A;IGFBP5;CD93;PEG3;TPM4;RPSA;ANK3;FOS;SLC7A5;COL4A2;COL4A1;SMS;SPARCL1;MYH9;EPAS1;GATA3;PTN;THBS1;SLC7A1;FSTL1;CALD1;SPP1;SERPINH1;RPL13;HES1;APOD;MEST;SLC38A2;ABCA1;CAV1;FN1;NR2F1;NSG1;PPBP;NR2F2;GNG11;TPPP3;MARCKS;PTPRB;TH;EIF4G2
FIBROBLAST	58/2316	0.56099	1	0.186208	0.591486	-0.572262	0.330797	APP;SPARC;SERPINE2;CD81;SLC7A11;RND3;SLC8A1;RGS4;UCHL1;ALCAM;CDH2;TUBB3;CTSL;DPYSL3;PHGDH;CTSB;RBFOX2;IGFBP5;TPM4;ANXA2;F2R;EN1;EBF3;SLC7A5;TUBB2A;COL4A2;COL4A1;MAP1B;MYH9;MFGE8;PFN2;MAGED1;EPAS1;NTM;PTN;THBS1;SLC7A1;FSTL1;PGRMC1;CALD1;SERPINH1;NDN;CCL2;IGFBP7;SLIT2;SLC38A2;RUNX1T1;CAV1;FN1;NR2F1;NR2F2;SULF1;MEIS2;GNG11;CXCL12;ID3;VIM;AGRN
RENAL CORTEX	57/2316	0.61607	1	0.226456	0.698778	-0.552671	0.267711	TOP2A;APP;SPON1;SPARC;FNBP1L;HS6ST2;SLC8A1;EDNRB;CDH2;CHL1;DNER;ENC1;KDR;CD34;DDX17;RBFOX2;IGFBP5;CD93;PEG3;ATP1B1;CLDN5;TUBB2B;COL4A2;COL4A1;ALDH1A1;DDC;NTM;CRABP1;GATA3;PTN;NREP;FSTL1;PCDH17;VTN;CALCR;CALD1;NNAT;SPP1;SERPINH1;NDN;IGFBP7;SLIT2;MEST;FN1;NR2F1;NR2F2;SULF1;MEIS2;GNG11;PBX1;TPPP3;PTPRB;CXCL12;TH;ID3;MAGED2;AGRN
VALVE	54/2316	0.765648	1	0.373791	1	-0.60296	0.16101	SPON1;PTPRS;SPARC;CTSZ;SLC6A4;CTSL;DPYSL3;RPL38;RPL37;CD34;IGFBP5;CD93;EBF3;CLDN5;GAP43;TYROBP;COL4A2;COL4A1;SNURF;SPARCL1;MFGE8;SCG2;C1QB;EPAS1;NTM;PTN;NTN1;FSTL1;CST3;VTN;CALCR;SPP1;SERPINH1;CCL2;SNCG;IGFBP7;HES1;APOD;SLIT2;APOE;CAV1;LY86;FN1;NSG1;NR2F2;SULF1;MEIS2;GNG11;TPPP3;PTPRB;CXCL12;TOMM7;ID3;CD9
FORESKIN FIBROBLAST	53/2316	0.807639	1	0.429626	1	-0.559231	0.119474	SPARC;SERPINE2;SLC7A11;RND3;SLC8A1;SLC6A4;UCHL1;ALCAM;CDH2;TUBB3;CTSL;DPYSL2;RNF152;CTSB;RBFOX2;IGFBP5;TPM4;ANXA2;COL4A2;COL4A1;MAP1B;ALDH1A1;PFN2;EPAS1;PTN;THBS1;FSTL1;ACAT2;LDHA;PGRMC1;PSMB5;CALD1;SERPINH1;IGFBP7;APOD;SLIT2;SLC38A2;RUNX1T1;ABCA1;EGR1;CAV1;FN1;NR2F1;NR2F2;SULF1;MEIS2;GNG11;MARCKS;CXCL12;ID3;CD9;RPL22L1;VIM
ADIPOSE (BULK TISSUE)	52/2316	0.844863	1	0.487238	1	-0.382107	0.0644157	SPON1;PTPRS;SPARC;CD81;CTSZ;RGS5;EDNRB;CHL1;KDR;CD36;CD34;IGFBP5;CD93;EN1;EBF3;SLCO1C1;OLFM1;CLDN5;TYROBP;COL4A2;COL4A1;SPARCL1;MFGE8;C1QB;EPAS1;NTM;SLC1A3;ATP1A2;FSTL1;APOLD1;CALCR;CALD1;NNAT;SH3BP5;SERPINH1;NDN;SNCG;IGFBP7;APOD;APOE;MEST;SPTBN1;ABCA1;CADM2;CAV1;NR2F2;GNG11;TPPP3;PTPRB;CXCL12;ID3;CPE
ATRIUM	49/2316	0.927276	1	0.658795	1	-0.508912	0.0384251	SPON1;PTPRS;SPARC;SLC8A1;SLC6A4;RGS4;RGS5;EDNRB;CDH2;DNER;KDR;CD34;IGFBP5;CD93;PEG3;EBF3;ANK3;CLDN5;COL4A2;COL4A1;SPARCL1;MFGE8;SLC25A4;EPAS1;NTM;NTN1;FSTL1;VTN;CALD1;SERPINH1;NDN;CCL2;SNCG;IGFBP7;APOD;SLIT2;APOE;CAV1;FN1;NR2F1;NR2F2;SULF1;MEIS2;GNG11;PTPRB;CXCL12;NFIB;ID3;AGRN
LIVER (BULK TISSUE)	49/2316	0.927276	1	0.658795	1	-0.307842	0.0232434	SPARC;ONECUT2;CD81;RND3;SAT1;RGS5;CDH2;CTSL;KDR;RNF152;MFSD2A;CTSB;IGFBP5;CD93;ANXA2;ABCC9;CLDN5;COL4A2;COL4A1;MORF4L2;LY6E;C1QB;TPH2;DDC;EPAS1;THBS1;FSTL1;HSP90B1;VTN;LDHA;CALD1;SH3BP5;SERPINH1;CCL2;HES1;APOE;ABCA1;EGR1;TCF7L2;HSPA5;IDH1;CAV1;FN1;NR2F2;GNG11;PTPRB;CXCL12;TH;CD9
LUNG (BULK TISSUE)	47/2316	0.960301	1	0.760477	1	-0.274702	0.0111278	C1QB;SPON1;EPAS1;CTSZ;THBS1;NTN1;FSTL1;PCDH17;SLC6A4;RGS5;EDNRB;ALCAM;CALD1;DPYSL3;KDR;CCL2;IGFBP7;APOD;CD36;SLIT2;APOE;CTSD;SLC18A2;SPTBN1;MFSD2A;EGR1;JUN;IGFBP5;CD93;CAV1;LY86;FN1;NR2F1;NR2F2;GNG11;NR4A2;CLDN5;TPPP3;PTPRB;TYROBP;CXCL12;COL4A2;COL4A1;ALDH1A1;SPARCL1;CD9;AGRN
SUBCUTANEOUS ADIPOSE TISSUE	47/2316	0.960301	1	0.760477	1	-0.231735	0.00938723	C1QB;SPON1;PTPRS;SPARC;CD81;EPAS1;NTM;CTSZ;SLC1A3;ATP1A2;FSTL1;APOLD1;RGS5;CALCR;EDNRB;CHL1;NNAT;KDR;SH3BP5;SERPINH1;NDN;SNCG;IGFBP7;APOD;CD36;APOE;CD34;MEST;IGFBP5;CD93;CADM2;CAV1;EN1;EBF3;NR2F2;GNG11;SLCO1C1;CLDN5;TPPP3;PTPRB;TYROBP;CXCL12;COL4A2;COL4A1;SPARCL1;MFGE8;ITM2A
MYOFIBROBLAST	46/2316	0.971593	1	0.804722	1	-0.311343	0.00897223	SPARC;SERPINE2;EPAS1;CTSZ;SLC2A1;GATA3;SLC7A11;PTN;ZCCHC18;RND3;THBS1;FSTL1;ACTB;ACTG1;VTN;CCNB1;EDNRB;ALCAM;CHL1;CALD1;TUBB3;DPYSL3;SERPINH1;IGFBP7;IGFBP5;TPM4;UBE2C;CAV1;F2R;FN1;NR2F1;EBF3;NSG1;SULF1;TMEM130;GNG11;SLC6A6;COL4A2;COL4A1;CDK1;ID3;CD9;VIM;AGRN;MFGE8;INA
RETINA	43/2316	0.990916	1	0.906082	1	-0.355104	0.00324061	SNAP25;GRIA2;SPON1;DDC;ONECUT2;EPAS1;NTM;CRABP1;SLC2A1;NRXN3;CRMP1;STMN4;LRP8;RGS4;VTN;CDH2;MAP2;DNER;DPYSL3;KDR;SPP1;SLC17A6;SNCG;NEFL;KIF1A;PROM1;SYT1;CADM2;APLP1;NR2F1;CARTPT;MEIS2;SLCO1C1;SLC6A6;SLC7A5;PTPRB;PCP4;TH;MAP1B;CPE;TAGLN3;SLC25A4;INA
ADRENAL GLAND	43/2316	0.990916	1	0.906082	1	-0.316743	0.00289053	C1QB;SPON1;DDC;PTPRS;SPARC;EPAS1;PEBP1;FSTL1;SLC8A1;RGS5;VTN;PGRMC1;CCND2;EDNRB;CDH2;CALD1;DNER;KDR;SH3BP5;NDN;SNCG;NCAM1;SLIT2;APOE;SPTBN1;CHGB;ABCA1;IGFBP5;CD93;PEG3;IDH1;NR2F1;NR2F2;CARTPT;MEIS2;CLDN5;PTPRB;CXCL12;TH;COL4A2;COL4A1;ALDH1A1;SPARCL1
KUPFFER CELL	43/2316	0.990916	1	0.906082	1	-0.315487	0.00287907	APP;SPARC;SERPINE2;EPAS1;NTM;CTSZ;NRXN3;SLC7A11;RND3;THBS1;FSTL1;RGS4;RGS5;VTN;CDH2;CALD1;CTSL;ENC1;DPYSL3;SERPINH1;NDN;CCL2;IGFBP7;IGFBP5;TPM4;CAV1;F2R;FN1;NR2F1;NR2F2;ANK3;SULF1;GNG11;OLFM1;SLC7A5;CXCL12;COL4A2;COL4A1;ID3;CD9;MYH9;AGRN;MFGE8
VASCULAR SMOOTH MUSCLE	43/2316	0.990916	1	0.906082	1	-0.215946	0.00197068	SPARC;SERPINE2;EPAS1;NTM;SLC7A11;RND3;THBS1;SLC7A1;FSTL1;RGS4;VTN;UCHL1;CDH2;CALD1;TUBB3;ENC1;DPYSL3;KDR;SERPINH1;CCL2;IGFBP7;SLIT2;SLC38A5;MFSD2A;ABCA1;IGFBP5;CAV1;F2R;FN1;NR2F1;EN1;EBF3;NR2F2;SULF1;GNG11;SLC7A5;PTPRB;CXCL12;COL4A2;COL4A1;ID3;AGRN;MFGE8
HEART (BULK TISSUE)	42/2316	0.994076	1	0.929482	1	-0.242423	0.00144034	C1QB;SPON1;EPAS1;SLC1A3;ATP1A2;ATP5G3;PTN;NTN1;FSTL1;APOLD1;PCDH17;SLC8A1;RGS5;VTN;ABLIM1;EDNRB;CDH2;KDR;CCL2;SNCG;NCAM1;APOD;CD36;CD34;IGFBP5;CD93;PEG3;CAV1;EBF3;NR2F2;SULF1;MEIS2;GNG11;SLCO1C1;CLDN5;PTPRB;CXCL12;COL4A2;COL4A1;SPARCL1;MFGE8;SLC25A4
ALPHA CELL	39/2316	0.998589	1	0.974029	1	-0.265595	0.000374894	SNAP25;GRIA2;DDC;RTN1;ONECUT2;NRXN1;STMN2;ELAVL4;CELF4;CRMP1;ZCCHC18;HS6ST2;PCDH17;SLC6A4;RGS4;KIF5C;MAP2;KIF1A;SLC18A2;CHGB;RUNX1T1;SYT4;EGR1;JUN;PEG3;APLP1;MEIS2;NR4A2;GNAO1;TPPP3;PCP4;SST;ALDH1A1;SCG5;GNAS;CPE;TAGLN3;SCG2;INA
OSTEOBLAST	40/2316	0.997664	1	0.962886	1	-0.152243	0.000356043	SPARC;SERPINE2;EPAS1;NTM;CTSZ;SLC7A11;RND3;THBS1;SLC7A1;FSTL1;RGS4;UCHL1;ALCAM;CDH2;CALD1;TUBB3;DPYSL3;SERPINH1;CCL2;PHGDH;IGFBP7;SLIT2;SLC38A5;RBFOX2;IGFBP5;TPM4;CAV1;FN1;EN1;EBF3;NR2F2;SULF1;SLC7A5;CXCL12;COL4A2;COL4A1;ID3;MYH9;AGRN;MFGE8
WHARTONS JELLY	40/2316	0.997664	1	0.962886	1	-0.132645	0.000310211	TOP2A;SPARC;SERPINE2;NTM;RND3;THBS1;FSTL1;SLC8A1;RGS4;UCHL1;CCNB1;ALCAM;CDH2;CALD1;TUBB3;ENC1;DPYSL3;SERPINH1;CCL2;IGFBP7;SLIT2;SLC38A5;MFSD2A;ABCA1;IGFBP5;TPM4;ANXA2;UBE2C;CAV1;FN1;NR2F2;SULF1;MEIS2;GNG11;CENPF;GAP43;COL4A2;COL4A1;CDK1;VIM
PERICARDIUM	40/2316	0.997664	1	0.962886	1	-0.123798	0.000289521	SPON1;PTPRS;SPARC;ONECUT2;EPAS1;THBS1;FSTL1;RGS4;VTN;CALD1;TUBB3;KDR;SERPINH1;NDN;SNCG;PHGDH;IGFBP7;APOD;APOE;MEST;ABCA1;CAV1;FN1;NR2F1;EN1;EBF3;NR2F2;SULF1;EEF2;MEIS2;GNG11;SLC7A5;CLDN5;CXCL12;TH;COL4A2;COL4A1;SPARCL1;AGRN;MFGE8
CARDIAC MUSCLE FIBER	38/2316	0.999171	1	0.982278	1	-0.00146607	1.21582e-06	ZCCHC12;SPON1;PTPRS;PTN;NREP;NTN1;FSTL1;HS6ST2;SLC8A1;RGS4;RGS5;VTN;ABLIM1;CDH2;DPYSL3;KDR;SERPINH1;GPC2;NDN;NCAM1;KIF1A;SLIT2;APOE;RUNX1T1;RBFOX2;IGFBP5;CAV1;APLP1;FN1;SULF1;MEIS2;CXCL12;COL4A2;COL4A1;CPE;AGRN;MFGE8;SLC25A4
CD4+ T CELL	18/2316	1	1	1	1	1.04541	-4.99687e-10	C1QB;H3F3B;GATA3;ZCCHC18;MYL12A;EIF1;NR4A2;GCHFR;RPS14;KLF6;GNG2;ID2;CCL4;CCL3;APOD;B2M;ITM2A;LY6E
MORULA	17/2316	1	1	1	1	1.07858	-5.04167e-10	UBE2C;H2AFZ;RPS5;EN1;GATA3;EIF2S2;GCHFR;CENPF;LDHA;CCNB1;CDK1;RPS20;NEFM;KPNA2;RPS13;GPM6B;MFSD2A
ERYTHROBLAST	19/2316	1	1	1	1	1.01278	-5.22949e-10	TOP2A;TFRC;UBE2C;SLC2A1;HMGB2;PPBP;SLC7A1;ZWINT;GCHFR;PRDX2;SLC7A5;CENPF;CCNB1;CDK1;CD36;SLC38A5;PF4;SNCA;RNF187
MAMMARY GLAND	18/2316	1	1	1	1	1.09814	-5.24888e-10	ONECUT2;EPAS1;GATA3;NR2F2;EEF2;NTN1;HS6ST2;OLFM1;SLC7A5;PCP4;CALCR;CXCL12;TH;CD9;SNCG;HES1;AGRN;CTSD
TESTIS (BULK TISSUE)	20/2316	1	1	1	1	0.850904	-5.51655e-10	ZFHX3;SPARC;IGFBP5;PEG3;TTYH1;EPAS1;EBF3;CARTPT;LRP8;TMEM130;ELAVL2;CST3;RGS5;SLC7A5;VTN;CDH2;KIF5C;SPARCL1;CPE;MFSD2A
TRACHEA (BULK TISSUE)	17/2316	1	1	1	1	1.20278	-5.62224e-10	ABCA1;ZFHX3;IGFBP5;ONECUT2;EPAS1;CAV1;FN1;SLC7A11;RND3;THBS1;FSTL1;COL4A2;COL4A1;SERPINH1;CD9;AGRN;SLC38A5
OOCYTE	17/2316	1	1	1	1	1.22171	-5.71075e-10	ZCCHC12;PCNA;UBE2C;EPAS1;CRMP1;EBF3;NSG1;NTN1;ELAVL2;RGS2;UCHL1;CCNB1;CALCR;TH;NEFM;SLC18A2;RUNX1T1
PLASMA CELL	17/2316	1	1	1	1	1.2225	-5.71441e-10	C1QB;EGR1;CAV1;TECR;PLEK;LY86;AKR1A1;CTSS;NR4A2;RGS2;KLF6;RPL36AL;CCL3;CD9;ITM2A;SLC38A5;MFSD2A
OVARY (BULK TISSUE)	18/2316	1	1	1	1	1.19902	-5.73109e-10	ZCCHC12;PTPRS;IGFBP5;PEG3;NSG1;NR2F2;SULF1;MEIS2;ELAVL2;PTPRB;CXCL12;TH;COL4A2;CDH2;COL4A1;RPL37A;KDR;NDN
AMNIOTIC FLUID	18/2316	1	1	1	1	1.19937	-5.73275e-10	ZFHX3;PEG3;EPAS1;CAV1;SLC2A1;GATA3;NR2F2;RND3;TPPP3;ABLIM1;TYROBP;TH;KDR;SPP1;SNCG;SLIT2;PABPC1;TPT1
ALVEOLAR CELL TYPE II	15/2316	1	1	1	1	1.28938	-5.98331e-10	TPH2;JUN;ZFHX3;ONECUT2;CAV1;ABCC9;SLC7A11;SAT1;SLC6A6;EDNRB;TH;NEDD4;CD9;CCL2;MFSD2A
NEUTROPHIL	13/2316	1	1	1	1	1.29561	-6.00987e-10	CD93;PLEK;SAT1;CTSS;NR4A2;SLC6A6;RGS2;TYROBP;BASP1;FTH1;CCL4;CCL3;SLC18A2
SPERM	6/2316	1	1	1	1	1.31073	-6.07991e-10	TPPP3;CALCR;PEG3;GPC2;NEFM;NTN1
HUMAN ZYGOTE	14/2316	1	1	1	1	1.32324	-6.13846e-10	ZCCHC12;PCNA;UBE2C;NSG1;PTN;NTN1;ELAVL2;RGS2;CCNB1;NEFM;SCG2;SLC18A2;MFSD2A;RUNX1T1
COLONIC MUCOSA	2/2316	1	1	1	1	1.34792	-6.25242e-10	DDC;CALCR
BLASTOCYST	10/2316	1	1	1	1	1.35016	-6.26281e-10	CCNB1;FABP5;UBE2C;BASP1;PRDX1;CDK1;GATA3;PROM1;INA;GPM6B
GRANULOCYTE	8/2316	1	1	1	1	1.35873	-6.30255e-10	SLC6A6;RGS2;TYROBP;CD93;PLEK;CTSS;SLC8A1;SLC18A2
PLASMACYTOID DENDRITIC CELL	16/2316	1	1	1	1	1.39277	-6.47231e-10	PTPRS;CTSZ;PLEK;LY86;SLC7A11;NTN1;CTSS;SLC7A5;TYROBP;CCL4;KDR;CCL3;CD36;SLC38A5;MFSD2A;LY6E
PERIPHERAL BLOOD	13/2316	1	1	1	1	1.43281	-6.64628e-10	CD93;CTSZ;PLEK;LY86;GATA3;PPBP;CTSS;SLC6A6;RGS2;TYROBP;CCL4;CD36;PF4
CD19+ B CELLS	5/2316	1	1	1	1	1.46861	-6.81223e-10	PLEK;LY86;TCF4;ZCCHC18;RPS11
BLOOD PBMC	7/2316	1	1	1	1	1.61256	-7.47997e-10	GCHFR;STMN3;GATA3;PPBP;ZCCHC18;PF4;LY6E
BLYMPHOCYTE	5/2316	1	1	1	1	1.62573	-7.54104e-10	LARS2;CTSZ;LY86;ZCCHC18;RPS11
GASTRIC EPITHELIAL CELL	22/2316	1	1	0.999999	1	0.928574	-2.23786e-09	APP;TPM4;HMGCS1;SLC2A1;NR2F2;ATP1B1;ACTB;ACTG1;RGS5;VTN;TUBB3;ENC1;ALDH1A1;KDR;CD9;CCL2;MYH9;AGRN;PROM1;CTSD;SPTBN1;PF4
NATURAL KILLER CELLS	22/2316	1	1	0.999999	1	0.968645	-2.33443e-09	COX8A;UBE2C;PLEK;GATA3;PPBP;ZCCHC18;ATOX1;GCHFR;TYROBP;GNG2;TMSB4X;ID2;CCL4;CFL1;CCL3;PFN1;TMSB10;CTSD;ITM2A;SLC38A5;PF4;LY6E
REGULATORY T CELLS	22/2316	1	1	0.999999	1	0.99773	-2.40452e-09	RPS9;RPL41;RPL3;RPL13A;GATA3;ZCCHC18;NR4A2;GCHFR;CLDN5;RPS14;GNG2;RPL18A;RPS29;TMSB4X;CCL4;SNURF;ID3;APOD;B2M;ITM2A;SLC38A5;LY6E
THYMUS (BULK TISSUE)	22/2316	1	1	0.999999	1	1.00832	-2.43005e-09	C1QB;TOP2A;CD93;UBE2C;TCF12;STMN3;EBF3;GATA3;RGS5;CLDN5;CENPF;CXCL12;COL4A2;COL4A1;KDR;CDK1;ID3;SPARCL1;GPC2;PTMA;ITM2A;SLC18A2
CHONDROCYTE	23/2316	1	1	0.999999	1	0.670908	-4.25033e-09	SPARC;SERPINE2;IGFBP5;EPAS1;CAV1;FN1;EBF3;SLC7A11;SULF1;RND3;THBS1;NTN1;FSTL1;SLC8A1;OLFM1;COL4A2;CALD1;CTSL;CCL2;SNCG;APOD;CALR;MFGE8
PREADIPOCYTE	23/2316	1	1	0.999999	1	0.684759	-4.33808e-09	TOP2A;PTPRS;SERPINE2;CAV1;FN1;EN1;EBF3;RND3;GNG11;FSTL1;CCNB1;EDNRB;COL4A2;COL4A1;TUBB3;CTSL;SERPINH1;SNCG;APOD;VIM;SLIT2;CALR;SLC38A5
HAIR FOLLICLE	23/2316	1	1	0.999999	1	0.698375	-4.42433e-09	ABCA1;ZFHX3;PTPRS;SERPINE2;IGFBP5;EPAS1;CAV1;FN1;EN1;SLC7A11;SULF1;RND3;THBS1;NTN1;FSTL1;CXCL12;TH;CALD1;TUBB3;DPYSL3;SERPINH1;VIM;SLIT2
BASAL CELL	23/2316	1	1	0.999999	1	0.868098	-5.49956e-09	APP;EGR1;ANXA2;EPAS1;CAV1;SLC2A1;SLC7A11;RND3;THBS1;SLC7A1;NTN1;HS6ST2;SLC7A5;ALCAM;TH;CNTN1;CD9;SNCG;HES1;AGRN;SLC38A2;SLC38A5;MFSD2A
HEPATOCYTE	23/2316	1	1	0.999999	1	0.939603	-5.95256e-09	C1QB;DDC;ONECUT2;EPAS1;CTSZ;CRABP1;FN1;NR2F2;NTN1;GCHFR;VTN;CLDN5;CXCL12;COL4A2;COL4A1;ALDH1A1;KDR;SPP1;SNCG;APOE;AGRN;CTSD;MFSD2A
SKELETAL MUSCLE SATELLITE CELL	24/2316	1	1	0.999997	1	0.558212	-9.69863e-09	ABCA1;SERPINE2;ANXA2;CAV1;FN1;EN1;EBF3;SULF1;EEF2;RND3;GNG11;FSTL1;RGS4;COL4A2;COL4A1;TUBB3;CTSL;DNER;KDR;SERPINH1;VIM;SLIT2;CALR;SLC38A5
ESOPHAGUS (BULK TISSUE)	24/2316	1	1	0.999997	1	0.721562	-1.25367e-08	C1QB;IGFBP5;EPAS1;CAV1;SLC2A1;RND3;SLC7A1;NTN1;HS6ST2;RGS5;SLC7A5;CLDN5;TPPP3;ABLIM1;FABP5;COL4A2;CHL1;KDR;SPARCL1;CD9;SNCG;HES1;APOD;AGRN
KERATINOCYTE	24/2316	1	1	0.999997	1	0.834034	-1.44909e-08	EIF4A1;SERPINE2;ANXA2;EPAS1;CAV1;SLC2A1;FN1;EN1;GATA3;RND3;THBS1;SLC7A1;HS6ST2;SLC7A5;TH;COL4A2;CALD1;CNTN1;CD9;SNCG;HES1;AGRN;SLC38A5;MFSD2A
HEPATIC STELLATE CELL	25/2316	1	1	0.999992	1	0.682943	-3.21337e-08	SERPINE2;SLC2A1;SLC7A11;ZCCHC18;RND3;THBS1;SLC7A1;FSTL1;RGS4;ALCAM;SERPINH1;IGFBP7;SLC38A2;MFSD2A;UBE2C;CAV1;F2R;FN1;NR2F2;SLC7A5;COL4A2;COL4A1;CD9;VIM;MFGE8
INTESTINAL EPITHELIAL CELL	28/2316	0.999999	1	0.999921	1	0.644672	-4.89502e-07	APP;SERPINE2;EPAS1;NTM;CTSZ;SLC2A1;SLC7A11;RND3;THBS1;FSTL1;CHL1;CALD1;TUBB3;SERPINH1;IGFBP7;IGFBP5;CAV1;F2R;FN1;NSG1;NR2F2;SLC6A6;SLC7A5;COL4A2;COL4A1;MYH9;AGRN;MFGE8
BREAST (BULK TISSUE)	28/2316	0.999999	1	0.999921	1	0.73519	-5.58234e-07	C1QB;PTPRS;EPAS1;GATA3;NTN1;RGS5;KDR;SNCG;APOD;CD36;EGR1;JUN;IGFBP5;CD93;CAV1;EN1;EBF3;NR2F2;SULF1;CLDN5;PTPRB;CXCL12;COL4A2;NFIB;COL4A1;SPARCL1;AGRN;MFGE8
SKELETAL MUSCLE (BULK TISSUE)	29/2316	0.999998	1	0.999843	1	0.574903	-1.02296e-06	EPAS1;ATP1A2;HS6ST2;RGS5;CALCR;DPYSL3;KDR;SNCG;KIF1B;APOD;CD36;CD34;RBFOX2;IGFBP5;CD93;CADM2;CAV1;EN1;ABCC9;EBF3;NR2F2;CLDN5;TPPP3;PTPRB;CXCL12;COL4A2;COL4A1;SPARCL1;SLC25A4
COLON (BULK TISSUE)	29/2316	0.999998	1	0.999843	1	0.706483	-1.25709e-06	C1QB;SPON1;DDC;EPAS1;CTSZ;NTN1;CTSS;RGS5;EDNRB;KDR;CCL2;PROM1;MFSD2A;IGFBP5;CD93;CAV1;NR2F2;SULF1;ATP1B1;CLDN5;PTPRB;TYROBP;CXCL12;COL4A2;COL4A1;SST;SPARCL1;CD9;AGRN
STROMAL CELL	30/2316	0.999996	1	0.999699	1	0.433622	-1.74308e-06	SPARC;SERPINE2;EPAS1;CTSZ;THBS1;SLC7A1;NTN1;FSTL1;RGS4;CALD1;SERPINH1;CCL2;PHGDH;APOD;SLIT2;SLC38A5;TPM4;CAV1;FN1;EN1;EBF3;NR2F2;SULF1;GNG11;SLC7A5;CXCL12;COL4A2;RPL22L1;AGRN;MFGE8
MELANOCYTE	30/2316	0.999996	1	0.999699	1	0.448039	-1.80104e-06	PTPRS;EPAS1;CTSZ;SLC3A2;FSTL1;APOLD1;CCNB1;EDNRB;CHL1;CALD1;TUBB3;IGFBP7;APOD;APOE;CTSD;SPTBN1;SNCA;CAV1;FN1;NSG1;GNG11;OLFM1;SLC7A5;CENPF;COL4A2;COL4A1;CDK1;CTNNB1;AGRN;MFGE8
ALVEOLAR MACROPHAGE	31/2316	0.999991	1	0.999441	1	0.226986	-1.98942e-06	C1QB;TFRC;EPAS1;HEXB;CTSZ;PLEK;RND3;THBS1;CTSS;SLC8A1;VTN;CTSL;CCL4;CCL3;CCL2;CTSD;MFSD2A;CTSB;ABCA1;JUN;CD93;LY86;FN1;FOS;NR4A2;GCHFR;SLC6A6;KLF6;TYROBP;ALDH1A1;CD9
ILEUM (BULK)	31/2316	0.999991	1	0.999441	1	0.562154	-4.92701e-06	C1QB;SPON1;DDC;EPAS1;CTSZ;CRABP1;CTSS;SLC6A4;RGS5;EDNRB;CHL1;KDR;CCL2;IGFBP7;APOE;PROM1;MFSD2A;IGFBP5;CD93;LY86;SULF1;ATP1B1;GCHFR;CLDN5;TYROBP;CXCL12;COL4A2;COL4A1;SST;ALDH1A1;SPARCL1
ENDOMETRIUM (BULK)	33/2316	0.999962	1	0.998258	1	0.133472	-5.02114e-06	SPON1;SPARC;EPAS1;PTN;RND3;FSTL1;RGS4;CALD1;KDR;SERPINH1;IGFBP7;APOD;SLC18A2;RUNX1T1;ABCA1;RBFOX2;IGFBP5;PEG3;CAV1;TCF12;F2R;FN1;NR2F1;NR2F2;SULF1;GNG11;PBX1;CXCL12;COL4A2;COL4A1;ALDH1A1;CNTN1;SPARCL1
THYROID (BULK TISSUE)	33/2316	0.999962	1	0.998258	1	0.382206	-1.43783e-05	ZCCHC12;APP;SPARC;EPAS1;CTSZ;FSTL1;RGS5;KDR;SERPINH1;HES1;CTSB;ABCA1;JUN;ZFHX3;RBFOX2;IGFBP5;CAV1;FN1;NR2F2;ATP1B1;EEF2;CLDN5;PTPRB;PCP4;CXCL12;COL4A2;COL4A1;ID3;SPARCL1;CD9;CPE;CALR;AGRN
PODOCYTE	34/2316	0.999926	1	0.997065	1	0.252323	-1.87258e-05	APP;SPARC;EPAS1;NTM;CTSZ;SLC2A1;ZCCHC18;THBS1;NTN1;FSTL1;UCHL1;ALCAM;CDH2;CALD1;TUBB3;ENC1;DPYSL3;SPP1;SERPINH1;CCL2;NEFL;IGFBP7;IGFBP5;CAV1;FN1;NR2F2;TH;COL4A2;COL4A1;MYH9;TAGLN3;AGRN;MFGE8;INA
GRANULOSA CELL	35/2316	0.999858	1	0.995201	1	0.176609	-2.5059e-05	APP;SPARC;SERPINE2;ONECUT2;HMGCR;NREP;THBS1;FSTL1;ACTG1;RGS4;VTN;CDH2;CHL1;DPYSL3;SH3BP5;NDN;APOE;CHGB;ABCA1;EGR1;JUN;IGFBP5;PEG3;HMGCS1;FN1;NSG1;NR2F2;FOS;MEIS2;SLC6A6;SLC7A5;KLF6;COL4A2;COL4A1;MORF4L2
FETAL LUNG	36/2316	0.999737	1	0.992375	1	0.0994453	-2.617e-05	PTPRS;SPARC;MAGED1;EPAS1;NTM;SLC2A1;SLC7A11;PTN;RND3;THBS1;FSTL1;RGS4;UCHL1;EDNRB;CALD1;TUBB3;DPYSL3;SERPINH1;RUNX1T1;ABCA1;RBFOX2;IGFBP5;TPM4;CAV1;F2R;FN1;NR2F1;EBF3;NR2F2;MEIS2;GNG11;SLC7A5;COL4A2;COL4A1;AGRN;MFGE8
SPLEEN (BULK TISSUE)	34/2316	0.999926	1	0.997065	1	0.374903	-2.78229e-05	C1QB;SPON1;EPAS1;CTSZ;CRABP1;PLEK;ZCCHC18;CTSS;PCDH17;RGS5;EDNRB;CHL1;CCL4;KDR;CCL3;SNCG;IGFBP7;CD36;SLIT2;APOE;CD93;CAV1;LY86;PPBP;NR2F2;GNG11;CLDN5;PTPRB;TYROBP;CXCL12;COL4A2;COL4A1;SPARCL1;PF4
LUNG EPITHELIAL CELL	35/2316	0.999858	1	0.995201	1	0.210271	-2.98354e-05	RPL4;TOP2A;PCNA;EPAS1;HEXB;CTSZ;RPLP0;SLC3A2;RPL8;SLC7A1;NTN1;HS6ST2;HSP90B1;CCNB1;SERPINH1;SNCG;PHGDH;RPS9;NPM1;HSPA5;UBE2C;RPS8;CAV1;RPSA;EEF2;ZWINT;EEF1A1;SLC7A5;COL4A2;CANX;CDK1;CALR;AGRN;MFGE8;TPT1
RESPIRATORY SMOOTH MUSCLE	36/2316	0.999737	1	0.992375	1	0.155176	-4.08362e-05	SPON1;SPARC;SERPINE2;CD81;EPAS1;PTN;RND3;THBS1;NTN1;FSTL1;VTN;CALD1;CTSL;FTH1;DPYSL3;SERPINH1;NDN;CCL2;APOD;SLIT2;SLC38A5;ABCA1;IGFBP5;CAV1;F2R;FN1;NR2F1;EBF3;NR2F2;SULF1;GNG11;CXCL12;COL4A2;CPE;AGRN;MFGE8
MACROPHAGE	35/2316	0.999858	1	0.995201	1	0.368257	-5.2252e-05	C1QB;HEXB;CTSZ;PLEK;SLC1A3;SLC7A11;SAT1;CTSS;CST3;VTN;CALCR;ALCAM;CTSL;BASP1;FTH1;CCL4;SPP1;CCL3;CCL2;CD36;APOE;CTSD;MFSD2A;CTSB;ABCA1;CD93;LY86;PPBP;GCHFR;SLC6A6;SLC7A5;TYROBP;CD9;VIM;AGRN
SKIN (BULK TISSUE)	36/2316	0.999737	1	0.992375	1	0.25368	-6.67585e-05	SPON1;EPAS1;SLC2A1;GATA3;HMGCR;RND3;THBS1;SLC7A1;FSTL1;RGS5;ABLIM1;PTPRZ1;CHL1;CALD1;KDR;SNCG;HES1;APOD;RNF152;MFSD2A;ABCA1;RBFOX2;ANXA2;CAV1;FN1;EN1;NSG1;SLC7A5;TPPP3;CXCL12;FABP5;COL4A2;COL4A1;CNTN1;SPARCL1;CD9
SMALL INTESTINE (BULK TISSUE)	37/2316	0.999526	1	0.988218	1	0.156137	-7.39924e-05	C1QB;SPON1;DDC;ONECUT2;EPAS1;THBS1;NTN1;FSTL1;APOLD1;SLC6A4;RGS5;EDNRB;CHL1;CALD1;ENC1;DPYSL3;KDR;CCL2;MFSD2A;ABCA1;IGFBP5;CD93;CAV1;FN1;CARTPT;SULF1;ATP1B1;SLCO1C1;CLDN5;PTPRB;CXCL12;COL4A2;COL4A1;SST;ALDH1A1;SPARCL1;SCG2
GASTRIC TISSUE (BULK)	42/2316	0.994076	1	0.929482	1	0.0382446	-0.000227228	C1QB;SPON1;DDC;ONECUT2;EPAS1;CTSZ;NTN1;FSTL1;RGS5;EDNRB;CHL1;CALD1;ENC1;DPYSL3;KDR;SERPINH1;CCL2;IGFBP7;APOD;PROM1;IGFBP5;CD93;CAV1;FN1;NR2F1;EBF3;NR2F2;CARTPT;SULF1;ATP1B1;MEIS2;CLDN5;TPPP3;PTPRB;CXCL12;COL4A2;COL4A1;SST;ALDH1A1;SPARCL1;CD9;AGRN

## Sheet: GTEx Tissue Sample Gene Expression Profiles up
Term	Overlap	P-value	Adjusted P-value	Old P-value	Old Adjusted P-value	Z-score	Combined Score	Genes
GTEX-QCQG-1426-SM-48U22_ovary_female_50-59_years	105/1165	3.55901e-35	1.03781e-31	8.38216e-32	2.44424e-28	-1.8361	145.641	RPL4;RPL5;RPL30;RPL3;SERPINE2;RPL32;TFRC;RPL31;HNRNPU;RPL8;RPL10A;RPL6;RPL7;EEF1B2;RPS14;RGS2;EDNRA;RPS16;LGALS1;RPS19;RPL18A;RPL36;RPL35;RPL38;RPL37;RPS11;RPS13;SOX4;RPS12;RPS9;RPS8;RPS5;RPL23;RPS6;RPL22;RPSA;EEF1A1;NGFRAP1;MORF4L2;RPL24;SRSF3;SNRPE;XIST;RPL26;RPL29;RPL28;IDI1;HNRNPDL;KCNQ1OT1;BTF3;EGR1;RPL41;JUND;H3F3B;NR2F2;EEF2;GNB2L1;NR4A2;NFKBIA;NR4A1;RPS25;RPS27;RPS29;RPL27A;RPS20;FXYD6;MA…
GTEX-RWS6-1026-SM-47JXD_ovary_female_60-69_years	116/1574	7.9632e-31	7.74023e-28	6.26061e-28	6.08532e-25	-1.84561	127.911	RPL4;RPL5;RPL30;RPL3;RPL32;TFRC;RPL31;HNRNPU;ZBTB20;RPL8;RPL10A;RPL6;RPL7;RPS14;RGS2;EDNRA;RPS16;RPL36;RPL35;RPL38;RPL37;RPS11;TMSB10;RPL39;RPS13;SOX4;CHGB;RPS12;DDX17;RPS9;RPS8;RPS5;RPL23;RPS6;RPL22;RPSA;EEF1A1;NGFRAP1;MORF4L2;RPL24;SRSF3;XIST;RPL26;RPL29;RPL28;MEG3;HNRNPDL;KCNQ1OT1;BTF3;EGR1;RPL41;JUND;GADD45B;NR2F2;EEF2;GNB2L1;EIF1;CLK1;NR4A2;NFKBIA;NR4A1;RPS25;RPS27;RPS29;RPL27A;ID2;RPS20;FXY…
GTEX-TMMY-1726-SM-4DXTD_ovary_female_40-49_years	117/1582	2.97159e-31	4.33258e-28	2.56216e-28	3.73562e-25	-1.79909	126.46	RPL4;EIF4A2;RPL5;RPL30;RPL3;CCNI;RPL32;TFRC;RPL31;HNRNPU;RPL8;RPL10A;RPL9;RPL6;RPL7;ACTG1;EEF1B2;RPS14;EDNRA;RPS16;RPL18A;RPL36;RPL35;RPL38;RPL37;RPS11;RPL39;RPS13;SOX4;RPS12;RPS9;WSB1;RPS8;RPS5;RPL23;RPS6;RPL22;EEF1A1;NGFRAP1;MORF4L2;RPL24;RPL26;RPL29;MEG3;ZFP36L1;HNRNPDL;KCNQ1OT1;SLC38A2;BTF3;EGR1;JUN;RPL41;JUND;H3F3B;NR2F1;NR2F2;EEF2;GNB2L1;EIF1;NR4A2;NR4A1;RPS25;RPS27;RPL27A;ID2;RPS20;MAGED2;…
GTEX-RU72-0008-SM-46MV8_skin_female_50-59_years	94/1103	1.99295e-29	1.45286e-26	1.25922e-26	9.17969e-24	-1.77052	117.005	SEMA5A;RPL4;SPON2;RPL5;RPL30;BTG1;RPL3;RPL32;RPL31;RPLP1;RPLP0;RPL8;RPL10A;CYR61;RPL6;RPL7;ACTG1;EEF1B2;RPS4X;RPL7A;RPS14;RPS16;LGALS1;RPS19;RPL18A;FTH1;TIMP2;RPL36;RPL35;RPLP2;RPL38;RPL37;RPS11;TMSB10;RPS13;RPS12;PDGFRB;RPS9;ANXA2;RPS8;RPS5;RPL23;RPS6;RPL22;RPSA;EEF1A1;PPAP2B;RPL37A;RPL24;RPL26;PABPC1;PPIB;RPL29;RPL28;RPL10;RPL12;RPL11;RPS27L;PCDH18;FSTL1;RTN4;RPS15A;PSAP;SERPINH1;RPS3;WBP5;RPL1…
GTEX-R55E-0008-SM-48FCG_skin_male_20-29_years	111/1599	3.67511e-27	1.7861e-24	1.30673e-24	6.35072e-22	-1.77171	107.841	RPL4;SPON2;RPL5;EIF4A1;RPL3;SERPINE2;RPL32;RPL31;NUCKS1;ENO1;MKI67;RPL8;RPL10A;SMC4;RPL6;RPL7;ACTG1;EEF1B2;RPS14;RPS16;LGALS1;RPS19;FTH1;NUSAP1;RPL38;RPL37;KPNA2;TMSB10;RPS13;RPS12;RPS8;RPS5;RPL23;RPL22;RPSA;EEF1A1;RPL24;SNRPE;S100A4;RPL26;PPIB;RPL28;PPIA;SET;PCDH18;CCNB1;SERPINH1;SLC38A2;BTF3;OST4;RPL41;HSPA5;UBE2C;CBX3;SHFM1;FN1;EEF2;GNB2L1;RPS25;COL1A2;HNRNPK;RPS29;RPL27A;HNRNPC;RPS21;RPS24;RP…
GTEX-P4PQ-0008-SM-48TDX_skin_male_60-69_years	88/1027	1.16799e-27	6.81171e-25	5.01729e-25	2.92608e-22	-1.7375	107.75	RPL4;SPON2;RPL5;RPL30;RPL3;SERPINE2;RPL32;RPL31;RPLP1;RPLP0;RPL8;RPL10A;RPL6;RPL7;ACTG1;EEF1B2;RPL7A;RPS14;RPS16;LGALS1;RPS19;RPL18A;TUBB3;FTH1;TIMP2;RPL36;RPL35;RPLP2;RPL38;RPL37;RPS11;TMSB10;RPS13;RPS12;RPS9;ANXA2;RPS8;RPS5;RPL23;RPS6;RPL22;RPSA;EEF1A1;PPAP2B;RPL37A;RPL24;S100A4;RPL26;PABPC1;PPIB;RPL29;RPL28;PPIA;RPL10;RPL12;RPL11;RPS27L;PCDH18;FSTL1;RPS15A;PSMB5;SERPINH1;RPS3;RPL13;RPL15;RPS2;…
GTEX-R53T-0008-SM-48FEW_skin_female_50-59_years	85/987	7.59827e-27	3.16522e-24	2.73516e-24	1.13939e-21	-1.77352	106.663	SEMA5A;RPL4;SPON2;RPL5;RPL30;RPL3;SERPINE2;RPL32;RPL31;RPLP0;STMN2;RPL10A;RPL6;RPL7;ACTG1;EEF1B2;RPS4X;RPL7A;RPS14;RPS16;LGALS1;RPS19;TUBB3;TMSB4X;FTH1;SUMO2;TIMP2;RPL38;RPL37;TMSB10;RPS13;RPS12;ANXA2;RPS8;RPL23;RPS6;RPL22;RPSA;EEF1A1;PPAP2B;MORF4L2;RPL37A;S100A4;RPL26;PABPC1;PPIB;RPL29;RPL28;RPL10;RPL12;RPL11;RPS27L;TFPI;PCDH18;FSTL1;RPS15A;DNAJB4;PSAP;SERPINH1;RPS3;WBP5;TCEB2;RPL15;RPS2;SLC38A2…
GTEX-S4P3-0926-SM-4AD54_ovary_female_50-59_years	118/1917	2.19913e-24	7.12517e-22	4.44024e-22	1.43864e-19	-1.8295	99.6602	RPL4;RPL5;RPL30;RPL3;RPL32;TFRC;RPL31;HNRNPU;ZBTB20;RPL8;RPL10A;RPL9;RPL6;RPL7;ACTG1;RPS14;RGS2;EDNRA;RPS16;RPS19;RPL18A;RPL36;RPL35;RPL38;RPL37;RPS11;RPL39;RPS13;SOX4;CHGB;RPS12;DDX17;RPS9;RPS8;RPS5;RPL23;RPS6;RPL22;RPSA;EEF1A1;NGFRAP1;MORF4L2;RPL24;SRSF3;SNRPE;XIST;RPL26;RPL29;SCG2;RPL28;MEG3;HNRNPDL;KCNQ1OT1;BTF3;RPL41;FZD3;JUND;H3F3B;NR2F2;EEF2;GNB2L1;EIF1;CLK1;NR4A2;NFKBIA;NR4A1;RPS25;RPS27;…
GTEX-RN64-0008-SM-48FEZ_skin_male_50-59_years	94/1243	1.65584e-25	6.03552e-23	4.1577e-23	1.51548e-20	-1.67957	95.8368	RPL4;SPON2;RPL5;RPL30;RPL3;RPL32;RPL31;RPLP1;RPLP0;RPL8;RPL10A;RND3;CYR61;RPL6;CTGF;RPL7;ACTG1;EEF1B2;RPS4X;RPL7A;RPS14;RPS16;LGALS1;RPS19;RPL18A;FTH1;TIMP2;RPL36;RPL35;RPLP2;RPL38;RPL37;RPS11;TMSB10;RPL39;RPS13;RPS12;PDGFRB;RPS9;RPS8;RPS5;RPL23;RPS6;RPL22;RPSA;EEF1A1;PPAP2B;RPL37A;RPL24;SNRPE;RPL26;PABPC1;RPL29;RPL28;PFDN5;RPL10;RPL12;RPL11;RPS27L;PCDH18;FSTL1;RPS15A;DNAJB4;PSAP;SERPINH1;RPS3;WB…
GTEX-WFG8-0326-SM-4LVN4_pancreas_male_20-29_years	73/829	1.34421e-23	3.91972e-21	2.37342e-21	6.92088e-19	-1.77027	93.2289	RPL4;RPL5;RPL3;RPL32;RPL31;RPLP0;ATP5G2;RPL8;RPL10A;RPL6;RPL7;ACTG1;EEF1B2;RPS4X;RPL7A;RPS14;RPS16;RPS19;RPL18A;SEC61G;RPL36;RPL35;RPL38;RPL37;RPS11;RPL39;RPS13;RPS12;RPS9;RPS8;RPS5;RPL23;RPS6;RPL22;RPSA;EEF1A1;RPL37A;ALDH1A1;RPL24;RPL26;PPIB;RPL29;RPL28;DDC;RPL10;RPL12;RPL11;RPS15A;SPP1;RPS3;RPL13;RPL15;RPS2;RPL18;RPS27A;RPL19;RPL41;NPM1;RPL35A;EEF2;GNB2L1;RPS25;RPS28;RPS27;RPS29;SST;RPL27A;RPS2…
GTEX-PWCY-1326-SM-48TCU_ovary_female_20-29_years	117/1964	5.8513e-23	1.42187e-20	8.83773e-21	2.14757e-18	-1.76218	90.211	RPL4;EIF4A2;RPL5;SPON1;RPL30;RPL3;SERPINE2;RPL32;TFRC;RPL31;HNRNPU;RPL8;RPL10A;RPL9;RPL6;RPL7;RPS14;EDNRA;RPS16;RPL18A;DPYSL3;RPL36;RPL35;RPL38;RPL37;HMGN2;RPS11;TMSB10;RPL39;RPS13;SOX4;RPS12;DDX17;RPS9;RBFOX2;RPS8;RPS5;RPL23;RPS6;RPL22;RPSA;EEF1A1;NGFRAP1;MORF4L2;RPL24;SRSF3;SNRPE;XIST;RPL26;RPL29;RPL28;MEG3;EFNB3;HNRNPDL;KCNQ1OT1;BTF3;RPL41;JUND;H3F3B;NR2F2;EEF2;GNB2L1;NR4A2;NFKBIA;NR4A1;RPS25;…
GTEX-U412-0226-SM-3NMC8_blood vessel_male_60-69_years	67/723	6.73707e-23	1.51118e-20	1.0526e-20	2.36106e-18	-1.74095	88.8785	BTG2;RPL30;RPL32;RPL31;RPLP1;SRP14;RPL8;RPL10A;RPL9;CLU;CYR61;CTGF;CKS1B;RGS5;UBL5;RPS14;CHCHD2;RPS16;CSRP2;LGALS1;SEC61G;RPL38;HMGN2;RPS11;RPS13;EDN1;TSC22D1;DUSP1;TSC22D3;RPL22;BGN;RHOB;MYL6;RPL24;PTMA;PFDN5;ITIH5;RPL10;RPS27L;SEPW1;ZFP36L1;LDHA;ATP5E;PSMB1;UBC;TCEB2;IGFBP7;RPL15;RPS27A;JUND;GADD45B;MCAM;SHFM1;RPL35A;NFKBIA;NR4A1;RPS25;RPS27;RPS29;RPL27A;ID2;MAGED2;CCDC3;VIM;FAU;RPS21;SCRG1
GTEX-UTHO-0008-SM-4JBID_skin_male_60-69_years	84/1092	3.24347e-23	8.59815e-21	4.93661e-21	1.30865e-18	-1.70285	88.1782	RPL4;SPON2;RPL5;RPL30;RPL3;SERPINE2;RPL32;RPL31;RPLP1;RPLP0;RPL10A;RND3;RPL6;RPL7;EEF1B2;RPL7A;RPS14;LGALS1;RPS19;RPL18A;SEC61G;FTH1;RPL36;RPL35;NEFL;RPL38;RPL37;RPS11;RPL39;RPS13;RPS12;RPS9;ANXA2;RPS8;RPS5;RPL23;RPS6;RPL22;RPSA;EEF1A1;PPAP2B;MORF4L2;RPL37A;RPL24;RPL26;PPIB;RPL29;RPL28;PFDN5;RPL10;RPL12;RPL11;RPS27L;PCDH18;FSTL1;RPS15A;DNAJB4;SERPINH1;RPS3;WBP5;RPL13;TSPAN3;RPL15;RPS2;RPS27A;SLC3…
GTEX-P4PP-2426-SM-3P61L_ovary_female_30-39_years	108/1793	1.89642e-21	3.07219e-19	2.0387e-19	3.3027e-17	-1.83654	87.6292	RPL4;EIF4A2;RPL5;SPON1;RPL30;RPL3;RPL32;TFRC;RPL31;RPL8;RPL10A;RPL6;RPL7;ACTG1;RPS14;EDNRA;RPS16;RPL18A;RPL36;RPL35;RPL38;RPL37;RPS11;TMSB10;RPL39;RPS13;SOX4;CHGB;RPS12;DDX17;RPS9;RBFOX2;RPS8;RPS5;RPL23;RPS6;RPL22;RPSA;EEF1A1;MORF4L2;RPL24;SNRPE;XIST;RPL26;RPL29;RPL28;HNRNPDL;KCNQ1OT1;BTF3;RPL41;JUND;CBX5;H3F3B;NR2F2;EEF2;GNB2L1;NR4A2;NFKBIA;NR4A1;RPS25;RPS27;RPS29;RPL27A;ID2;ID3;RPS20;FXYD6;MAGE…
GTEX-NPJ8-0226-SM-48TBN_adipose tissue_male_40-49_years	75/904	1.14702e-22	2.38908e-20	1.58794e-20	3.30745e-18	-1.73255	87.5282	IFITM3;RPL4;RPL5;EIF4A1;RPL30;RPL32;RPL31;RPLP1;RPLP0;SRP14;RPL10A;RPL6;RPL7;EEF1B2;RPL7A;RPS16;RPL18A;RPL36;RPL35;RPLP2;RPL38;RPL37;RPS11;RPL39;RPS13;RPS12;PDGFRB;RPS9;RPS8;RPS5;RPL23;RPS6;RPL22;EEF1A1;CLDN5;RPL37A;RPL24;SNRPE;RPL26;RPL29;PTMA;RPL28;PFDN5;SRSF7;RPL10;RPL12;RPL11;PCDH18;RPS15A;ATP5E;PSMB1;RPS3;RPL13;TCEB2;RPS2;RPS27A;RPL19;BTF3;OST4;RPL41;XRCC5;SHFM1;RPL35A;NAP1L1;RPL23A;SULF2;RP…
GTEX-T6MO-1126-SM-4DM5D_ovary_female_40-49_years	86/1225	3.84511e-21	5.09652e-19	3.66446e-19	4.85707e-17	-1.8618	87.5184	RPL5;BTG2;RPL30;RPL3;CCNI;RPL32;RPL31;HMGB1;RPL8;RPL10A;RPL6;RPL7;RPS4X;RPL7A;RPS14;EDNRA;RPS16;RPL18A;RPL36;RPL35;RPLP2;RPL38;RPL37;RPS11;RPS13;RPS12;RPS9;WSB1;PEG3;RPS8;RPS5;TSC22D3;RPL23;RPS6;RPL22;FOS;RHOB;HNRNPH1;MORF4L2;RPL37A;LUC7L3;RPL24;RPL26;PFDN5;MEG3;RPL10;RPL12;RPL11;RPS15A;HNRNPDL;KCNQ1OT1;RPS3;WBP5;RPL13;RPL15;RPL18;RPS27A;RPL19;BTF3;EGR1;RPL41;NPM1;JUND;H3F3B;NR2F1;RPL35A;NAP1L1;R…
GTEX-RU72-2226-SM-46MUE_ovary_female_50-59_years	123/2160	1.59165e-22	2.90077e-20	2.26608e-20	4.12993e-18	-1.73735	87.2012	RPL4;EIF4A2;RPL5;RPL30;RPL3;SERPINE2;CCNI;RPL32;RPL31;SRP14;RPL8;RPL10A;RPL6;RPL7;ACTG1;EEF1B2;RPS14;EDNRA;RPS16;RPS19;RPL18A;RPL36;RPL35;RPL38;RPL37;HMGN2;RPS11;TMSB10;RPL39;RPS13;SOX4;RPS12;HMGN1;RPS9;RPS8;RPS5;RPL23;RPS6;RPL22;RPSA;EEF1A1;NGFRAP1;MORF4L2;RPL24;SRSF3;SNRPE;MATR3;RPL26;RPL29;RPL28;SRSF7;MEG3;SET;ZFP36L1;HNRNPDL;KCNQ1OT1;BTF3;RPL41;FZD3;H3F3B;NR2F1;NR2F2;EEF2;GNB2L1;NR4A2;NR4A1;R…
GTEX-TSE9-2826-SM-4DXTF_cervix uteri_female_60-69_years	104/1628	1.55336e-22	2.90077e-20	2.05765e-20	4.00006e-18	-1.72083	86.414	SEMA5A;RPL4;SPON2;RPL5;RPL30;RPL3;CCNI;RPL32;RPL31;ZBTB20;SRP14;RPL8;RPL10A;RPL9;RPL6;RPL7;EEF1B2;RPS14;EDNRA;RPS16;RPS19;RPL18A;RPL36;RPL35;RPL38;RPL37;HMGN2;RPS11;RPL39;RPS13;RPS12;PDGFRB;GUCY1A2;RPS9;WSB1;RPS8;RPS5;RPL23;RPS6;RPL22;EEF1A1;MORF4L2;RPL24;SRSF3;SNRPE;RPL26;RPL29;RPL28;ZFP36L1;HNRNPDL;KCNQ1OT1;BTF3;RPL41;JUND;NR2F1;PBX1;GNB2L1;EIF1;RPS25;RPS28;RPS27;RPS29;RPL27A;RPS20;MAGED2;HNRNP…
GTEX-XUW1-0126-SM-4BOOQ_ovary_female_50-59_years	107/1770	2.33216e-21	3.57925e-19	2.45219e-19	3.76347e-17	-1.7969	85.3664	RPL4;EIF4A2;RPL5;RPL30;RPL3;SERPINE2;RPL32;TFRC;RPL31;HNRNPU;RPL8;RPL10A;RPL6;RPL7;ACTG1;RPS14;EDNRA;RPS16;RPS19;RPL18A;RPL36;RPL35;RPL38;RPL37;RPS11;TMSB10;RPS13;SOX4;RPS12;DDX17;RPS9;RPS8;RPS5;RPL23;RPS6;RPL22;EEF1A1;NGFRAP1;MORF4L2;RPL24;SNRPE;XIST;RPL26;RPL29;RPL28;SRSF7;MEG3;HNRNPDL;KCNQ1OT1;BTF3;RPL41;JUND;NR2F2;EEF2;GNB2L1;CLK1;NR4A2;NFKBIA;NR4A1;RPS25;RPS28;RPS27;RPS29;RPL27A;RPS20;FXYD6;…
GTEX-R55C-0008-SM-48FCF_skin_male_40-49_years	88/1271	3.05621e-21	4.24376e-19	2.98162e-19	4.1402e-17	-1.74524	82.4402	RPL4;TOP2A;RPL5;EIF4A1;RPL3;SERPINE2;TFRC;RPL31;RPLP0;NUCKS1;ENO1;MKI67;RPL10A;RND3;CYR61;RPL6;ACTG1;EEF1B2;RPL7A;RPS16;LGALS1;SEC61G;FTH1;SUMO2;RPL38;RPL37;KPNA2;TMSB10;RPS13;RPS12;TPI1;ANXA2;RPL23;RPSA;EEF1A1;ASPM;PKM;MORF4L2;RPL37A;CANX;CKS2;SNRPE;S100A4;RPL26;PABPC1;PPIB;RPL29;GAPDH;RPL28;PPIA;SET;RPL10;RPL12;RPS27L;PCDH18;SLC7A1;FSTL1;LDHA;CCNB1;PSMB5;SERPINH1;RPS3;WBP5;TCEB2;RPL15;RPS2;SLC3…
GTEX-X261-0011-R8A-SM-4E3I5_brain_male_50-59_years	112/1878	6.01825e-22	1.03231e-19	7.27075e-20	1.24715e-17	-1.67633	81.9089	SPARC;ARL6IP1;STMN2;SRP14;COX6A1;CLU;SOX2;CHCHD2;PTTG1;TUBB3;PEG10;DPYSL2;STMN1;CHGB;SOX11;MORF4L1;NGFRAP1;PRKAR1A;MORF4L2;SUB1;MAP1B;SCG2;PFN2;MEG3;IDI1;RTN3;BEX1;RTN1;CRABP1;SLC1A3;RTN4;ACAT2;PRDX2;HSPH1;EFNB3;UBB;BAG3;MAP2;PRDX1;TSPAN3;SCN3A;HSPA8;SYT4;HSPA5;TMA7;UBE2S;GNAS;CPE;FXYD6;SERINC1;CALM2;YWHAE;HSP90AB1;ZFAND2A;NCAN;ELAVL4;CELF4;DBI;ELAVL2;UBL5;UCHL1;HINT1;TUBA1B;TUBA1A;YWHAQ;SEC61G;D…
GTEX-RNOR-0008-SM-48FEY_skin_female_50-59_years	71/905	4.30846e-20	4.65314e-18	3.28066e-18	3.54311e-16	-1.78703	79.6856	RPL4;SPON2;RPL5;RPL3;SERPINE2;RPL32;RPL31;RPLP0;RPL10A;CYR61;RPL6;RPL7;ACTG1;EEF1B2;RPS4X;RPL7A;RPS14;RPS16;LGALS1;RPS19;RPL18A;FTH1;TIMP2;RPL38;RPL37;TMSB10;RPS12;ANXA2;RPS8;RPL23;RPL22;RPSA;EEF1A1;RPL37A;CANX;S100A4;RPL26;PABPC1;PPIB;RPL29;RPL28;RPL10;RPL12;RPL11;RPS27L;PCDH18;FSTL1;RPS15A;SERPINH1;RPS3;WBP5;RPL15;RPS2;SLC38A2;RPL19;OST4;NPM1;HSPA5;FN1;RPL35A;RPL23A;EEF2;GNB2L1;RPS25;RPS28;COL1…
GTEX-T2IS-0008-SM-4DM75_skin_female_20-29_years	107/1773	2.65511e-21	3.87116e-19	2.76013e-19	4.02427e-17	-1.674	79.3106	RPL4;SPON2;RPL5;EIF4A1;RPL3;SERPINE2;RPL32;RPL31;NUCKS1;ENO1;MKI67;RPL8;RPL10A;SMC4;RPL6;ACTG1;EEF1B2;RPS14;RPS16;LGALS1;RPS19;PTTG1;FTH1;NUSAP1;RPL37;KPNA2;TMSB10;RPS13;RPS12;RPS5;RPL23;RPSA;EEF1A1;RPL24;SNRPE;S100A4;RPL26;PPIB;RPL28;PPIA;SET;PCDH18;RTN4;CCNB1;SERPINH1;SLC38A2;BTF3;OST4;RPL41;HSPA5;UBE2C;CBX3;SHFM1;FN1;EEF2;GNB2L1;RPS25;COL1A2;HNRNPK;UBE2S;RPS29;RPL27A;CDK1;HNRNPC;RPS21;RPS24;RP…
GTEX-XXEK-0008-SM-4BRW7_skin_male_50-59_years	76/1004	1.4165e-20	1.58866e-18	1.19371e-18	1.33879e-16	-1.72823	78.986	SEMA5A;RPL4;SPON2;RPL5;SERPINE2;RPL32;RPL31;RPLP0;STMN2;ENO1;RPL10A;RPL9;RPL6;RPL7;ACTG1;EEF1B2;RPL7A;RPS14;RPS16;LGALS1;RPS19;RPL18A;SEC61G;FTH1;RPL35;RPL38;RPL37;TMSB10;RPS12;TPI1;ANXA2;RPS8;RPS5;RPL23;RPSA;EEF1A1;PPAP2B;MORF4L2;RPL37A;RPL26;RPL29;RPL28;RPL10;RPL12;RPL11;RPS27L;PCDH18;FSTL1;LDHA;RPS15A;DNAJB4;SERPINH1;RPS3;WBP5;TCEB2;RPL15;RPS2;SLC38A2;RPL19;OST4;RPL41;NPM1;FN1;RPL23A;SULF1;EEF…
GTEX-U8XE-0008-SM-4E3K4_skin_male_30-39_years	83/1174	1.38041e-20	1.58866e-18	1.16235e-18	1.33879e-16	-1.7053	77.9822	RPL4;SPON2;RPL5;RPL30;RPL3;RPL32;RPL31;RPLP0;RPL10A;RPL6;RPL7;ACTG1;EEF1B2;RPL7A;RPS14;RPS16;LGALS1;RPS19;RPL18A;SEC61G;FTH1;RPL36;RPLP2;RPL38;RPL37;TMSB10;RPL39;RPS13;RPS12;ANXA2;RPS8;RPS5;RPL23;RPS6;RPL22;RPSA;EEF1A1;RPL37A;CANX;SNRPE;RPL26;PABPC1;PPIB;RPL29;RPL28;RPL10;RPL12;RPL11;RPS27L;PCDH18;FSTL1;RPS15A;SERPINH1;RPS3;WBP5;RPL15;RPS2;RPS27A;SLC38A2;RPL19;OST4;RPL41;NPM1;CBX3;FN1;RPL35A;NAP1…
GTEX-R55D-0008-SM-48FEV_skin_male_50-59_years	81/1121	1.1376e-20	1.44228e-18	9.75541e-19	1.23682e-16	-1.69776	77.9657	RPL4;SPON2;RPL5;EIF4A1;RPL3;SERPINE2;RPL32;RPL31;RPLP0;ENO1;RPL10A;RPL9;CYR61;RPL6;RPL7;ACTG1;EEF1B2;RPL7A;RPS16;LGALS1;RPS19;TUBB3;TMSB4X;SEC61G;FTH1;RPL38;RPL37;TMSB10;RPS13;RPS12;ANXA2;RPS8;RPL23;RPS6;RPL22;RPSA;EEF1A1;MORF4L2;RPL37A;CANX;SNRPE;RPL26;PABPC1;PPIB;RPL28;PPIA;RPL10;RPL12;RPL11;RPS27L;PCDH18;FSTL1;RTN4;RPS15A;PSMB5;DNAJB4;SERPINH1;RPS3;WBP5;TCEB2;RPL15;RPS2;SLC38A2;RPL19;OST4;NPM1…
GTEX-OHPK-0008-SM-4E3JL_skin_female_50-59_years	99/1589	1.27438e-20	1.54837e-18	1.11878e-18	1.33879e-16	-1.66518	76.2808	RPL4;RPL5;EIF4A1;RPL3;SERPINE2;RPL32;TFRC;RPL31;NUCKS1;ENO1;MKI67;RPL10A;SMC4;RPL6;ACTG1;EEF1B2;RPS16;LGALS1;RPS19;PTTG1;FTH1;NUSAP1;RPL38;RPL37;KPNA2;TMSB10;RPL39;RPS13;RPS12;RPS8;RPS5;RPL23;RPSA;EEF1A1;SNRPE;RPL26;PPIB;RPL29;PPIA;NREP;PCDH18;RTN4;LDHA;CCNB1;SERPINH1;OST4;XRCC5;UBE2C;CBX3;FN1;EEF2;ZFHX4;GNB2L1;COL1A2;UBE2S;RPL27A;CDK1;EIF4G2;RPS24;RPS23;TOP2A;RPLP0;CKS1B;RPS4X;RPL7A;TUBA1C;TUBA1…
GTEX-S341-0726-SM-4AD5R_ovary_female_40-49_years	111/1967	7.24781e-20	7.04487e-18	5.76267e-18	5.79447e-16	-1.7155	75.6037	RPL4;EIF4A2;RPL5;SPON1;RPL30;RPL3;RPL32;RPL31;SRP14;RPL8;RPL10A;RPL6;RPL7;EEF1B2;RPS14;EDNRA;RPS16;RPL18A;RPL36;RPL35;RPL38;RPL37;RPS11;TMSB10;RPL39;RPS13;SOX4;RPS12;DDX17;RPS9;RBFOX2;RPS8;RPS5;RPL23;RPS6;RPL22;RPSA;EEF1A1;NGFRAP1;MORF4L2;RPL24;SNRPE;XIST;RPL26;RPL29;MEG3;HNRNPDL;KCNQ1OT1;BTF3;EGR1;JUN;RPL41;JUND;CBX5;H3F3B;NR2F1;NR2F2;EEF2;GNB2L1;NR4A2;NFKBIA;NR4A1;RPS25;RPS27;RPS29;RPL27A;RPS20…
GTEX-XUJ4-1326-SM-4BOQ9_ovary_female_60-69_years	102/1757	4.77847e-19	3.76595e-17	3.08641e-17	2.43242e-15	-1.77863	75.0315	RPL4;EIF4A2;RPL5;RPL30;RPL3;RPL32;RPL31;HNRNPU;ZBTB20;SRP14;RPL8;RPL10A;RPL6;RPL7;EEF1B2;RPS14;RPS16;RPS19;RPL18A;RPL36;RPL35;RPL38;RPL37;RPS11;RPS13;SOX4;RPS12;DDX17;RPS9;RPS8;RPS5;RPL23;RPS6;RPL22;RPSA;EEF1A1;NGFRAP1;MORF4L2;RPL24;XIST;RPL26;RPL29;RPL28;ZFP36L1;HNRNPDL;KCNQ1OT1;BTF3;RPL41;FZD3;H3F3B;NR2F1;NR2F2;EEF2;GNB2L1;RPS25;RPS27;RPS29;RPL27A;RPS20;FXYD6;HNRNPC;RPS21;ITM2A;RPS24;RPS23;HSP9…
GTEX-PLZ4-2826-SM-3P617_ovary_female_50-59_years	116/2147	2.55239e-19	2.1265e-17	1.87476e-17	1.56194e-15	-1.74949	74.8992	RPL4;EIF4A2;RPL5;RPL30;RPL3;CCNI;RPL32;TFRC;RPL31;RPL8;RPL10A;RPL9;RPL6;RPL7;EEF1B2;RPS14;RPS16;RPS19;RPL18A;RPL36;RPL35;RPL38;RPL37;HMGN2;RPS11;RPL39;RPS13;RPS12;DDX17;RPS9;RPS8;RPS5;RPL23;RPS6;RPL22;RPSA;EEF1A1;NGFRAP1;MORF4L2;RPL24;SRSF3;SNRPE;XIST;RPL26;RPL29;RPL28;SRSF7;MEG3;HNRNPDL;KCNQ1OT1;BTF3;RPL41;JUND;SHFM1;NR2F2;EEF2;GNB2L1;EIF1;CLK1;NR4A2;NR4A1;RPS25;RPS28;RPS27;RPS29;RPL27A;ID2;RPS2…
GTEX-TSE9-2226-SM-4DXUR_ovary_female_60-69_years	123/2355	2.32028e-19	1.98998e-17	1.79175e-17	1.53669e-15	-1.72741	74.1186	RPL4;EIF4A2;RPL5;RPL30;RPL3;CCNI;RPL32;RPL31;HNRNPU;ZBTB20;RPL8;RPL10A;RPL9;RPL6;RPL7;ACTG1;EEF1B2;RPS14;RPS16;RPS19;RPL18A;RPL36;RPL35;RPL38;RPL37;HMGN2;RPS11;TMSB10;RPL39;RPS13;SOX4;RPS12;DDX17;RPS9;RBFOX2;RPS8;RPS5;RPL23;RPS6;RPL22;RPSA;EEF1A1;NGFRAP1;MORF4L2;RPL24;MATR3;XIST;RPL26;RPL29;RPL28;MEG3;SET;ZFP36L1;HNRNPDL;KCNQ1OT1;BTF3;RPL41;FZD3;JUND;H3F3B;NR2F2;EEF2;GNB2L1;EIF1;NR4A2;NR4A1;RPS25…
GTEX-Q2AH-0008-SM-48U2J_skin_male_40-49_years	101/1709	2.11397e-19	1.86798e-17	1.45922e-17	1.28942e-15	-1.71113	73.5795	RPL4;SPON2;RPL5;EIF4A1;RPL3;SERPINE2;TFRC;RPL31;NUCKS1;ENO1;MKI67;SMC4;RPL6;ACTG1;EEF1B2;CHCHD2;RPS16;LGALS1;PTTG1;TUBB3;FTH1;CFL1;NUSAP1;RPL38;RPL37;KPNA2;TMSB10;RPL23;RPSA;EEF1A1;SNRPE;S100A4;RPL26;PPIB;PFN1;RPL28;PPIA;SET;PCDH18;LDHA;CCNB1;SERPINH1;SLC38A2;OST4;HSPA5;XRCC5;UBE2C;CBX3;SHFM1;FN1;TMA7;EEF2;GNB2L1;COL1A2;UBE2S;RPS29;RPL27A;CDK1;HNRNPC;RPS21;RPS24;RPS23;TOP2A;RPLP0;YBX1;ATP5G2;RND3…
GTEX-WVLH-0011-R4A-SM-3MJFS_brain_male_50-59_years	110/1957	1.5144e-19	1.38e-17	1.12463e-17	1.02482e-15	-1.69071	73.2653	SERPINE2;ARL6IP1;STMN2;SRP14;COX6A1;SOX2;CHCHD2;EDNRB;KIF5C;BASP1;PEG10;KIF5B;STMN1;SOX9;LMO3;SOX11;COX6B1;BCAN;NGFRAP1;SUB1;MATR3;SCG2;PPIA;PFN2;GPM6A;RTN3;BEX1;RTN1;TTYH1;NTM;SLC1A3;COX7A2;ATP5O;UQCRH;ATP5L;EFNB3;UBB;MAP2;ATP5E;GPM6B;CBX5;SYT1;GPR98;TMA7;CCDC88A;GNB1;GNAS;CPE;SERINC1;CALM1;CALM2;YWHAE;ZFAND2A;NCAN;COX4I1;ELAVL4;CELF4;COX7C;ELAVL2;UBL5;UCHL1;HINT1;TUBA1B;SEPT7;YWHAQ;DNER;SUMO2;E…
GTEX-SIU7-0001-SM-3NMAW_blood_male_50-59_years	166/3711	7.70881e-20	7.25125e-18	8.79683e-18	8.2747e-16	-1.64902	72.5721	RPL4;RPL5;EIF4A1;RPL30;RPL3;RPL32;TFRC;RPL31;HNRNPU;NUCKS1;ENO1;MKI67;RPL8;RPL10A;SMC4;RPL6;ACTB;RPL7;ACTG1;EEF1B2;RPS14;CHCHD2;RPS16;RPS19;RPL18A;PTTG1;RGS1;NUSAP1;RPL36;RPL35;RPL38;RPL37;HMGN2;RPS11;KPNA2;B2M;TMSB10;RPL39;RPS13;RPS12;HMGN1;RPS9;RPS8;RPS5;RPL23;RPS6;RPL22;RPSA;EEF1A1;SUB1;RPL24;SRSF3;SNRPE;MATR3;RPL26;PPIB;RPL29;PFN1;RPL28;PPIA;SRSF7;IDI1;SET;UQCRH;ACAT2;ATP5L;LDHB;LDHA;CCNB1;AT…
GTEX-P78B-1926-SM-3P616_ovary_female_40-49_years	124/2416	6.59311e-19	5.05935e-17	4.69885e-17	3.60575e-15	-1.72092	72.0429	RPL4;EIF4A2;RPL5;RPL30;RPL3;SERPINE2;CCNI;RPL32;RPL31;HNRNPU;ZBTB20;SRP14;RPL8;RPL10A;RPL9;RPL6;RPL7;ACTG1;RPS14;EDNRA;RPS16;RPL18A;RPL36;RPL35;RPL38;RPL37;RPS11;TMSB10;RPL39;RPS13;SOX4;RPS12;DDX17;RPS9;RBFOX2;RPS8;RPS5;RPL23;RPS6;RPL22;RPSA;EEF1A1;MORF4L2;RPL24;SNRPE;MATR3;XIST;RPL26;RPL29;RPL28;SRSF7;ZFP36L1;EFNB3;HNRNPDL;KCNQ1OT1;BTF3;EGR1;JUN;RPL41;FZD3;JUND;H3F3B;SHFM1;NR2F1;NR2F2;EEF2;PBX1;…
GTEX-S33H-0008-SM-4AD6C_skin_male_30-39_years	84/1227	5.9409e-20	6.18703e-18	4.35921e-18	4.53981e-16	-1.62619	71.9913	SEMA5A;RPL4;SPON2;RPL5;RPL30;BTG1;RPL3;RPL32;RPL31;RPLP0;RPL10A;CYR61;RPL6;RPL7;ACTG1;EEF1B2;RPL7A;RPS14;RPS16;LGALS1;RPS19;FTH1;TIMP2;RPL38;RPL37;RPL39;RPS13;RPS12;PDGFRB;RPS9;ANXA2;RPS8;RPS5;RPL23;RPS6;RPL22;RPSA;EEF1A1;PPAP2B;RPL37A;RPL24;RPL26;PABPC1;PPIB;RPL29;RPL28;RPL10;RPL12;RPL11;RPS27L;TFPI;PCDH18;FSTL1;RPS15A;DNAJB4;PSAP;SERPINH1;RPS3;WBP5;RPL15;RPS2;MEST;SLC38A2;RPL19;BTF3;OST4;FN1;RP…
GTEX-TMZS-0001-SM-3P61Q_blood_male_60-69_years	162/3571	6.86192e-20	6.89978e-18	7.66588e-18	7.45124e-16	-1.6114	71.1043	RPL4;RPL5;RPL30;RPL3;RPL32;TFRC;RPL31;HNRNPU;NUCKS1;ENO1;MKI67;RPL8;RPL10A;SMC4;RPL6;ACTB;RPL7;ACTG1;EEF1B2;RPS14;CHCHD2;RPS16;RPS19;RPL18A;PTTG1;RGS1;NUSAP1;RPL36;RPL35;RPL38;RPL37;HMGN2;RPS11;KPNA2;B2M;TMSB10;RPL39;RPS13;RPS12;HMGN1;RPS9;RPS8;RPS5;RPL23;RPS6;RPL22;RPSA;EEF1A1;SUB1;RPL24;SRSF3;SNRPE;MATR3;RPL26;RPL29;PFN1;RPL28;PPIA;SRSF7;IDI1;SET;ATP5O;UQCRH;ACAT2;ATP5L;LDHB;LDHA;CCNB1;ATP5E;RA…
GTEX-P4QT-2426-SM-3NMCL_ovary_female_50-59_years	112/2085	2.02183e-18	1.51171e-16	1.21853e-16	9.11089e-15	-1.73896	70.8495	RPL4;EIF4A2;RPL5;RPL30;RPL3;RPL32;TFRC;RPL31;HNRNPU;ZBTB20;SRP14;RPL8;RPL10A;RPL6;RPL7;RPS14;RPS16;DPYSL3;RPL36;RPL38;RPL37;RPS11;RPL39;RPS13;SOX4;RPS12;RPS9;WSB1;RPS8;RPS5;RPL23;RPS6;RPL22;MORF4L1;NGFRAP1;PRKAR1A;MORF4L2;RPL24;SRSF3;SNRPE;XIST;RPL26;RPL29;SRSF7;MEG3;ZFP36L1;HNRNPDL;KCNQ1OT1;SLC38A2;BTF3;RPL41;FZD3;JUND;SHFM1;NR2F2;GNB2L1;CLK1;NR4A2;NR4A1;RPS25;RPS27;HNRNPK;SON;RPS29;RPL27A;ID2;R…
GTEX-P4QS-0008-SM-48TDY_skin_male_60-69_years	74/1014	3.94645e-19	3.19663e-17	2.39866e-17	1.94291e-15	-1.66291	70.468	RPL4;SPON2;RPL5;SPARC;RPL3;SERPINE2;RPL32;RPL31;RPLP0;RPL10A;RPL9;RPL6;RPL7;ACTG1;EEF1B2;RPL7A;RPS16;LGALS1;RPS19;RPL18A;FTH1;TIMP2;RPL38;RPL37;RPS11;RPS13;RPS12;RPS9;ANXA2;RPS8;RPS5;RPL23;RPS6;RPL22;RPSA;EEF1A1;RPL37A;RPL24;RPL26;PABPC1;PPIB;RPL28;RPL10;RPL12;RPL11;RPS27L;PCDH18;FSTL1;RPS15A;PSAP;SERPINH1;RPS3;WBP5;TSPAN3;RPL15;RPS2;SLC38A2;RPL19;OST4;FN1;RPL35A;RPL23A;SULF1;EEF2;ZFHX4;GNB2L1;MA…
GTEX-XUZC-1026-SM-4BOPY_ovary_female_30-39_years	90/1481	5.30365e-18	3.59661e-16	2.62572e-16	1.86746e-14	-1.77005	70.4094	RPL4;RPL5;RPL30;RPL3;RPL32;RPL31;HNRNPU;RPL8;RPL10A;RPL9;RPL6;RPL7;ACTG1;RPS4X;RPL7A;RPS14;RPS16;RPS19;RPL18A;RPL36;RPL35;RPLP2;RPL38;RPL37;RPS11;RPS13;SOX4;RPS12;RPS9;PEG3;RPS8;RPS5;RPL23;RPS6;RPL22;RPSA;NGFRAP1;TMSB15A;HNRNPH1;MORF4L2;RPL37A;LUC7L3;RPL24;RPL26;RPL29;PFDN5;SRSF7;MEG3;RPL10;RPL11;ZFP36L1;RPS15A;HNRNPDL;RPS3;WBP5;RPL13;RPL15;RPS2;RPL18;RPS27A;SLC38A2;RPL19;BTF3;MARCKSL1;RPL41;NPM1…
GTEX-X8HC-2726-SM-46MUA_ovary_female_50-59_years	117/2260	4.7774e-18	3.31688e-16	2.76271e-16	1.91811e-14	-1.75669	70.0615	IFITM3;RPL4;RPL5;RPL30;RPL3;RPL32;RPL31;ZBTB20;SRP14;RPL8;RPL10A;RPL6;RPL7;ACTG1;EEF1B2;RPS14;RPS16;RPS19;RPL18A;RPL36;RPL35;RPL38;RPL37;HMGN2;RPS11;RPL39;RPS13;SOX4;RPS12;HMGN1;DDX17;RPS9;WSB1;RPS8;RPS5;RPL23;RPS6;RPL22;RPSA;EEF1A1;NGFRAP1;MORF4L2;RPL24;SRSF3;SNRPE;RPL26;RPL29;RPL28;MEG3;ZFP36L1;HNRNPDL;KCNQ1OT1;BTF3;JUN;RPL41;JUND;H3F3B;SHFM1;NR2F1;NR2F2;EEF2;GNB2L1;EIF1;CLK1;RPS25;RPS28;RPS27;…
GTEX-PWN1-2426-SM-48TDD_ovary_female_40-49_years	105/1925	1.11141e-17	6.61402e-16	5.56559e-16	3.5281e-14	-1.73584	67.7642	RPL4;RPL5;RPL30;RPL3;RPL32;RPL31;HNRNPU;RPL8;RPL10A;RPL9;RPL6;RPL7;EEF1B2;RPS14;RPS16;RPL18A;RPL36;RPL35;RPL38;RPL37;HMGN2;RPS11;RPS13;RPS12;HMGN1;DDX17;RPS9;RPS8;RPS5;RPL23;RPS6;RPL22;RPSA;EEF1A1;NGFRAP1;MORF4L2;RPL24;SNRPE;XIST;RPL26;RPL29;SRSF7;MEG3;HNRNPDL;KCNQ1OT1;BTF3;RPL41;JUND;H3F3B;NR2F2;EEF2;PBX1;GNB2L1;NR4A2;NFKBIA;NR4A1;RPS25;RPS27;HNRNPK;SON;RPS29;RPL27A;ID2;RPS20;FXYD6;MAGED2;RPS21;…
GTEX-T5JC-0011-R4A-SM-32PLT_brain_male_20-29_years	107/1948	2.97486e-18	2.16868e-16	1.68569e-16	1.22886e-14	-1.67821	67.7265	SERPINE2;ARL6IP1;STMN2;SRP14;COX6A1;CLU;CHCHD2;EDNRB;KIF5C;DPYSL2;STMN1;SOX9;LMO3;SOX11;COX6B1;BCAN;NGFRAP1;SUB1;SPARCL1;SCG2;PFN2;GPM6A;IDI1;RTN3;BEX1;RTN1;TTYH1;NTM;CRABP1;SLC1A3;COX7A2;ATP5L;LDHB;PRDX2;EFNB3;UBB;MAP2;ATP5E;TSPAN3;GPM6B;SYT1;GPR98;TMA7;UBE2S;GNB1;GNAS;CPE;SERINC1;CALM1;CALM2;YWHAE;ZFAND2A;NCAN;COX4I1;ELAVL4;CELF4;DBI;UBL5;UCHL1;HINT1;TUBA1B;SEPT7;TUBA1A;YWHAQ;DNER;SUMO2;ENC1;NE…
GTEX-XMD3-2326-SM-4AT5H_ovary_female_50-59_years	121/2427	2.03577e-17	1.1416e-15	1.07172e-15	6.00985e-14	-1.73401	66.6431	RPL4;EIF4A2;RPL5;RPL30;RPL3;CCNI;RPL32;RPL31;ZBTB20;SRP14;RPL8;RPL10A;RPL9;RPL6;RPL7;ACTG1;EEF1B2;RPS14;EDNRA;RPS16;LGALS1;RPS19;RPL18A;RPL36;RPL35;RPL38;RPL37;HMGN2;RPS11;TMSB10;RPL39;RPS13;SOX4;RPS12;HMGN1;RPS9;RPS8;RPS5;RPL23;RPS6;RPL22;RPSA;EEF1A1;NGFRAP1;MORF4L2;RPL24;SNRPE;RPL26;RPL29;RPL28;SRSF7;MEG3;ZFP36L1;KCNQ1OT1;BTF3;OST4;RPL41;JUND;SHFM1;NR2F1;TMA7;NR2F2;EEF2;GNB2L1;CLK1;RPS25;RPS28;…
GTEX-XMD1-0008-SM-4AT41_skin_male_60-69_years	105/1911	6.62184e-18	4.38847e-16	3.46551e-16	2.24565e-14	-1.68386	66.6072	RPL4;RPL5;EIF4A1;SERPINE2;RPL32;TFRC;RPL31;NUCKS1;ENO1;MKI67;RPL8;SMC4;RPL6;ACTG1;EEF1B2;RPS16;LGALS1;RPS19;PTTG1;CFL1;NUSAP1;RPL35;RPL38;RPL37;KPNA2;TMSB10;RPS13;RPS12;RPL23;RPSA;EEF1A1;SNRPE;S100A4;RPL26;PPIB;PPIA;SET;PCDH18;LDHA;CCNB1;SERPINH1;SLC38A2;OST4;HSPA5;XRCC5;UBE2C;CBX3;SHFM1;FN1;EEF2;GNB2L1;COL1A2;HNRNPK;UBE2S;RPS29;RPL27A;CDK1;HNRNPC;RPS21;RPS24;RPS23;TOP2A;RPLP0;YBX1;RND3;CYR61;CKS…
GTEX-PW2O-0008-SM-48TEB_skin_male_20-29_years	74/1069	7.57299e-18	4.9073e-16	3.46117e-16	2.24565e-14	-1.68461	66.4105	IFITM3;RPL4;SPON2;RPL5;SPON1;SPARC;RPL3;RPL32;RPL31;RPLP0;STMN2;RPL10A;RPL6;RPL7;EEF1B2;RPL7A;RPS14;LGALS1;RPS19;RPL18A;TUBB3;RPL38;RPL37;RPS13;RPS12;ANXA2;RPS8;RPL23;RPS6;RPL22;RPSA;EEF1A1;PPAP2B;MORF4L2;RPL37A;RPL24;SNRPE;RPL26;PABPC1;PPIB;RPL29;RPL28;RPL10;RPL12;RPL11;PCDH18;FSTL1;RPS15A;SERPINH1;RPS3;WBP5;TCEB2;RPL15;RPS2;MEST;SLC38A2;RPL19;OST4;NPM1;CBX3;FN1;RPL35A;RPL23A;EEF2;ZFHX4;GNB2L1;R…
GTEX-UPJH-0001-SM-3NMDE_blood_male_50-59_years	167/3891	3.90558e-18	2.77772e-16	3.29801e-16	2.23651e-14	-1.62121	64.9846	RPL4;RPL5;EIF4A1;RPL30;RPL3;RPL32;TFRC;RPL31;HNRNPU;NUCKS1;ENO1;SRP14;MKI67;RPL8;RPL10A;SMC4;RPL6;ACTB;RPL7;ACTG1;EEF1B2;RPS14;CHCHD2;RPS16;RPS19;RPL18A;PTTG1;NUSAP1;RPL36;RPL35;RPL38;RPL37;HMGN2;RPS11;KPNA2;B2M;TMSB10;RPL39;RPS13;RPS12;HMGN1;RPS9;RPS8;RPS5;RPL23;RPS6;RPL22;RPSA;COX6B1;EEF1A1;SUB1;RPL24;SRSF3;SNRPE;MATR3;RPL26;PPIB;RPL29;PFN1;RPL28;PPIA;SRSF7;IDI1;SET;ATP5O;UQCRH;ACAT2;ATP5L;LDHB…
GTEX-QDT8-0008-SM-48U2F_skin_female_30-39_years	74/1104	4.43541e-17	2.35157e-15	1.71544e-15	9.43815e-14	-1.71308	64.505	RPL4;SPON2;RPL5;EIF4A1;RPL3;SERPINE2;RPL32;TFRC;RPL31;RPLP0;NUCKS1;ENO1;RPL10A;RPL6;ACTG1;EEF1B2;RPS4X;RPL7A;RPS14;RPS16;LGALS1;SEC61G;FTH1;RPL38;RPL37;TMSB10;RPS13;RPS12;ANXA2;RPL23;RPSA;EEF1A1;PKM;RPL37A;CANX;SNRPE;RPL26;PABPC1;PPIB;RPL28;PPIA;SET;RPL10;RPL12;RPL11;PCDH18;SLC7A1;FSTL1;RPS15A;SERPINH1;RPS3;WBP5;RPL15;RPS2;RPS27A;SLC38A2;RPL19;OST4;NPM1;HSPA5;CBX3;FN1;RPL35A;RPL23A;EEF2;GNB2L1;RP…
GTEX-S32W-1226-SM-4AD67_ovary_female_50-59_years	119/2430	1.62134e-16	7.87969e-15	7.09622e-15	3.44876e-13	-1.75212	63.7039	RPL4;EIF4A2;RPL5;RPL30;RPL3;SERPINE2;RPL32;TFRC;RPL31;HNRNPU;RPL8;RPL10A;RPL6;RPL7;ACTG1;RPS14;EDNRA;RPS16;RPS19;RPL18A;RPL36;RPL35;RPL38;RPL37;HMGN2;RPS11;RPL39;RPS13;SOX4;RPS12;DDX17;RPS9;RPS8;RPS5;RPL23;RPS6;RPL22;RPSA;EEF1A1;NGFRAP1;MORF4L2;RPL24;SNRPE;XIST;RPL26;RPL29;RPL28;SRSF7;MEG3;ZFP36L1;HNRNPDL;KCNQ1OT1;BTF3;EGR1;JUN;RPL41;JUND;H3F3B;NR2F1;NR2F2;EEF2;GNB2L1;EIF1;CLK1;NR4A1;RPS25;RPS27;…
GTEX-SUCS-0002-SM-3NMAJ_blood_male_70-79_years	159/3650	1.00244e-17	6.08983e-16	7.378e-16	4.39066e-14	-1.61431	63.1865	RPL4;RPL5;RPL30;RPL3;RPL32;TFRC;RPL31;HNRNPU;NUCKS1;ENO1;MKI67;RPL8;RPL10A;SMC4;RPL6;ACTB;RPL7;ACTG1;EEF1B2;RPS14;CHCHD2;RPS16;RPS19;RPL18A;PTTG1;RGS1;NUSAP1;RPL36;RPL35;RPL38;RPL37;HMGN2;RPS11;KPNA2;B2M;TMSB10;RPL39;RPS13;RPS12;HMGN1;RPS9;WSB1;RPS8;RPS5;RPL23;RPS6;RPL22;RPSA;EEF1A1;SUB1;RPL24;SNRPE;RPL26;RPL29;PFN1;RPL28;PPIA;IDI1;SET;ATP5O;UQCRH;ACAT2;ATP5L;LDHB;LDHA;CCNB1;ATP5E;RAD21;FDFT1;BTF…
GTEX-VJYA-0001-SM-3NMDJ_blood_male_60-69_years	163/3780	8.10472e-18	5.02837e-16	6.2595e-16	3.88355e-14	-1.6025	63.065	RPL4;RPL5;RPL30;RPL3;RPL32;TFRC;RPL31;HNRNPU;NUCKS1;ENO1;MKI67;RPL8;RPL10A;SMC4;RPL9;RPL6;ACTB;RPL7;EEF1B2;RPS14;CHCHD2;RPS16;RPS19;RPL18A;PTTG1;RGS1;NUSAP1;RPL36;RPL35;RPL38;RPL37;RPS11;KPNA2;B2M;RPL39;RPS13;RPS12;HMGN1;RPS9;RPS8;RPS5;RPL23;RPS6;RPL22;RPSA;COX6B1;EEF1A1;SUB1;RPL24;SNRPE;MATR3;RPL26;RPL29;PFN1;RPL28;PPIA;SRSF7;IDI1;SET;UQCRH;ACAT2;ATP5L;LDHB;LDHA;CCNB1;HSPH1;ATP5E;RAD21;FDFT1;BTF…
GTEX-T5JW-0003-SM-3NMAD_blood_female_20-29_years	157/3597	1.51745e-17	8.67626e-16	1.06397e-15	6.00985e-14	-1.61037	62.3645	RPL4;RPL5;RPL30;RPL3;RPL32;TFRC;RPL31;HNRNPU;NUCKS1;ENO1;MKI67;RPL8;RPL10A;SMC4;RPL6;ACTB;RPL7;ACTG1;EEF1B2;RPS14;CHCHD2;RPS16;RPS19;RPL18A;PTTG1;RGS1;NUSAP1;RPL36;RPL35;RPL38;RPL37;HMGN2;RPS11;KPNA2;B2M;RPL39;RPS13;RPS12;HMGN1;RPS9;RPS8;RPS5;RPL23;RPS6;RPL22;RPSA;EEF1A1;SUB1;RPL24;SNRPE;MATR3;RPL26;RPL29;PFN1;RPL28;PPIA;SRSF7;IDI1;SET;UQCRH;ACAT2;ATP5L;LDHB;LDHA;CCNB1;ATP5E;RAD21;FDFT1;BTF3;OST4…
GTEX-WFG7-0001-SM-3P61S_blood_male_20-29_years	168/3972	1.27043e-17	7.40912e-16	9.85258e-16	5.74602e-14	-1.59184	61.93	RPL4;RPL5;EIF4A1;RPL30;RPL32;TFRC;RPL31;HNRNPU;NUCKS1;ENO1;SRP14;MKI67;RPL8;RPL10A;SMC4;RPL6;ACTB;RPL7;ACTG1;EEF1B2;RPS14;CHCHD2;RPS16;RPS19;PTTG1;CFL1;NUSAP1;RPL36;RPL35;RPL38;RPL37;HMGN2;RPS11;KPNA2;TMSB10;RPS13;RPS12;HMGN1;RPS8;RPS5;RPL23;RPS6;RPL22;RPSA;COX6B1;EEF1A1;SUB1;RPL24;SRSF3;SNRPE;MATR3;RPL26;PPIB;RPL29;PFN1;RPL28;PPIA;SRSF7;IDI1;SET;ATP5O;UQCRH;ACAT2;ATP5L;LDHB;ATP5B;LDHA;CCNB1;HSPH…
GTEX-UPIC-0002-SM-3NMDC_blood_female_20-29_years	168/3954	8.04057e-18	5.02837e-16	6.46501e-16	3.9275e-14	-1.57071	61.8265	RPL4;RPL5;EIF4A1;RPL30;RPL3;RPL32;TFRC;RPL31;HNRNPU;NUCKS1;ENO1;SRP14;MKI67;RPL8;RPL10A;SMC4;RPL9;RPL6;RPL7;ACTG1;EEF1B2;RPS14;CHCHD2;RPS16;RPS19;RPL18A;PTTG1;RGS1;STMN1;NUSAP1;RPL36;RPL35;RPL38;RPL37;HMGN2;RPS11;KPNA2;B2M;RPL39;RPS13;RPS12;HMGN1;RPS9;RPS8;RPS5;RPL23;RPS6;RPL22;RPSA;EEF1A1;SUB1;RPL24;SRSF3;SNRPE;MATR3;XIST;RPL26;RPL29;PFN1;RPL28;PPIA;SRSF7;IDI1;SET;ATP5O;UQCRH;ACAT2;ATP5L;LDHB;LD…
GTEX-TKQ2-0004-SM-3NMAC_blood_male_50-59_years	160/3723	2.73909e-17	1.50702e-15	1.87596e-15	1.01302e-13	-1.61041	61.4153	RPL4;RPL5;RPL30;RPL3;RPL32;TFRC;RPL31;HNRNPU;NUCKS1;ENO1;MKI67;RPL8;RPL10A;SMC4;RPL6;ACTB;RPL7;ACTG1;EEF1B2;RPS14;CHCHD2;RPS16;RPS19;RPL18A;PTTG1;RGS1;NUSAP1;RPL36;RPL35;RPL38;RPL37;HMGN2;RPS11;KPNA2;B2M;RPL39;RPS13;RPS12;HMGN1;RPS9;RPS8;RPS5;RPL23;RPS6;RPL22;RPSA;EEF1A1;SUB1;RPL24;SRSF3;SNRPE;MATR3;RPL26;RPL29;PFN1;RPL28;PPIA;SRSF7;IDI1;SET;ATP5O;UQCRH;ACAT2;ATP5L;LDHB;LDHA;CCNB1;ATP5E;RAD21;FDF…
GTEX-OHPK-2426-SM-3MJGH_ovary_female_50-59_years	106/2043	2.50605e-16	1.15994e-14	9.70315e-15	4.56361e-13	-1.69268	60.8057	RPL4;EIF4A2;RPL5;RPL30;RPL3;RPL32;RPL31;HNRNPU;RPL8;RPL10A;RPL9;RPL6;RPL7;ACTG1;EEF1B2;RPS14;RPS16;RPS19;RPL18A;RPL36;RPL35;RPL38;RPL37;HMGN2;RPS11;RPL39;RPS13;SOX4;RPS12;DDX17;RPS9;RPS8;RPS5;RPL23;RPS6;RPL22;RPSA;EEF1A1;NGFRAP1;MORF4L2;RPL24;SNRPE;XIST;RPL26;RPL29;RPL28;HNRNPDL;BTF3;RPL41;CBX5;H3F3B;XRCC5;SHFM1;NR2F2;EEF2;PBX1;GNB2L1;NFKBIA;RPS25;RPS27;SON;RPS29;RPL27A;RPS20;FXYD6;RPS21;ITM2A;RP…
GTEX-OHPL-2426-SM-48TDN_ovary_female_60-69_years	82/1358	3.11171e-16	1.39596e-14	1.03533e-14	4.7172e-13	-1.68074	60.0129	IFITM3;RPL5;BTG2;RPL30;RPL3;RPL32;RPL31;RPLP1;RPLP0;RPL8;RPL10A;RPL6;RPL7;EEF1B2;RPS4X;RPL7A;RPS14;RPS16;RPS19;RPL18A;RPL36;RPL35;RPLP2;RPL38;RPL37;RPS11;RPS13;RPS12;RPS9;PEG3;HMGCS1;RPS8;RPS5;RPL23;RPS6;RPL22;RPSA;FOS;MORF4L2;RPL37A;RPL24;SNRPE;RPL26;RPL29;RPL28;PFDN5;MEG3;IDI1;RPL10;RPL12;RPL11;ACAT2;RPS15A;RPS3;RPL13;RPL15;RPS2;RPL18;RPS27A;RPL19;FDFT1;EGR1;MARCKSL1;RPL41;NPM1;JUND;RPL35A;RPL2…
GTEX-SNOS-0003-SM-3NMAO_blood_male_40-49_years	153/3511	5.81941e-17	3.03025e-15	3.5538e-15	1.81805e-13	-1.60361	59.9474	RPL4;RPL5;RPL30;RPL3;RPL32;TFRC;RPL31;HNRNPU;NUCKS1;ENO1;MKI67;RPL8;RPL10A;SMC4;RPL6;ACTB;RPL7;ACTG1;EEF1B2;RPS14;CHCHD2;RPS16;RPS19;RPL18A;PTTG1;RGS1;NUSAP1;RPL36;RPL35;RPL38;RPL37;HMGN2;RPS11;KPNA2;B2M;TMSB10;RPL39;RPS13;RPS12;HMGN1;RPS9;RPS8;RPS5;RPL23;RPS6;RPL22;RPSA;EEF1A1;SUB1;RPL24;SNRPE;MATR3;RPL26;RPL29;PFN1;RPL28;PPIA;IDI1;SET;UQCRH;ACAT2;ATP5L;LDHB;LDHA;CCNB1;ATP5E;RAD21;FDFT1;BTF3;OST…
GTEX-WEY5-0001-SM-3P61Z_blood_female_40-49_years	162/3803	3.58685e-17	1.9369e-15	2.44278e-15	1.29512e-13	-1.58311	59.9473	RPL4;RPL5;RPL30;RPL3;RPL32;TFRC;RPL31;HNRNPU;NUCKS1;ENO1;SRP14;MKI67;RPL8;RPL10A;SMC4;RPL6;ACTB;RPL7;ACTG1;EEF1B2;RPS14;CHCHD2;RPS16;RPS19;RPL18A;PTTG1;RGS1;NUSAP1;RPL36;RPL35;RPL38;RPL37;HMGN2;RPS11;KPNA2;B2M;TMSB10;RPL39;RPS13;RPS12;HMGN1;RPS8;RPS5;RPL23;RPS6;RPL22;RPSA;COX6B1;EEF1A1;SUB1;RPL24;SNRPE;MATR3;XIST;RPL26;RPL29;PFN1;RPL28;PPIA;SRSF7;IDI1;SET;UQCRH;ACAT2;ATP5L;LDHB;LDHA;CCNB1;ATP5E;R…
GTEX-TSE9-0011-R8A-SM-3DB7R_brain_female_60-69_years	89/1548	2.63577e-16	1.20092e-14	9.20347e-15	4.39956e-13	-1.66008	59.5507	YWHAE;ARL6IP1;ZFAND2A;COX4I1;STMN2;ELAVL4;CELF4;SRP14;COX6A1;ELAVL2;SOX2;UCHL1;TUBA1B;SEPT7;TUBA1A;YWHAQ;TUBB3;PEG10;DPYSL2;DNER;STMN1;NEFL;NEFM;FGFBP3;YWHAG;CHGB;HSP90AA1;PEG3;HSBP1;SOX11;DYNLL1;SRP9;PGM2L1;BCAN;MORF4L1;TUBB2B;GAP43;NGFRAP1;TUBB2A;SUB1;MAP1B;DCX;MATR3;SCG2;INA;PFN2;IDI1;RTN3;BEX1;RTN1;TTYH1;CRABP1;CRMP1;SEPW1;HSPD1;CST3;DNAJB1;HSPH1;EFNB3;UBB;CAMK2N1;PCBP4;MAP2;NNAT;SPP1;NCAM1;S…
GTEX-XLM4-0004-SM-4AT5I_blood_male_60-69_years	167/4053	2.23684e-16	1.05203e-14	1.37096e-14	6.15032e-13	-1.63432	58.8948	RPL4;RPL5;EIF4A1;RPL30;RPL3;RPL32;TFRC;RPL31;HNRNPU;NUCKS1;ENO1;SRP14;MKI67;RPL8;RPL10A;SMC4;RPL9;RPL6;ACTB;RPL7;ACTG1;EEF1B2;RPS14;CHCHD2;RPS16;RPS19;RPL18A;PTTG1;CFL1;NUSAP1;RPL36;RPL35;RPL38;RPL37;HMGN2;RPS11;KPNA2;B2M;TMSB10;RPS13;RPS12;HMGN1;RPS8;RPS5;RPL23;RPS6;RPL22;RPSA;EEF1A1;SUB1;RPL24;SRSF3;SNRPE;MATR3;RPL26;RPL29;PFN1;RPL28;PPIA;SRSF7;IDI1;SET;UQCRH;ACAT2;ATP5L;LDHB;LDHA;CCNB1;HSPH1;A…
GTEX-WFON-0001-SM-3P61W_blood_male_40-49_years	162/3864	1.65376e-16	7.90554e-15	9.97398e-15	4.61653e-13	-1.60862	58.4546	RPL4;RPL5;EIF4A1;RPL30;RPL3;RPL32;TFRC;RPL31;HNRNPU;NUCKS1;ENO1;SRP14;MKI67;RPL8;RPL10A;SMC4;RPL9;RPL6;ACTB;RPL7;EEF1B2;RPS14;CHCHD2;RPS16;RPS19;RPL18A;PTTG1;RGS1;NUSAP1;RPL36;RPL35;RPL38;RPL37;RPS11;KPNA2;B2M;TMSB10;RPL39;RPS13;HMGN1;RPS9;RPS8;RPS5;RPL23;RPS6;RPL22;RPSA;COX6B1;EEF1A1;SUB1;RPL24;SNRPE;RPL26;RPL29;PFN1;RPL28;PPIA;SRSF7;SET;UQCRH;ACAT2;ATP5L;LDHB;LDHA;CCNB1;HSPH1;ATP5E;PRDX1;FDFT1;…
GTEX-XBED-0003-SM-47JWP_blood_male_60-69_years	162/3827	6.581e-17	3.3667e-15	4.27096e-15	2.14726e-13	-1.56819	58.4303	RPL4;RPL5;EIF4A1;RPL30;RPL3;RPL32;TFRC;RPL31;HNRNPU;ZBTB20;NUCKS1;ENO1;MKI67;RPL8;RPL10A;SMC4;RPL6;ACTB;RPL7;ACTG1;EEF1B2;RPS14;CHCHD2;RPS16;RPS19;RPL18A;PTTG1;RGS1;NUSAP1;RPL36;RPL35;RPL38;SOX9;RPL37;HMGN2;RPS11;KPNA2;B2M;TMSB10;RPS13;RPS12;HMGN1;RPS9;RPS8;RPS5;RPL23;RPS6;RPL22;RPSA;EEF1A1;SUB1;RPL24;SNRPE;MATR3;RPL26;RPL29;PFN1;RPL28;PPIA;SRSF7;IDI1;SET;ATP5O;UQCRH;ACAT2;ATP5L;LDHB;LDHA;CCNB1;A…
GTEX-SSA3-0002-SM-3P61R_blood_male_60-69_years	150/3420	7.84751e-17	3.9454e-15	4.57192e-15	2.25962e-13	-1.57404	58.3712	RPL4;RPL5;RPL30;RPL3;RPL32;TFRC;RPL31;HNRNPU;NUCKS1;ENO1;MKI67;RPL8;RPL10A;SMC4;RPL6;ACTB;RPL7;ACTG1;EEF1B2;RPS14;CHCHD2;RPS16;RPS19;RPL18A;PTTG1;RGS1;NUSAP1;RPL36;RPL35;RPL38;RPL37;HMGN2;RPS11;KPNA2;B2M;TMSB10;RPL39;RPS13;RPS12;HMGN1;DDX17;RPS9;RPS8;RPS5;RPL23;RPS6;RPL22;RPSA;COX6B1;EEF1A1;SUB1;RPL24;SNRPE;RPL26;RPL29;PFN1;RPL28;PPIA;SRSF7;IDI1;SET;UQCRH;ATP5L;LDHA;CCNB1;ATP5E;RAD21;FDFT1;BTF3;O…
GTEX-R55F-0126-SM-48FCK_skin_male_50-59_years	79/1248	8.5795e-17	4.24031e-15	3.1681e-15	1.64968e-13	-1.57126	58.1279	RPL4;RPL5;RPL30;BTG1;RPL3;RPL32;RPL31;RPLP1;RPLP0;RPL8;RPL10A;RPL9;RPL6;RPL7;CKS1B;EEF1B2;RPS4X;RPL7A;RPS14;RPS16;RPS19;RPL18A;RPL36;RPL35;RPLP2;RPL38;SOX9;RPL37;RPS11;RPL39;RPS13;RPS12;DUSP2;RPS9;RPS8;RPS5;RPL23;RPS6;RPL22;EEF1A1;RPL37A;RPL24;SRSF3;RPL26;RPL29;PTMA;RPL28;PPIA;PFDN5;RPL10;RPL12;GSTP1;RPL11;ZFP36L1;RPS15A;RPS3;RPL13;HES1;RPL15;RPS2;RPL18;RPS27A;HES5;RPL19;BTF3;RPL41;RPL35A;RPL23A;…
GTEX-PX3G-2426-SM-48TZZ_ovary_female_20-29_years	114/2384	4.85024e-15	1.81324e-13	1.54904e-13	5.80028e-12	-1.76136	58.0538	RPL4;EIF4A2;RPL5;RPL30;RPL3;SERPINE2;RPL32;RPL31;SRP14;RPL8;RPL10A;RPL9;RPL6;RPL7;ACTG1;EEF1B2;RPS14;EDNRA;RPS16;RPS19;RPL18A;RPL36;RPL35;RPL38;RPL37;HMGN2;RPS11;TMSB10;RPS13;SOX4;RPS12;DDX17;RPS9;RBFOX2;RPS8;RPS5;RPL23;RPS6;RPL22;RPSA;EEF1A1;RPL24;SRSF3;SNRPE;XIST;RPL26;RPL29;RPL28;ZFP36L1;HNRNPDL;KCNQ1OT1;BTF3;RPL41;FZD3;JUND;H3F3B;SHFM1;NR2F1;NR2F2;EEF2;GNB2L1;NR4A2;NR4A1;RPS25;RPS27;RPS29;RPL…
GTEX-XUJ4-0004-SM-4BOQE_blood_female_60-69_years	166/4035	3.40475e-16	1.50428e-14	2.00189e-14	8.84473e-13	-1.59437	56.7855	RPL4;RPL5;EIF4A1;RPL30;RPL3;RPL32;TFRC;RPL31;HNRNPU;NUCKS1;ENO1;SRP14;MKI67;RPL8;RPL10A;SMC4;RPL6;ACTB;RPL7;ACTG1;EEF1B2;RPS14;CHCHD2;RPS16;RPS19;RPL18A;PTTG1;CFL1;NUSAP1;RPL36;RPL35;RPL38;RPL37;HMGN2;RPS11;KPNA2;B2M;TMSB10;RPS13;RPS12;HMGN1;RPS8;RPS5;RPL23;RPS6;RPL22;RPSA;EEF1A1;SUB1;RPL24;SRSF3;SNRPE;MATR3;XIST;RPL26;PPIB;PFN1;RPL28;PPIA;SRSF7;SET;UQCRH;ACAT2;ATP5L;LDHB;LDHA;CCNB1;HSPH1;ATP5E;R…
GTEX-XPT6-0008-SM-4B64Q_skin_male_20-29_years	73/1165	2.62613e-15	1.0076e-13	6.94595e-14	2.66505e-12	-1.67822	56.3433	RPL4;TOP2A;RPL5;SERPINE2;RPL32;RPL31;RPLP0;STMN2;NUCKS1;ENO1;MKI67;RND3;SMC4;CYR61;RPL6;ACTG1;EEF1B2;RPL7A;LGALS1;RPS19;FTH1;SUMO2;NUSAP1;RPL37;KPNA2;TMSB10;RPS12;TPI1;ANXA2;RPL23;CKAP2;RPSA;EEF1A1;ASPM;PPAP2B;RPL37A;CKS2;SNRPE;RPL26;RPL28;RPL12;RPL11;RPS27L;NREP;PCDH18;FSTL1;LDHA;CCNB1;DNAJB4;SERPINH1;RPS3;WBP5;TCEB2;RPS2;SLC38A2;OST4;NPM1;UBE2C;CBX3;FN1;SULF1;EEF2;ZFHX4;GNB2L1;CENPF;COL1A2;RPL2…
GTEX-U3ZH-0002-SM-3NMDD_blood_male_30-39_years	165/4012	4.59126e-16	1.99823e-14	2.61477e-14	1.13801e-12	-1.58391	55.9392	RPL4;RPL5;RPL30;RPL3;RPL32;TFRC;RPL31;HNRNPU;NUCKS1;ENO1;SRP14;MKI67;RPL8;RPL10A;SMC4;RPL6;ACTB;RPL7;ACTG1;EEF1B2;RPS14;CHCHD2;RPS16;RPS19;RPL18A;PTTG1;RGS1;NUSAP1;RPL36;RPL35;RPL38;RPL37;HMGN2;RPS11;KPNA2;B2M;RPL39;RPS13;RPS12;HMGN1;RPS8;RPS5;RPL23;RPS6;RPL22;RPSA;EEF1A1;SUB1;RPL24;SRSF3;SNRPE;MATR3;RPL26;RPL29;PFN1;RPL28;PPIA;SRSF7;IDI1;SET;ATP5O;UQCRH;ACAT2;ATP5L;LDHB;LDHA;CCNB1;ATP5E;PRDX1;RA…
GTEX-Q2AG-0008-SM-48U2K_skin_female_40-49_years	126/2721	1.19645e-15	4.71468e-14	4.67175e-14	1.86614e-12	-1.60224	55.0521	RPL5;EIF4A1;RPL30;SERPINE2;RPL32;ARL6IP1;RPL31;MKI67;SMC4;RPL6;EEF1B2;RPS14;CHCHD2;RPS16;LGALS1;ALCAM;RPS19;PTTG1;BASP1;FTH1;CFL1;NUSAP1;RPL36;RPL35;RPL38;RPL37;HMGN2;KPNA2;TMSB10;RPL39;RPS13;RPS12;RPL23;RPL22;RPSA;SRSF3;SNRPE;RPL26;PPIB;RPL29;PFN1;RPL28;PPIA;SET;NREP;PCDH18;RTN4;MYL12B;CCNB1;ATP5E;SERPINH1;SLC38A2;BTF3;OST4;RPL41;GADD45B;HSPA5;UBE2C;SHFM1;FN1;TMA7;GNB2L1;EIF1;RPS25;COL1A2;HNRNPK…
GTEX-X88G-0004-SM-47JZ6_blood_male_30-39_years	158/3770	5.15164e-16	2.20914e-14	2.74872e-14	1.17871e-12	-1.56249	55.0029	RPL4;RPL5;RPL30;RPL3;RPL32;TFRC;RPL31;HNRNPU;NUCKS1;ENO1;MKI67;RPL8;RPL10A;SMC4;RPL9;RPL6;ACTB;RPL7;ACTG1;EEF1B2;RPS14;CHCHD2;RPS16;RPS19;RPL18A;PTTG1;RGS1;CFL1;NUSAP1;RPL36;RPL35;RPL38;RPL37;HMGN2;RPS11;KPNA2;RPL39;RPS13;RPS12;HMGN1;RPS9;RPS8;RPS5;RPL23;RPS6;RPL22;RPSA;EEF1A1;SUB1;RPL24;SRSF3;SNRPE;MATR3;RPL26;RPL29;PFN1;RPL28;PPIA;SRSF7;IDI1;SET;UQCRH;ACAT2;ATP5L;LDHB;LDHA;CCNB1;ATP5E;RAD21;FDF…
GTEX-WFJO-0002-SM-3P61X_blood_male_30-39_years	161/3901	9.55086e-16	3.81511e-14	4.96782e-14	1.93149e-12	-1.58917	54.9611	RPL4;RPL5;EIF4A1;RPL30;RPL3;RPL32;TFRC;RPL31;HNRNPU;NUCKS1;ENO1;MKI67;RPL8;RPL10A;SMC4;RPL9;RPL6;ACTB;RPL7;EEF1B2;RPS14;CHCHD2;RPS16;RPS19;RPL18A;PTTG1;RGS1;NUSAP1;RPL36;RPL35;RPL38;RPL37;RPS11;KPNA2;B2M;RPS13;RPS12;HMGN1;RPS8;RPS5;RPL23;RPS6;RPL22;RPSA;COX6B1;EEF1A1;SUB1;RPL24;SNRPE;RPL26;RPL29;PFN1;RPL28;PPIA;SRSF7;IDI1;SET;UQCRH;ACAT2;ATP5L;LDHB;LDHA;CCNB1;HSPH1;ATP5E;FDFT1;BTF3;HSPA8;OST4;RPL…
GTEX-T6MN-0002-SM-3NMAH_blood_male_50-59_years	165/4038	8.50428e-16	3.44423e-14	4.61066e-14	1.86614e-12	-1.58253	54.915	RPL4;RPL5;RPL30;RPL3;RPL32;TFRC;RPL31;HNRNPU;NUCKS1;ENO1;MKI67;RPL8;RPL10A;SMC4;RPL9;RPL6;ACTB;RPL7;ACTG1;EEF1B2;RPS14;CHCHD2;RPS16;RPS19;RPL18A;PTTG1;RGS1;NUSAP1;RPL36;RPL35;RPL38;RPL37;HMGN2;RPS11;KPNA2;B2M;RPL39;RPS13;RPS12;HMGN1;RPS8;RPS5;RPL23;RPS6;RPL22;RPSA;EEF1A1;SUB1;RPL24;SRSF3;SNRPE;MATR3;RPL26;RPL29;PFN1;RPL28;PPIA;SRSF7;IDI1;SET;ATP5O;UQCRH;ACAT2;ATP5L;LDHB;LDHA;CCNB1;ATP5E;PRDX1;RAD…
GTEX-VUSH-0004-SM-3P61T_blood_male_30-39_years	168/4129	5.82851e-16	2.46318e-14	3.33684e-14	1.39003e-12	-1.56483	54.8919	RPL4;RPL5;EIF4A1;RPL30;RPL3;RPL32;TFRC;RPL31;HNRNPU;NUCKS1;ENO1;SRP14;MKI67;RPL8;RPL10A;SMC4;RPL6;ACTB;RPL7;ACTG1;EEF1B2;RPS14;CHCHD2;RPS16;RPS19;RPL18A;PTTG1;STMN1;CFL1;NUSAP1;RPL36;RPL35;RPL38;RPL37;HMGN2;RPS11;KPNA2;TMSB10;RPL39;RPS13;RPS12;HMGN1;RPS9;RPS8;RPS5;RPL23;RPS6;RPL22;RPSA;COX6B1;EEF1A1;SUB1;RPL24;SRSF3;SNRPE;MATR3;RPL26;RPL29;PFN1;RPL28;PPIA;SRSF7;IDI1;SET;ATP5O;ACAT2;ATP5L;LDHB;LDH…
GTEX-R55G-0008-SM-48FEX_skin_female_40-49_years	70/1078	1.797e-15	6.98673e-14	4.86997e-14	1.91903e-12	-1.60639	54.5411	SEMA5A;RPL4;SPON2;RPL5;RPL3;SERPINE2;RPL31;RPLP0;ENO1;RND3;RPL6;RPL7;ACTG1;EEF1B2;RPS4X;RPL7A;LGALS1;RPS19;TMSB4X;SEC61G;FTH1;TIMP2;RPL37;TMSB10;RPS12;ANXA2;RPS8;RPL23;RPS6;RPSA;EEF1A1;PKM;MORF4L2;RPL37A;CANX;RPL26;PABPC1;PPIB;RPL28;PPIA;RPL10;RPL12;RPS27L;PCDH18;SLC7A1;FSTL1;RTN4;DNAJB4;SERPINH1;RPS3;WBP5;TCEB2;RPL15;RPS2;SLC38A2;OST4;NPM1;HSPA5;FN1;RPL35A;RPL23A;SULF1;EEF2;GNB2L1;MARCKS;COL1A2;…
GTEX-X585-0002-SM-46MVA_blood_male_50-59_years	159/3824	8.16715e-16	3.35428e-14	4.23346e-14	1.7387e-12	-1.56541	54.3842	RPL4;RPL5;EIF4A1;RPL32;TFRC;RPL31;HNRNPU;NUCKS1;ENO1;MKI67;RPL8;RPL10A;SMC4;RPL6;ACTB;ACTG1;EEF1B2;RPS14;CHCHD2;RPS16;RPS19;PTTG1;CFL1;NUSAP1;RPL36;RPL35;RPL38;RPL37;HMGN2;RPS11;KPNA2;B2M;TMSB10;RPS13;RPS12;HMGN1;RPS9;RPS8;RPL23;RPS6;RPL22;RPSA;EEF1A1;SUB1;RPL24;SRSF3;SNRPE;MATR3;RPL26;PPIB;PFN1;RPL28;PPIA;SRSF7;IDI1;SET;UQCRH;ACAT2;ATP5L;LDHB;LDHA;CCNB1;HSPH1;ATP5E;PRDX1;RAD21;FDFT1;BTF3;HSPA8;O…
GTEX-WCDI-0002-SM-3P61U_blood_male_50-59_years	156/3706	5.95058e-16	2.47884e-14	3.08925e-14	1.30554e-12	-1.54918	54.3111	RPL4;RPL5;RPL30;RPL3;RPL32;TFRC;RPL31;HNRNPU;NUCKS1;ENO1;MKI67;RPL8;RPL10A;SMC4;RPL9;RPL6;ACTB;RPL7;ACTG1;EEF1B2;RPS14;CHCHD2;RPS16;RPS19;RPL18A;PTTG1;RGS1;NUSAP1;RPL36;RPL35;RPL38;RPL37;HMGN2;RPS11;KPNA2;B2M;TMSB10;RPL39;RPS13;RPS12;HMGN1;RPS9;RPS8;RPS5;RPL23;RPS6;RPL22;RPSA;EEF1A1;SUB1;RPL24;SNRPE;RPL26;RPL29;PFN1;RPL28;PPIA;SRSF7;IDI1;SET;NREP;UQCRH;ACAT2;ATP5L;LDHB;LDHA;CCNB1;ATP5E;RAD21;FDFT…
GTEX-XV7Q-0008-SM-4BRWL_skin_female_40-49_years	59/829	7.29092e-15	2.65754e-13	1.68945e-13	6.23601e-12	-1.64921	53.6852	SEMA5A;RPL4;SPARC;RPL3;SERPINE2;RPL32;RPL31;RPLP0;CYR61;RPL6;RPL7;ACTG1;EEF1B2;RPS4X;RPL7A;RPS16;LGALS1;RPS19;SEC61G;FTH1;RPL37;SOX4;RPS12;ANXA2;RPS8;RPL23;RPSA;EEF1A1;PPAP2B;RPL37A;RPL26;PPIB;RPL28;RPL10;RPL12;NREP;PCDH18;FSTL1;RPS15A;DNAJB4;SERPINH1;RPS3;WBP5;RPS2;SLC38A2;RPL19;OST4;CBX3;FN1;RPL23A;SULF1;EEF2;GNB2L1;MARCKS;COL1A2;RPL27A;RPS24;TPT1;RPS23
GTEX-RWS6-0008-SM-47JYV_skin_female_60-69_years	77/1293	6.23223e-15	2.3004e-13	1.55151e-13	5.80028e-12	-1.61708	52.8931	RPL4;SPON2;RPL5;RPL30;BTG1;RPL3;RPL32;RPL31;RPLP0;RPL6;RPL7;ACTG1;RPS4X;RPL7A;LGALS1;RPS19;RPL18A;FTH1;TIMP2;RPL38;RPL37;RPS11;RPL39;RPS13;RPS12;PDGFRB;ANXA2;RPS8;RPS5;RPL23;RPS6;RPL22;RPSA;EEF1A1;PPAP2B;RPL37A;RPL24;RPL26;RPL29;RPL28;PFDN5;RPL10;RPL12;RPL11;RPS27L;TFPI;PCDH18;FSTL1;RTN4;RPS15A;DNAJB4;PSAP;RPS3;WBP5;RPL13;RPL15;RPS2;SLC38A2;RPL19;BTF3;FN1;RPL35A;RPL23A;EEF2;ZFHX4;PBX1;GNB2L1;RPS2…
GTEX-U3ZN-1026-SM-4DXTC_ovary_female_30-39_years	115/2491	4.20346e-14	1.31799e-12	1.13165e-12	3.47356e-11	-1.68631	51.9388	RPL4;EIF4A2;RPL5;RPL30;RPL3;SERPINE2;CCNI;RPL32;RPL31;HNRNPU;RPL8;RPL10A;RPL9;RPL6;RPL7;ACTG1;RPS14;EDNRA;RPS16;RPS19;RPL18A;RPL36;RPL35;RPL38;RPL37;HMGN2;RPS11;TMSB10;RPL39;RPS13;SOX4;RPS12;HMGN1;DDX17;RPS9;RBFOX2;RPS8;RPS5;RPL23;RPS6;RPL22;RPSA;EEF1A1;MORF4L2;RPL24;XIST;RPL26;RPL29;RPL28;ZFP36L1;HNRNPDL;KCNQ1OT1;BTF3;RPL41;JUND;H3F3B;XRCC5;NR2F1;NR2F2;EEF2;PBX1;GNB2L1;CLK1;RPS25;RPS28;RPS27;SON…
GTEX-U3ZM-0002-SM-3NMDM_blood_male_40-49_years	148/3512	4.68164e-15	1.77294e-13	1.93353e-13	7.04773e-12	-1.57032	51.8128	RPL4;RPL5;EIF4A1;RPL30;RPL3;RPL32;TFRC;HNRNPU;NUCKS1;ENO1;MKI67;RPL8;RPL10A;SMC4;RPL6;ACTB;RPL7;ACTG1;EEF1B2;RPS14;CHCHD2;RPS16;LGALS1;RPS19;PTTG1;RGS1;CFL1;NUSAP1;RPL36;RPL35;RPL38;SOX9;RPL37;HMGN2;RPS11;KPNA2;B2M;TMSB10;RPS13;HMGN1;RPS8;RPL23;RPS6;RPSA;COX6B1;EEF1A1;RPL24;SNRPE;RPL26;RPL29;PFN1;RPL28;PPIA;SET;ACAT2;ATP5L;LDHB;LDHA;CCNB1;ATP5E;PRDX1;FDFT1;BTF3;HSPA8;OST4;CBX5;XRCC5;UBE2C;CBX3;SH…
GTEX-X638-0003-SM-47JZ1_blood_female_70-79_years	158/3894	9.79555e-15	3.5264e-13	4.12552e-13	1.48519e-11	-1.60177	51.668	RPL4;RPL5;EIF4A1;RPL30;RPL3;RPL32;TFRC;RPL31;HNRNPU;NUCKS1;ENO1;MKI67;RPL8;RPL10A;SMC4;RPL9;RPL6;ACTB;RPL7;ACTG1;EEF1B2;RPS14;CHCHD2;RPS16;RPS19;RPL18A;PTTG1;RGS1;NUSAP1;RPL36;RPL35;RPL38;RPL37;HMGN2;RPS11;KPNA2;B2M;TMSB10;RPL39;RPS13;RPS12;HMGN1;RPS8;RPS5;RPL23;RPS6;RPL22;RPSA;EEF1A1;SUB1;RPL24;SNRPE;XIST;RPL26;RPL29;PFN1;RPL28;PPIA;IDI1;SET;UQCRH;ACAT2;ATP5L;LDHB;LDHA;CCNB1;ATP5E;RAD21;FDFT1;BT…
GTEX-WHSE-0011-R2A-SM-3P5ZL_brain_male_20-29_years	89/1660	1.71977e-14	5.97007e-13	4.18487e-13	1.48818e-11	-1.61157	51.0769	HSP90AB1;ARL6IP1;ZFAND2A;COX4I1;STMN2;ELAVL4;SRP14;COX6A1;SIPA1L2;COX7C;ELAVL2;SOX2;UBL5;UCHL1;CHCHD2;HINT1;TUBA1B;TUBA1A;YWHAQ;KIF5C;TUBB3;PEG10;DPYSL2;KIF5B;DNER;STMN1;NEFL;NEFM;YWHAG;HES6;HSP90AA1;HSBP1;SOX11;ANK3;PGM2L1;BCAN;MORF4L1;TUBB2B;GAP43;NGFRAP1;TUBB2A;MAP1B;ALDH1A1;DCX;PMP2;SCG2;CRYAB;INA;DYNC1I2;IDI1;RTN3;DDC;BEX1;RTN1;TTYH1;RGS16;CRABP1;SEPW1;COX7A2;UQCRH;RTN4;CST3;DNAJB1;PRDX2;HSP…
GTEX-XLM4-0011-R4B-SM-4AT5C_brain_male_60-69_years	101/2037	2.94681e-14	9.54766e-13	7.40404e-13	2.48163e-11	-1.63538	50.9511	ARL6IP1;STMN2;SRP14;COX6A1;CLU;SOX2;KIF5C;BASP1;PEG10;DPYSL2;STMN1;SOX9;CHGB;HES6;LMO3;SOX11;BCAN;NGFRAP1;SUB1;MAP1B;MATR3;PFN2;MEG3;GPM6A;RTN3;BEX1;RTN1;TTYH1;NTM;SLC1A3;RTN4;EFNB3;PCBP4;MAP2;TSPAN3;SCN3A;GPM6B;SYT1;TMA7;CCDC88A;UBE2S;GNB1;GNAS;CPE;SERINC1;CALM1;CALM2;YWHAE;ZFAND2A;NCAN;ELAVL4;CELF4;ELAVL2;UBL5;UCHL1;TUBA1B;SEPT7;TUBA1A;YWHAQ;DNER;ENC1;NEFL;KIF1B;NEFM;FGFBP3;YWHAG;USMG5;DYNLL1;Y…
GTEX-S7SF-0001-SM-3K2BE_blood_female_20-29_years	142/3359	1.75848e-14	6.0326e-13	6.22725e-13	2.11147e-11	-1.59408	50.4875	RPL4;RPL5;RPL30;RPL3;CCNI;RPL32;TFRC;RPL31;HNRNPU;NUCKS1;ENO1;MKI67;RPL8;RPL10A;SMC4;RPL6;RPL7;ACTG1;EEF1B2;RPS14;CHCHD2;RPS16;RPS19;RPL18A;PTTG1;RGS1;NUSAP1;RPL36;RPL35;RPL38;RPL37;RPS11;B2M;RPL39;RPS13;RPS12;HMGN1;RPS9;WSB1;RPS8;RPS5;RPL23;RPS6;RPL22;RPSA;EEF1A1;SUB1;RPL24;SNRPE;MATR3;XIST;RPL26;RPL29;RPL28;SET;UQCRH;LDHB;LDHA;CCNB1;RAD21;BTF3;OST4;RPL41;FZD3;CBX5;XRCC5;UBE2C;CBX3;EEF2;GNB2L1;E…
GTEX-XBEW-0002-SM-4AT5O_blood_male_40-49_years	152/3693	1.26432e-14	4.49603e-13	4.97309e-13	1.74717e-11	-1.558	49.8587	RPL4;RPL5;RPL30;RPL3;RPL32;TFRC;RPL31;HNRNPU;NUCKS1;ENO1;MKI67;RPL8;RPL10A;SMC4;RPL6;ACTB;RPL7;ACTG1;EEF1B2;RPS14;CHCHD2;RPS16;RPS19;RPL18A;PTTG1;CFL1;NUSAP1;RPL36;RPL35;RPL38;RPL37;HMGN2;RPS11;KPNA2;B2M;TMSB10;RPS13;SOX4;RPS12;HMGN1;RPS9;RPS8;RPS5;RPL23;RPS6;RPL22;RPSA;EEF1A1;SUB1;RPL24;SNRPE;RPL26;RPL29;PFN1;RPL28;PPIA;SRSF7;SET;UQCRH;ACAT2;ATP5L;LDHB;LDHA;CCNB1;ATP5E;RAD21;FDFT1;BTF3;OST4;RPL4…
GTEX-WHSE-0011-R8A-SM-3P5Z1_brain_male_20-29_years	97/1906	2.2265e-14	7.37781e-13	5.57634e-13	1.93579e-11	-1.57628	49.5515	ARL6IP1;STMN2;SRP14;COX6A1;SOX2;CHCHD2;TUBB3;PEG10;DPYSL2;STMN1;KPNA2;CHGB;HES6;SOX11;COX6B1;BCAN;MORF4L1;NGFRAP1;MORF4L2;SUB1;SCG2;PPIA;PFN2;MEG3;IDI1;RTN3;BEX1;RTN1;TTYH1;CRABP1;COX7A2;UQCRH;RTN4;PRDX2;EFNB3;UBB;PCBP4;MAP2;ATP5E;TSPAN3;SCN3A;SYT4;TMA7;UBE2S;GNAS;FXYD6;SERINC1;CALM2;YWHAE;HSP90AB1;ZFAND2A;COX4I1;ELAVL4;CELF4;ELAVL2;UBL5;UCHL1;HINT1;TUBA1B;SEPT7;TUBA1A;YWHAQ;DNER;NEFL;NEFM;YWHAG;…
GTEX-RTLS-2326-SM-46MUH_ovary_female_60-69_years	122/2762	1.29073e-13	3.58455e-12	3.33652e-12	9.31405e-11	-1.66476	49.4074	RPL4;EIF4A2;RPL5;RPL30;RPL3;CCNI;RPL32;RPL31;SRP14;RPL8;RPL10A;RPL9;RPL6;RPL7;ACTG1;EEF1B2;RPS14;EDNRA;RPS16;RPS19;RPL18A;RPL36;RPL35;RPL38;RPL37;HMGN2;RPS11;RPL39;RPS13;SOX4;RPS12;HMGN1;DDX17;RPS9;RPS8;RPS5;RPL23;RPS6;RPL22;RPSA;EEF1A1;NGFRAP1;MORF4L2;RPL24;SRSF3;SNRPE;XIST;RPL26;RPL29;RPL28;MEG3;HNRNPDL;KCNQ1OT1;BTF3;RPL41;JUND;H3F3B;SHFM1;NR2F2;EEF2;GNB2L1;EIF1;CLK1;NR4A2;NFKBIA;NR4A1;RPS25;RP…
GTEX-XQ8I-0926-SM-4BOOF_skin_male_50-59_years	77/1345	5.0024e-14	1.50382e-12	1.03589e-12	3.26167e-11	-1.59352	48.8037	RPL4;BTG2;RPL30;BTG1;RPL3;RPL32;RPL31;RPLP1;RPL8;RPL10A;RPL6;RPL7;EEF1B2;RPL7A;RPS14;RPS19;RPL18A;RPL36;RPL35;RPL38;RPL37;RPS11;RPS13;RPS12;RPS9;HMGCS1;RPS8;RPS5;TSC22D3;RPL23;RPS6;FOS;YWHAZ;EEF1A1;TUBB2A;RPL37A;RPL24;RPL26;RPL29;PTMA;RPL10;RPL12;GSTP1;RPL11;ZFP36L1;RPS15A;RPL13;RPL15;RPL18;RPS27A;SLC38A2;HES5;RPL19;BTF3;EGR1;RPL41;JUND;H3F3B;PLK2;RPL35A;RPL23A;GNB2L1;EIF1;NR4A1;RPS25;KLF6;RPS28;…
GTEX-O5YT-0126-SM-48TBW_skin_male_20-29_years	82/1488	5.23519e-14	1.55774e-12	1.11034e-12	3.44441e-11	-1.59258	48.7022	RPL4;EIF4A1;RPL30;RPL3;RPL32;RPL31;COX4I1;RPLP1;RPLP0;ENO1;ATP5G2;RPL8;RPL10A;RPL9;RPL6;RPL7;CKS1B;EEF1B2;RPS4X;RPL7A;TUBA1C;RPS14;CHCHD2;HINT1;RPS16;RPS19;RPL18A;RPL36;RPL35;RPLP2;RPL38;RPL37;RPS11;RPL39;RPS13;RPS12;RPS9;RPS8;RPS5;RPL23;RPS6;RPL22;RPSA;EEF1A1;RPL37A;RPL24;RPL26;PABPC1;RPL29;RPL28;PPIA;PFDN5;RPL10;RPL12;GSTP1;RPL11;RPS15A;RPS3;RPL13;TCEB2;HES1;RPL15;RPS2;RPL18;RPS27A;RPL19;BTF3;R…
GTEX-XYKS-1726-SM-4E3IO_ovary_female_60-69_years	98/2014	2.50685e-13	6.469e-12	5.15908e-12	1.3432e-10	-1.67421	48.5766	IFITM3;RPL4;RPL5;RPL30;RPL3;RPL32;RPL31;HNRNPU;RPL8;RPL10A;RPL9;RPL6;RPL7;EEF1B2;RPS14;RPS16;RPS19;RPL18A;RPL36;RPL35;RPL38;RPL37;RPS11;RPL39;RPS13;RPS12;DDX17;RPS9;RPS8;RPS5;RPL23;RPS6;RPL22;RPSA;EEF1A1;NGFRAP1;MORF4L2;RPL24;SNRPE;XIST;RPL26;PPIB;RPL29;SRSF7;MEG3;IDI1;ACAT2;ZFP36L1;HNRNPDL;KCNQ1OT1;SERPINH1;FDFT1;BTF3;RPL41;H3F3B;NR2F1;NR2F2;GNB2L1;RPS25;RPS27;RPS29;RPL27A;RPS20;FXYD6;MAGED2;RPS…
GTEX-XOTO-0011-R1B-SM-4B65C_brain_male_50-59_years	93/1807	4.52642e-14	1.38937e-12	1.04025e-12	3.26167e-11	-1.57974	48.5396	YWHAE;ARL6IP1;ZFAND2A;NCAN;COX4I1;STMN2;ELAVL4;CELF4;DBI;COX6A1;ELAVL2;SOX2;UCHL1;TUBA1B;SEPT7;TUBA1A;KIF5C;TUBB3;BASP1;DPYSL2;DNER;STMN1;ENC1;NEFL;NEFM;FGFBP3;YWHAG;HES6;HSP90AA1;USMG5;SOX11;ANK3;DYNLL1;PGM2L1;BCAN;TUBB2B;GAP43;NGFRAP1;TUBB2A;SUB1;IGDCC3;DCX;PMP2;MATR3;SCG2;INA;PFN2;MEG3;GPM6A;IDI1;RTN3;BEX1;RTN1;TTYH1;NTM;CRMP1;SLC1A3;SEPW1;PTN;CST3;DNAJB1;HSPH1;EFNB3;PTPRZ1;CAMK2N1;PCBP4;MAP2;…
GTEX-XMK1-0001-SM-4B64F_blood_male_40-49_years	159/3947	1.45757e-14	5.12081e-13	5.99265e-13	2.05583e-11	-1.52276	48.5144	RPL4;RPL5;EIF4A1;RPL30;RPL3;RPL32;TFRC;RPL31;HNRNPU;NUCKS1;ENO1;SRP14;MKI67;RPL8;RPL10A;SMC4;RPL9;RPL6;ACTB;RPL7;ACTG1;EEF1B2;RPS14;CHCHD2;RPS16;RPS19;RPL18A;PTTG1;RGS1;CFL1;NUSAP1;RPL36;RPL35;RPL38;RPL37;HMGN2;RPS11;KPNA2;B2M;TMSB10;RPL39;RPS13;RPS12;HMGN1;RPS8;RPS5;RPL23;RPS6;RPL22;RPSA;EEF1A1;SUB1;RPL24;SNRPE;MATR3;RPL26;RPL29;PFN1;RPL28;PPIA;SRSF7;IDI1;SET;NREP;ATP5O;UQCRH;ACAT2;ATP5L;LDHB;LD…
GTEX-TSE9-0011-R6A-SM-3DB7L_brain_female_60-69_years	90/1714	4.02549e-14	1.2759e-12	9.16633e-13	2.93726e-11	-1.57158	48.4732	YWHAE;ARL6IP1;ZFAND2A;NCAN;COX4I1;STMN2;CELF4;SRP14;COX6A1;CLU;SOX2;UCHL1;HINT1;KIF5C;PEG10;ENC1;NEFL;KIF1B;NEFM;SOX9;FGFBP3;DUSP2;HSP90AA1;PEG3;TSC22D1;LMO3;SOX11;DYNLL1;SRP9;PGM2L1;BCAN;TUBB2B;GAP43;NGFRAP1;TUBB2A;SUB1;DCX;SPARCL1;MATR3;SCG2;INA;PFN2;MEG3;GPM6A;RTN3;BEX1;RTN1;TTYH1;CRABP1;CRMP1;SLC1A3;ATP1A2;PTN;HSPD1;DNAJB1;HSPH1;EFNB3;PTPRZ1;CAMK2N1;BAG3;MAP2;DNAJB4;NNAT;CKB;SCN3A;HES5;GPM6B;…
GTEX-XUYS-0002-SM-47JXL_blood_male_50-59_years	155/3854	4.46413e-14	1.38483e-12	1.62356e-12	4.84217e-11	-1.57344	48.3678	RPL4;RPL5;EIF4A1;RPL30;RPL3;RPL32;TFRC;RPL31;HNRNPU;NUCKS1;ENO1;MKI67;RPL8;RPL10A;SMC4;RPL9;RPL6;RPL7;ACTG1;EEF1B2;RPS14;CHCHD2;RPS16;RPS19;RPL18A;PTTG1;RGS1;NUSAP1;RPL36;RPL35;RPL38;RPL37;HMGN2;RPS11;KPNA2;B2M;RPL39;RPS13;RPS12;HMGN1;RPS9;RPS8;RPS5;RPL23;RPS6;RPL22;RPSA;EEF1A1;RPL24;SNRPE;RPL26;RPL29;PFN1;RPL28;PPIA;SRSF7;IDI1;SET;UQCRH;ACAT2;ATP5L;LDHB;LDHA;CCNB1;ATP5E;PRDX1;RAD21;FDFT1;BTF3;OS…
GTEX-S95S-0002-SM-3NM8K_blood_male_60-69_years	159/3958	1.86957e-14	6.33915e-13	7.53341e-13	2.4963e-11	-1.52419	48.1802	RPL4;RPL5;RPL30;RPL3;RPL32;TFRC;RPL31;HNRNPU;ZBTB20;NUCKS1;ENO1;MKI67;RPL8;RPL10A;SMC4;RPL9;RPL6;ACTB;RPL7;ACTG1;EEF1B2;RPS14;CHCHD2;RPS16;RPL18A;PTTG1;RGS1;NUSAP1;RPL36;RPL35;RPL38;RPL37;HMGN2;RPS11;KPNA2;B2M;RPL39;RPS13;RPS12;HMGN1;WSB1;RPS8;RPS5;RPL23;RPS6;RPL22;RPSA;EEF1A1;SUB1;RPL24;SRSF3;SNRPE;MATR3;RPL26;RPL29;PFN1;PPIA;IDI1;SET;ACAT2;ATP5L;LDHB;LDHA;CCNB1;ATP5E;PRDX1;RAD21;FDFT1;BTF3;OST4…
GTEX-V1D1-0003-SM-3NMDP_blood_male_50-59_years	149/3617	2.50974e-14	8.22291e-13	9.12036e-13	2.93726e-11	-1.53543	48.0835	RPL4;RPL5;RPL30;RPL3;RPL32;TFRC;RPL31;HNRNPU;NUCKS1;ENO1;MKI67;RPL8;SMC4;RPL9;RPL6;ACTB;RPL7;ACTG1;EEF1B2;RPS14;CHCHD2;RPS16;RPS19;RPL18A;PTTG1;RGS1;NUSAP1;RPL36;RPL35;RPL38;SOX9;RPL37;HMGN2;RPS11;KPNA2;B2M;RPL39;RPS13;HMGN1;RPS8;RPS5;RPL23;RPS6;RPL22;RPSA;EEF1A1;SUB1;RPL24;SNRPE;RPL26;RPL29;PFN1;RPL28;PPIA;IDI1;SET;UQCRH;ACAT2;ATP5L;LDHB;LDHA;CCNB1;ATP5E;RAD21;FDFT1;BTF3;OST4;RPL41;CBX5;XRCC5;UB…
GTEX-NL3H-0008-SM-4E3HU_skin_male_60-69_years	95/1882	7.27422e-14	2.14259e-12	1.62734e-12	4.84217e-11	-1.58609	47.982	RPL4;TOP2A;RPL5;EIF4A1;SERPINE2;TFRC;ZFAND2A;RPLP0;HMGB2;NUCKS1;YBX1;ENO1;MKI67;RND3;SMC4;RPL6;CKS1B;ACTG1;EEF1B2;TUBA1C;CHCHD2;TUBA1B;LGALS1;ALCAM;PTTG1;YWHAQ;SEC61G;SUMO2;NUSAP1;KPNA2;TMSB10;TPI1;ANXA2;H2AFZ;RPL23;CKAP2;RPSA;EEF1A1;ASPM;SLC7A5;PKM;MORF4L2;CANX;CKS2;SNRPE;RPL26;PPIB;PPIA;SET;RPL12;POMP;RPS27L;NREP;TFPI;PCDH18;SLC7A1;FSTL1;RTN4;HSPD1;LDHA;CCNB1;PSMB5;TRA2B;PSMB1;SERPINH1;RPS3;WBP…
GTEX-V955-0004-SM-3NMDH_blood_male_60-69_years	153/3751	2.14847e-14	7.20106e-13	8.16032e-13	2.67365e-11	-1.5183	47.783	RPL4;RPL5;RPL30;RPL3;RPL32;TFRC;RPL31;HNRNPU;NUCKS1;ENO1;MKI67;RPL8;RPL10A;SMC4;RPL6;ACTB;RPL7;ACTG1;EEF1B2;RPS14;CHCHD2;RPS16;RPS19;RPL18A;PTTG1;RGS1;NUSAP1;RPL36;RPL35;RPL38;SOX9;RPL37;HMGN2;RPS11;KPNA2;B2M;TMSB10;RPL39;RPS13;HMGN1;RPS8;RPS5;RPL23;RPS6;RPL22;RPSA;EEF1A1;SUB1;RPL24;SNRPE;RPL26;RPL29;PFN1;RPL28;PPIA;SET;NREP;ATP5O;UQCRH;ACAT2;ATP5L;LDHB;LDHA;CCNB1;ATP5E;RAD21;FDFT1;BTF3;OST4;RPL4…
GTEX-TML8-0001-SM-3NMAF_blood_female_40-49_years	164/4163	3.2727e-14	1.0487e-12	1.3121e-12	3.98551e-11	-1.53535	47.6734	RPL4;RPL5;EIF4A1;RPL30;RPL3;RPL32;TFRC;RPL31;HNRNPU;NUCKS1;ENO1;MKI67;RPL8;RPL10A;SMC4;RPL6;ACTB;RPL7;ACTG1;EEF1B2;RPS14;CHCHD2;RPS16;RPS19;RPL18A;PTTG1;STMN1;CFL1;NUSAP1;RPL36;RPL35;RPL38;RPL37;HMGN2;RPS11;KPNA2;B2M;TMSB10;RPS13;RPS12;HMGN1;RPS8;RPS5;RPL23;RPS6;RPL22;RPSA;EEF1A1;SUB1;RPL24;SRSF3;SNRPE;MATR3;RPL26;RPL29;PFN1;RPL28;PPIA;SRSF7;IDI1;SET;ATP5O;UQCRH;ACAT2;ATP5L;LDHB;LDHA;CCNB1;ATP5E;…
GTEX-OHPM-0008-SM-4E3IP_skin_male_50-59_years	79/1425	1.21504e-13	3.4273e-12	2.35441e-12	6.7975e-11	-1.58771	47.2167	TOP2A;SPON2;EIF4A1;SPARC;SERPINE2;TFRC;NUCKS1;ENO1;MKI67;SMC4;CYR61;CKS1B;ACTG1;TUBA1C;TUBA1B;LGALS1;ALCAM;PTTG1;YWHAQ;SEC61G;FTH1;SUMO2;CFL1;NUSAP1;HMGN2;KPNA2;TMSB10;TPI1;ANXA2;H2AFZ;CKAP2;RPSA;RHOA;EEF1A1;ASPM;PKM;CANX;CKS2;SNRPE;S100A4;PPIB;PFN1;GAPDH;PPIA;POMP;RPS27L;PCDH18;FSTL1;MYL12B;LDHA;CCNB1;PSMB5;DNAJB4;SERPINH1;WBP5;TCEB2;RPS2;SLC38A2;OST4;NPM1;XRCC5;UBE2C;CBX3;SHFM1;FN1;DEK;SULF1;TU…
GTEX-T2IS-2026-SM-4DM6W_ovary_female_20-29_years	130/3056	2.42396e-13	6.31096e-12	6.32066e-12	1.61676e-10	-1.62316	47.1499	RPL4;EIF4A2;RPL5;RPL30;RPL3;SERPINE2;CCNI;RPL32;RPL31;ZBTB20;SRP14;RPL8;RPL10A;RPL6;RPL7;RPS14;EDNRA;RPS16;RPS19;RPL18A;PEG10;RPL36;RPL35;RPL38;RPL37;HMGN2;RPS11;TMSB10;RPL39;RPS13;SOX4;RPS12;HMGN1;DDX17;RPS9;RBFOX2;RPS8;RPS5;RPL23;RPS6;RPL22;RPSA;EEF1A1;RPL24;SRSF3;SNRPE;XIST;RPL26;RPL29;RPL28;SRSF7;NREP;ZFP36L1;EFNB3;HNRNPDL;KCNQ1OT1;BTF3;EGR1;JUN;RPL41;FZD3;JUND;H3F3B;NR2F1;NR2F2;EEF2;GNB2L1;C…
GTEX-U3ZN-0002-SM-3NMDF_blood_female_30-39_years	161/4071	4.6776e-14	1.42082e-12	1.77819e-12	5.23758e-11	-1.52122	46.6915	RPL4;RPL5;RPL30;RPL3;RPL32;TFRC;RPL31;NUCKS1;ENO1;SRP14;MKI67;RPL8;RPL10A;SMC4;RPL9;RPL6;RPL7;ACTG1;EEF1B2;RPS14;CHCHD2;RPS16;RPS19;RPL18A;PTTG1;RGS1;NUSAP1;RPL36;RPL35;RPL38;RPL37;HMGN2;RPS11;KPNA2;B2M;RPL39;RPS13;RPS12;HMGN1;RPS9;WSB1;RPS8;RPS5;RPL23;RPS6;RPL22;RPSA;EEF1A1;SUB1;RPL24;SRSF3;SNRPE;MATR3;XIST;RPL26;RPL29;PFN1;RPL28;PPIA;SRSF7;IDI1;SET;ATP5O;UQCRH;ACAT2;ATP5L;LDHB;LDHA;CCNB1;ATP5E;…
GTEX-PWO3-1526-SM-48TCM_skin_female_60-69_years	78/1414	2.319e-13	6.09207e-12	4.22389e-12	1.12999e-10	-1.5866	46.158	RPL4;RPL5;RPL30;RPL3;RPL32;RPL31;RPLP1;DBI;RPL8;RPL10A;RPL9;RPL7;EEF1B2;RPS4X;RPL7A;RPS14;RPS16;RPS19;RPL18A;RPL36;RPL35;RPLP2;RPL38;RPL37;RPS11;RPL39;RPS13;RPS12;RPS9;RPS8;DUSP1;RPS5;RPL23;RPS6;RPL22;FOS;RPL37A;RPL24;RPL26;RPL29;RPL28;PFDN5;RPL10;RPL12;RPL11;ZFP36L1;RPS15A;RPS3;RPL13;HES1;RPL15;RPS2;RPL18;RPS27A;SLC38A2;RPL19;BTF3;JUN;RPL41;H3F3B;RPL35A;RPL23A;GNB2L1;RPS25;KLF6;RPS28;RPS27;FABP5…
GTEX-WH7G-2026-SM-3NMBL_skin_male_40-49_years	60/920	1.97662e-13	5.33687e-12	3.35382e-12	9.31405e-11	-1.5747	46.0634	EIF4A1;RPL30;RPL32;RPLP1;RPLP0;ENO1;RPL8;RPL10A;RPL7;EEF1B2;RPL7A;TUBA1C;RPS14;HINT1;RPS19;RPL18A;YWHAQ;RPL36;RPL35;RPLP2;RPL38;SOX9;RPL39;RPS13;RPS12;RPS9;ANXA2;RPS5;RPS6;RPSA;SLC7A5;TUBB2A;RPL37A;RPL29;SGK1;PTMA;RPL28;PPIA;SET;RPL12;GSTP1;MYL12B;LDHA;PSMB1;RPL13;RPL18;RPS27A;HES5;BTF3;RPL41;H3F3B;SHFM1;RPL23A;RPS28;FABP5;RPS29;RPL27A;FAU;RPS21;RPS23
GTEX-NL3G-0008-SM-4E3JX_skin_female_60-69_years	104/2164	8.21842e-14	2.37309e-12	1.93525e-12	5.64319e-11	-1.52847	46.0526	RPL4;RPL5;EIF4A1;SERPINE2;TFRC;HNRNPU;NUCKS1;ENO1;MKI67;SMC4;RPL6;ACTG1;EEF1B2;CHCHD2;LGALS1;ALCAM;PTTG1;CFL1;NUSAP1;HMGN2;KPNA2;TMSB10;HMGN1;RPL23;RPSA;EEF1A1;MORF4L2;SNRPE;RPL26;PPIB;PFN1;PPIA;SET;NREP;PCDH18;MYL12B;LDHB;LDHA;CCNB1;PRDX1;SERPINH1;SLC38A2;BTF3;HSPA8;OST4;HSPA5;XRCC5;UBE2C;CBX3;SHFM1;FN1;EEF2;ZFHX4;COL1A2;HNRNPK;UBE2S;CDK1;HNRNPC;RPS24;YWHAE;TOP2A;HMGB2;YBX1;HMGB1;CKS1B;RPS4X;TUB…
GTEX-XQ3S-0001-SM-4B64K_blood_male_20-29_years	147/3598	8.21954e-14	2.37309e-12	2.6702e-12	7.63363e-11	-1.52455	45.9342	RPL4;RPL5;EIF4A1;RPL30;RPL3;RPL32;TFRC;RPL31;HNRNPU;NUCKS1;ENO1;MKI67;RPL8;SMC4;RPL6;ACTB;RPL7;EEF1B2;RPS14;CHCHD2;RPS16;LGALS1;RPS19;RPL18A;PTTG1;RGS1;NUSAP1;RPL36;RPL35;RPL38;SOX9;RPL37;RPS11;KPNA2;B2M;TMSB10;RPS13;HMGN1;RPS8;RPL23;RPS6;RPL22;RPSA;EEF1A1;RPL24;SNRPE;MATR3;RPL26;RPL29;PFN1;RPL28;PPIA;SET;UQCRH;ACAT2;ATP5L;LDHB;LDHA;CCNB1;ATP5E;PRDX1;RAD21;FDFT1;BTF3;OST4;CBX5;XRCC5;UBE2C;CBX3;SH…
GTEX-WWYW-0011-R8A-SM-3NB3S_brain_female_50-59_years	61/956	3.15531e-13	8.00076e-12	5.1444e-12	1.3432e-10	-1.59079	45.7901	YWHAE;HSP90AB1;ARL6IP1;ZFAND2A;DBI;COX6A1;SOX2;UCHL1;SEPT7;TUBA1A;YWHAQ;KIF5C;TUBB3;DPYSL2;KIF5B;DNER;STMN1;NEFL;HSP90AA1;TSC22D1;HSBP1;SOX11;DYNLL1;SRP9;BCAN;TUBB2B;GAP43;PMP2;SCG2;DYNC1I2;TTYH1;CRABP1;SLC1A3;SEPW1;PTN;HSPD1;CST3;DNAJB1;HSPH1;PTPRZ1;CAMK2N1;BAG3;MAP2;DNAJB4;PRDX1;SPP1;SCN3A;GPM6B;NTRK2;MARCKSL1;PTGES3;LSAMP;TMA7;S100B;SOD1;DNAJA1;CCDC88A;PLP1;SERINC1;SCRG1;CALM2
GTEX-Q2AG-0011-R4A-SM-2HMKA_brain_female_40-49_years	108/2317	1.75573e-13	4.78477e-12	3.9936e-12	1.07827e-10	-1.55075	45.5467	SEMA5A;EIF4A2;ARL6IP1;STMN2;NUCKS1;COX6A1;SOX2;KIF5C;TUBB3;BASP1;PEG10;DPYSL2;STMN1;CHGB;LMO3;SOX11;BCAN;NGFRAP1;SUB1;MAP1B;MATR3;SCG2;PFN2;MEG3;GPM6A;RTN3;BEX1;RTN1;TTYH1;NTM;SLC1A3;COX7A2;RTN4;HSPH1;EFNB3;UBB;MAP2;TSPAN3;SCN3A;GPM6B;SYT4;FZD3;CBX5;SYT1;LRRN3;GPR98;TMA7;GNB1;GNAS;CPE;FXYD6;SERINC1;CALM1;CALM2;YWHAE;NCAN;ELAVL4;CELF4;ELAVL2;UBL5;UCHL1;HINT1;TUBA1B;SEPT7;TUBA1A;YWHAQ;DNER;SUMO2;EN…
GTEX-XPT6-0001-SM-4B64G_blood_male_20-29_years	154/3855	1.01131e-13	2.89116e-12	3.4141e-12	9.39199e-11	-1.51998	45.4815	RPL4;RPL5;EIF4A1;RPL30;RPL3;RPL32;TFRC;RPL31;HNRNPU;NUCKS1;ENO1;MKI67;RPL8;RPL10A;SMC4;RPL6;ACTB;RPL7;ACTG1;EEF1B2;RPS14;CHCHD2;RPS16;RPS19;RPL18A;PTTG1;RGS1;NUSAP1;RPL36;RPL35;RPL38;RPL37;HMGN2;RPS11;KPNA2;B2M;RPL39;RPS13;RPS12;HMGN1;RPS8;RPS5;RPL23;RPS6;RPL22;RPSA;EEF1A1;SUB1;RPL24;SNRPE;MATR3;RPL26;RPL29;PFN1;RPL28;PPIA;IDI1;SET;UQCRH;ACAT2;ATP5L;LDHB;LDHA;CCNB1;ATP5E;PRDX1;RAD21;FDFT1;BTF3;OS…
GTEX-XXEK-0004-SM-4BRWO_blood_male_50-59_years	157/3979	1.45299e-13	3.99709e-12	4.87763e-12	1.29301e-10	-1.53753	45.4494	RPL4;RPL5;EIF4A1;RPL30;RPL3;RPL32;TFRC;RPL31;HNRNPU;NUCKS1;ENO1;SRP14;MKI67;RPL8;RPL10A;SMC4;RPL9;RPL6;RPL7;ACTG1;EEF1B2;RPS14;CHCHD2;RPS16;RPS19;RPL18A;PTTG1;RGS1;NUSAP1;RPL36;RPL35;RPL38;RPL37;HMGN2;RPS11;KPNA2;B2M;RPL39;RPS13;RPS12;HMGN1;RPS9;WSB1;RPS8;RPS5;RPL23;RPS6;RPL22;RPSA;EEF1A1;RPL24;SRSF3;SNRPE;MATR3;RPL26;RPL29;PFN1;RPL28;PPIA;SRSF7;IDI1;SET;UQCRH;ACAT2;ATP5L;LDHB;LDHA;CCNB1;ATP5E;RA…
GTEX-S32W-1526-SM-4AD6Z_cervix uteri_female_50-59_years	66/1081	2.30409e-13	6.09207e-12	3.94536e-12	1.0752e-10	-1.55644	45.2907	IFITM3;RPL5;EIF4A1;HSP90AB1;RPL31;HNRNPU;HMGB1;RPL10A;RPS4X;EDNRA;RPS16;SEC61G;SUMO2;TIMP3;RPL38;HMGN2;RPS11;RPS13;RPS12;GUCY1A2;RPS8;RPL23;RPS6;RPL22;RHOB;EEF1A1;PPAP2B;MORF4L2;CANX;RPL24;SRSF3;SNRPE;PPIB;PTMA;SRSF7;SET;RPL10;HSPD1;ZFP36L1;RPS15A;HNRNPDL;SERPINH1;RPL15;RPS27A;RPL19;NPM1;H3F3B;XRCC5;PTGES3;PLK2;NR2F1;RPL35A;RPL23A;NR2F2;PBX1;SULF2;DNAJA1;RPS25;RPS27;HNRNPK;ID2;RPS20;HNRNPC;FAU;RP…
GTEX-QVJO-0011-R4A-SM-2S1QL_brain_female_60-69_years	105/2235	2.58488e-13	6.61184e-12	5.57326e-12	1.4382e-10	-1.53923	44.6129	SERPINE2;ARL6IP1;STMN2;NUCKS1;SRP14;COX6A1;CLU;SOX2;EDNRB;KIF5C;PEG10;DPYSL2;STMN1;LMO3;SOX11;BCAN;NGFRAP1;SUB1;MAP1B;SPARCL1;MATR3;SCG2;PFN2;GPM6A;RTN3;BEX1;RTN1;TTYH1;NTM;SLC1A3;COX7A2;RTN4;ATP5L;LDHB;EFNB3;MAP2;TSPAN3;SCN3A;GPM6B;FZD3;CBX5;SYT1;LRRN3;GPR98;TMA7;CCDC88A;GNB1;GNAS;CPE;SERINC1;CALM1;CALM2;YWHAE;NCAN;COX4I1;ELAVL4;CELF4;ELAVL2;UBL5;UCHL1;HINT1;SEPT7;YWHAQ;DNER;SUMO2;ENC1;NEFL;KIF1…
GTEX-RNOR-0011-R4A-SM-3GAD3_brain_female_50-59_years	86/1684	7.83284e-13	1.91278e-11	1.3508e-11	3.33807e-10	-1.59497	44.4603	YWHAE;SERPINE2;ARL6IP1;NCAN;COX4I1;STMN2;ELAVL4;CELF4;COX6A1;CLU;ELAVL2;SOX2;UCHL1;HINT1;TUBA1B;SEPT7;EDNRB;YWHAQ;KIF5C;DPYSL2;KIF5B;DNER;STMN1;ENC1;NEFL;KIF1B;SOX9;FGFBP3;YWHAG;HES6;HSBP1;LMO3;SOX11;DYNLL1;SRP9;PGM2L1;BCAN;TUBB2B;GAP43;NGFRAP1;TUBB2A;SUB1;DCX;PMP2;MATR3;PFN2;GPM6A;BEX1;TTYH1;NTM;SLC1A3;ATP1A2;SEPW1;COX7A2;PTN;CST3;LDHB;EFNB3;PTPRZ1;CAMK2N1;MAP2;ATP5E;NNAT;TSPAN3;CKB;HES5;GPM6B;N…
GTEX-T5JW-0426-SM-4DM7M_ovary_female_20-29_years	101/2194	2.90544e-12	6.46737e-11	4.979e-11	1.12549e-09	-1.66388	44.2001	RPL4;RPL5;RPL30;RPL3;RPL32;RPL31;SRP14;RPL8;RPL10A;RPL6;RPL7;EEF1B2;RPS14;RPS16;RPS19;RPL18A;RPL36;RPL35;RPL38;RPL37;HMGN2;RPS11;RPL39;RPS13;SOX4;RPS12;HMGN1;DDX17;RPS9;RPS8;RPS5;RPL23;RPS6;RPL22;RPSA;NGFRAP1;MORF4L2;RPL24;SNRPE;XIST;RPL26;RPL29;MEG3;HNRNPDL;KCNQ1OT1;BTF3;RPL41;H3F3B;NR2F1;NR2F2;GNB2L1;NFKBIA;RPS25;RPS28;RPS27;RPS29;RPL27A;RPS20;FXYD6;MAGED2;RPS21;ITM2A;RPS24;RPS23;RBM25;RPLP1;RP…
GTEX-XMD1-0826-SM-4AT52_breast_male_60-69_years	85/1661	9.82532e-13	2.34841e-11	1.65128e-11	4.01261e-10	-1.59425	44.0789	RPL5;RPL30;FLT1;BTG1;RPL3;RPL32;RPL31;HMGB1;ATP5G2;RPL8;RPL10A;RPL9;RPL7;RPS4X;RPL7A;RPS14;RPS16;RPS19;RPL18A;RPL36;RPL35;RPLP2;RPL38;RPL37;RPS11;RPL39;RPS13;RPS12;RPS9;TSC22D1;RPS8;DUSP1;RPS5;TSC22D3;RPL23;RPS6;RPL22;CLDN5;HNRNPH1;RPL37A;LUC7L3;RPL24;SRSF3;RPL26;RPL29;PFDN5;SRSF7;RPL10;RPL12;RPL11;RPS15A;PODXL;UBC;RPS3;RPL13;RPL15;RPS2;RPL18;RPS27A;RPL19;JUN;RPL41;JUND;RPL35A;RSRC2;RPL23A;PLXDC1…
GTEX-RWS6-1326-SM-47JXB_uterus_female_60-69_years	93/1872	3.6361e-13	9.14039e-12	7.00965e-12	1.7774e-10	-1.53539	43.9777	SEMA5A;RPL4;EIF4A2;RPL5;RPL30;RPL3;RPL32;RPL31;HMGB1;SRP14;RPL8;RPL10A;RPL6;EEF1B2;RPS4X;RPL7A;RPS14;EDNRA;RPS16;LGALS1;YWHAQ;SUMO2;RPL35;RPL38;RPL37;HMGN2;RPS11;RPS13;SOX4;RPS12;HMGN1;DDX17;GUCY1A2;RPS9;RBFOX2;RPS8;RPS5;RPL23;RPS6;RPL22;RPSA;EEF1A1;TMSB15A;MORF4L2;RPL37A;IGDCC3;DCX;LUC7L3;RPL24;SRSF3;SNRPE;XIST;RPL29;PTMA;PFDN5;SRSF7;RPL10;NREP;RPS15A;EFNB3;HNRNPDL;KCNQ1OT1;TRA2B;RPS3;RPL13;RPL1…
GTEX-XUJ4-1826-SM-4BOOU_skin_female_60-69_years	60/949	7.47122e-13	1.86206e-11	1.12096e-11	2.79377e-10	-1.57344	43.9345	RPL4;RPL30;RPL3;RPL32;RPLP1;RPLP0;RPL8;RPL10A;RPL7;RPS4X;RPL7A;TUBA1C;RPS14;RPS16;RPS19;RPL18A;RPL36;RPL35;RPLP2;RPL38;RPL37;RPS11;RPL39;RPS13;RPS12;RPS9;RPS5;RPL23;RPS6;RPL37A;RPL29;RPL28;PFDN5;RPL10;RPL12;GSTP1;RPL11;RPS15A;RPS3;RPL13;RPS2;RPL18;RPL19;RPL41;JUND;RPL35A;RPL23A;GNB2L1;EIF1;NR4A1;RPS28;RPS27;RPS29;RPL27A;ID4;FOSB;RPS20;FAU;RPS21;RPS23
GTEX-W5X1-0001-SM-3P61V_blood_female_40-49_years	157/3999	2.23666e-13	5.98359e-12	7.24838e-12	1.82209e-10	-1.50185	43.7469	RPL4;RPL5;EIF4A1;RPL30;RPL3;RPL32;TFRC;RPL31;HNRNPU;NUCKS1;ENO1;SRP14;MKI67;RPL8;RPL10A;SMC4;RPL6;ACTB;RPL7;ACTG1;EEF1B2;RPS14;CHCHD2;RPS16;RPS19;PTTG1;RGS1;CFL1;NUSAP1;RPL36;RPL35;RPL38;RPL37;HMGN2;RPS11;KPNA2;B2M;TMSB10;RPL39;RPS13;HMGN1;RPS8;RPL23;RPS6;RPL22;RPSA;EEF1A1;SUB1;RPL24;SNRPE;XIST;RPL26;RPL29;PFN1;RPL28;PPIA;SRSF7;SET;NREP;ATP5O;UQCRH;ACAT2;ATP5L;LDHB;LDHA;CCNB1;ATP5E;PRDX1;RAD21;FD…
GTEX-NPJ8-1926-SM-3MJGB_esophagus_male_40-49_years	95/1959	7.87153e-13	1.91278e-11	1.44182e-11	3.53307e-10	-1.56382	43.5842	EIF4A1;HSP90AB1;RPL32;RPL31;RPLP0;HSPB1;DBI;MKI67;SIPA1L2;RPL10A;RPL6;RPL7;CKS1B;EEF1B2;RPL7A;TUBA1C;CSRP2;RPS19;RPL18A;PTTG1;YWHAQ;SUMO2;RPL35;RPL38;RPL37;RPL39;RPS13;RPS12;HSP90AA1;ANXA2;HMGCS1;H2AFZ;RPS8;HSBP1;RPL23;RPS6;RPL22;RPSA;DYNLL1;YWHAZ;RPL37A;CKS2;RPL24;SRSF3;SNRPE;RPL26;PABPC1;RPL29;RPL28;PPIA;SRSF7;SET;GSTP1;SLC7A1;UQCRH;ACAT2;HSPD1;MYL12B;DNAJB1;CCNB1;HSPH1;RPS15A;ATP5E;PRDX1;TRA2B…
GTEX-U8XE-0005-SM-3DB8I_blood_male_30-39_years	105/2209	1.22236e-13	3.4273e-12	2.8046e-12	7.94001e-11	-1.46092	43.4373	RPL4;EIF4A1;RPL30;RPL3;RPL32;TFRC;RPL31;ENO1;MKI67;SAT1;ACTB;EEF1B2;RPS14;CHCHD2;RPS16;LGALS1;RPL18A;PTTG1;FTH1;CFL1;NUSAP1;HMGN2;RPS11;KPNA2;B2M;RPL39;RPS12;RPS9;WSB1;RPS8;RPS5;RPS6;RPSA;COX6B1;EEF1A1;SRSF3;S100A4;PFN1;RPL28;ATP5L;MYL12B;LDHA;CCNB1;ATP5E;PSAP;UBC;OST4;RPL41;XRCC5;UBE2C;CBX3;GNB2L1;RPS28;RPS27;UBE2S;RPS29;RPL27A;GNB1;CDK1;RPS20;HNRNPC;RPS21;TOP2A;BTG1;ZFAND2A;HMGB2;SLC2A3;CKS1B;U…
GTEX-R55E-0011-R4A-SM-2TC5H_brain_male_20-29_years	109/2423	1.3131e-12	3.06319e-11	2.54701e-11	5.94165e-10	-1.58498	43.3629	SEMA5A;EIF4A2;ARL6IP1;STMN2;NUCKS1;COX6A1;SOX2;KIF5C;TUBB3;BASP1;PEG10;DPYSL2;STMN1;LMO3;SOX11;BCAN;NGFRAP1;SUB1;MAP1B;MATR3;SCG2;PFN2;GPM6A;RTN3;BEX1;RTN1;TTYH1;NTM;SLC1A3;COX7A2;NREP;PRDX2;EFNB3;UBB;MAP2;TSPAN3;SCN3A;GPM6B;SYT4;FZD3;CBX5;SYT1;LRRN3;GPR98;TMA7;GNB1;GNAS;CPE;FXYD6;SERINC1;CALM1;CALM2;YWHAE;NCAN;ELAVL4;CELF4;ELAVL2;UBL5;UCHL1;HINT1;TUBA1B;SEPT7;TUBA1A;YWHAQ;DNER;SUMO2;ENC1;NEFL;KI…
GTEX-NPJ8-0126-SM-2YUNR_skin_male_40-49_years	75/1395	2.5864e-12	5.80149e-11	3.7557e-11	8.55595e-10	-1.59438	42.5393	IFITM3;RPL4;RPL30;RPL3;RPL32;RPL31;RPLP1;RPLP0;SLC2A1;RPL8;RPL10A;RPL6;RPL7;ACTG1;RPS4X;RPL7A;RPS14;RPS16;RPS19;RPL18A;RPL36;RPL35;RPLP2;RPL38;RPL37;RPS11;RPS13;RPS12;RPS9;TPI1;RPS8;RPS5;RPL23;RPS6;RPSA;DYNLL1;RPL37A;RPL24;RPL29;RPL28;PFDN5;RPL10;RPL12;GSTP1;RPL11;RPS15A;PSMB1;RPS3;RPL13;TCEB2;HES1;RPS2;RPL18;RPS27A;RPL19;BTF3;RPL41;H3F3B;GPR56;SHFM1;RPL35A;RPL23A;GNB2L1;EIF1;RPS25;RPS27;FABP5;RP…
GTEX-OHPL-0008-SM-4E3I9_skin_female_60-69_years	66/1125	1.41864e-12	3.28314e-11	2.06379e-11	4.93281e-10	-1.5571	42.4797	IFITM3;RPL4;RPL5;SERPINE2;TFRC;RPL31;RPLP0;NUCKS1;ENO1;RPL6;ACTG1;EEF1B2;RPS4X;RPL7A;RPS14;LGALS1;ALCAM;RPS19;TMSB4X;SEC61G;SUMO2;RPL37;TMSB10;RPS12;TPI1;ANXA2;RPL23;RPSA;EEF1A1;NGFRAP1;PKM;PPAP2B;MORF4L2;RPL37A;RPL26;PABPC1;PPIB;RPL12;RPS27L;PCDH18;FSTL1;LDHA;RPS15A;PSMB5;DNAJB4;SERPINH1;RPS3;WBP5;TCEB2;RPL15;RPS2;SLC38A2;OST4;NPM1;CBX3;SHFM1;FN1;EEF2;ZFHX4;GNB2L1;RPS25;COL1A2;RPL27A;RAN;RPS24;R…
GTEX-TKQ1-0003-SM-3NMAE_blood_male_30-39_years	158/4094	7.72657e-13	1.90938e-11	2.27989e-11	5.405e-10	-1.51221	42.174	RPL4;RPL5;RPL30;RPL32;TFRC;RPL31;HNRNPU;NUCKS1;ENO1;SRP14;MKI67;RPL8;RPL10A;SMC4;RPL6;RPL7;ACTG1;EEF1B2;RPS14;CHCHD2;RPS16;RPS19;RPL18A;PTTG1;RGS1;NUSAP1;RPL36;RPL35;RPL38;RPL37;HMGN2;RPS11;KPNA2;B2M;TMSB10;RPS13;HMGN1;RPS8;RPS5;RPL23;RPS6;RPL22;RPSA;EEF1A1;SUB1;RPL24;SRSF3;SNRPE;MATR3;RPL26;PPIB;RPL29;PFN1;RPL28;PPIA;SRSF7;IDI1;SET;ATP5O;UQCRH;ACAT2;ATP5L;LDHB;LDHA;CCNB1;ATP5E;RAD21;FDFT1;BTF3;H…
GTEX-TSE9-0011-R4A-SM-3DB7H_brain_female_60-69_years	83/1609	1.26567e-12	2.97637e-11	2.05493e-11	4.93281e-10	-1.5348	42.0464	YWHAE;ARL6IP1;ZFAND2A;NCAN;STMN2;ELAVL4;CELF4;COX6A1;CLU;ELAVL2;SOX2;UCHL1;TUBA1B;SEPT7;KIF5C;BASP1;DPYSL2;DNER;STMN1;ENC1;NEFL;KIF1B;NEFM;SOX9;YWHAG;HSP90AA1;LMO3;SOX11;DYNLL1;YWHAZ;SRP9;PGM2L1;BCAN;TUBB2B;GAP43;NGFRAP1;TUBB2A;SUB1;MAP1B;DCX;MATR3;SCG2;INA;PFN2;GPM6A;RTN3;BEX1;RTN1;TTYH1;CRMP1;SLC1A3;PTN;CST3;DNAJB1;HSPH1;EFNB3;PTPRZ1;CAMK2N1;MAP2;NNAT;SCN3A;HES5;GPM6B;NTRK2;SYT4;SYT1;LRRN3;GPR9…
GTEX-T6MO-0003-SM-3NMAG_blood_female_40-49_years	161/4207	8.32179e-13	2.00548e-11	2.49984e-11	5.87867e-10	-1.49509	41.5856	RPL4;RPL5;EIF4A1;RPL30;RPL3;RPL32;TFRC;RPL31;HNRNPU;NUCKS1;ENO1;SRP14;MKI67;RPL10A;SMC4;RPL6;ACTB;RPL7;ACTG1;EEF1B2;RPS14;CHCHD2;RPS16;RPS19;RPL18A;PTTG1;NUSAP1;RPL36;RPL35;RPL38;RPL37;HMGN2;RPS11;KPNA2;B2M;RPS13;HMGN1;RPS8;RPS5;RPL23;RPS6;RPL22;RPSA;EEF1A1;SUB1;RPL24;SRSF3;SNRPE;MATR3;XIST;RPL26;RPL29;PFN1;RPL28;PPIA;SRSF7;IDI1;SET;ATP5O;UQCRH;ACAT2;ATP5L;LDHB;LDHA;CCNB1;ATP5E;PRDX1;RAD21;FDFT1;…
GTEX-NL4W-0008-SM-4E3I2_skin_male_50-59_years	100/2146	1.86304e-12	4.27766e-11	3.28931e-11	7.55247e-10	-1.52603	41.2162	RPL4;EIF4A1;SERPINE2;TFRC;HNRNPU;NUCKS1;ENO1;MKI67;SMC4;RPL6;ACTG1;EEF1B2;CHCHD2;LGALS1;ALCAM;PTTG1;CFL1;NUSAP1;HMGN2;KPNA2;TMSB10;HMGN1;RPL23;RPSA;EEF1A1;MORF4L2;SNRPE;RPL26;PPIB;PFN1;PPIA;SET;NREP;LDHB;LDHA;CCNB1;PRDX1;SERPINH1;SLC38A2;HSPA8;OST4;HSPA5;XRCC5;UBE2C;CBX3;SHFM1;FN1;TMA7;ZFHX4;COL1A2;HNRNPK;UBE2S;CDK1;HNRNPC;RPS24;YWHAE;TOP2A;HMGB2;YBX1;HMGB1;CKS1B;TUBA1C;HINT1;TUBA1B;YWHAQ;SEC61G;…
GTEX-QVUS-0426-SM-48FE3_blood vessel_female_60-69_years	47/667	7.16198e-12	1.5244e-10	8.36547e-11	1.83411e-09	-1.60347	41.1487	IFITM3;RPL4;SPON1;CCNI;RPL32;RPL10;RPL31;RPL12;RPLP1;SRP14;CST3;RPS4X;RPS16;ATP5E;SEC61G;PSMB1;RPL35;RPL13;IGFBP7;HES1;RPL15;HMGN2;RPS11;RPS27A;RPL19;RPS12;OST4;RPL41;GADD45B;SHFM1;RPL23;RPL22;BGN;RPL23A;SULF1;SULF2;RPS25;COL4A1;MORF4L2;RPL24;SNRPE;RPS20;FAU;PPIB;PTMA;PFDN5;RPS23
GTEX-XYKS-1326-SM-4BRUN_breast_female_60-69_years	62/1055	6.89639e-12	1.47867e-10	8.53842e-11	1.85806e-09	-1.58511	40.7374	IFITM3;SPON2;RPL30;RPL32;RPL31;RPL10A;RPL9;RPL6;CKS1B;RPS4X;CHCHD2;RPS16;LGALS1;YWHAQ;SEC61G;RPLP2;RPL38;RPL39;RPS13;RPS8;RPL23;RPL22;SRP9;RHOA;DUSP6;MORF4L1;PPAP2B;SUB1;RPL37A;SRSF3;SNRPE;S100A4;RPL26;PPIB;RPL10;RPL12;RPL11;TFPI;FSTL1;RTN4;MYL12B;CST3;RPS15A;ATP5E;TRA2B;PSMB1;SERPINH1;TCEB2;RPL15;RPS27A;BTF3;OST4;RPL41;RPL35A;RPL23A;EIF1;RPS25;RPS27;NFIB;RPS20;FAU;RPS24
GTEX-T5JC-0001-SM-3NMAK_blood_male_20-29_years	152/3898	1.20063e-12	2.84638e-11	3.25735e-11	7.53844e-10	-1.47732	40.5497	RPL4;RPL5;RPL30;RPL3;RPL32;TFRC;RPL31;HNRNPU;NUCKS1;ENO1;MKI67;RPL8;RPL10A;SMC4;RPL6;RPL7;ACTG1;EEF1B2;RPS14;CHCHD2;RPS16;RPS19;RPL18A;PTTG1;RGS1;NUSAP1;RPL36;RPL35;RPL38;RPL37;HMGN2;RPS11;KPNA2;B2M;RPL39;RPS13;RPS12;HMGN1;RPS9;WSB1;RPS8;RPS5;RPL23;RPS6;RPL22;RPSA;EEF1A1;SUB1;RPL24;SNRPE;MATR3;RPL26;RPL29;PFN1;RPL28;SET;ATP5L;LDHB;LDHA;CCNB1;RAD21;BTF3;RPL41;CBX5;XRCC5;UBE2C;CBX3;SHFM1;EEF2;GNB2L…
GTEX-NPJ7-0008-SM-4E3JS_skin_female_60-69_years	72/1346	9.691e-12	2.00418e-10	1.23268e-10	2.58596e-09	-1.58994	40.3206	RPL4;TOP2A;SERPINE2;TFRC;STMN2;NUCKS1;YBX1;ENO1;MKI67;SMC4;RPL6;ACTG1;TUBA1C;LGALS1;ALCAM;PTTG1;SEC61G;FTH1;SUMO2;NUSAP1;KPNA2;TMSB10;TPI1;ANXA2;H2AFZ;RPL23;CKAP2;RPSA;EEF1A1;ASPM;PKM;PPAP2B;MORF4L2;CKS2;SNRPE;RPL26;PPIB;PPIA;POMP;RPS27L;NREP;PCDH18;FSTL1;MYL12B;LDHA;CCNB1;PSMB5;DNAJB4;SERPINH1;WBP5;TCEB2;RPS2;SLC38A2;OST4;NPM1;XRCC5;UBE2C;CBX3;SHFM1;FN1;DEK;SULF1;EEF2;ZFHX4;CENPF;MARCKS;COL1A2;U…
GTEX-XLM4-0011-R3B-SM-4AT6E_brain_male_60-69_years	114/2627	3.58458e-12	7.91866e-11	6.6391e-11	1.46664e-09	-1.52828	40.2768	EIF4A2;ARL6IP1;STMN2;SRP14;COX6A1;CLU;SOX2;CHCHD2;KIF5C;TUBB3;BASP1;PEG10;DPYSL2;STMN1;CHGB;LMO3;BCAN;MORF4L1;NGFRAP1;MORF4L2;SUB1;MAP1B;SPARCL1;MATR3;SCG2;PFN2;MEG3;GPM6A;IDI1;RTN3;BEX1;RTN1;TTYH1;NTM;SLC1A3;NREP;UQCRH;RTN4;PRDX2;EFNB3;MAP2;TSPAN3;SCN3A;GPM6B;SYT4;FZD3;SYT1;GPR98;TMA7;UBE2S;GNB1;GNAS;CPE;FXYD6;SERINC1;CALM1;CALM2;YWHAE;ZFAND2A;NCAN;COX4I1;ELAVL4;CELF4;ELAVL2;UBL5;UCHL1;HINT1;TUB…
GTEX-W5X1-0008-SM-4LMKA_skin_female_40-49_years	58/955	9.63918e-12	2.00418e-10	1.13577e-10	2.43521e-09	-1.58779	40.2745	RPL4;SPON2;RPL5;RPL3;SERPINE2;RPL32;RPL31;RPLP0;RPL6;RPL7;EEF1B2;RPS4X;RPL7A;RPS19;FTH1;TIMP2;RPL38;RPL37;PDGFRB;RPS8;RPL23;RPL22;EEF1A1;PPAP2B;MORF4L2;RPL37A;RPL26;PPIB;RPL29;RPL28;RPL10;RPL12;RPL11;RPS27L;PCDH18;FSTL1;RPS15A;PSAP;SERPINH1;RPS3;WBP5;RPL15;RPS2;RPL19;RUNX1T1;FN1;RPL23A;SULF1;EEF2;ZFHX4;PBX1;GNB2L1;MARCKS;COL1A2;RPL27A;RPS24;TPT1;RPS23
GTEX-U3ZG-0001-SM-47JYF_blood_male_50-59_years	140/3545	5.98882e-12	1.30324e-10	1.29518e-10	2.69768e-09	-1.55329	40.1387	RPL4;RPL5;RPL30;RPL32;TFRC;RPL31;HNRNPU;NUCKS1;ENO1;MKI67;RPL8;RPL10A;SMC4;RPL6;ACTB;ACTG1;EEF1B2;RPS14;CHCHD2;RPS16;LGALS1;RPS19;RPL18A;PTTG1;RGS1;CFL1;NUSAP1;RPL36;RPL35;RPL38;RPL37;HMGN2;RPS11;KPNA2;B2M;RPS13;HMGN1;RPS8;RPS5;RPL23;RPS6;RPSA;EEF1A1;SUB1;RPL24;SNRPE;RPL26;RPL29;PFN1;RPL28;PPIA;IDI1;SET;ACAT2;ATP5L;LDHA;CCNB1;UBB;ATP5E;RAD21;FDFT1;OST4;RPL41;CBX5;XRCC5;UBE2C;CBX3;SHFM1;TMA7;GNB2L…
GTEX-W5WG-0002-SM-3NMDN_blood_female_50-59_years	159/4183	2.25435e-12	5.13569e-11	6.1374e-11	1.37667e-09	-1.48571	39.8441	RPL4;RPL5;EIF4A1;RPL30;RPL32;TFRC;RPL31;HNRNPU;NUCKS1;ENO1;SRP14;MKI67;RPL10A;SMC4;RPL6;ACTB;RPL7;ACTG1;EEF1B2;RPS14;CHCHD2;RPS16;PTTG1;RGS1;CFL1;NUSAP1;RPL36;RPL35;RPL38;RPL37;HMGN2;KPNA2;B2M;RPL39;RPS13;RPS12;HMGN1;RPS8;RPL23;RPS6;RPL22;RPSA;EEF1A1;SUB1;RPL24;SRSF3;SNRPE;MATR3;XIST;RPL26;PFN1;PPIA;SRSF7;IDI1;SET;ATP5J;ATP5O;UQCRH;ACAT2;ATP5L;LDHB;ATP5B;LDHA;CCNB1;HSPH1;HNRNPDL;ATP5E;PRDX1;RAD21…
GTEX-NL4W-0011-R4a-SM-2I5GZ_brain_male_50-59_years	65/1175	2.77737e-11	5.32817e-10	3.09125e-10	5.93031e-09	-1.63268	39.6854	YWHAE;ARL6IP1;NCAN;ELAVL4;CELF4;COX6A1;COX7C;SOX2;UBL5;UCHL1;SEPT7;KIF5C;DPYSL2;KIF5B;STMN1;ENC1;NEFL;SOX9;USMG5;SOX11;DYNLL1;SRP9;PGM2L1;BCAN;TUBB2B;GAP43;TUBB2A;SUB1;DCX;PMP2;PFN2;GPM6A;BEX1;TTYH1;NTM;SLC1A3;SEPW1;COX7A2;PTN;CST3;PTPRZ1;CAMK2N1;MAP2;ATP5E;NNAT;SPP1;GPM6B;NTRK2;GPR56;NDUFA4;GPR98;LSAMP;TMA7;S100B;COX6C;SOD1;CCDC88A;NFIA;FABP7;GNB1;PLP1;CPE;CALM1;HIST1H4C;CALM2
GTEX-UPK5-0003-SM-3NMDI_blood_male_40-49_years	153/4003	4.94052e-12	1.0832e-10	1.20167e-10	2.53917e-09	-1.51532	39.4491	RPL4;RPL5;EIF4A1;RPL30;RPL3;RPL32;TFRC;RPL31;HNRNPU;NUCKS1;ENO1;MKI67;RPL8;RPL10A;SMC4;RPL9;RPL6;RPL7;ACTG1;EEF1B2;RPS14;CHCHD2;RPS16;RPS19;RPL18A;PTTG1;NUSAP1;RPL36;RPL35;RPL38;RPL37;HMGN2;RPS11;KPNA2;B2M;TMSB10;RPL39;RPS13;RPS12;HMGN1;RPS9;RPS8;RPS5;RPL23;RPS6;RPL22;RPSA;EEF1A1;SUB1;RPL24;SRSF3;SNRPE;MATR3;RPL26;RPL29;PFN1;RPL28;PPIA;SRSF7;IDI1;SET;UQCRH;ACAT2;LDHB;LDHA;CCNB1;ATP5E;RAD21;FDFT1;…
GTEX-OXRO-0011-R10A-SM-2I5EH_brain_female_60-69_years	51/792	2.40071e-11	4.63607e-10	2.52716e-10	4.94577e-09	-1.60992	39.367	HSP90AB1;ARL6IP1;ZFAND2A;NCAN;ELAVL4;CELF4;COX6A1;CLU;ELAVL2;SOX2;DPYSL2;ENC1;NEFL;SOX9;HSP90AA1;USMG5;DYNLL1;PGM2L1;BCAN;TUBB2B;GAP43;TUBB2A;DCX;GPM6A;TTYH1;SLC1A3;ATP1A2;PTN;HSPD1;CST3;DNAJB1;HSPH1;EFNB3;PTPRZ1;CAMK2N1;BAG3;MAP2;DNAJB4;SCN3A;GPM6B;HSPA8;NTRK2;SYT1;PTGES3;GPR98;LSAMP;SOD1;DNAJA1;FABP7;CPE;SCRG1
GTEX-XV7Q-1426-SM-4BRWA_ovary_female_40-49_years	103/2316	1.32728e-11	2.7256e-10	2.03386e-10	4.09016e-09	-1.56423	39.1767	RPL4;EIF4A2;RPL5;RPL30;RPL3;RPL32;RPL31;HNRNPU;ZBTB20;SRP14;RPL8;RPL10A;RPL9;RPL6;RPL7;RPS14;RPS16;RPS19;RPL18A;RPL36;RPL35;RPL38;RPL37;RPS11;RPS13;SOX4;RPS12;DDX17;RPS9;RBFOX2;RPS8;RPS5;RPL23;RPS6;RPL22;RPSA;MORF4L2;RPL24;XIST;RPL26;RPL29;ZFP36L1;HNRNPDL;KCNQ1OT1;BTF3;RPL41;FZD3;H3F3B;NR2F1;NR2F2;GNB2L1;CLK1;RPS25;RPS27;SON;RPS29;RPL27A;ID2;ID3;RPS20;FXYD6;MAGED2;HNRNPC;HIST1H4C;RPS21;ITM2A;RPS2…
GTEX-SN8G-0001-SM-3NM8L_blood_female_50-59_years	149/3825	2.49639e-12	5.64301e-11	6.22656e-11	1.386e-09	-1.45316	38.8228	RPL4;RPL5;EIF4A1;RPL30;RPL3;RPL32;TFRC;RPL31;HNRNPU;NUCKS1;ENO1;MKI67;RPL8;RPL10A;SMC4;RPL6;RPL7;ACTG1;EEF1B2;RPS14;CHCHD2;RPS16;RPS19;RPL18A;PTTG1;RGS1;NUSAP1;RPL36;RPL35;RPL38;RPL37;RPS11;KPNA2;B2M;RPL39;RPS13;RPS12;HMGN1;RPS9;WSB1;RPS8;RPS5;RPL23;RPS6;RPL22;RPSA;EEF1A1;SUB1;RPL24;SNRPE;MATR3;XIST;RPL26;RPL29;PFN1;RPL28;PPIA;SET;NREP;UQCRH;ACAT2;ATP5L;LDHB;LDHA;CCNB1;RAD21;BTF3;OST4;RPL41;CBX5;…
GTEX-P44H-0011-R8A-SM-2XCEL_brain_male_40-49_years	105/2367	9.1721e-12	1.92416e-10	1.47065e-10	3.04142e-09	-1.52418	38.7367	SEMA5A;SERPINE2;ARL6IP1;STMN2;SRP14;COX6A1;SOX2;TUBB3;PEG10;DPYSL2;KIF5B;STMN1;CHGB;SOX11;BCAN;MORF4L1;NGFRAP1;PRKAR1A;MORF4L2;SUB1;MAP1B;MATR3;SCG2;PFN2;GPM6A;RTN3;BEX1;RTN1;TTYH1;SLC1A3;COX7A2;RTN4;LDHB;EFNB3;MAP2;RAD21;SCN3A;GPM6B;SYT4;CBX5;SYT1;LRRN3;CBX3;TMA7;CCDC88A;GNAS;CPE;SERINC1;CALM1;CALM2;YWHAE;ZFAND2A;NCAN;ELAVL4;CELF4;HMGB1;ELAVL2;UCHL1;TUBA1B;SEPT7;TUBA1A;YWHAQ;DNER;ENC1;NEFL;NEFM;…
GTEX-S32W-1626-SM-4AD6G_cervix uteri_female_50-59_years	54/848	9.00759e-12	1.90334e-10	1.05e-10	2.26801e-09	-1.52254	38.7228	IFITM3;RPL5;RPL31;HNRNPU;HMGB1;RPL10A;EEF1B2;RPS4X;EDNRA;RPS16;SEC61G;SUMO2;HMGN2;RPS11;RPS13;RPS12;GUCY1A2;RPS8;RPS6;RPL22;PGM2L1;RHOB;EEF1A1;PRKAR1A;PPAP2B;MORF4L2;CANX;SPARCL1;RPL24;SRSF3;SNRPE;PPIB;PTMA;SRSF7;DYNC1I2;SET;RPL10;TRA2B;RPL15;RPS27A;NPM1;XRCC5;PTGES3;PLK2;NR2F2;PBX1;SULF2;DNAJA1;RPS25;RPS27;HNRNPK;RBMX;RPS24;RPS23
GTEX-XV7Q-1826-SM-4BRUV_skin_female_40-49_years	73/1391	1.66313e-11	3.29911e-10	2.03199e-10	4.09016e-09	-1.5505	38.4829	RPL4;RPL5;RPL30;RPL3;RPL32;RPL31;RPLP1;RPL8;RPL10A;RPL9;RPL6;RPL7;EEF1B2;RPS4X;RPL7A;RPS14;RPS16;RPS19;RPL18A;RPL36;RPL35;RPLP2;RPL38;RPL37;RPS11;RPL39;RPS13;RPS12;RPS9;RPS8;RPS5;RPL23;RPS6;RPL22;RPSA;FOS;RPL37A;RPL24;RPL26;RPL29;PFDN5;RPL10;RPL12;RPL11;RPS15A;RPS3;RPL13;HES1;RPL15;RPS2;RPL18;RPS27A;SLC38A2;HES5;RPL19;RPL41;H3F3B;PLK2;RPL35A;RPL23A;GNB2L1;CLK1;RPS25;RPS28;RPS27;RPS29;RPL27A;FABP7…
GTEX-QVJO-0011-R2A-SM-2S1QK_brain_female_60-69_years	90/1903	1.4509e-11	2.93806e-10	2.0105e-10	4.09016e-09	-1.53828	38.3897	YWHAE;ARL6IP1;ZFAND2A;NCAN;COX4I1;STMN2;ELAVL4;CELF4;NUCKS1;SRP14;COX6A1;COX7C;CLU;SOX2;UBL5;UCHL1;HINT1;SEPT7;YWHAQ;KIF5C;DNER;SUMO2;ENC1;NEFL;KIF1B;NEFM;FGFBP3;YWHAG;USMG5;ANK3;DYNLL1;SRP9;PGM2L1;BCAN;TUBB2B;GAP43;NGFRAP1;TUBB2A;SUB1;MAP1B;IGDCC3;DCX;PMP2;SCG2;INA;PFN2;GPM6A;RTN3;BEX1;RTN1;TTYH1;SLC1A3;ATP1A2;SEPW1;COX7A2;PTN;UQCRH;ATP5L;CST3;PRDX2;EFNB3;PTPRZ1;UBB;CAMK2N1;MAP2;ATP5E;NNAT;SPP1;…
GTEX-PX3G-0008-SM-48U2L_skin_female_20-29_years	116/2718	6.45402e-12	1.39407e-10	1.15569e-10	2.45984e-09	-1.48387	38.2338	RPL4;EIF4A1;SERPINE2;TFRC;HNRNPU;NUCKS1;ENO1;MKI67;SMC4;RPL6;ACTG1;EEF1B2;CHCHD2;RPS16;LGALS1;ALCAM;PTTG1;STMN1;CFL1;NUSAP1;RPL35;HMGN2;KPNA2;TMSB10;HMGN1;RPL23;RPSA;MORF4L2;SUB1;SRSF3;SNRPE;RPL26;PPIB;PFN1;PPIA;SET;RTN4;MYL12B;LDHB;LDHA;CCNB1;PRDX1;RAD21;SERPINH1;SLC38A2;BTF3;HSPA8;OST4;CBX5;HSPA5;XRCC5;UBE2C;CBX3;SHFM1;FN1;TMA7;COL1A2;HNRNPK;UBE2S;GNB1;CDK1;HNRNPC;EIF4G2;RPS24;YWHAE;TOP2A;HMGB2…
GTEX-QVJO-0011-R8A-SM-447C7_brain_female_60-69_years	90/1906	1.57982e-11	3.1553e-10	2.17357e-10	4.34119e-09	-1.53685	38.2233	SEMA5A;YWHAE;ARL6IP1;COX4I1;STMN2;ELAVL4;CELF4;SRP14;COX6A1;COX7C;ELAVL2;SOX2;UBL5;UCHL1;CHCHD2;HINT1;TUBA1B;TUBA1A;YWHAQ;TUBB3;PEG10;DPYSL2;DNER;STMN1;NEFL;NEFM;FGFBP3;YWHAG;CHGB;PEG3;HSBP1;USMG5;SOX11;DYNLL1;SRP9;PGM2L1;COX6B1;BCAN;MORF4L1;GAP43;NGFRAP1;TUBB2A;SUB1;MAP1B;DCX;SCG2;PPIA;PFDN5;INA;PFN2;RTN3;BEX1;RTN1;TTYH1;RGS16;CRABP1;CRMP1;SEPW1;COX7A2;UQCRH;ATP5L;CST3;PRDX2;EFNB3;UBB;CAMK2N1;MA…
GTEX-O5YV-0008-SM-4E3HP_skin_female_60-69_years	82/1665	1.92302e-11	3.78886e-10	2.46227e-10	4.85133e-09	-1.54314	38.0762	RPL4;TOP2A;SPON2;RPL5;EIF4A1;SERPINE2;TFRC;RPL31;RPLP0;NUCKS1;YBX1;ENO1;MKI67;RND3;SMC4;RPL6;CKS1B;ACTG1;RPL7A;TUBA1C;TUBA1B;RPS16;LGALS1;ALCAM;PTTG1;SEC61G;FTH1;SUMO2;NUSAP1;RPL37;KPNA2;TMSB10;ANXA2;H2AFZ;RPL23;CKAP2;RPSA;EEF1A1;ASPM;PKM;RPL37A;CANX;CKS2;SNRPE;RPL26;PPIB;PPIA;SET;RPL12;RPS27L;PCDH18;SLC7A1;FSTL1;RTN4;LDHA;CCNB1;PSMB5;DNAJB4;SERPINH1;WBP5;RPS2;SLC38A2;OST4;NPM1;HSPA5;UBE2C;CBX3;F…
GTEX-WOFL-0826-SM-3MJG1_breast_male_60-69_years	54/892	6.08029e-11	1.09445e-09	5.95265e-10	1.07813e-08	-1.60383	37.7275	FLT1;BTG1;SPARC;RPL31;SLC2A3;CYR61;CTGF;RPL7;ACTG1;EDNRB;LGALS1;TMSB4X;TIMP3;TMSB10;RPS13;SOX4;PDGFRB;GUCY1A2;EDN1;RPS8;RPL23;RPS6;DUSP6;EEF1A1;CLDN5;COL4A2;COL4A1;PRKAR1A;RPL24;SRSF3;PFDN5;ITIH5;NOTCH3;RPL10;RPL12;POMP;TFPI;PCDH18;ZFP36L1;MYL12B;DNAJB4;UBC;SERPINH1;HES1;BTF3;JUN;GADD45B;RSRC2;KLF6;NFIB;TCF4;NES;TPT1;RPS23
GTEX-QMR6-0011-R2A-SM-32PKV_brain_male_50-59_years	82/1657	1.5073e-11	3.03124e-10	1.97015e-10	4.04574e-09	-1.50961	37.6166	YWHAE;SPARC;SERPINE2;ARL6IP1;NCAN;STMN2;ELAVL4;HMGB1;SRP14;COX6A1;CLU;ELAVL2;SOX2;UCHL1;SEPT7;EDNRB;TUBA1A;YWHAQ;PEG10;DPYSL2;KIF5B;DNER;STMN1;NEFL;NEFM;SOX9;TSC22D1;HSBP1;ANK3;SRP9;PGM2L1;BCAN;MORF4L1;TUBB2B;GAP43;TUBB2A;PRKAR1A;SUB1;MAP1B;ALDH1A1;DCX;SPARCL1;PMP2;MATR3;SCG2;INA;PFN2;DYNC1I2;GPM6A;RTN3;DDC;TTYH1;POMP;SLC1A3;ATP1A2;PTN;RTN4;LDHB;PTPRZ1;MAP2;PRDX1;RAD21;SPP1;TSPAN3;SCN3A;HES5;GPM6…
GTEX-XLM4-0011-R2B-SM-4AT5Z_brain_male_60-69_years	63/1135	5.08399e-11	9.26557e-10	5.3049e-10	9.79056e-09	-1.57739	37.3879	ARL6IP1;COX4I1;STMN2;ELAVL4;CELF4;SRP14;COX6A1;ELAVL2;SOX2;UBL5;UCHL1;TUBA1B;SEPT7;TUBA1A;PEG10;DPYSL2;DNER;STMN1;NEFL;NEFM;FGFBP3;YWHAG;HES6;HSBP1;SOX11;ANK3;SRP9;PGM2L1;BCAN;TUBB2B;GAP43;NGFRAP1;TUBB2A;MAP1B;ALDH1A1;DCX;PMP2;SCG2;INA;DYNC1I2;DDC;BEX1;TTYH1;POMP;SEPW1;RTN4;PTPRZ1;MAP2;ATP5E;SPP1;TCEB2;GPM6B;MARCKSL1;SYT1;TMA7;S100B;COX6C;SOD1;FABP7;SMOC1;PLP1;SERINC1;SCRG1
GTEX-N7MT-0011-R8a-SM-2I5GU_brain_female_60-69_years	61/1068	3.36983e-11	6.25888e-10	3.60479e-10	6.78165e-09	-1.54472	37.2487	SEMA5A;YWHAE;STMN2;ELAVL4;CELF4;COX6A1;ELAVL2;UCHL1;TUBA1B;TUBA1A;KIF5C;PEG10;DPYSL2;KIF5B;DNER;STMN1;NEFL;NEFM;FGFBP3;CHGB;HSP90AA1;EDN1;PEG3;HSBP1;SOX11;SRP9;PGM2L1;BCAN;TUBB2B;GAP43;NGFRAP1;TUBB2A;MAP1B;DCX;PMP2;SCG2;PFDN5;INA;DYNC1I2;BEX1;CRABP1;EFNB3;PTPRZ1;MAP2;SPP1;SCN3A;GPM6B;SYT4;MARCKSL1;TMA7;S100B;COX6C;SOD1;SST;SMOC1;GNAS;PLP1;SERINC1;SCRG1;ITM2A;CALM2
GTEX-X5EB-0004-SM-46MWA_blood_male_40-49_years	146/3802	1.42914e-11	2.91424e-10	3.01191e-10	5.81637e-09	-1.49096	37.2313	RPL4;RPL5;RPL30;RPL3;RPL32;TFRC;RPL31;HNRNPU;NUCKS1;ENO1;SRP14;MKI67;RPL8;SMC4;RPL9;RPL6;ACTB;RPL7;ACTG1;EEF1B2;RPS14;CHCHD2;RPS16;RPS19;RPL18A;PTTG1;RGS1;NUSAP1;RPL36;RPL35;RPL38;SOX9;RPL37;HMGN2;RPS11;KPNA2;B2M;RPS13;HMGN1;RPS8;RPS5;RPL23;RPS6;RPL22;RPSA;EEF1A1;SUB1;RPL24;SNRPE;MATR3;RPL26;RPL29;PFN1;RPL28;PPIA;SET;UQCRH;ACAT2;LDHB;LDHA;CCNB1;ATP5E;RAD21;BTF3;OST4;CBX5;XRCC5;UBE2C;CBX3;SHFM1;EE…
GTEX-XUJ4-2426-SM-4BOO3_skin_female_60-69_years	64/1149	3.01763e-11	5.67705e-10	3.31507e-10	6.2771e-09	-1.53067	37.0788	RPL4;RPL30;BTG1;RPL3;RPL32;RPLP1;RPLP0;RPL8;RPL10A;RPL7;RPS4X;RPL7A;RPS14;RPS16;RPS19;RPL18A;RPL36;RPL35;RPLP2;RPL38;RPL37;RPS11;RPL39;RPS13;RPS12;RPS9;RPS5;RPS6;RPSA;RPL37A;RPL24;RPL29;RPL28;PFDN5;RPL10;RPL12;GSTP1;RPL11;ZFP36L1;RPS15A;RPS3;RPL13;RPL15;RPS2;RPL18;RPS27A;HES5;RPL19;BTF3;RPL41;RPL35A;RPL23A;EEF2;GNB2L1;NFKBIA;RPS28;RPS27;FABP5;RPS29;RPL27A;RPS20;FAU;RPS21;RPS23
GTEX-PWOO-0626-SM-48TZH_pancreas_female_40-49_years	52/833	4.69949e-11	8.6187e-10	4.6681e-10	8.67018e-09	-1.55504	36.9805	RPL5;EIF4A1;BTG2;RPL3;ZFAND2A;RPLP0;RPL8;RPL10A;RPL9;RPL6;EEF1B2;RPS4X;RPL7A;RPS14;RGS2;RPS16;RPL18A;RPL36;RPL35;RPL38;RPS13;RPS12;RPS9;RPS8;RPS5;RPS6;RPSA;EEF1A1;RPL37A;ALDH1A1;RPL24;RPL26;RPL29;RPL10;RPL12;SPP1;RPS3;RPL13;RPL15;RPS2;RPL18;RPS27A;HSPA8;RPL41;NPM1;RPL35A;EEF2;GNB2L1;SST;RPS20;RBMX;RPS24
GTEX-QVUS-0011-R4A-SM-3GAE7_brain_female_60-69_years	75/1493	6.60078e-11	1.18085e-09	7.26221e-10	1.29918e-08	-1.57375	36.8905	YWHAE;SERPINE2;ARL6IP1;NCAN;COX4I1;ELAVL4;CELF4;COX6A1;CLU;ELAVL2;SOX2;UCHL1;SEPT7;TUBA1A;YWHAQ;KIF5C;DPYSL2;KIF5B;DNER;STMN1;ENC1;NEFL;KIF1B;NEFM;SOX9;LMO3;SOX11;SRP9;PGM2L1;BCAN;TUBB2B;GAP43;TUBB2A;SUB1;DCX;PMP2;MATR3;PFN2;DYNC1I2;GPM6A;RTN3;BEX1;TTYH1;NTM;CRMP1;SLC1A3;ATP1A2;SEPW1;PTN;CST3;EFNB3;PTPRZ1;CAMK2N1;MAP2;SPP1;NCAM1;GPM6B;NTRK2;MARCKSL1;GPR56;SYT1;GPR98;LSAMP;S100B;CCDC88A;SST;FABP7;…
GTEX-XK95-0226-SM-4AT58_skin_male_40-49_years	64/1138	2.00686e-11	3.92753e-10	2.28499e-10	4.53268e-09	-1.49632	36.8571	BTG1;RPL3;RPL32;RPLP1;SLC2A1;DBI;RPL8;RPL10A;RPL7A;RPS14;RPS16;RPL18A;RPL36;RPL35;RPLP2;RPL38;SOX9;RPS11;RPL39;RPS13;SOX4;RPS12;DUSP2;RPS9;HMGCS1;RPS8;RPS5;RPS6;RPL37A;RPL24;SRSF3;PTMA;RPL28;RPL12;GSTP1;RPL11;ZFP36L1;RPS15A;RPS3;RPL13;HES1;RPL18;HES5;RPL19;FDFT1;RPL41;JUND;H3F3B;GADD45B;HSPA5;GPR56;RPL35A;RPL23A;RPS25;RPS28;RPS27;FABP5;RPS29;RPL27A;ID3;RPS20;HNRNPC;FAU;RPS21
GTEX-VUSH-0008-SM-47JWK_skin_male_30-39_years	63/1120	2.92047e-11	5.52992e-10	3.19921e-10	6.09732e-09	-1.51888	36.8431	RPL4;SPON2;RPL5;RPL30;RPL3;RPL32;RPL31;RPLP0;RPL10A;RPL6;RPL7;EEF1B2;RPL7A;RPS16;LGALS1;RPS19;TIMP2;RPL38;RPL37;RPS13;RPS12;PDGFRB;ANXA2;RPS8;RPS5;RPL23;RPS6;RPL22;RPSA;EEF1A1;PPAP2B;RPL37A;RPL26;RPL29;RPL28;RPL10;RPL12;RPL11;PCDH18;FSTL1;RPS15A;PSAP;SERPINH1;RPS3;WBP5;RPL15;RPS2;RPL19;RUNX1T1;OST4;FN1;RPL35A;RPL23A;EEF2;ZFHX4;GNB2L1;RPS25;COL1A2;RPS29;RPL27A;RPS24;TPT1;RPS23
GTEX-T2IS-1526-SM-32QPR_breast_female_20-29_years	82/1715	8.41985e-11	1.48802e-09	9.51756e-10	1.67188e-08	-1.5835	36.7337	RPL5;RBM25;RPL30;RPL3;RPL31;RPLP0;HMGB1;RPL8;RPL10A;RPL6;RPL7;CKS1B;ACTG1;EEF1B2;RPS4X;RPL7A;RPS14;YWHAQ;RPL36;RPL35;SOX9;RPL39;RPS13;SOX4;HMGN1;RPS9;EDN1;RPS8;RPS5;RPS6;RPL22;EEF1A1;RPL24;SRSF3;XIST;RPL26;RPL29;PTMA;PFDN5;SRSF7;RPL10;RPL12;RPL11;PTN;ZFP36L1;RPS15A;HNRNPDL;TRA2B;RPL15;RPL18;RPS27A;RPL19;BTF3;EGR1;JUN;RPL41;JUND;H3F3B;HSPA5;CBX3;PTGES3;PLK2;RPL35A;RSRC2;RPL23A;DEK;EEF2;GNB2L1;EIF1…
GTEX-RM2N-0008-SM-48FF3_skin_male_50-59_years	98/2170	2.03216e-11	3.95051e-10	2.89839e-10	5.63446e-09	-1.48514	36.5633	RPL4;EIF4A1;TFRC;HNRNPU;NUCKS1;ENO1;MKI67;SMC4;RPL9;RPL6;ACTG1;EEF1B2;CHCHD2;LGALS1;ALCAM;PTTG1;FTH1;CFL1;NUSAP1;HMGN2;KPNA2;TMSB10;HMGN1;RPL23;RPSA;EEF1A1;MORF4L2;SUB1;SNRPE;PPIB;PFN1;PPIA;SET;NREP;RTN4;MYL12B;LDHB;LDHA;CCNB1;PRDX1;SERPINH1;SLC38A2;OST4;HSPA5;XRCC5;UBE2C;CBX3;SHFM1;FN1;TMA7;EEF2;COL1A2;HNRNPK;UBE2S;GNB1;CDK1;HNRNPC;EIF4G2;TOP2A;YBX1;HMGB1;RND3;CYR61;CKS1B;TUBA1C;TUBA1B;YWHAQ;SEC…
GTEX-PWO3-0011-R3A-SM-2I5EX_brain_female_60-69_years	62/1109	5.50736e-11	9.97483e-10	5.67366e-10	1.03402e-08	-1.54704	36.5447	YWHAE;ARL6IP1;NCAN;STMN2;ELAVL4;SRP14;COX6A1;CLU;ELAVL2;SOX2;UCHL1;SEPT7;KIF5C;DPYSL2;KIF5B;STMN1;ENC1;NEFL;NEFM;YWHAG;HES6;TSC22D1;LMO3;USMG5;DYNLL1;SRP9;PGM2L1;BCAN;GAP43;DCX;PMP2;MATR3;INA;PFN2;GPM6A;RTN3;RTN1;TTYH1;NTM;SLC1A3;ATP1A2;PTN;NREP;PTPRZ1;CAMK2N1;MAP2;SPP1;SCN3A;GPM6B;NTRK2;SYT4;SYT1;GPR98;LSAMP;TMA7;FABP7;PLP1;CPE;SERINC1;SCRG1;ITM2A;CALM2
GTEX-SUCS-0008-SM-4DM53_skin_male_70-79_years	97/2150	2.80682e-11	5.34946e-10	3.86885e-10	7.23177e-09	-1.47575	35.8555	RPL4;RPL5;EIF4A1;SERPINE2;TFRC;HNRNPU;NUCKS1;ENO1;MKI67;SMC4;RPL6;ACTG1;EEF1B2;LGALS1;ALCAM;PTTG1;CFL1;NUSAP1;KPNA2;TMSB10;RPL23;RPSA;EEF1A1;MORF4L2;SNRPE;RPL26;PPIB;PFN1;PPIA;SET;PCDH18;RTN4;LDHB;LDHA;CCNB1;SERPINH1;SLC38A2;HSPA8;OST4;HSPA5;XRCC5;UBE2C;CBX3;SHFM1;FN1;EEF2;GNB2L1;RPS28;COL1A2;HNRNPK;UBE2S;CDK1;HNRNPC;EIF4G2;RPS24;TOP2A;YBX1;RND3;CYR61;CKS1B;TUBA1C;TUBA1B;YWHAQ;TMSB4X;SEC61G;SUMO2…
GTEX-WWYW-0011-R7A-SM-3NB3H_brain_female_50-59_years	65/1215	1.14533e-10	1.98797e-09	1.12697e-09	1.96781e-08	-1.54232	35.3039	YWHAE;HSP90AB1;SERPINE2;ARL6IP1;ZFAND2A;NCAN;COX6A1;CLU;SOX2;CHCHD2;SEPT7;EDNRB;TUBA1A;KIF5C;DPYSL2;KIF5B;DNER;NEFL;HSP90AA1;TSC22D1;HSBP1;SOX11;DYNLL1;SRP9;BCAN;TUBB2B;DCX;PMP2;SCG2;GPM6A;TTYH1;SLC1A3;ATP1A2;SEPW1;PTN;HSPD1;CST3;DNAJB1;HSPH1;EFNB3;PTPRZ1;CAMK2N1;BAG3;MAP2;DNAJB4;NNAT;SPP1;TSPAN3;SCN3A;GPM6B;NTRK2;MARCKSL1;PTGES3;LSAMP;TMA7;S100B;SOD1;DNAJA1;CCDC88A;PLP1;CPE;SERINC1;CALM1;SCRG1;C…
GTEX-S4Q7-0003-SM-3NM8M_blood_male_20-29_years	146/3844	3.2957e-11	6.16043e-10	6.47615e-10	1.16571e-08	-1.45953	35.2269	RPL4;RPL5;RPL30;RPL3;RPL32;TFRC;RPL31;HNRNPU;NUCKS1;ENO1;MKI67;RPL8;RPL10A;SMC4;RPL6;RPL7;EEF1B2;RPS14;CHCHD2;RPS16;RPS19;RPL18A;PTTG1;RGS1;NUSAP1;RPL36;RPL35;RPL38;SOX9;RPL37;RPS11;KPNA2;B2M;RPL39;RPS13;HMGN1;WSB1;RPS8;RPS5;RPL23;RPS6;RPL22;RPSA;EEF1A1;SUB1;RPL24;SNRPE;MATR3;RPL26;RPL29;RPL28;PPIA;SET;NREP;UQCRH;ATP5L;LDHB;LDHA;CCNB1;RAD21;BTF3;OST4;RPL41;CBX5;XRCC5;UBE2C;CBX3;SHFM1;GNB2L1;EIF1;…
GTEX-P44H-0011-R10A-SM-2XCEK_brain_male_40-49_years	98/2196	3.99715e-11	7.37703e-10	5.38828e-10	9.8819e-09	-1.4653	35.0836	ARL6IP1;STMN2;SRP14;COX6A1;CLU;SOX2;KIF5C;BASP1;DPYSL2;KIF5B;STMN1;LMO3;ANK3;BCAN;MORF4L1;NGFRAP1;SUB1;MAP1B;SPARCL1;MATR3;SCG2;PFN2;GPM6A;RTN3;BEX1;RTN1;TTYH1;NTM;SLC1A3;NREP;ATP5O;UQCRH;RTN4;LDHB;EFNB3;MAP2;SCN3A;GPM6B;SYT4;FZD3;SYT1;LRRN3;GPR98;TMA7;CCDC88A;GNB1;GNAS;CPE;FXYD6;SERINC1;CALM1;CALM2;YWHAE;ZFAND2A;NCAN;ELAVL4;CELF4;HMGB1;ELAVL2;UCHL1;HINT1;TUBA1B;SEPT7;DNER;ENC1;NEFL;KIF1B;NEFM;FG…
GTEX-NL3H-0011-R4a-SM-2I3GK_brain_male_60-69_years	50/798	1.00627e-10	1.75706e-09	9.24336e-10	1.64351e-08	-1.51675	34.9149	YWHAE;ARL6IP1;ZFAND2A;NCAN;STMN2;ELAVL4;CELF4;COX6A1;CLU;SOX2;UCHL1;EDNRB;KIF5C;ENC1;NEFL;SOX9;HSP90AA1;USMG5;SOX11;DYNLL1;PGM2L1;BCAN;TUBB2B;GAP43;DCX;PMP2;GPM6A;TTYH1;SLC1A3;ATP1A2;COX7A2;PTN;CST3;DNAJB1;HSPH1;EFNB3;PTPRZ1;CAMK2N1;MAP2;NNAT;GPM6B;NTRK2;GPR98;LSAMP;TMA7;DNAJA1;FABP7;GNAS;CPE;CALM1
GTEX-P4PP-0126-SM-3LK69_skin_female_30-39_years	73/1466	1.84608e-10	3.12975e-09	1.8362e-09	3.14962e-08	-1.53701	34.4486	RPL4;RPL30;BTG1;RPL3;RPL32;RPL31;RPLP1;RPLP0;HSPB1;ATP5G2;RPL8;RPL10A;RPL6;RPL7;ACTG1;EEF1B2;RPS4X;RPL7A;TUBA1C;RPS14;RPS16;RPS19;RPL18A;RPL36;RPL35;RPLP2;RPL38;RPL37;RPS11;RPL39;RPS13;RPS12;RPS9;RPS8;RPS5;RPS6;RPSA;EEF1A1;RPL37A;RPL24;RPL29;RPL28;PFDN5;RPL10;RPL12;GSTP1;RPL11;RPS15A;PSMB1;RPS3;RPL13;HES1;RPL15;RPS2;RPL18;RPS27A;HES5;RPL19;BTF3;RPL41;SHFM1;RPL35A;RPL23A;EEF2;GNB2L1;RPS27;RPS29;RP…
GTEX-NL3H-0011-R2a-SM-2I3GG_brain_male_60-69_years	36/472	2.73698e-10	4.43391e-09	2.2121e-09	3.68599e-08	-1.56354	34.4275	DDC;ARL6IP1;ZFAND2A;CRABP1;STMN2;ELAVL4;CELF4;COX6A1;ELAVL2;DNAJB1;UCHL1;HSPH1;MAP2;DNAJB4;PEG10;DNER;NEFL;NEFM;HSP90AA1;SYT1;TMA7;SOX11;DYNLL1;S100B;PGM2L1;SOD1;DNAJA1;BCAN;TUBB2B;GAP43;TUBB2A;FABP7;ALDH1A1;PMP2;SCG2;INA
GTEX-XGQ4-0004-SM-4AT5S_blood_male_50-59_years	143/3785	8.72394e-11	1.53247e-09	1.5432e-09	2.66271e-08	-1.48494	34.3947	RPL4;RPL5;RPL30;RPL3;RPL32;TFRC;RPL31;HNRNPU;NUCKS1;ENO1;MKI67;RPL8;RPL10A;SMC4;RPL9;RPL6;RPL7;ACTG1;EEF1B2;RPS14;CHCHD2;RPS16;RPS19;RPL18A;PTTG1;RGS1;NUSAP1;RPL36;RPL35;RPL38;RPL37;HMGN2;RPS11;KPNA2;B2M;TMSB10;RPS13;RPS12;HMGN1;RPS9;RPS8;RPS5;RPL23;RPS6;RPL22;RPSA;EEF1A1;SUB1;RPL24;SNRPE;RPL26;RPL29;PFN1;RPL28;PPIA;SRSF7;IDI1;SET;UQCRH;ACAT2;ATP5L;LDHA;CCNB1;ATP5E;RAD21;BTF3;OST4;RPL41;CBX5;XRCC…
GTEX-QDT8-0626-SM-48TYW_breast_female_30-39_years	79/1635	1.21719e-10	2.10019e-09	1.30638e-09	2.26751e-08	-1.50449	34.3464	SEMA5A;RPL5;RBM25;RPL30;RPL3;RPL32;RPL31;ZBTB20;ATP5G2;RPL8;RPL10A;RND3;RPL7;CKS1B;RPS4X;RPS14;SUMO2;RPL36;RPL35;RPLP2;RPL38;SOX9;RPL37;HMGN2;RPS11;RPS13;SOX4;RPS12;HMGN1;DDX17;EDN1;RPS8;RPL23;RPS6;RPL22;DUSP6;EEF1A1;HNRNPH1;RPL37A;RPL24;SRSF3;SNRPE;XIST;RPL26;PFDN5;RPL10;RPL12;RPL11;PCDH18;ZFP36L1;RPS15A;HNRNPDL;RPS3;RPL13;HES1;RPL15;RPS27A;RPL19;BTF3;JUN;RPL41;H3F3B;RPL35A;RSRC2;RPL23A;PLXDC1;R…
GTEX-TSE9-0011-R10A-SM-3DB7O_brain_female_60-69_years	85/1807	8.05648e-11	1.43248e-09	9.33405e-10	1.64958e-08	-1.47645	34.3157	YWHAE;SERPINE2;CCNI;ARL6IP1;ZFAND2A;NCAN;STMN2;ELAVL4;CELF4;COX6A1;CLU;ELAVL2;SOX2;UCHL1;SEPT7;KIF5C;BASP1;DPYSL2;DNER;STMN1;ENC1;NEFL;KIF1B;NEFM;SOX9;YWHAG;CHGB;HES6;HSP90AA1;LMO3;DYNLL1;SRP9;PGM2L1;BCAN;TUBB2B;GAP43;TUBB2A;SUB1;MAP1B;DCX;SPARCL1;MATR3;SCG2;INA;PFN2;GPM6A;RTN3;BEX1;RTN1;TTYH1;NTM;CRMP1;SLC1A3;ATP1A2;PTN;NREP;RTN4;CST3;DNAJB1;HSPH1;EFNB3;PTPRZ1;CAMK2N1;MAP2;CKB;SCN3A;GPM6B;NTRK2;…
GTEX-WZTO-0011-R4A-SM-3NMC7_brain_male_40-49_years	99/2284	1.59354e-10	2.7174e-09	1.92787e-09	3.28753e-08	-1.499	33.8174	ARL6IP1;STMN2;COX6A1;SOX2;KIF5C;TUBB3;BASP1;DPYSL2;STMN1;CHGB;LMO3;SOX11;BCAN;NGFRAP1;SUB1;MAP1B;MATR3;SCG2;PPIA;PFN2;MEG3;GPM6A;RTN3;BEX1;RTN1;TTYH1;NTM;SLC1A3;COX7A2;NREP;UQCRH;RTN4;PRDX2;HSPH1;EFNB3;UBB;MAP2;SCN3A;GPM6B;SYT4;FZD3;SYT1;GPR98;UBE2S;GNB1;GNAS;CPE;FXYD6;SERINC1;CALM1;CALM2;YWHAE;ZFAND2A;NCAN;ELAVL4;CELF4;ELAVL2;UBL5;UCHL1;HINT1;TUBA1B;SEPT7;TUBA1A;YWHAQ;DNER;ENC1;NEFL;NEFM;YWHAG;H…
GTEX-PLZ4-2726-SM-3P61A_vagina_female_50-59_years	69/1353	2.28248e-10	3.80326e-09	2.17117e-09	3.63859e-08	-1.51579	33.6515	EIF4A2;SPON2;RPL5;RPL30;SPARC;RPL3;HSP90AB1;CCNI;RPL32;RPL31;RPL10A;RND3;RPL6;RPL7;RPS4X;EDNRA;RPS16;LGALS1;SUMO2;TIMP2;RPL37;RPS11;RPS13;PDGFRB;GUCY1A2;WSB1;RPS8;RPL22;EEF1A1;TMSB15A;PPAP2B;RPL24;PABPC1;RPL29;PFDN5;RPL10;RPL11;PTN;TFPI;RPS15A;KCNQ1OT1;WBP5;RPL13;RPL15;RPS27A;RPL19;NPM1;PTGES3;NR2F1;RPL35A;NAP1L1;RPL23A;EEF2;PLXDC1;PBX1;GNB2L1;SULF2;CLK1;RPS25;RPS28;RPS27;COL1A2;FABP5;RPL27A;RPS2…
GTEX-S7SE-0011-R2A-SM-2XCDC_brain_male_50-59_years	76/1576	3.21456e-10	5.12222e-09	3.11326e-09	4.99358e-08	-1.5375	33.607	SEMA5A;YWHAE;SERPINE2;ARL6IP1;NCAN;STMN2;ELAVL4;COX6A1;ELAVL2;SOX2;UCHL1;TUBA1B;SEPT7;EDNRB;TUBA1A;YWHAQ;KIF5C;TUBB3;PEG10;DPYSL2;KIF5B;DNER;STMN1;NEFL;NEFM;FGFBP3;CHGB;PEG3;HSBP1;SOX11;SRP9;PGM2L1;BCAN;MORF4L1;TUBB2B;GAP43;TUBB2A;MAP1B;DCX;PMP2;SCG2;INA;DYNC1I2;IDI1;RTN3;DDC;TTYH1;NTM;CRABP1;PTN;RTN4;CST3;PTPRZ1;UBB;PCBP4;MAP2;PRDX1;SPP1;NCAM1;SCN3A;GPM6B;NTRK2;SYT4;MARCKSL1;SYT1;KIDINS220;S100B…
GTEX-WI4N-2726-SM-3LK7Y_skin_female_40-49_years	69/1358	2.67535e-10	4.37309e-09	2.51056e-09	4.13604e-08	-1.52302	33.57	EIF4A1;RPL30;RPL3;RPL32;RPLP1;RPLP0;SLC2A1;ENO1;ATP5G2;RPL8;RPL10A;RPS4X;RPL7A;RPS14;RPS16;RPS19;RPL18A;RPL36;RPL35;RPLP2;RPL38;RPL37;RPS11;RPL39;RPS12;DUSP2;RPS9;TPI1;DUSP1;RPS5;RPSA;FOS;TUBB2A;PKM;RPL37A;RPL29;PTMA;RPL28;RPL10;RGS16;RPL12;GSTP1;RPL11;ZFP36L1;LDHA;RPS15A;BAG3;PSMB1;RPS3;RPL13;TCEB2;HES1;RPS2;RPL18;RPL19;EGR1;RPL41;H3F3B;RPL23A;PLXDC1;GNB2L1;NFKBIA;RPS27;RPS29;RPL27A;FAU;HIST1H4C…
GTEX-UJHI-1526-SM-3DB99_skin_female_50-59_years	73/1470	2.08644e-10	3.5168e-09	2.05379e-09	3.48188e-08	-1.4976	33.3821	RPL4;RPL30;BTG1;RPL3;RPL32;RPL31;RPLP1;RPLP0;RPL8;RPL10A;RPL6;RPL7;EEF1B2;RPS4X;RPL7A;RPS14;RPS16;RPS19;RPL18A;RPL36;RPL35;RPLP2;RPL38;RPL37;RPS11;RPL39;RPS13;RPS12;DUSP2;RPS9;RPS8;DUSP1;RPS5;RPL23;RPS6;DYNLL1;RPL37A;RPL24;RPL26;RPL29;RPL28;RPL10;RPL12;GSTP1;RPL11;ZFP36L1;RPS15A;RPS3;RPL13;HES1;RPS2;RPL18;RPS27A;HES5;RPL19;BTF3;JUN;RPL41;JUND;GPR56;RPL35A;RPL23A;GNB2L1;RPS28;RPS27;FABP5;RPS29;RPL…
GTEX-QVUS-0011-R6A-SM-3GACX_brain_female_60-69_years	72/1459	3.74361e-10	5.93281e-09	3.48284e-09	5.51954e-08	-1.53454	33.3085	YWHAE;SERPINE2;ARL6IP1;NCAN;COX4I1;SRP14;COX6A1;COX7C;CLU;SOX2;UBL5;UCHL1;CHCHD2;SEPT7;EDNRB;SOX9;FGFBP3;EDN1;TSC22D1;LMO3;SOX11;SRP9;BCAN;TUBB2B;NGFRAP1;SUB1;DCX;SPARCL1;PMP2;SCG2;PFN2;GPM6A;BEX1;TTYH1;NTM;CRABP1;SLC1A3;ATP1A2;COX7A2;PTN;ATP5L;CST3;LDHB;EFNB3;PTPRZ1;CAMK2N1;MAP2;ATP5E;NNAT;SPP1;CKB;RPL15;GPM6B;NTRK2;GPR56;NDUFA4;GPR98;LSAMP;TMA7;S100B;COX6C;SOD1;CCDC88A;SST;FABP7;PLP1;CPE;SERINC…
GTEX-TSE9-0011-R1A-SM-3DB7E_brain_female_60-69_years	56/983	2.60323e-10	4.31308e-09	2.26094e-09	3.74596e-08	-1.50288	33.1673	YWHAE;ARL6IP1;ZFAND2A;NCAN;COX4I1;STMN2;ELAVL4;COX6A1;SOX2;UCHL1;KIF5C;STMN1;ENC1;NEFL;NEFM;HSP90AA1;SOX11;DYNLL1;PGM2L1;BCAN;TUBB2B;GAP43;NGFRAP1;TUBB2A;DCX;SCG2;INA;PFN2;GPM6A;RTN3;BEX1;RTN1;TTYH1;CRMP1;SLC1A3;CST3;DNAJB1;HSPH1;EFNB3;PTPRZ1;CAMK2N1;MAP2;NNAT;CKB;NTRK2;SYT4;SYT1;NDUFA4;TMA7;S100B;COX6C;SOD1;FABP7;PLP1;CPE;FXYD6
GTEX-QV44-1926-SM-2S1RF_skin_male_50-59_years	67/1303	3.07118e-10	4.94782e-09	2.81117e-09	4.55409e-08	-1.50911	33.0551	RPL4;RPL30;RPL3;RPL32;RPL31;RPLP1;DBI;ATP5G2;RPL8;RPL10A;RPL7;RPS4X;RPL7A;RPS14;RPS16;RPS19;RPL18A;RPL36;RPL35;RPLP2;RPL38;RPL37;RPS11;RPL39;RPS13;SOX4;RPS12;RPS9;RPS8;RPS5;RPL23;RPS6;RPL22;RPL37A;RPL24;RPL26;RPL28;PFDN5;RPL10;RPL12;RPL11;RPS15A;RPS3;RPL13;HES1;RPL18;RPS27A;HES5;RPL19;BTF3;RPL41;GPR56;SHFM1;RPL35A;RPL23A;GNB2L1;RPS25;FABP5;NFIB;RPS29;RPL27A;FABP7;RPS20;FAU;RPS21;RPS24;RPS23
GTEX-WFG7-0426-SM-4LMK5_pancreas_male_20-29_years	44/687	7.35445e-10	1.1228e-08	5.48872e-09	8.46831e-08	-1.5671	32.9569	RPL5;BTG2;DDC;RPL10;RPL12;RPLP0;RPL8;RPL6;RPL7;EEF1B2;RPL7A;RPS14;RGS2;RPS16;RPL18A;SEC61G;RPS3;RPL36;RPL35;RPL13;RPL15;RPS2;RPL18;RPS27A;RPS13;RPS12;HSPA8;RPS9;RPL41;NPM1;RPS8;RPS5;RPS6;RPL35A;RPSA;EEF2;GNB2L1;EEF1A1;RPS25;SST;RPL27A;ALDH1A1;RPL24;RPL29
GTEX-NL4W-0011-R8a-SM-2I3G4_brain_male_50-59_years	71/1411	2.16457e-10	3.62752e-09	2.09584e-09	3.53263e-08	-1.47692	32.8669	YWHAE;FLT1;ARL6IP1;ZFAND2A;NCAN;STMN2;ELAVL4;CELF4;ELAVL2;UBL5;UCHL1;TUBA1B;TUBA1A;TUBB3;PEG10;DPYSL2;DNER;STMN1;NEFL;NEFM;FGFBP3;YWHAG;CHGB;HSP90AA1;PEG3;HSBP1;SOX11;DYNLL1;PGM2L1;SLC7A5;MORF4L1;TUBB2B;GAP43;NGFRAP1;TUBB2A;MORF4L2;SUB1;MAP1B;DCX;PMP2;SCG2;INA;MEG3;BEX1;RTN1;CRMP1;HSPH1;EFNB3;PTPRZ1;UBB;CAMK2N1;PODXL;MAP2;NNAT;SPP1;SCN3A;MEST;SYT4;CBX5;USP22;LSAMP;TMA7;MIAT;S100B;SOD1;DNAJA1;MARC…
GTEX-WHPG-0004-SM-3NMDO_blood_male_50-59_years	150/4072	1.55761e-10	2.67177e-09	2.76798e-09	4.52972e-08	-1.42055	32.0798	RPL4;RPL5;RPL30;RPL3;RPL32;TFRC;RPL31;HNRNPU;NUCKS1;ENO1;MKI67;RPL8;RPL10A;SMC4;RPL9;RPL6;RPL7;ACTG1;EEF1B2;RPS14;CHCHD2;RPS16;RPS19;RPL18A;PTTG1;RGS1;NUSAP1;RPL36;RPL35;RPL38;RPL37;HMGN2;RPS11;KPNA2;B2M;RPL39;RPS13;RPS12;HMGN1;RPS8;RPL23;RPS6;RPL22;RPSA;EEF1A1;SUB1;RPL24;SNRPE;MATR3;RPL26;RPL29;PFN1;RPL28;PPIA;SRSF7;IDI1;SET;NREP;UQCRH;ACAT2;ATP5L;LDHB;LDHA;CCNB1;RAD21;FDFT1;BTF3;RPL41;CBX5;XRCC…
GTEX-WHSE-0011-R4A-SM-3P5ZN_brain_male_20-29_years	81/1730	3.09866e-10	4.96466e-09	3.1167e-09	4.99358e-08	-1.46383	32.0504	YWHAE;ZFAND2A;NCAN;STMN2;ELAVL4;CELF4;NUCKS1;DBI;COX6A1;SIPA1L2;SOX2;UBL5;UCHL1;CHCHD2;TUBA1B;SEPT7;TUBA1A;YWHAQ;RGS1;KIF5C;TUBB3;KIF5B;DNER;STMN1;ENC1;NEFL;NEFM;SOX9;FGFBP3;YWHAG;HES6;HSP90AA1;HSBP1;SOX11;PGM2L1;BCAN;TUBB2B;GAP43;NGFRAP1;TUBB2A;MAP1B;DCX;PMP2;SCG2;PFN2;GPM6A;IDI1;BEX1;TTYH1;RGS16;CRMP1;SLC1A3;SEPW1;PTN;RTN4;CST3;EFNB3;PTPRZ1;CAMK2N1;MAP2;NNAT;SPP1;TCEB2;TSPAN3;GPM6B;NTRK2;MARCKS…
GTEX-WHSE-0011-R3A-SM-3P5ZM_brain_male_20-29_years	86/1882	2.63226e-10	4.33654e-09	2.78059e-09	4.52972e-08	-1.44558	31.8866	YWHAE;ARL6IP1;ZFAND2A;NCAN;STMN2;ELAVL4;CELF4;COX6A1;ELAVL2;SOX2;UBL5;UCHL1;CHCHD2;HINT1;TUBA1B;TUBA1A;KIF5C;TUBB3;BASP1;DNER;STMN1;ENC1;NEFL;KIF1B;NEFM;SOX9;FGFBP3;YWHAG;TPI1;HSBP1;LMO3;SOX11;DYNLL1;PGM2L1;BCAN;TUBB2B;GAP43;NGFRAP1;TUBB2A;IL1B;SUB1;DCX;PMP2;SCG2;INA;PFN2;GPM6A;IDI1;BEX1;RTN1;TTYH1;NTM;CRMP1;SLC1A3;SEPW1;COX7A2;PTN;NREP;CST3;EFNB3;PTPRZ1;CAMK2N1;MAP2;NNAT;SPP1;GPM6B;NTRK2;SYT4;MA…
GTEX-V1D1-0008-SM-4JBIJ_skin_male_50-59_years	106/2540	2.68444e-10	4.37309e-09	3.27257e-09	5.21465e-08	-1.44598	31.8671	EIF4A1;SERPINE2;TFRC;HNRNPU;NUCKS1;ENO1;MKI67;SMC4;RPL6;ACTG1;EEF1B2;CHCHD2;LGALS1;ALCAM;PTTG1;STMN1;CFL1;NUSAP1;RPL35;HMGN2;KPNA2;TMSB10;HMGN1;RPSA;MORF4L2;SUB1;SRSF3;SNRPE;PPIB;PFN1;PPIA;SRSF7;SET;NREP;RTN4;MYL12B;LDHB;LDHA;CCNB1;PRDX1;SERPINH1;SLC38A2;HSPA8;OST4;HSPA5;XRCC5;UBE2C;CBX3;SHFM1;FN1;COL1A2;HNRNPK;UBE2S;GNB1;CDK1;ID3;HNRNPC;EIF4G2;TOP2A;ZFAND2A;HMGB2;YBX1;HMGB1;RND3;CKS1B;TUBA1C;HIN…
GTEX-TMZS-0126-SM-3DB9Q_skin_male_60-69_years	57/1036	6.55052e-10	1.01065e-08	5.27583e-09	8.18315e-08	-1.50521	31.8297	RPL4;RPL30;RPL3;RPL32;RPLP1;RPL8;RPL10A;RPL6;RPS4X;RPL7A;RPS14;RPS16;RPS19;RPL18A;RPL36;RPL35;RPLP2;RPL38;RPL37;RPS11;RPL39;RPS13;RPS12;RPS9;RPS8;RPS5;RPS6;DYNLL1;RPL37A;RPL24;RPL26;RPL29;RPL28;PFDN5;RPL10;RPL12;RPL11;RPS15A;RPS3;RPL13;RPS2;RPL18;RPS27A;RPL19;RPL41;RPL35A;RPL23A;GNB2L1;RPS28;RPS27;RPS29;RPL27A;FABP7;FOSB;RPS20;FAU;RPS21
GTEX-X585-2426-SM-46MW2_skin_male_50-59_years	82/1772	4.13569e-10	6.51875e-09	4.08856e-09	6.44446e-08	-1.45928	31.5295	RPL4;RPL30;BTG1;RPL3;RPL32;RPL31;RPLP1;RPLP0;SLC2A1;HSPB1;DBI;ATP5G2;RPL8;RPL10A;ACTG1;RPS4X;RPL7A;RPS14;RPS16;RPS19;RPL18A;RPL36;RPL35;RPLP2;RPL38;RPL37;RPS11;RPL39;RPS13;RPS12;RPS9;RPS5;RPL23;RPS6;RPSA;DYNLL1;RPL37A;RPL24;RPL29;RPL28;PPIA;RPL10;RPL12;GSTP1;RPL11;ZFP36L1;PRDX2;RPS15A;PSMB5;RPS3;RPL13;TCEB2;HES1;RPS2;RPL18;HES5;RPL19;FDFT1;BTF3;EGR1;OST4;JUN;RPL41;JUND;GPR56;RPL35A;RPL23A;EEF2;GN…
GTEX-S7SE-0011-R7A-SM-2XCDI_brain_male_50-59_years	92/2104	5.41872e-10	8.40478e-09	5.62442e-09	8.63201e-08	-1.47299	31.4277	YWHAE;ZFAND2A;NCAN;COX4I1;STMN2;CELF4;SRP14;COX6A1;COX7C;CLU;SOX2;UBL5;UCHL1;CHCHD2;HINT1;TUBA1A;PEG10;ENC1;NEFL;NEFM;YWHAG;GUCY1A2;PEG3;H2AFZ;LMO3;USMG5;SOX11;DYNLL1;YWHAZ;SRP9;BCAN;TUBB2B;GAP43;NGFRAP1;TUBB2A;SUB1;DCX;MATR3;SCG2;PPIA;PFDN5;INA;PFN2;MEG3;GPM6A;RTN3;DDC;BEX1;RTN1;TTYH1;NTM;CRABP1;CRMP1;SLC1A3;ATP1A2;SEPW1;COX7A2;PTN;ATP5O;UQCRH;RTN4;ATP5L;CST3;LDHB;HSPH1;EFNB3;PTPRZ1;CAMK2N1;MAP2…
GTEX-QVUS-0011-R3A-SM-3GAFD_brain_female_60-69_years	111/2759	7.74213e-10	1.17584e-08	8.95869e-09	1.34657e-07	-1.47527	30.9499	EIF4A2;ARL6IP1;STMN2;SRP14;COX6A1;CLU;SOX2;KIF5C;TUBB3;BASP1;PEG10;DPYSL2;STMN1;CHGB;LMO3;BCAN;MORF4L1;NGFRAP1;PRKAR1A;MORF4L2;SUB1;MAP1B;SPARCL1;MATR3;SCG2;PPIA;PFN2;MEG3;GPM6A;IDI1;RTN3;BEX1;RTN1;TTYH1;NTM;SLC1A3;NREP;UQCRH;RTN4;ACAT2;LDHB;HSPH1;EFNB3;UBB;MAP2;SCN3A;GPM6B;SYT4;FZD3;SYT1;LRRN3;GPR98;CCDC88A;GNB1;GNAS;CYCS;CPE;FXYD6;SERINC1;CALM1;CALM2;YWHAE;HSP90AB1;NCAN;COX4I1;ELAVL4;CELF4;ELAV…
GTEX-XK95-0426-SM-4AT4R_adipose tissue_male_40-49_years	58/1091	1.64767e-09	2.41438e-08	1.23212e-08	1.82379e-07	-1.52946	30.9316	IFITM3;EIF4A1;FLT1;BTG1;RPL32;HMGB2;HNRNPU;ZBTB20;SLC2A3;CYR61;ACTG1;RPS16;EDNRB;FTH1;RPLP2;RPS13;SOX4;PDGFRB;GUCY1A2;EDN1;RPS8;RPL23;RPS6;CLDN5;PRKAR1A;RPL24;SRSF3;PTMA;SRSF7;RPL12;POMP;TFPI;PCDH18;RTN4;ZFP36L1;UBC;RPL13;RPL19;JUN;GADD45B;HSPA5;PTGES3;RSRC2;NR2F2;EIF1;CLK1;NR4A2;NFKBIA;NR4A1;RPS25;KLF6;RPS28;RPS27;HNRNPK;NFIB;RPS20;TCF4;TPT1
GTEX-RVPV-0011-R3A-SM-2TF63_brain_male_60-69_years	88/1964	4.2031e-10	6.58937e-09	4.33029e-09	6.78878e-08	-1.42791	30.8286	SEMA5A;YWHAE;ARL6IP1;NCAN;STMN2;ELAVL4;CELF4;NUCKS1;COX6A1;ELAVL2;SOX2;UCHL1;TUBA1B;SEPT7;KIF5C;TUBB3;DPYSL2;DNER;STMN1;ENC1;NEFL;KIF1B;NEFM;FGFBP3;YWHAG;HES6;LMO3;SOX11;DYNLL1;SRP9;PGM2L1;BCAN;TUBB2B;GAP43;NGFRAP1;TUBB2A;SUB1;MAP1B;IGDCC3;DCX;PMP2;MATR3;SCG2;INA;PFN2;MEG3;GPM6A;IDI1;RTN3;BEX1;RTN1;TTYH1;NTM;CRMP1;SLC1A3;ATP1A2;PTN;EFNB3;PTPRZ1;CAMK2N1;MAP2;NNAT;NCAM1;SCN3A;HES5;GPM6B;NTRK2;SYT4;…
GTEX-P44H-0011-R4A-SM-2XCEW_brain_male_40-49_years	75/1577	8.01837e-10	1.21148e-08	7.13864e-09	1.07856e-07	-1.46486	30.6801	YWHAE;ARL6IP1;ZFAND2A;NCAN;STMN2;ELAVL4;CELF4;HMGB1;COX6A1;ELAVL2;SOX2;UCHL1;HINT1;SEPT7;TUBA1A;YWHAQ;KIF5C;PEG10;DPYSL2;DNER;STMN1;ENC1;NEFL;FGFBP3;YWHAG;HSBP1;LMO3;USMG5;SOX11;YWHAZ;SRP9;PGM2L1;BCAN;TUBB2B;GAP43;NGFRAP1;TUBB2A;SUB1;DCX;MATR3;INA;PFN2;GPM6A;BEX1;RTN1;TTYH1;CRMP1;SLC1A3;COX7A2;PTN;EFNB3;PTPRZ1;CAMK2N1;MAP2;NNAT;SPP1;SCN3A;GPM6B;NTRK2;MARCKSL1;CBX5;SYT1;NDUFA4;TMA7;COX6C;CCDC88A;F…
GTEX-XYKS-1426-SM-4BRUO_skin_female_60-69_years	60/1124	7.11277e-10	1.09162e-08	5.7923e-09	8.84311e-08	-1.45575	30.6638	RPL4;RPL30;RPL3;RPL32;RPLP1;RPLP0;SLC2A1;RPL8;RPL10A;RPL9;RPL7;EEF1B2;RPS4X;RPL7A;TUBA1C;RPS16;RPS19;RPL18A;RPL36;RPL35;RPLP2;RPL38;RPS11;RPL39;RPS13;RPS12;RPS9;RPS8;RPS5;RPS6;FOS;DYNLL1;SLC7A5;TUBB2A;RPL37A;RPL29;PTMA;PPIA;RPL12;GSTP1;SLC7A1;ZFP36L1;PRDX2;RPS15A;RPS3;RPL13;RPL18;HES5;RPL19;EGR1;RPL41;H3F3B;RPL23A;TUBB4B;RPS27;RPL27A;FOSB;FAU;RPS21;RPS23
GTEX-N7MS-0008-SM-4E3JI_skin_male_60-69_years	94/2161	4.39422e-10	6.85216e-09	4.70942e-09	7.34367e-08	-1.42288	30.6567	TOP2A;EIF4A1;SERPINE2;TFRC;HMGB2;HNRNPU;NUCKS1;YBX1;ENO1;MKI67;RND3;SMC4;CKS1B;ACTG1;TUBA1C;TUBA1B;LGALS1;ALCAM;PTTG1;YWHAQ;SEC61G;SUMO2;CFL1;NUSAP1;HMGN2;KPNA2;TMSB10;HMGN1;HSP90AA1;TPI1;ANXA2;H2AFZ;CKAP2;RPSA;RHOA;EEF1A1;ASPM;PKM;MORF4L2;CANX;CKS2;SNRPE;S100A4;PPIB;PFN1;GAPDH;PPIA;DYNC1I2;SET;POMP;RPS27L;PCDH18;SLC7A1;FSTL1;RTN4;HSPD1;MYL12B;LDHA;CCNB1;PSMB5;PODXL;DNAJB4;TRA2B;PSMB1;SERPINH1;WB…
GTEX-Q734-0726-SM-48TZP_ovary_female_40-49_years	114/2877	1.03665e-09	1.55019e-08	1.19649e-08	1.78921e-07	-1.47898	30.596	EIF4A2;RPL5;SPON1;RPL30;RPL3;SERPINE2;CCNI;RPL32;RPL31;HNRNPU;RPL8;RPL10A;RPL9;RPL6;RPL7;EDNRA;RPS16;RPL18A;PEG10;DPYSL3;RPL36;RPL38;RPL37;RPS11;RPS13;SOX4;RPS12;DDX17;RPS9;RBFOX2;RPS8;RPS5;RPL23;RPS6;RPL22;EEF1A1;RPL24;XIST;RPL26;RPL29;RPL28;SRSF7;NREP;ZFP36L1;HSPH1;EFNB3;KCNQ1OT1;SERPINH1;BTF3;RPL41;FZD3;H3F3B;NR2F2;EEF2;PBX1;GNB2L1;CLK1;NR4A2;RPS25;RPS27;COL1A2;RPS29;RPL27A;RPS20;FXYD6;MAGED2;…
GTEX-XMK1-1326-SM-4B65Q_esophagus_male_40-49_years	59/1100	8.37756e-10	1.25922e-08	6.68461e-09	1.01523e-07	-1.43301	29.9504	TOP2A;HSPB1;DBI;ENO1;COX6A1;MKI67;CKS1B;EEF1B2;UBL5;TUBA1C;CHCHD2;HINT1;PTTG1;YWHAQ;SEC61G;NUSAP1;RPL35;HMGN2;KPNA2;RPL39;COX8A;TPI1;ANXA2;HMGCS1;H2AFZ;HSBP1;USMG5;DYNLL1;YWHAZ;COX6B1;SLC7A5;PKM;CKS2;SNRPE;PABPC1;PTMA;PPIA;GSTP1;SLC7A1;ACAT2;MYL12B;CCNB1;PRDX1;RPS2;S100A11;FDFT1;BTF3;NPM1;UBE2C;SHFM1;TMA7;HN1;CENPF;FABP5;UBE2S;CDK1;RPS21;RAN;RPS24
GTEX-XQ8I-0326-SM-4BOPN_blood vessel_male_50-59_years	30/373	2.58061e-09	3.67076e-08	1.66874e-08	2.43303e-07	-1.50045	29.6718	NOTCH3;BTG2;HSPB1;SRP14;SMC4;CLU;CST3;CSRP2;TIMP3;IGFBP7;EGR1;OST4;JUN;ZFHX3;JUND;GADD45B;DUSP1;MCAM;TSC22D3;FOS;RHOB;NR4A1;MYL6;NFIA;MORF4L2;ID4;SPARCL1;FOSB;CCDC3;PTMA
GTEX-T6MN-0011-R4A-SM-32QPG_brain_male_50-59_years	74/1594	3.04244e-09	4.26526e-08	2.40326e-08	3.38546e-07	-1.50946	29.6015	YWHAE;SERPINE2;ARL6IP1;NCAN;ELAVL4;COX6A1;CLU;SOX2;UCHL1;SEPT7;EDNRB;YWHAQ;KIF5C;DPYSL2;KIF5B;DNER;STMN1;ENC1;NEFL;SOX9;FGFBP3;HSBP1;LMO3;USMG5;SOX11;SRP9;PGM2L1;BCAN;TUBB2B;GAP43;SUB1;IGDCC3;DCX;SPARCL1;PMP2;MATR3;SCG2;PFN2;GPM6A;RTN3;BEX1;TTYH1;NTM;SLC1A3;ATP1A2;COX7A2;PTN;CST3;LDHB;PTPRZ1;CAMK2N1;MAP2;NNAT;SCN3A;HES5;GPM6B;NTRK2;MARCKSL1;SYT1;LRRN3;NDUFA4;GPR98;LSAMP;S100B;CCDC88A;SST;FABP7;PL…
GTEX-WWYW-0011-R1A-SM-3TW8G_brain_female_50-59_years	95/2237	1.2228e-09	1.81923e-08	1.21143e-08	1.8023e-07	-1.43895	29.5304	YWHAE;EIF4A2;HSP90AB1;ARL6IP1;ZFAND2A;NCAN;STMN2;ELAVL4;CELF4;COX6A1;ELAVL2;UBL5;UCHL1;TUBA1B;SEPT7;TUBA1A;KIF5C;TUBB3;BASP1;PEG10;DPYSL2;DNER;STMN1;ENC1;NEFL;NEFM;YWHAG;CHGB;HSP90AA1;PEG3;USMG5;SOX11;DYNLL1;YWHAZ;PGM2L1;BCAN;TUBB2B;GAP43;NGFRAP1;TUBB2A;SUB1;MAP1B;IGDCC3;DCX;PMP2;MATR3;SCG2;INA;PFN2;MEG3;GPM6A;RTN3;BEX1;RTN1;TTYH1;NTM;CRMP1;SLC1A3;SEPW1;PTN;NREP;RTN4;DNAJB1;HSPH1;EFNB3;PTPRZ1;UBB…
GTEX-WZTO-0011-R1B-SM-3NMAR_brain_male_40-49_years	84/1896	1.97731e-09	2.86858e-08	1.73828e-08	2.50844e-07	-1.4624	29.3088	YWHAE;ARL6IP1;ZFAND2A;NCAN;STMN2;ELAVL4;COX6A1;ELAVL2;SOX2;UCHL1;SEPT7;TUBA1A;ALCAM;YWHAQ;KIF5C;DPYSL2;KIF5B;DNER;STMN1;ENC1;NEFL;KIF1B;NEFM;YWHAG;HES6;HSBP1;SOX11;ANK3;DYNLL1;YWHAZ;SRP9;PGM2L1;BCAN;GAP43;NGFRAP1;TUBB2A;SUB1;DCX;PMP2;MATR3;SCG2;PFN2;DYNC1I2;GPM6A;IDI1;RTN3;BEX1;RTN1;TTYH1;NTM;SLC1A3;SEPW1;PTN;RTN4;CST3;PTPRZ1;CAMK2N1;PCBP4;MAP2;NNAT;SPP1;NCAM1;GPM6B;NTRK2;MARCKSL1;SYT1;NDUFA4;KID…
GTEX-X88G-0426-SM-47JZ5_blood vessel_male_30-39_years	36/523	4.33177e-09	5.93026e-08	2.66602e-08	3.73755e-07	-1.5219	29.3076	IFITM3;EIF4A2;NOTCH3;CCNI;RGS16;RPL9;NTN1;CLU;RGS5;CSRP2;DPYSL3;IGFBP7;A2M;PDGFRB;EGR1;ZFHX3;FZD3;JUND;TSC22D1;MCAM;PTGES3;BGN;FOS;SULF1;NR4A2;NR4A1;MORF4L1;NFIA;TMSB15A;ID2;ID3;FOSB;MAGED2;CCDC3;PTMA;SCRG1
GTEX-P4QT-0008-SM-48TDZ_skin_female_50-59_years	65/1305	2.11971e-09	3.05993e-08	1.62319e-08	2.39051e-07	-1.45328	29.0248	RPL4;TOP2A;SPON2;EIF4A1;SPARC;SERPINE2;TFRC;NUCKS1;ENO1;MKI67;RND3;RPL6;ACTG1;EEF1B2;TUBA1C;LGALS1;ALCAM;PTTG1;TMSB4X;SEC61G;FTH1;NUSAP1;KPNA2;TMSB10;TPI1;ANXA2;H2AFZ;RPL23;CKAP2;EEF1A1;ASPM;PKM;CANX;CKS2;SNRPE;PPIB;PPIA;POMP;RPS27L;NREP;SLC7A1;FSTL1;RTN4;LDHA;CCNB1;PSMB5;DNAJB4;SERPINH1;SLIT2;RPS2;SLC38A2;OST4;NPM1;HSPA5;UBE2C;FN1;EEF2;TUBB4B;CENPF;COL1A2;UBE2S;CDK1;VIM;AGRN;RAN
GTEX-P4QR-0008-SM-48TE2_skin_male_60-69_years	68/1416	3.8185e-09	5.30225e-08	2.83837e-08	3.96014e-07	-1.49454	28.9694	RPL4;TOP2A;SPON2;EIF4A1;SERPINE2;TFRC;NUCKS1;YBX1;ENO1;MKI67;RND3;SMC4;ACTG1;TUBA1C;LGALS1;ALCAM;YWHAQ;SEC61G;FTH1;CFL1;NUSAP1;KPNA2;TMSB10;TPI1;ANXA2;H2AFZ;RPL23;CKAP2;RPSA;EEF1A1;ASPM;PKM;CANX;CKS2;SNRPE;S100A4;PABPC1;PPIB;PPIA;SET;POMP;RPS27L;NREP;PCDH18;SLC7A1;FSTL1;RTN4;LDHA;CCNB1;DNAJB4;SERPINH1;SLIT2;SLC38A2;NPM1;HSPA5;XRCC5;UBE2C;CBX3;FN1;EEF2;CENPF;COL1A2;HNRNPK;UBE2S;CDK1;VIM;AGRN;RAN
GTEX-SN8G-0126-SM-32PLI_skin_female_50-59_years	69/1436	2.81057e-09	3.95924e-08	2.15894e-08	3.07096e-07	-1.46754	28.8956	RPL4;RPL5;RPL30;BTG1;RPL3;RPL32;RPL31;RPLP1;RPLP0;SLC2A1;RPL8;RPL10A;RPL6;RPL7;CKS1B;EEF1B2;RPS4X;RPL7A;RPS14;RPS16;RPS19;RPL18A;RPL36;RPL35;RPL38;RPL37;RPS11;RPL39;RPS13;RPS12;EDN1;RPS8;RPS5;RPS6;DYNLL1;RPL37A;RPL24;RPL26;RPL29;RPL28;PFDN5;GSTP1;RPL11;LDHA;RPS15A;PSMB1;RPL13;RPL18;RPS27A;HES5;RPL19;BTF3;RPL41;JUND;H3F3B;RPL35A;RPL23A;GNB2L1;EIF1;RPS25;KLF6;RPS28;RPS27;FABP5;RPS29;RPS20;FAU;RPS21…
GTEX-XLM4-0011-R10A-SM-4AT5P_brain_male_60-69_years	101/2464	2.15649e-09	3.08251e-08	2.12747e-08	3.04103e-07	-1.43757	28.6865	EIF4A2;ARL6IP1;STMN2;SRP14;COX6A1;CLU;SOX2;CHCHD2;KIF5C;TUBB3;BASP1;DPYSL2;STMN1;CHGB;HES6;LMO3;BCAN;MORF4L1;NGFRAP1;SUB1;MAP1B;SPARCL1;MATR3;PFN2;MEG3;GPM6A;IDI1;RTN3;BEX1;RTN1;TTYH1;NTM;SLC1A3;NREP;UQCRH;RTN4;PRDX2;HSPH1;EFNB3;MAP2;TSPAN3;GPM6B;SYT4;FZD3;SYT1;LRRN3;TMA7;GNB1;GNAS;CPE;FXYD6;SERINC1;CALM1;CALM2;YWHAE;ZFAND2A;NCAN;ELAVL4;CELF4;ELAVL2;UCHL1;HINT1;TUBA1B;SEPT7;TUBA1A;DNER;ENC1;NEFL;…
GTEX-O5YU-0008-SM-4E3I7_skin_male_60-69_years	99/2384	1.64452e-09	2.41438e-08	1.63592e-08	2.39716e-07	-1.41348	28.5888	EIF4A1;SERPINE2;TFRC;HNRNPU;NUCKS1;ENO1;MKI67;SMC4;ACTG1;CHCHD2;LGALS1;ALCAM;PTTG1;CFL1;NUSAP1;HMGN2;KPNA2;TMSB10;HMGN1;RPSA;MORF4L2;SRSF3;SNRPE;PPIB;PFN1;PPIA;SRSF7;SET;NREP;PCDH18;RTN4;MYL12B;LDHB;LDHA;CCNB1;PODXL;PRDX1;SERPINH1;SLC38A2;HSPA8;OST4;HSPA5;XRCC5;UBE2C;CBX3;SHFM1;FN1;COL1A2;HNRNPK;UBE2S;CDK1;ID3;HNRNPC;EIF4G2;YWHAE;TOP2A;HMGB2;YBX1;HMGB1;CYR61;CKS1B;TUBA1C;TUBA1B;YWHAQ;SEC61G;SUMO2…
GTEX-RWSA-0008-SM-47JYX_skin_male_40-49_years	106/2621	1.60082e-09	2.36953e-08	1.67957e-08	2.43663e-07	-1.40879	28.5319	EIF4A1;SERPINE2;TFRC;HNRNPU;NUCKS1;ENO1;MKI67;SMC4;RPL6;ACTG1;EEF1B2;CHCHD2;LGALS1;ALCAM;PTTG1;STMN1;CFL1;NUSAP1;HMGN2;KPNA2;TMSB10;HMGN1;RPSA;EEF1A1;MORF4L2;SUB1;SRSF3;SNRPE;S100A4;PPIB;PFN1;PPIA;SET;NREP;PCDH18;RTN4;MYL12B;LDHB;LDHA;CCNB1;PRDX1;RAD21;SERPINH1;SLC38A2;HSPA8;OST4;HSPA5;XRCC5;UBE2C;CBX3;SHFM1;FN1;TMA7;COL1A2;HNRNPK;UBE2S;GNB1;CDK1;HNRNPC;EIF4G2;YWHAE;TOP2A;HMGB2;YBX1;HMGB1;CYR61;C…
GTEX-WVLH-0011-R2A-SM-3MJFJ_brain_male_50-59_years	107/2657	1.6571e-09	2.41606e-08	1.74627e-08	2.50844e-07	-1.40244	28.3549	EIF4A2;ARL6IP1;STMN2;COX6A1;SOX2;KIF5C;TUBB3;BASP1;PEG10;DPYSL2;STMN1;CHGB;LMO3;SOX11;BCAN;MORF4L1;NGFRAP1;SUB1;MAP1B;MATR3;SCG2;PFN2;MEG3;GPM6A;IDI1;RTN3;BEX1;RTN1;TTYH1;NTM;SLC1A3;COX7A2;NREP;UQCRH;RTN4;PRDX2;HSPH1;EFNB3;MAP2;SCN3A;GPM6B;SYT4;FZD3;SYT1;LRRN3;GPR98;TMA7;GNB1;GNAS;CYCS;CPE;FXYD6;SERINC1;CALM1;CALM2;YWHAE;ZFAND2A;NCAN;COX4I1;ELAVL4;CELF4;ELAVL2;UBL5;UCHL1;HINT1;TUBA1B;SEPT7;TUBA1A…
GTEX-XYKS-0002-SM-4BRWN_blood_female_60-69_years	143/3959	2.13229e-09	3.06294e-08	2.86835e-08	3.98291e-07	-1.40838	28.1198	RPL4;RPL5;RPL30;RPL32;TFRC;RPL31;HNRNPU;NUCKS1;ENO1;SRP14;MKI67;SMC4;RPL9;RPL6;ACTB;ACTG1;EEF1B2;CHCHD2;RPS16;RPS19;PTTG1;RGS1;NUSAP1;RPL36;RPL35;RPL38;RPL37;HMGN2;KPNA2;B2M;TMSB10;RPS13;HMGN1;RPS8;RPL23;RPS6;RPSA;EEF1A1;SUB1;RPL24;SRSF3;SNRPE;XIST;RPL26;PFN1;RPL28;PPIA;SRSF7;IDI1;SET;ACAT2;ATP5L;LDHB;LDHA;CCNB1;ATP5E;PRDX1;RAD21;FDFT1;BTF3;OST4;CBX5;XRCC5;UBE2C;CBX3;SHFM1;TMA7;GNB2L1;NFKBIA;RPS2…
GTEX-X4XY-0226-SM-4E3IZ_skin_male_60-69_years	63/1272	4.82272e-09	6.57151e-08	3.39708e-08	4.67259e-07	-1.46656	28.0844	RPL5;EIF4A1;RPLP1;SLC2A1;ENO1;RPL8;RPL10A;RND3;RPL9;RPL7;CKS1B;ACTG1;EEF1B2;TUBA1C;RPS14;CHCHD2;RPL18A;RPL36;RPL35;RPL39;RPS13;RPS12;TPI1;ANXA2;HMGCS1;RPS8;RPL23;RPS6;YWHAZ;SLC7A5;TUBB2A;RPL24;SRSF3;SNRPE;RPL26;RPL29;SGK1;PTMA;PPIA;IDI1;SET;RPL12;MYL12B;LDHA;HNRNPDL;PSMB1;HES1;RPS27A;RPL19;BTF3;NPM1;H3F3B;GADD45B;XRCC5;PLK2;EIF1;RPS25;HNRNPK;FABP5;HNRNPC;RPS21;RAN;RPS24
GTEX-OIZH-0126-SM-2HMIS_skin_male_50-59_years	74/1590	2.72958e-09	3.86381e-08	2.17598e-08	3.08017e-07	-1.42311	28.0625	RPL4;RPL30;BTG1;RPL3;RPL32;RPL31;RPLP1;RPLP0;SLC2A1;DBI;ATP5G2;RPL8;RPL10A;RPL6;RPL7;EEF1B2;RPS4X;RPL7A;RPS14;HINT1;RPS16;RPS19;RPL18A;RPL36;RPL35;RPLP2;RPL38;RPL37;RPS11;RPL39;RPS13;RPS12;RPS9;RPS8;RPS5;RPL23;RPS6;RPL22;RPSA;DYNLL1;EEF1A1;RPL37A;RPL26;RPL29;RPL28;PPIA;GSTP1;RPL11;RPS15A;PSMB1;RPS3;RPL13;HES1;RPS2;RPL18;RPS27A;SLC38A2;RPL19;BTF3;RPL41;GPR56;SHFM1;RPL35A;RPL23A;GNB2L1;FABP5;RPS29;…
GTEX-TML8-0926-SM-4DXSJ_ovary_female_40-49_years	90/2168	1.13342e-08	1.47894e-07	8.97781e-08	1.15936e-06	-1.53234	28.0349	RPL4;EIF4A2;SPON2;RPL5;RPL30;RPL3;HSP90AB1;SERPINE2;RPL32;TFRC;RPL31;HNRNPU;RPL8;RPL10A;RPL6;RPL7;ACTG1;RPS4X;RPL7A;EDNRA;RPS16;PEG10;ENC1;DPYSL3;TIMP2;RPL36;RPL38;RPL37;HMGN2;RPS11;RPL39;RPS13;SOX4;HMGN1;RPS9;RBFOX2;PEG3;RPS8;RPL23;RPL22;ATRX;EEF1A1;TMSB15A;MORF4L2;LUC7L3;RPL24;XIST;RPL26;RPL29;SGK1;RPL10;RPL11;NREP;RPS15A;EFNB3;KCNQ1OT1;RPS3;WBP5;RPL13;RPL15;RPL18;RPS27A;RPL19;BTF3;MARCKSL1;RPL…
GTEX-QMR6-0011-R1A-SM-32PKW_brain_male_50-59_years	71/1528	6.48425e-09	8.75374e-08	4.70517e-08	6.35198e-07	-1.48235	27.948	YWHAE;ARL6IP1;NCAN;STMN2;ELAVL4;HMGB1;COX6A1;SOX2;UCHL1;HINT1;SEPT7;TUBA1A;YWHAQ;KIF5C;DPYSL2;KIF5B;DNER;STMN1;ENC1;NEFL;NEFM;FGFBP3;HSBP1;LMO3;SOX11;ANK3;SRP9;PGM2L1;BCAN;GAP43;NGFRAP1;SUB1;DCX;PMP2;MATR3;PFDN5;PFN2;DYNC1I2;GPM6A;RTN3;SET;BEX1;RTN1;TTYH1;POMP;SLC1A3;SEPW1;PTN;RTN4;PTPRZ1;CAMK2N1;MAP2;RAD21;NNAT;SPP1;GPM6B;NTRK2;MARCKSL1;SYT1;NDUFA4;S100B;CCDC88A;FABP7;SMOC1;TTC3;PLP1;CPE;SERINC1…
GTEX-T6MN-0011-R5A-SM-32QPD_brain_male_50-59_years	100/2456	3.79017e-09	5.2881e-08	3.5395e-08	4.84562e-07	-1.4399	27.9209	ARL6IP1;SRP14;COX6A1;CLU;SOX2;CHCHD2;EDNRB;KIF5C;PEG10;SOX9;GUCY1A2;LMO3;SOX11;COX6B1;BCAN;NGFRAP1;SUB1;SPARCL1;MATR3;SCG2;PFN2;MEG3;GPM6A;RTN3;BEX1;RTN1;TTYH1;NTM;CRABP1;SLC1A3;COX7A2;RTN4;ATP5L;LDHB;HSPH1;EFNB3;MAP2;ATP5E;TSPAN3;SCN3A;GPM6B;SYT4;FZD3;CBX5;SYT1;LRRN3;GPR98;PLK2;TMA7;GNB1;CPE;SERINC1;CALM1;CALM2;YWHAE;ZFAND2A;NCAN;COX4I1;CELF4;COX7C;UBL5;UCHL1;HINT1;ENC1;NEFL;KIF1B;NEFM;YWHAG;PEG…
GTEX-QDVN-0226-SM-48TZ9_blood vessel_male_50-59_years	39/607	6.57692e-09	8.83793e-08	3.92843e-08	5.35294e-07	-1.47722	27.8304	IFITM3;NOTCH3;HSPB1;ENO1;CYR61;ACTB;CTGF;RGS5;TUBA1C;TUBA1B;LGALS1;ALCAM;SEC61G;DPYSL3;CFL1;IGFBP7;A2M;SOX4;EGR1;GADD45B;HSPA5;DUSP1;MCAM;FN1;BGN;SULF1;RHOA;RHOB;MORF4L1;MYL6;COL4A2;COL4A1;MORF4L2;CCDC3;PPIB;PFN1;CDO1;PTMA;SCRG1
GTEX-T2IS-0011-R6A-SM-32QP2_brain_female_20-29_years	101/2496	4.29464e-09	5.90716e-08	3.99727e-08	5.42141e-07	-1.43408	27.6288	EIF4A2;SERPINE2;ARL6IP1;STMN2;SRP14;COX6A1;SOX2;CHCHD2;EDNRB;KIF5C;PEG10;LMO3;SOX11;BCAN;MORF4L1;NGFRAP1;SUB1;MATR3;SCG2;PFN2;MEG3;GPM6A;RTN3;BEX1;RTN1;TTYH1;NTM;CRABP1;SLC1A3;COX7A2;UQCRH;ATP5L;LDHB;HSPH1;EFNB3;MAP2;SCN3A;GPM6B;SYT4;FZD3;CBX5;SYT1;LRRN3;GPR98;TMA7;GNB1;CPE;SERINC1;CALM1;CALM2;YWHAE;ZFAND2A;NCAN;COX4I1;CELF4;UBL5;UCHL1;HINT1;SEPT7;YWHAQ;DNER;SUMO2;ENC1;NEFL;KIF1B;FGFBP3;YWHAG;PEG…
GTEX-XUJ4-1926-SM-4BOOV_breast_female_60-69_years	48/854	8.49122e-09	1.12038e-07	5.18088e-08	6.96196e-07	-1.48401	27.5793	SEMA5A;RPL5;RPL30;RPL32;RPL10;RPL31;RPL11;RPL8;RPL10A;RPL7;CST3;RPS4X;RPS14;RPS16;RPS15A;RPS3;RPL35;RPL13;RPL38;RPL15;RPL37;RPS11;RPS27A;RPS13;RPL19;RPS12;RPS9;RPL41;RPS8;RPL23;RPS6;RPL35A;PLXDC1;GNB2L1;EEF1A1;RPS25;NFIB;RPS29;PPAP2B;RPL37A;RPL24;RPS20;RPL26;FAU;RPS21;PFDN5;RPS24;RPS23
GTEX-T2YK-0008-SM-4DM6M_skin_male_50-59_years	82/1858	3.8437e-09	5.31195e-08	3.14997e-08	4.35323e-07	-1.41801	27.4766	RPL4;TOP2A;EIF4A1;SERPINE2;TFRC;NUCKS1;YBX1;ENO1;MKI67;RND3;SMC4;CYR61;RPL6;CKS1B;ACTG1;EEF1B2;TUBA1C;TUBA1B;LGALS1;ALCAM;PTTG1;YWHAQ;TMSB4X;SEC61G;FTH1;SUMO2;CFL1;NUSAP1;KPNA2;TMSB10;TPI1;ANXA2;H2AFZ;RPL23;CKAP2;RPSA;EEF1A1;ASPM;SLC7A5;PKM;CANX;CKS2;SNRPE;S100A4;PPIB;PFN1;PPIA;SET;POMP;RPS27L;NREP;SLC7A1;MYL12B;LDHA;CCNB1;PSMB5;DNAJB4;SERPINH1;WBP5;TCEB2;SLIT2;RPS2;SLC38A2;OST4;NPM1;HSPA5;XRCC5;…
GTEX-X585-0011-R1B-SM-46MVE_brain_male_50-59_years	103/2580	5.91845e-09	8.02707e-08	5.43903e-08	7.27532e-07	-1.41878	26.879	ARL6IP1;STMN2;SRP14;COX6A1;KIF5C;TUBB3;BASP1;PEG10;DPYSL2;STMN1;CHGB;LMO3;SOX11;ANK3;NGFRAP1;MORF4L2;SUB1;MAP1B;MATR3;SCG2;PPIA;PFN2;MEG3;GPM6A;RTN3;BEX1;RTN1;ATP5J;COX7A2;ATP5O;UQCRH;RTN4;ATP5L;PRDX2;HSPH1;EFNB3;UBB;MAP2;SCN3A;GPM6B;SYT4;SYT1;PLK2;TMA7;UBE2S;GNAS;CPE;FXYD6;SERINC1;CALM1;CALM2;YWHAE;FLT1;ZFAND2A;NCAN;COX4I1;ELAVL4;CELF4;COX7C;ELAVL2;UBL5;UCHL1;HINT1;TUBA1B;TUBA1A;YWHAQ;DNER;SUMO2…
GTEX-XUJ4-1526-SM-4BONU_uterus_female_60-69_years	54/1033	1.13608e-08	1.47894e-07	7.00922e-08	9.2067e-07	-1.46346	26.7712	RPL5;RPL32;RPL31;HMGB1;RPL8;RPL10A;RPL6;RGS2;RPS16;CSRP2;LGALS1;RPL35;RPL38;RPS11;RPS13;RPS12;DDX17;GUCY1A2;RBFOX2;RPS8;RPS5;RPL23;RPS6;RPL22;MYL6;MORF4L2;RPL37A;LUC7L3;RPL24;XIST;RPL10;RPS15A;HNRNPDL;KCNQ1OT1;RPS3;NCAM1;RPL15;RPS27A;NR2F1;RPL35A;PLXDC1;PBX1;SULF2;RPS25;RPS27;SON;RPL27A;HNRNPA2B1;FXYD6;FAU;RPS21;RBMX;RPS24;RPS23
GTEX-QVUS-0011-R10A-SM-3GIK3_brain_female_60-69_years	94/2280	6.88785e-09	9.21329e-08	5.85632e-08	7.79774e-07	-1.41636	26.6184	YWHAE;EIF4A2;SERPINE2;ARL6IP1;NCAN;STMN2;ELAVL4;CELF4;CLU;ELAVL2;SOX2;UCHL1;TUBA1B;SEPT7;YWHAQ;KIF5C;BASP1;DPYSL2;DNER;STMN1;ENC1;NEFL;NEFM;YWHAG;CHGB;PEG3;TSC22D1;LMO3;YWHAZ;SRP9;PGM2L1;BCAN;MORF4L1;TUBB2B;GAP43;NGFRAP1;TUBB2A;PRKAR1A;MORF4L2;SUB1;MAP1B;DCX;SPARCL1;PMP2;MATR3;SCG2;INA;PFN2;GPM6A;IDI1;RTN3;BEX1;RTN1;TTYH1;NTM;POMP;CRMP1;SLC1A3;ATP1A2;PTN;NREP;RTN4;LDHB;HSPH1;EFNB3;PTPRZ1;CAMK2N1;…
GTEX-S7SE-0011-R4A-SM-2XCDB_brain_male_50-59_years	87/2053	8.09262e-09	1.07264e-07	6.45512e-08	8.51725e-07	-1.42636	26.5763	YWHAE;ARL6IP1;ZFAND2A;NCAN;STMN2;ELAVL4;CELF4;COX6A1;ELAVL2;SOX2;UCHL1;TUBA1B;SEPT7;EDNRB;YWHAQ;KIF5C;TUBB3;BASP1;PEG10;DNER;STMN1;ENC1;NEFL;KIF1B;NEFM;SOX9;YWHAG;CHGB;LMO3;SOX11;YWHAZ;SRP9;PGM2L1;BCAN;TUBB2B;GAP43;NGFRAP1;TUBB2A;SUB1;IGDCC3;DCX;PMP2;MATR3;SCG2;INA;PFN2;GPM6A;RTN3;BEX1;RTN1;TTYH1;NTM;CRMP1;SLC1A3;ATP1A2;SEPW1;PTN;CST3;EFNB3;PTPRZ1;CAMK2N1;MAP2;NNAT;SCN3A;HES5;GPM6B;NTRK2;SYT4;FZD…
GTEX-QEG5-0226-SM-2I5GI_skin_male_20-29_years	65/1369	1.37574e-08	1.7595e-07	8.98541e-08	1.15936e-06	-1.45231	26.2892	RPL4;EIF4A1;RPL30;RPL3;RPL32;RPL31;RPLP1;RPLP0;SLC2A1;ENO1;RPL8;RPL10A;RPL7;ACTG1;RPL7A;RPS14;RPS16;RPS19;RPL18A;RPL35;RPLP2;RPL38;RPL37;RPS11;RPL39;RPS13;SOX4;RPS12;RPS9;RPS8;RPS5;RPL23;RPS6;PKM;RPL37A;RPL24;PABPC1;RPL29;RPL28;SET;RPL10;RPL12;RPL11;LDHA;RPS15A;PSMB1;RPS3;RPS2;RPL18;RPL19;BTF3;RPL41;H3F3B;XRCC5;SHFM1;PLK2;RPL35A;RPL23A;GNB2L1;FABP5;RPS29;RPS20;FAU;RPS21;RPS23
GTEX-OIZG-0008-SM-4E3J2_skin_male_50-59_years	87/2050	7.55243e-09	1.00561e-07	6.05945e-08	8.03153e-07	-1.3979	26.1427	TOP2A;SPON2;EIF4A1;SPARC;SERPINE2;TFRC;ZFAND2A;HNRNPU;NUCKS1;YBX1;ENO1;MKI67;SMC4;CYR61;CKS1B;ACTG1;TUBA1C;CHCHD2;TUBA1B;LGALS1;ALCAM;PTTG1;YWHAQ;SEC61G;FTH1;SUMO2;CFL1;NUSAP1;HMGN2;KPNA2;TMSB10;TPI1;ANXA2;H2AFZ;CKAP2;RPSA;ASPM;PKM;CANX;CKS2;SNRPE;PPIB;PFN1;GAPDH;PPIA;SET;POMP;RPS27L;NREP;PCDH18;SLC7A1;FSTL1;HSPD1;MYL12B;LDHA;CCNB1;PSMB5;DNAJB4;TRA2B;PSMB1;SERPINH1;TCEB2;RPS2;SLC38A2;HSPA8;OST4;N…
GTEX-Q2AG-0011-R8A-SM-2HMK5_brain_female_40-49_years	63/1303	1.20389e-08	1.56024e-07	7.84447e-08	1.02118e-06	-1.43168	26.1069	YWHAE;NCAN;STMN2;ELAVL4;CELF4;COX6A1;ELAVL2;SOX2;UCHL1;TUBA1A;KIF5C;TUBB3;PEG10;DPYSL2;KIF5B;DNER;STMN1;NEFL;NEFM;FGFBP3;YWHAG;PEG3;SOX11;PGM2L1;BCAN;TUBB2B;GAP43;NGFRAP1;TUBB2A;DCX;PMP2;SCG2;INA;BEX1;RTN1;TTYH1;CRABP1;CRMP1;PTN;EFNB3;PTPRZ1;CAMK2N1;MAP2;NNAT;SPP1;NCAM1;SCN3A;HES5;SYT4;MARCKSL1;CBX5;SYT1;TMA7;S100B;SOD1;MARCKS;SST;FABP7;SMOC1;GNB1;GNAS;PLP1;FXYD6
GTEX-NPJ8-2426-SM-3MJHL_prostate_male_40-49_years	63/1345	3.9133e-08	4.72159e-07	2.30702e-07	2.82659e-06	-1.5203	25.9307	IFITM3;RPL4;RPL5;RPL30;RPL32;RPL31;RPLP1;ZBTB20;YBX1;RPL10A;RPL6;RPL7;EEF1B2;RPS16;RPL18A;RPL35;RPL38;RPL37;RPS11;RPL39;RPS13;RPS12;HSP90AA1;RPS8;HSBP1;RPL23;RPS6;RPL22;EEF1A1;MORF4L2;RPL37A;RPL24;RPL26;PTMA;RPL28;PFDN5;SRSF7;DDX5;RPL10;RPL11;DNAJB1;RPS15A;KCNQ1OT1;SERPINH1;RPL15;A2M;RPS27A;RPL19;OST4;RPL41;PTGES3;RPL35A;NAP1L1;RPL23A;CLK1;DNAJA1;RPS25;RPS27;RPS20;FAU;RPS24;TPT1;RPS23
GTEX-RU1J-0826-SM-46MUU_ovary_female_20-29_years	82/1967	4.94266e-08	5.89708e-07	3.2646e-07	3.88268e-06	-1.53446	25.8138	EIF4A2;RPL5;BTG2;RPL30;RPL3;TFRC;RPL31;HNRNPU;ZBTB20;RPL8;RPL9;RGS2;RPS16;ENC1;TIMP2;RPL38;RPS11;RPS13;SOX4;RPS9;PEG3;TSC22D1;RPS8;DUSP1;RPL23;RPL22;ATRX;NGFRAP1;TMSB15A;HNRNPH1;IL1B;MORF4L2;LUC7L3;RPL24;SRSF3;XIST;SGK1;SRSF7;MEG3;RPL10;ABLIM1;RPS15A;HNRNPDL;KCNQ1OT1;RPS3;WBP5;RPL13;RPL15;RPL18;RPS27A;BTF3;MARCKSL1;NPM1;JUND;H3F3B;GADD45B;KIDINS220;NR2F1;RPL35A;NAP1L1;RPL23A;NR2F2;GNB2L1;SULF2;CL…
GTEX-T6MN-0011-R8A-SM-32QP3_brain_male_50-59_years	79/1800	1.00729e-08	1.32309e-07	7.45056e-08	9.74253e-07	-1.39813	25.7444	YWHAE;ARL6IP1;COX4I1;STMN2;ELAVL4;CELF4;COX6A1;ELAVL2;SOX2;UCHL1;TUBA1B;SEPT7;TUBA1A;YWHAQ;KIF5C;TUBB3;PEG10;DPYSL2;KIF5B;DNER;STMN1;NEFL;NEFM;FGFBP3;YWHAG;CHGB;HES6;PEG3;HSBP1;SOX11;SRP9;PGM2L1;BCAN;TUBB2B;GAP43;NGFRAP1;TUBB2A;SUB1;MAP1B;DCX;PMP2;MATR3;SCG2;INA;PFN2;DYNC1I2;RTN3;BEX1;RTN1;TTYH1;SEPW1;COX7A2;RTN4;CST3;EFNB3;PTPRZ1;UBB;CAMK2N1;PCBP4;MAP2;NNAT;SPP1;NCAM1;SCN3A;HES5;GPM6B;SYT4;MARCK…
GTEX-OHPK-2326-SM-3MJH2_fallopian tube_female_50-59_years	34/516	3.46363e-08	4.20831e-07	1.73935e-07	2.1675e-06	-1.49476	25.6776	RPL5;BTG2;RPL30;CCNI;RPL32;HMGB1;RPL10A;CYR61;CTGF;RPL7;RPS4X;EDNRA;RPL15;RPS27A;RPS13;BTF3;EGR1;DUSP1;RPL22;RPL35A;NR2F2;FOS;PBX1;SULF2;EIF1;RHOB;RPS27;SPARCL1;FOSB;RPL24;FXYD6;FAU;PFDN5;RPS23
GTEX-XOT4-0008-SM-4B664_skin_female_60-69_years	49/919	3.12152e-08	3.82551e-07	1.70966e-07	2.14887e-06	-1.47983	25.5749	SEMA5A;SERPINE2;RPL31;RPLP0;STMN2;NUCKS1;ENO1;RPL6;CTGF;EEF1B2;LGALS1;ALCAM;RPS19;SEC61G;RPL37;TMSB10;TPI1;ANXA2;RPL23;RPSA;EEF1A1;PPAP2B;MORF4L2;RPL37A;RPL26;RPL12;RPS27L;NREP;TFPI;PCDH18;FSTL1;LDHA;DNAJB4;SERPINH1;WBP5;TCEB2;RPS2;MEST;SLC38A2;OST4;NPM1;FN1;SULF1;EEF2;ZFHX4;COL1A2;HNRNPC;RPS24;TPT1
GTEX-XBED-1926-SM-47JYP_skin_male_60-69_years	51/958	1.67562e-08	2.13368e-07	9.80849e-08	1.25998e-06	-1.4131	25.3009	RPL4;BTG2;RPL30;RPL3;RPL32;RPLP1;RPLP0;SLC2A1;RPL8;RPL10A;RPL6;RPL7;RPL7A;TUBA1C;RPS19;RPL18A;RPL36;RPL35;RPL37;RPS11;RPS12;RPS9;RPS8;RPS5;RPL23;RPS6;FOS;EEF1A1;RPL37A;RPL26;RPL29;GSTP1;ZFP36L1;DNAJB1;RPL13;RPL15;SLC38A2;RPL19;EGR1;RPL41;JUND;PLK2;EIF1;NR4A2;NR4A1;KLF6;ID4;FOSB;RPS21;RPS24;RPS23
GTEX-WCDI-0426-SM-4GIAL_blood vessel_male_50-59_years	33/501	5.58817e-08	6.54422e-07	2.67371e-07	3.22171e-06	-1.50123	25.0706	IFITM3;DYNC1I2;NOTCH3;BTG2;CCNI;RND3;RPL9;CLU;CTGF;RGS5;CSRP2;TIMP2;IGFBP7;A2M;JUND;GADD45B;TSC22D1;DUSP1;MCAM;RPL22;BGN;SULF1;DUSP6;RHOB;NR4A2;NR4A1;ID2;ID4;ID3;FOSB;CCDC3;VIM;PTMA
GTEX-QDT8-0011-R2A-SM-32PKQ_brain_female_30-39_years	93/2276	1.31537e-08	1.6897e-07	1.05119e-07	1.34442e-06	-1.36749	24.8153	YWHAE;EIF4A2;ARL6IP1;STMN2;ELAVL4;CELF4;ELAVL2;SOX2;UCHL1;SEPT7;EDNRB;TUBA1A;ALCAM;YWHAQ;TUBB3;PEG10;DPYSL2;KIF5B;DNER;STMN1;NEFL;NEFM;FGFBP3;YWHAG;CHGB;PEG3;HSBP1;SOX11;ANK3;SRP9;PGM2L1;BCAN;MORF4L1;TUBB2B;GAP43;NGFRAP1;TUBB2A;PRKAR1A;SUB1;MAP1B;CANX;DCX;PMP2;MATR3;SCG2;INA;PFN2;DYNC1I2;GPM6A;RTN3;DDC;BEX1;RTN1;TTYH1;SLC1A3;PTN;RTN4;LDHB;EFNB3;PTPRZ1;CAMK2N1;MAP2;RAD21;SPP1;NCAM1;TSPAN3;SCN3A;HE…
GTEX-RVPU-0008-SM-3NM8B_skin_male_50-59_years	57/1149	2.6956e-08	3.34484e-07	1.57472e-07	1.98783e-06	-1.42028	24.7542	SEMA5A;RPL4;TOP2A;SPARC;SERPINE2;TFRC;NUCKS1;ENO1;MKI67;RND3;RPL6;ACTG1;LGALS1;ALCAM;TMSB4X;SEC61G;FTH1;KPNA2;TMSB10;TPI1;ANXA2;RPL23;CKAP2;EEF1A1;ASPM;PKM;MORF4L2;CANX;CKS2;SNRPE;PABPC1;PPIB;PPIA;POMP;RPS27L;TFPI;PCDH18;FSTL1;LDHA;CCNB1;PSMB5;DNAJB4;SERPINH1;WBP5;SLC38A2;OST4;NPM1;CBX3;FN1;SULF1;EEF2;ZFHX4;CENPF;COL1A2;TTC3;VIM;RAN
GTEX-XOTO-0011-R3A-SM-4B64W_brain_male_50-59_years	92/2269	2.3349e-08	2.94744e-07	1.76458e-07	2.18958e-06	-1.40355	24.6642	YWHAE;ARL6IP1;ZFAND2A;NCAN;COX4I1;STMN2;ELAVL4;CELF4;SRP14;COX6A1;ELAVL2;UCHL1;HINT1;TUBA1B;SEPT7;KIF5C;TUBB3;BASP1;DPYSL2;DNER;STMN1;ENC1;NEFL;NEFM;FGFBP3;YWHAG;CHGB;HES6;LMO3;USMG5;DYNLL1;PGM2L1;BCAN;TUBB2B;GAP43;NGFRAP1;TUBB2A;SUB1;MAP1B;DCX;MATR3;SCG2;PPIA;INA;PFN2;MEG3;GPM6A;RTN3;BEX1;RTN1;TTYH1;NTM;CRMP1;SLC1A3;SEPW1;PTN;NREP;UQCRH;RTN4;CST3;PRDX2;HSPH1;EFNB3;PTPRZ1;CAMK2N1;MAP2;NNAT;TCEB2;…
GTEX-UTHO-0011-R6A-SM-3GIJW_brain_male_60-69_years	87/2110	2.89566e-08	3.57786e-07	2.07358e-07	2.5621e-06	-1.41666	24.5896	YWHAE;ARL6IP1;NCAN;COX4I1;STMN2;CELF4;SRP14;COX6A1;SOX2;UBL5;UCHL1;SEPT7;EDNRB;TUBA1A;ALCAM;YWHAQ;KIF5C;PEG10;KIF5B;ENC1;NEFL;NEFM;YWHAG;GUCY1A2;PEG3;LMO3;SOX11;DYNLL1;YWHAZ;SRP9;PGM2L1;BCAN;TUBB2B;GAP43;NGFRAP1;SUB1;DCX;PMP2;MATR3;SCG2;INA;PFN2;MEG3;GPM6A;RTN3;BEX1;RTN1;TTYH1;CRABP1;SLC1A3;ATP1A2;PTN;ATP5O;ATP5L;HSPH1;EFNB3;PTPRZ1;CAMK2N1;MAP2;NNAT;SPP1;NCAM1;CKB;SCN3A;HES5;GPM6B;NTRK2;SYT4;FZD3…
GTEX-T2IS-0011-R3A-SM-32QPB_brain_female_20-29_years	108/2792	1.26673e-08	1.63442e-07	1.13103e-07	1.44022e-06	-1.35211	24.5871	EIF4A2;CCNI;ARL6IP1;STMN2;COX6A1;KIF5C;TUBB3;BASP1;DPYSL2;STMN1;CHGB;RBFOX2;LMO3;SOX11;ANK3;BCAN;MORF4L1;NGFRAP1;PRKAR1A;MORF4L2;SUB1;MAP1B;MATR3;SCG2;PPIA;PFN2;GPM6A;IDI1;RTN3;BEX1;RTN1;NTM;COX7A2;NREP;ATP5O;UQCRH;RTN4;ATP5L;LDHB;PRDX2;HSPH1;EFNB3;MAP2;SCN3A;HSPA8;SYT4;FZD3;SYT1;LRRN3;CCDC88A;GNB1;GNAS;CYCS;FXYD6;SERINC1;CALM1;CALM2;YWHAE;HSP90AB1;ZFAND2A;NCAN;COX4I1;ELAVL4;CELF4;ELAVL2;UBL5;UCH…
GTEX-X261-0226-SM-3NMD2_adipose tissue_male_50-59_years	44/820	1.38743e-07	1.5383e-06	6.47049e-07	7.2291e-06	-1.54322	24.3685	RPL5;RPL30;BTG1;CCNI;RPL32;RPL10;RPL12;RPL11;HMGB1;TFPI;RPL9;CYR61;RPL7;RPS14;EDNRB;UBC;TIMP3;RPL15;RPS11;RPS13;RPL19;BTF3;JUN;EDN1;DUSP1;RPL22;RPL35A;RSRC2;DEK;SULF2;CLK1;NR4A2;EEF1A1;RPS25;CLDN5;KLF6;RPS27;NFIB;RPL24;SRSF3;TCF4;FAU;PFDN5;RPS23
GTEX-XQ8I-1426-SM-4BOPW_adipose tissue_male_50-59_years	45/807	3.24285e-08	3.95655e-07	1.72794e-07	2.16252e-06	-1.41027	24.319	RPL30;FLT1;RPL32;RPL10;RPL31;RPL11;SRP14;RPL7;RPS15A;EDNRB;PODXL;RPLP2;RPL13;TIMP3;RPL38;RPL37;RPS11;RPS27A;RPS13;RPL19;EGR1;JUN;JUND;DUSP1;TSC22D3;RPL23;RPL22;RPL35A;RPL23A;FOS;DUSP6;CLK1;RPS25;CLDN5;RPS28;NFIB;ID3;FOSB;RPL24;RPS20;FAU;ITM2A;PFDN5;SRSF7;TPT1
GTEX-QDT8-0011-R1A-SM-32PKS_brain_female_30-39_years	73/1636	2.07762e-08	2.63406e-07	1.38562e-07	1.75672e-06	-1.37188	24.2678	YWHAE;ARL6IP1;NCAN;STMN2;ELAVL4;CELF4;NUCKS1;COX6A1;CLU;SOX2;UCHL1;SEPT7;YWHAQ;KIF5C;DPYSL2;DNER;STMN1;ENC1;NEFL;KIF1B;NEFM;SOX9;YWHAG;HSBP1;LMO3;SOX11;ANK3;DYNLL1;SRP9;PGM2L1;BCAN;GAP43;NGFRAP1;TUBB2A;SUB1;DCX;PMP2;MATR3;SCG2;INA;PFN2;GPM6A;RTN3;BEX1;RTN1;TTYH1;CRMP1;SLC1A3;ATP1A2;PTN;EFNB3;PTPRZ1;CAMK2N1;MAP2;NNAT;SCN3A;GPM6B;NTRK2;SYT4;CBX5;SYT1;NDUFA4;GPR98;LSAMP;SOD1;CCDC88A;FABP7;TTC3;PLP1;…
GTEX-OHPM-0426-SM-3TW8V_blood vessel_male_50-59_years	36/593	1.06484e-07	1.19887e-06	4.86103e-07	5.49409e-06	-1.50271	24.1264	SPARC;CCNI;HSPB1;RPS27L;NTN1;CLU;CYR61;CTGF;CST3;RGS5;CSRP2;LGALS1;ALCAM;CALD1;DNAJB4;DPYSL3;TIMP2;IGFBP7;MCAM;PLK2;BGN;SULF1;MORF4L1;MYL6;NFIA;COL4A2;MORF4L2;ID3;SPARCL1;CPE;S100A4;MAGED2;CCDC3;VIM;CDO1;SCRG1
GTEX-RWS6-0001-SM-3NMAL_blood_female_60-69_years	133/3734	2.53658e-08	3.18822e-07	2.55152e-07	3.10009e-06	-1.37452	24.0402	RPL4;RPL5;RPL30;RPL32;TFRC;RPL31;HNRNPU;NUCKS1;ENO1;MKI67;RPL10A;SMC4;RPL6;RPL7;EEF1B2;RPS14;CHCHD2;RPS16;RPS19;RPL18A;PTTG1;RGS1;NUSAP1;RPL36;RPL35;RPL38;RPL37;HMGN2;RPS11;KPNA2;B2M;RPS13;HMGN1;RPS8;RPL23;RPS6;RPL22;RPSA;EEF1A1;SUB1;RPL24;SNRPE;MATR3;XIST;RPL26;PPIB;RPL29;PFN1;RPL28;PPIA;SET;ACAT2;ATP5L;LDHB;CCNB1;ATP5E;HSPA8;OST4;CBX5;XRCC5;UBE2C;CBX3;SHFM1;TMA7;GNB2L1;RPS25;RPS27;HNRNPK;SON;UB…
GTEX-WFJO-1126-SM-4LVLZ_stomach_male_30-39_years	33/513	9.73208e-08	1.09995e-06	4.42106e-07	5.03587e-06	-1.48335	23.9491	BTG2;SPON1;DDX5;RGS16;HNRNPU;RND3;NTN1;CYR61;CTGF;ZFP36L1;DNAJB1;CALD1;BAG3;DNAJB4;TRA2B;UBC;EGR1;JUN;JUND;GADD45B;DUSP1;NR2F1;FOS;PBX1;EIF1;RHOB;NR4A2;DNAJA1;NR4A1;SLC7A5;KLF6;FOSB;SRSF7
GTEX-T6MN-0011-R1A-SM-32QOY_brain_male_50-59_years	93/2317	3.12233e-08	3.82551e-07	2.31848e-07	2.82874e-06	-1.38137	23.873	SEMA5A;YWHAE;ARL6IP1;ZFAND2A;NCAN;COX4I1;STMN2;ELAVL4;CELF4;HMGB1;COX6A1;UCHL1;HINT1;TUBA1B;SEPT7;TUBA1A;YWHAQ;KIF5C;BASP1;DPYSL2;KIF5B;DNER;STMN1;ENC1;NEFL;KIF1B;NEFM;YWHAG;CHGB;HES6;HSP90AA1;PEG3;HSBP1;LMO3;USMG5;ANK3;DYNLL1;YWHAZ;SRP9;PGM2L1;GAP43;NGFRAP1;TUBB2A;PRKAR1A;SUB1;MAP1B;DCX;PMP2;MATR3;PPIA;INA;PFN2;DYNC1I2;GPM6A;RTN3;BEX1;RTN1;CRMP1;SEPW1;COX7A2;PTN;NREP;UQCRH;RTN4;HSPH1;EFNB3;CAMK2…
GTEX-UTHO-0011-R3A-SM-3GIK8_brain_male_60-69_years	76/1771	5.19596e-08	6.15911e-07	3.27551e-07	3.88268e-06	-1.42236	23.857	YWHAE;ARL6IP1;NCAN;STMN2;ELAVL4;CELF4;COX6A1;ELAVL2;SOX2;UCHL1;TUBA1B;SEPT7;YWHAQ;KIF5C;DPYSL2;KIF5B;DNER;STMN1;ENC1;NEFL;KIF1B;NEFM;FGFBP3;YWHAG;LMO3;SOX11;ANK3;DYNLL1;YWHAZ;SRP9;PGM2L1;BCAN;MORF4L1;GAP43;TUBB2A;SUB1;DCX;PMP2;MATR3;SCG2;INA;PFN2;GPM6A;RTN3;BEX1;RTN1;POMP;SLC1A3;PTN;NREP;EFNB3;PTPRZ1;CAMK2N1;MAP2;NNAT;SPP1;SCN3A;HES5;GPM6B;SYT4;CBX5;SYT1;LRRN3;MIAT;SOD1;CCDC88A;FABP7;GNB1;TTC3;GN…
GTEX-WZTO-0011-R3B-SM-3NMC6_brain_male_40-49_years	112/2972	2.62102e-08	3.26619e-07	2.26211e-07	2.78325e-06	-1.36603	23.847	SEMA5A;EIF4A2;ARL6IP1;STMN2;COX6A1;KIF5C;TUBB3;BASP1;PEG10;DPYSL2;STMN1;CHGB;RBFOX2;LMO3;SOX11;ANK3;BCAN;MORF4L1;NGFRAP1;PRKAR1A;MORF4L2;SUB1;MAP1B;MATR3;SCG2;PFN2;MEG3;GPM6A;IDI1;RTN3;BEX1;RTN1;TTYH1;NTM;SLC1A3;NREP;RTN4;PRDX2;HSPH1;EFNB3;MAP2;TSPAN3;SCN3A;GPM6B;HSPA8;SYT4;FZD3;SYT1;LRRN3;PLK2;GNB1;GNAS;CYCS;CPE;FXYD6;SERINC1;CALM1;CALM2;YWHAE;HSP90AB1;ZFAND2A;NCAN;ELAVL4;CELF4;ELAVL2;UCHL1;HINT…
GTEX-P4PQ-0126-SM-2S1NM_skin_male_60-69_years	54/1089	6.60425e-08	7.64206e-07	3.50267e-07	4.10193e-06	-1.43634	23.7469	RPL4;SPON2;RPL30;RPL3;RPL32;RPLP1;ATP5G2;RPL8;RPL10A;RPL7;ACTG1;RPS14;RPS16;RPS19;RPL18A;RPL35;RPLP2;RPL38;RPL37;RPS11;RPS13;SOX4;RPS12;RPS9;RPS5;RPS6;RPL37A;RPL24;RPL26;RPL29;RPL28;PFDN5;RPL10;RPL11;RPS15A;RPS3;RPL13;HES1;RPL18;RPS27A;RPL19;RPL41;H3F3B;SHFM1;RPL35A;RPL23A;EIF1;RPS25;KLF6;RPS29;RPS20;FAU;RPS21;RPS23
GTEX-X585-0011-R2B-SM-46MVF_brain_male_50-59_years	80/1895	4.36142e-08	5.2337e-07	2.87049e-07	3.44458e-06	-1.39811	23.6951	YWHAE;FLT1;ARL6IP1;ZFAND2A;COX4I1;STMN2;ELAVL4;CELF4;SRP14;COX6A1;COX7C;ELAVL2;UCHL1;CHCHD2;HINT1;TUBA1B;SEPT7;TUBA1A;YWHAQ;TUBB3;PEG10;DPYSL2;DNER;STMN1;NEFL;NEFM;YWHAG;CHGB;HSP90AA1;HSBP1;USMG5;SOX11;ANK3;SRP9;PGM2L1;MORF4L1;TUBB2B;GAP43;NGFRAP1;TUBB2A;PRKAR1A;MAP1B;ALDH1A1;SCG2;INA;DYNC1I2;RTN3;DDC;BEX1;RTN1;POMP;SEPW1;COX7A2;ATP5O;UQCRH;RTN4;LDHB;PRDX2;PSMB5;UBB;CAMK2N1;MAP2;ATP5E;SPP1;TCEB2;…
GTEX-QDVN-2026-SM-3GAEP_skin_male_50-59_years	65/1433	7.66667e-08	8.80158e-07	4.32913e-07	4.96998e-06	-1.44437	23.6643	RPL4;RPL5;RPL30;RPL3;RPL32;RPL31;RPLP1;RPLP0;RPL8;RPL10A;RPL6;RPL7;EEF1B2;RPS4X;RPL7A;RPS14;RPS16;RPL18A;RPL36;RPL37;RPS11;RPL39;RPS13;RPS12;RPS9;RPS8;RPS5;TSC22D3;RPL23;RPS6;RPL22;RPSA;EEF1A1;RPL37A;RPL24;RPL26;PABPC1;RPL29;PFDN5;RPL10;RPL12;RPL11;RPS15A;PSMB1;RPS3;RPL13;HES1;RPL15;RPS2;RPL18;RPS27A;RPL19;BTF3;RPL41;RPL35A;RPL23A;GNB2L1;NFKBIA;RPS25;RPS28;RPS27;RPL27A;RPS20;RPS24;RPS23
GTEX-WFG8-0001-SM-4LVN8_blood_male_20-29_years	135/3810	2.61104e-08	3.26619e-07	2.65758e-07	3.21557e-06	-1.35214	23.6096	RPL4;RPL5;RPL30;RPL32;TFRC;RPL31;HNRNPU;NUCKS1;ENO1;MKI67;RPL8;SMC4;RPL6;ACTB;ACTG1;EEF1B2;RPS14;CHCHD2;RPS16;RPS19;PTTG1;RGS1;NUSAP1;RPL36;RPL35;RPL38;RPL37;HMGN2;RPS11;KPNA2;B2M;TMSB10;HMGN1;WSB1;RPL23;RPS6;RPL22;RPSA;EEF1A1;SUB1;SNRPE;RPL26;PFN1;RPL28;PPIA;SET;ACAT2;LDHB;LDHA;CCNB1;ATP5E;RAD21;FDFT1;OST4;RPL41;CBX5;HSPA5;XRCC5;UBE2C;CBX3;SHFM1;GNB2L1;NFKBIA;RPS25;CCDC88A;HNRNPK;SON;UBE2S;RPS29…
GTEX-QDT8-0011-R4A-SM-32PKM_brain_female_30-39_years	72/1660	8.20111e-08	9.34158e-07	4.83589e-07	5.48695e-06	-1.43917	23.4821	YWHAE;ARL6IP1;NCAN;ELAVL4;HMGB1;ELAVL2;SOX2;UCHL1;SEPT7;YWHAQ;KIF5C;PEG10;DPYSL2;KIF5B;DNER;STMN1;ENC1;NEFL;KIF1B;NEFM;SOX9;FGFBP3;YWHAG;LMO3;SOX11;ANK3;SRP9;PGM2L1;BCAN;GAP43;SUB1;IGDCC3;DCX;PMP2;MATR3;SCG2;PFN2;GPM6A;RTN3;BEX1;RTN1;TTYH1;NTM;CRMP1;SLC1A3;ATP1A2;PTN;CST3;EFNB3;PTPRZ1;CAMK2N1;MAP2;RAD21;NNAT;SCN3A;HES5;GPM6B;NTRK2;MARCKSL1;CBX5;SYT1;KIDINS220;GPR98;LSAMP;ZFHX4;CCDC88A;PLP1;CPE;SE…
GTEX-O5YW-3026-SM-3MJHI_blood vessel_male_50-59_years	28/382	6.47647e-08	7.52405e-07	3.02022e-07	3.60941e-06	-1.41556	23.431	IFITM3;SMC4;CYR61;CTGF;CSRP2;RGS1;DNAJB4;SPP1;IGFBP7;A2M;EGR1;GADD45B;DUSP1;MCAM;FN1;BGN;FOS;SULF1;RHOA;COL1A2;COL4A2;COL4A1;MORF4L2;SMOC1;ID4;SPARCL1;FOSB;CCDC3
GTEX-R55E-0011-R8A-SM-2TC66_brain_male_20-29_years	78/1839	5.48054e-08	6.44405e-07	3.48825e-07	4.10151e-06	-1.39455	23.3162	SEMA5A;YWHAE;NCAN;STMN2;ELAVL4;CELF4;NUCKS1;ELAVL2;SOX2;UCHL1;SEPT7;TUBA1A;ALCAM;YWHAQ;KIF5C;TUBB3;PEG10;DPYSL2;KIF5B;DNER;STMN1;NEFL;KIF1B;NEFM;FGFBP3;YWHAG;CHGB;PEG3;HSBP1;SOX11;ANK3;SRP9;PGM2L1;BCAN;TUBB2B;GAP43;NGFRAP1;TUBB2A;MAP1B;DCX;PMP2;MATR3;SCG2;INA;DYNC1I2;RTN3;BEX1;RTN1;TTYH1;NTM;CRABP1;PTN;EFNB3;PTPRZ1;CAMK2N1;PCBP4;MAP2;RAD21;SPP1;NCAM1;SCN3A;HES5;GPM6B;SYT4;MARCKSL1;CBX5;SYT1;KIDIN…
GTEX-WL46-0011-R2A-SM-3LK6O_brain_male_50-59_years	82/1976	6.02647e-08	7.02928e-07	3.91404e-07	4.54715e-06	-1.401	23.291	YWHAE;NCAN;COX4I1;STMN2;CELF4;SRP14;COX6A1;SOX2;UBL5;UCHL1;CHCHD2;HINT1;TUBA1A;KIF5C;PEG10;ENC1;NEFL;NEFM;FGFBP3;YWHAG;GUCY1A2;PEG3;LMO3;USMG5;SOX11;DYNLL1;YWHAZ;BCAN;TUBB2B;GAP43;NGFRAP1;TUBB2A;SUB1;DCX;MATR3;SCG2;INA;PFN2;MEG3;GPM6A;RTN3;BEX1;RTN1;TTYH1;CRABP1;CRMP1;SLC1A3;SEPW1;COX7A2;PTN;UQCRH;RTN4;ATP5L;CST3;HSPH1;EFNB3;PTPRZ1;CAMK2N1;MAP2;ATP5E;NNAT;TCEB2;CKB;HES5;GPM6B;NTRK2;SYT4;SYT1;NDUF…
GTEX-VUSG-0003-SM-3NMDK_blood_male_50-59_years	144/4173	3.91847e-08	4.72159e-07	4.10253e-07	4.74722e-06	-1.36014	23.1971	RPL4;RPL5;EIF4A1;RPL30;RPL32;TFRC;RPL31;HNRNPU;NUCKS1;ENO1;MKI67;RPL10A;SMC4;RPL9;RPL6;RPL7;EEF1B2;RPS14;CHCHD2;RPS16;PTTG1;RGS1;NUSAP1;RPL36;RPL35;RPL38;RPL37;RPS11;KPNA2;B2M;RPL39;RPS13;HMGN1;RPS8;RPL23;RPS6;RPL22;RPSA;EEF1A1;SUB1;RPL24;SRSF3;SNRPE;MATR3;RPL26;RPL29;PFN1;PPIA;SRSF7;IDI1;SET;UQCRH;ACAT2;LDHB;LDHA;CCNB1;HSPH1;PRDX1;RAD21;FDFT1;BTF3;HSPA8;CBX5;XRCC5;UBE2C;CBX3;SHFM1;GNB2L1;NFKBIA;…
GTEX-O5YT-0008-SM-4E3IQ_skin_male_20-29_years	87/2135	4.95468e-08	5.89708e-07	3.38976e-07	4.00184e-06	-1.37873	23.1907	TOP2A;EIF4A1;SERPINE2;TFRC;HMGB2;HNRNPU;NUCKS1;YBX1;ENO1;HMGB1;MKI67;SMC4;CYR61;CKS1B;ACTG1;TUBA1C;TUBA1B;LGALS1;ALCAM;PTTG1;YWHAQ;CDH2;SEC61G;SUMO2;CFL1;NUSAP1;HMGN2;KPNA2;TMSB10;HMGN1;HSP90AA1;TPI1;ANXA2;H2AFZ;CKAP2;RPSA;ASPM;SLC7A5;PKM;MORF4L2;CANX;CKS2;SNRPE;PPIB;SGK1;PFN1;GAPDH;PPIA;DYNC1I2;SET;POMP;PCDH18;SLC7A1;FSTL1;RTN4;HSPD1;LDHA;CCNB1;PSMB5;PODXL;DNAJB4;TRA2B;PSMB1;SERPINH1;SLC38A2;HSP…
GTEX-NPJ8-0011-R7a-SM-2HMJV_brain_male_40-49_years	32/504	2.05302e-07	2.20908e-06	8.66809e-07	9.5743e-06	-1.50251	23.1368	FLT1;TTYH1;SLC1A3;CLU;CST3;SOX2;HSPH1;PTPRZ1;BAG3;DPYSL2;KIF5B;SOX9;HSPA8;NTRK2;HSP90AA1;GPR56;TSC22D1;GPR98;LSAMP;SOD1;DNAJA1;BCAN;SLC7A5;CLDN5;TUBB2B;TUBB2A;SST;PLP1;CPE;SCRG1;CRYAB;ITM2A
GTEX-P4PQ-0426-SM-3NMCI_blood vessel_male_60-69_years	40/696	8.88561e-08	1.00819e-06	4.20936e-07	4.85158e-06	-1.41303	22.9422	IFITM3;CCNI;RPLP1;HSPB1;RPS27L;SRP14;CLU;CYR61;CTGF;MYL12B;CST3;RGS5;UBL5;CHCHD2;LGALS1;ALCAM;ATP5E;SEC61G;TIMP2;WBP5;IGFBP7;HMGN2;A2M;EGR1;FN1;BGN;SULF1;DUSP6;MORF4L1;MYL6;MORF4L2;ID3;SPARCL1;CPE;S100A4;MAGED2;CCDC3;VIM;CDO1;SCRG1
GTEX-PWO3-0011-R1A-SM-2I5EW_brain_female_60-69_years	44/820	1.38743e-07	1.5383e-06	6.47049e-07	7.2291e-06	-1.4524	22.9343	YWHAE;GPM6A;ARL6IP1;TTYH1;NCAN;ELAVL4;SLC1A3;NUCKS1;DBI;ATP1A2;PTN;COX6A1;CLU;CST3;SOX2;SEPT7;PTPRZ1;KIF5C;CAMK2N1;DPYSL2;KIF5B;ENC1;SPP1;NEFL;KIF1B;SOX9;GPM6B;NTRK2;GPR98;LSAMP;TMA7;S100B;SRP9;PGM2L1;BCAN;TUBB2B;FABP7;PLP1;DCX;CPE;PMP2;SERINC1;SCRG1;PFN2
GTEX-TSE9-2526-SM-4DXUS_vagina_female_60-69_years	58/1248	1.8851e-07	2.0511e-06	9.39617e-07	1.02619e-05	-1.4757	22.85	SEMA5A;SPON2;RPL5;RPL30;RPL3;HSP90AB1;CCNI;RPL31;SLC2A1;ZBTB20;HMGB1;RND3;RPL9;RPS4X;EDNRA;SUMO2;RPL36;RPS11;PDGFRB;GUCY1A2;WSB1;RPS8;RPL23;RPL22;EEF1A1;PPAP2B;MORF4L2;ALDH1A1;RPL24;RPL29;PFDN5;SET;RPL10;RPL12;PTN;ZFP36L1;HNRNPDL;KCNQ1OT1;RPL13;RPL15;RPS27A;RPL19;BTF3;NPM1;PTGES3;NR2F1;NAP1L1;RSRC2;RPL23A;ZFHX4;PBX1;GNB2L1;RPS25;RPS28;RPS27;RPS20;HNRNPC;RPS24
GTEX-UJHI-1226-SM-4IHLR_ovary_female_50-59_years	100/2686	3.37199e-07	3.47446e-06	2.1415e-06	2.16827e-05	-1.49729	22.3135	RPL4;RPL5;RPL30;RPL3;RPL32;RPL31;HNRNPU;RPL8;RPL10A;RPL9;RPL6;RPL7;ACTG1;RPS14;RPS16;RPS19;RPL18A;RPL36;RPL35;RPL38;RPL37;HMGN2;RPS11;RPS13;SOX4;RPS12;HMGN1;DDX17;RPS9;WSB1;RBFOX2;RPS8;RPS5;RPL23;RPS6;RPL22;RPSA;NGFRAP1;MORF4L2;RPL24;SNRPE;XIST;RPL26;RPL29;RPL28;SRSF7;ZFP36L1;HNRNPDL;KCNQ1OT1;BTF3;RPL41;H3F3B;NR2F2;EEF2;GNB2L1;RPS25;RPS27;RPS29;RPL27A;RPS20;FXYD6;MAGED2;HNRNPC;RPS21;RPS24;RPS23;H…
GTEX-NPJ7-0006-SM-3GACR_blood_female_60-69_years	79/1883	7.01627e-08	8.08674e-07	4.40417e-07	5.03587e-06	-1.34413	22.1412	RPL4;SPON2;RPL30;RPL3;RPL32;ZFAND2A;RPLP1;HMGB2;SLC2A3;ENO1;RPL8;RPL9;SAT1;RPL6;RPS4X;HINT1;RPS16;RPL18A;BASP1;TMSB4X;FTH1;CFL1;RPL36;RPL35;RPLP2;RPL38;RPS11;B2M;RPL39;DUSP2;RPS9;TPI1;DUSP1;RPS5;TSC22D3;RPS6;RPSA;FOS;COX6B1;S100A4;ALDOA;RPL29;PFN1;GAPDH;RPL28;PFDN5;RPL10;RPL12;RPL11;CXCR4;MYL12B;DNAJB1;UBB;UBC;CCL4;RPS3;CCL3;RPL13;TCEB2;RPS2;RPL18;S100A11;RPL19;OST4;JUND;H3F3B;GADD45B;HSPA5;RPL23…
GTEX-WZTO-0011-R8A-SM-4E3II_brain_male_40-49_years	107/2856	8.16204e-08	9.33353e-07	6.16057e-07	6.93599e-06	-1.35394	22.0979	SEMA5A;EIF4A2;ARL6IP1;STMN2;SRP14;COX6A1;TUBB3;BASP1;PEG10;DPYSL2;STMN1;CHGB;SOX11;ANK3;BCAN;MORF4L1;NGFRAP1;PRKAR1A;MORF4L2;SUB1;MAP1B;MATR3;SCG2;PFN2;MEG3;GPM6A;IDI1;RTN3;BEX1;RTN1;TTYH1;CRABP1;RTN4;PRDX2;HSPH1;EFNB3;UBB;PCBP4;MAP2;TSPAN3;SCN3A;SYT4;CBX5;SYT1;LRRN3;UBE2S;GNB1;GNAS;FXYD6;MAGED2;SERINC1;CALM1;CALM2;YWHAE;HSP90AB1;ZFAND2A;NCAN;ELAVL4;CELF4;ELAVL2;UBL5;UCHL1;HINT1;TUBA1B;SEPT7;TUBA…
GTEX-WWYW-0011-R6A-SM-3NB3G_brain_female_50-59_years	91/2275	5.37813e-08	6.34925e-07	3.7588e-07	4.38426e-06	-1.31753	22.0533	YWHAE;HSP90AB1;ARL6IP1;ZFAND2A;NCAN;CELF4;CLU;SOX2;UBL5;UCHL1;CHCHD2;KIF5C;PEG10;DPYSL2;ENC1;NEFL;NEFM;SOX9;YWHAG;GUCY1A2;HSP90AA1;PEG3;TSC22D1;LMO3;SOX11;DYNLL1;YWHAZ;PGM2L1;BCAN;TUBB2B;GAP43;NGFRAP1;TUBB2A;SUB1;DCX;PMP2;MATR3;SCG2;INA;PFN2;MEG3;GPM6A;RTN3;BEX1;RTN1;TTYH1;NTM;CRABP1;CRMP1;SLC1A3;ATP1A2;PTN;RTN4;HSPD1;DNAJB1;HSPH1;EFNB3;PTPRZ1;CAMK2N1;BAG3;MAP2;DNAJB4;NNAT;SPP1;TSPAN3;CKB;SCN3A;G…
GTEX-TSE9-0011-R5A-SM-3DB7J_brain_female_60-69_years	64/1440	2.03744e-07	2.20044e-06	1.05175e-06	1.14011e-05	-1.41867	21.8565	YWHAE;ARL6IP1;ZFAND2A;NCAN;COX4I1;STMN2;CELF4;NUCKS1;SRP14;COX6A1;CLU;SOX2;UCHL1;ENC1;NEFL;NEFM;SOX9;DUSP2;HSP90AA1;LMO3;SOX11;SRP9;BCAN;TUBB2B;GAP43;NGFRAP1;TUBB2A;IL1B;DCX;MATR3;SCG2;INA;MEG3;BEX1;TTYH1;CRABP1;SLC1A3;HSPD1;CST3;DNAJB1;HSPH1;EFNB3;PTPRZ1;CAMK2N1;BAG3;MAP2;NNAT;CCL4;CCL3;CKB;NTRK2;SYT4;LRRN3;SHFM1;GPR98;PLK2;TMA7;COX6C;SOD1;SST;CPE;CALM1;SCRG1;CALM2
GTEX-N7MS-0011-R1a-SM-2HMJG_brain_male_60-69_years	80/1952	1.5272e-07	1.6805e-06	9.03646e-07	9.90613e-06	-1.39027	21.8198	YWHAE;ARL6IP1;ZFAND2A;NCAN;STMN2;ELAVL4;CELF4;COX6A1;ELAVL2;UBL5;UCHL1;HINT1;TUBA1B;TUBA1A;YWHAQ;KIF5C;BASP1;DPYSL2;ENC1;NEFL;NEFM;YWHAG;CHGB;HES6;HSP90AA1;USMG5;ANK3;DYNLL1;YWHAZ;PGM2L1;BCAN;GAP43;NGFRAP1;TUBB2A;SUB1;MAP1B;IGDCC3;DCX;MATR3;PPIA;INA;PFN2;MEG3;GPM6A;RTN3;BEX1;RTN1;CRMP1;SEPW1;COX7A2;PRDX2;EFNB3;PTPRZ1;UBB;CAMK2N1;MAP2;NNAT;SPP1;TCEB2;NCAM1;GPM6B;SYT4;MARCKSL1;SYT1;NDUFA4;USP22;PLK…
GTEX-XLM4-1026-SM-4AT51_adipose tissue_male_60-69_years	47/917	1.9519e-07	2.11588e-06	9.00795e-07	9.90613e-06	-1.40325	21.6793	SEMA5A;IFITM3;FLT1;RPL3;RPL32;RPL10;RPL31;RGS16;RPLP0;SLC2A3;RPL9;SAT1;CST3;RPS16;EFNB3;PODXL;TMSB4X;WBP5;RPL35;RPL13;TSPAN3;RPS11;MEST;RPL19;RPS12;RPS9;RPS8;RPL23;NR2F1;RPL23A;SULF2;EEF1A1;RPS25;CLDN5;NFIB;MORF4L2;ID2;SRSF3;RPS20;TCF4;AGRN;SGK1;RPL28;RBMX;RPS24;TPT1;RPS23
GTEX-WHSE-3026-SM-3P5ZH_brain_male_20-29_years	90/2279	1.16634e-07	1.3081e-06	7.57547e-07	8.39927e-06	-1.35799	21.6792	YWHAE;HSP90AB1;ZFAND2A;NCAN;STMN2;ELAVL4;CELF4;COX6A1;CLU;ELAVL2;SOX2;UCHL1;HINT1;TUBA1B;TUBA1A;KIF5C;TUBB3;BASP1;DPYSL2;STMN1;ENC1;NEFL;NEFM;FGFBP3;YWHAG;CHGB;HES6;GUCY1A2;HSP90AA1;TPI1;HMGCS1;LMO3;ANK3;DYNLL1;PGM2L1;BCAN;TUBB2B;GAP43;NGFRAP1;TUBB2A;MAP1B;DCX;SCG2;INA;PFN2;GPM6A;IDI1;RTN3;BEX1;RTN1;TTYH1;NTM;CRMP1;SLC1A3;SEPW1;PTN;NREP;RTN4;CST3;DNAJB1;PRDX2;HSPH1;EFNB3;PTPRZ1;UBB;CAMK2N1;MAP2;N…
GTEX-NL3H-0011-R3a-SM-2I3GL_brain_male_60-69_years	77/1843	1.26123e-07	1.4091e-06	7.42706e-07	8.26615e-06	-1.35847	21.5806	YWHAE;HSP90AB1;ARL6IP1;ZFAND2A;NCAN;STMN2;ELAVL4;CELF4;COX6A1;ELAVL2;UCHL1;TUBA1B;SEPT7;KIF5C;BASP1;DPYSL2;KIF5B;STMN1;ENC1;NEFL;KIF1B;NEFM;YWHAG;CHGB;GUCY1A2;HSP90AA1;PEG3;LMO3;USMG5;ANK3;DYNLL1;PGM2L1;BCAN;MORF4L1;GAP43;NGFRAP1;TUBB2A;SUB1;MAP1B;DCX;MATR3;SCG2;INA;PFN2;GPM6A;RTN3;BEX1;RTN1;CRMP1;SLC1A3;NREP;RTN4;HSPH1;EFNB3;CAMK2N1;MAP2;NNAT;SCN3A;SYT4;FZD3;CBX5;SYT1;LRRN3;NDUFA4;MIAT;COX6C;SOD…
GTEX-WHSB-1326-SM-3LK6W_skin_male_50-59_years	63/1421	2.80234e-07	2.93943e-06	1.39829e-06	1.46669e-05	-1.42083	21.4369	RPL4;RPL30;BTG1;RPL3;RPL32;RPLP1;RPLP0;RPL8;RPL10A;RPL6;RPL7;EEF1B2;RPS4X;RPL7A;RPS14;RPS16;RPS19;RPL18A;RPL36;RPL35;RPLP2;RPL38;RPL37;RPS11;RPL39;RPS13;RPS12;DUSP2;RPS9;RPS8;RPS5;RPS6;FOS;DYNLL1;RPL37A;RPL29;RPL28;RPL12;RPL11;ZFP36L1;RPS15A;RPS3;RPL13;RPS2;RPL18;SLC38A2;HES5;RPL19;EGR1;RPL41;RPL35A;RPL23A;TUBB4B;GNB2L1;KLF6;RPS28;RPS27;RPS29;ID4;FOSB;FAU;RPS21;RPS23
GTEX-WH7G-0008-SM-4LVNM_skin_male_40-49_years	52/1072	2.35207e-07	2.49405e-06	1.10433e-06	1.18828e-05	-1.40275	21.4099	RPL4;TOP2A;SPON2;RPL5;RPL3;SERPINE2;RPL31;RPLP0;RPL6;RPL7;ACTG1;RPL7A;LGALS1;ANXA2;RPL23;RPL22;RPSA;EEF1A1;ASPM;PPAP2B;RPL26;RPL29;RPL28;RPL10;RPL12;RPS27L;TFPI;PCDH18;FSTL1;DNAJB4;SERPINH1;RPS3;WBP5;RPL15;RPS2;SLC38A2;NPM1;CBX3;FN1;NAP1L1;SULF1;EEF2;ZFHX4;PBX1;GNB2L1;CENPF;MARCKS;RPS28;COL1A2;RPL27A;FOSB;VIM
GTEX-OXRL-0426-SM-3NM97_blood vessel_male_50-59_years	29/438	3.26591e-07	3.37709e-06	1.30566e-06	1.37448e-05	-1.42923	21.345	SPON1;SPARC;RGS16;HSPB1;NTN1;FSTL1;CYR61;CTGF;RGS5;ALCAM;IGFBP7;EGR1;GADD45B;DUSP1;MCAM;BGN;FOS;SULF1;RHOB;MORF4L1;MYL6;COL1A2;NFIA;MORF4L2;SPARCL1;FOSB;S100A4;CDO1;SCRG1
GTEX-WYBS-0426-SM-3NM9M_blood vessel_female_60-69_years	35/593	3.14617e-07	3.26485e-06	1.29595e-06	1.37088e-05	-1.4146	21.1793	ITIH5;DYNC1I2;NOTCH3;CCNI;ACTB;CTGF;RGS5;SEPT7;CSRP2;YWHAQ;CALD1;SUMO2;TIMP2;IGFBP7;PDGFRB;ZFHX3;EDN1;JUND;GADD45B;TSC22D1;DUSP1;MCAM;TSC22D3;BGN;SULF1;RHOA;RHOB;NR4A1;MYL6;ID2;ID4;ID3;MAGED2;CCDC3;VIM
GTEX-P4PP-0008-SM-48TDV_skin_female_30-39_years	89/2258	1.52266e-07	1.6805e-06	9.59859e-07	1.04438e-05	-1.34792	21.1591	RPL4;TOP2A;EIF4A1;SERPINE2;TFRC;RPLP0;HMGB2;HNRNPU;NUCKS1;YBX1;ENO1;MKI67;RND3;SMC4;RPL6;CKS1B;ACTG1;TUBA1C;CHCHD2;TUBA1B;LGALS1;ALCAM;PTTG1;YWHAQ;SEC61G;SUMO2;CFL1;NUSAP1;HMGN2;KPNA2;TMSB10;TPI1;ANXA2;H2AFZ;RPL23;CKAP2;RPSA;EEF1A1;ASPM;PKM;CANX;CKS2;SNRPE;S100A4;PPIB;PFN1;GAPDH;PPIA;SET;RPL12;POMP;RPS27L;NREP;PCDH18;SLC7A1;HSPD1;LDHA;CCNB1;PSMB5;DNAJB4;TRA2B;PSMB1;SERPINH1;RPS3;SLIT2;RPS2;SLC38A…
GTEX-XLM4-3026-SM-4AT6L_brain_male_60-69_years	88/2256	2.87747e-07	3.00742e-06	1.7053e-06	1.76963e-05	-1.402	21.1158	YWHAE;ARL6IP1;ZFAND2A;NCAN;STMN2;ELAVL4;CELF4;SRP14;COX6A1;CLU;ELAVL2;SOX2;UCHL1;HINT1;TUBA1B;SEPT7;TUBA1A;KIF5C;TUBB3;BASP1;DPYSL2;STMN1;ENC1;NEFL;NEFM;YWHAG;HES6;TSC22D1;LMO3;USMG5;DYNLL1;PGM2L1;BCAN;TUBB2B;GAP43;NGFRAP1;TUBB2A;SUB1;MAP1B;IGDCC3;DCX;INA;PFN2;MEG3;GPM6A;RTN3;BEX1;RTN1;TTYH1;NTM;CRMP1;SLC1A3;ATP1A2;PTN;NREP;CST3;PRDX2;EFNB3;PTPRZ1;CAMK2N1;PCBP4;MAP2;CKB;SCN3A;GPM6B;NTRK2;SYT4;SYT…
GTEX-TSE9-1226-SM-4DXTM_esophagus_female_60-69_years	68/1574	2.3103e-07	2.4587e-06	1.21338e-06	1.29605e-05	-1.37662	21.0358	RPL4;TOP2A;EIF4A1;RPL31;RPLP0;SLC2A1;HSPB1;DBI;MKI67;RPL8;RPL6;CKS1B;EEF1B2;RPS4X;RPL7A;TUBA1C;RPS19;PTTG1;SUMO2;NUSAP1;RPL36;RPL35;RPL37;RPL39;HMGN1;H2AFZ;RPS8;HSBP1;RPL23;RPS6;USMG5;RPSA;SLC7A5;RPL24;RPL26;RPL29;PTMA;RPL28;PPIA;SET;RPL12;GSTP1;SLC7A1;ACAT2;CCNB1;PRDX1;RPS3;RPL13;TCEB2;RPS2;RPL18;S100A11;RPL19;BTF3;NPM1;UBE2C;SHFM1;TMA7;RPL23A;GNB2L1;RPS28;FABP5;UBE2S;RPL27A;CDK1;HNRNPC;RAN;RPS24
GTEX-OXRK-0008-SM-3NB28_skin_female_50-59_years	84/2105	2.1999e-07	2.35842e-06	1.29754e-06	1.37088e-05	-1.37217	21.0349	RPL4;TOP2A;SPON2;RPL5;EIF4A1;SERPINE2;TFRC;RPLP0;NUCKS1;YBX1;ENO1;MKI67;RND3;SMC4;RPL6;RPL7;ACTG1;LGALS1;ALCAM;PTTG1;YWHAQ;SEC61G;FTH1;SUMO2;NUSAP1;KPNA2;TMSB10;ANXA2;H2AFZ;CKAP2;RPSA;SRP9;EEF1A1;ASPM;PKM;MORF4L2;CANX;CKS2;SNRPE;PABPC1;PPIB;PPIA;SET;POMP;RPS27L;NREP;TFPI;PCDH18;SLC7A1;FSTL1;RTN4;MYL12B;LDHA;CCNB1;DNAJB4;TRA2B;PSMB1;SERPINH1;WBP5;SLIT2;RPL15;RPS2;SLC38A2;NPM1;HSPA5;XRCC5;UBE2C;CBX…
GTEX-XOTO-0011-R8A-SM-4B65J_brain_male_50-59_years	61/1349	2.26601e-07	2.4204e-06	1.13531e-06	1.21712e-05	-1.36701	20.9154	ARL6IP1;ZFAND2A;NCAN;STMN2;ELAVL4;CELF4;COX6A1;ELAVL2;SOX2;UCHL1;SEPT7;EDNRB;TUBA1A;TUBB3;PEG10;DNER;STMN1;NEFL;NEFM;FGFBP3;PEG3;SOX11;BCAN;TUBB2B;GAP43;NGFRAP1;TUBB2A;DCX;PMP2;SCG2;INA;MEG3;BEX1;RTN1;TTYH1;CRABP1;CRMP1;SLC1A3;SEPW1;PTN;DNAJB1;EFNB3;PTPRZ1;CAMK2N1;PCBP4;MAP2;NNAT;SCN3A;HES5;NTRK2;SYT4;MARCKSL1;SYT1;TMA7;MIAT;S100B;CCDC88A;SST;GNAS;PLP1;FXYD6
GTEX-N7MT-0011-R10A-SM-2I3E1_brain_female_60-69_years	78/1918	3.08518e-07	3.21299e-06	1.69535e-06	1.76559e-05	-1.39356	20.8915	YWHAE;ARL6IP1;NCAN;COX4I1;STMN2;ELAVL4;CELF4;SRP14;COX6A1;ELAVL2;UCHL1;HINT1;TUBA1B;KIF5C;TUBB3;BASP1;DPYSL2;STMN1;ENC1;NEFL;NEFM;YWHAG;CHGB;HES6;EDN1;TSC22D1;LMO3;USMG5;ANK3;DYNLL1;PGM2L1;BCAN;TUBB2B;GAP43;NGFRAP1;TUBB2A;SUB1;MAP1B;DCX;MATR3;SCG2;PPIA;INA;PFN2;MEG3;GPM6A;RTN3;BEX1;RTN1;TTYH1;NTM;CRMP1;SLC1A3;SEPW1;NREP;UQCRH;PRDX2;EFNB3;PTPRZ1;CAMK2N1;MAP2;CKB;SCN3A;SYT4;SYT1;NDUFA4;USP22;TMA7;M…
GTEX-PVOW-0011-R1A-SM-32PL6_brain_male_40-49_years	89/2265	1.74836e-07	1.90945e-06	1.08912e-06	1.17625e-05	-1.3424	20.887	YWHAE;ARL6IP1;ZFAND2A;NCAN;STMN2;ELAVL4;CELF4;COX6A1;ELAVL2;SOX2;UCHL1;TUBA1B;SEPT7;TUBA1A;YWHAQ;KIF5C;BASP1;DPYSL2;KIF5B;DNER;STMN1;ENC1;NEFL;NEFM;FGFBP3;YWHAG;CHGB;HSP90AA1;HSBP1;SOX11;ANK3;DYNLL1;YWHAZ;SRP9;PGM2L1;BCAN;GAP43;NGFRAP1;TUBB2A;SUB1;MAP1B;IGDCC3;DCX;PMP2;MATR3;SCG2;INA;PFN2;MEG3;DYNC1I2;GPM6A;RTN3;BEX1;RTN1;TTYH1;CRMP1;SLC1A3;SEPW1;PTN;NREP;RTN4;HSPH1;EFNB3;PTPRZ1;CAMK2N1;MAP2;NNAT…
GTEX-QXCU-0008-SM-48FCH_skin_male_50-59_years	80/1979	2.69398e-07	2.84625e-06	1.51866e-06	1.58725e-05	-1.36923	20.7124	TOP2A;EIF4A1;SERPINE2;TFRC;HMGB2;HNRNPU;NUCKS1;YBX1;ENO1;MKI67;SMC4;RPL6;CKS1B;ACTG1;TUBA1C;TUBA1B;LGALS1;ALCAM;PTTG1;YWHAQ;SEC61G;SUMO2;CFL1;NUSAP1;HMGN2;KPNA2;TMSB10;TPI1;ANXA2;H2AFZ;CKAP2;RPSA;EEF1A1;ASPM;PKM;MORF4L2;CANX;CKS2;SNRPE;S100A4;PPIB;PPIA;SET;POMP;RPS27L;NREP;PCDH18;SLC7A1;FSTL1;HSPD1;MYL12B;LDHA;CCNB1;PSMB5;DNAJB4;TRA2B;SERPINH1;WBP5;SLIT2;SLC38A2;OST4;NPM1;XRCC5;UBE2C;CBX3;SHFM1;P…
GTEX-UTHO-0011-R4A-SM-3GIJP_brain_male_60-69_years	50/1030	4.00424e-07	4.09697e-06	1.77259e-06	1.83293e-05	-1.40245	20.6592	YWHAE;ARL6IP1;NCAN;STMN2;ELAVL4;CELF4;COX6A1;ELAVL2;SOX2;UCHL1;SEPT7;YWHAQ;KIF5C;KIF5B;DNER;STMN1;ENC1;NEFL;KIF1B;NEFM;EDN1;SOX11;ANK3;PGM2L1;BCAN;GAP43;DCX;PMP2;SCG2;GPM6A;RTN3;BEX1;EFNB3;PTPRZ1;CAMK2N1;MAP2;NNAT;SPP1;NCAM1;SCN3A;GPM6B;CBX5;SYT1;CCDC88A;FABP7;SMOC1;PLP1;SERINC1;CALM1;ITM2A
GTEX-Q2AH-2026-SM-2S1PX_blood vessel_male_40-49_years	35/611	6.33023e-07	6.21513e-06	2.4498e-06	2.44644e-05	-1.44651	20.6457	IFITM3;DYNC1I2;NOTCH3;BTG2;SERPINE2;RND3;ACTB;RGS5;LDHA;ALCAM;SEC61G;DPYSL3;IGFBP7;ZFHX3;GADD45B;DUSP1;MCAM;FN1;BGN;FOS;SULF1;RHOA;RHOB;NR4A2;NR4A1;COL4A2;COL4A1;ID2;ID4;ID3;CYCS;SRSF3;CCDC3;PTMA;SCRG1
GTEX-QEL4-2126-SM-447AE_breast_male_50-59_years	70/1674	5.05771e-07	5.05078e-06	2.52026e-06	2.4828e-05	-1.42107	20.6015	RPL5;RPL30;RPL32;RPL31;HMGB1;SRP14;RPL10A;RPL9;RPL7;CKS1B;EEF1B2;RPS14;RPS16;RPL35;RPLP2;RPL38;RPL37;RPS11;RPL39;RPS13;SOX4;RPS12;RPS8;HSBP1;RPS5;RPL23;RPS6;RPL22;SRP9;CLDN5;HNRNPH1;SUB1;RPL24;SNRPE;RPL26;RPL29;PFDN5;SRSF7;RPL11;MYL12B;RPS15A;HNRNPDL;PSMB1;RPS3;RPL15;RPS27A;RPL19;BTF3;RPL41;H3F3B;XRCC5;CBX3;PTGES3;RPL35A;RSRC2;RPL23A;EIF1;RPS25;RPS27;RPS29;RPL27A;HNRNPA2B1;RPS20;MAGED2;HNRNPC;FAU…
GTEX-OIZH-3026-SM-3NB1G_blood vessel_male_50-59_years	36/629	4.4453e-07	4.50087e-06	1.7851e-06	1.83934e-05	-1.39743	20.4392	NOTCH3;HSPB1;NREP;SMC4;ACTB;CTGF;TUBA1C;TUBA1B;CSRP2;ALCAM;CDH2;CALD1;DNAJB4;KIF5B;IGFBP7;ZFHX3;HSPA5;MCAM;FN1;BGN;SULF1;PGM2L1;RHOA;MORF4L1;MYL6;COL1A2;COL4A2;COL4A1;MORF4L2;MAP1B;CANX;SPARCL1;CCDC3;VIM;CRYAB;EIF4G2
GTEX-QV31-1626-SM-2S1QC_blood vessel_male_30-39_years	32/527	5.52147e-07	5.45783e-06	2.12942e-06	2.16614e-05	-1.41541	20.3952	IFITM3;DYNC1I2;NOTCH3;ACTB;RGS5;CSRP2;CALD1;SEC61G;KIF5B;DPYSL3;IGFBP7;HES1;ZFHX3;FZD3;WSB1;GADD45B;MCAM;FN1;BGN;SULF1;RHOA;RHOB;MYL6;NFIA;COL4A2;NFIB;COL4A1;SMOC1;ID2;ID4;SCRG1;EIF4G2
GTEX-Q2AG-0526-SM-2S1PW_blood vessel_female_40-49_years	39/713	4.58181e-07	4.62303e-06	1.86735e-06	1.91059e-05	-1.39383	20.3444	IFITM3;DYNC1I2;NOTCH3;SPON1;SERPINE2;SLC2A3;ENO1;ACTB;RGS5;LDHA;TUBA1B;SEC61G;KIF5B;DPYSL3;SERPINH1;IGFBP7;HES1;ZFHX3;FZD3;TPI1;GADD45B;HSPA5;MCAM;BGN;FOS;SULF1;RHOA;RHOB;NR4A2;NR4A1;MYL6;COL4A2;COL4A1;ID2;CANX;CYCS;PTMA;SCRG1;EIF4G2
GTEX-NPJ8-0011-R8a-SM-2HMLG_brain_male_40-49_years	120/3365	1.57136e-07	1.72259e-06	1.22595e-06	1.3047e-05	-1.29517	20.2904	SEMA5A;EIF4A2;SERPINE2;ARL6IP1;STMN2;HNRNPU;SRP14;CLU;SOX2;EDNRB;ALCAM;CDH2;TUBB3;PEG10;DPYSL2;STMN1;SOX9;CHGB;SOX11;ANK3;MORF4L1;NGFRAP1;PRKAR1A;MORF4L2;SUB1;MAP1B;MATR3;SCG2;PFN2;MEG3;GPM6A;IDI1;RTN3;SET;BEX1;RTN1;SLC1A3;RTN4;HSPH1;EFNB3;UBB;BAG3;MAP2;RAD21;TSPAN3;SCN3A;GPM6B;HSPA8;SYT4;FZD3;CBX5;HSPA5;SYT1;LRRN3;CBX3;GPR98;TMA7;GNB1;GNAS;CPE;FXYD6;SERINC1;HNRNPC;CALM1;CALM2;EIF4G2;YWHAE;HSP90A…
GTEX-T5JC-0011-R10A-SM-32PM2_brain_male_20-29_years	103/2781	2.72682e-07	2.87055e-06	1.8012e-06	1.8494e-05	-1.33535	20.1838	EIF4A2;ARL6IP1;STMN2;COX6A1;CHCHD2;KIF5C;TUBB3;BASP1;DPYSL2;STMN1;CHGB;RBFOX2;LMO3;ANK3;BCAN;NGFRAP1;SUB1;MAP1B;MATR3;SCG2;PFN2;MEG3;GPM6A;IDI1;RTN3;BEX1;RTN1;TTYH1;NTM;SLC1A3;COX7A2;NREP;UQCRH;RTN4;PRDX2;HSPH1;EFNB3;MAP2;TSPAN3;SCN3A;GPM6B;HSPA8;SYT4;FZD3;SYT1;GNB1;GNAS;CYCS;CPE;FXYD6;SERINC1;CALM1;CALM2;YWHAE;ZFAND2A;NCAN;ELAVL4;CELF4;ELAVL2;UCHL1;HINT1;TUBA1B;SEPT7;YWHAQ;SUMO2;ENC1;NEFL;KIF1B;…
GTEX-T8EM-0426-SM-4DM7E_blood vessel_male_40-49_years	35/607	5.43482e-07	5.40886e-06	2.13197e-06	2.16614e-05	-1.39109	20.0669	CCNI;NTN1;CYR61;CTGF;RGS5;CSRP2;ALCAM;DNAJB4;CCL4;TIMP2;CCL3;IGFBP7;A2M;EGR1;JUN;JUND;DUSP1;MCAM;PLK2;FN1;BGN;FOS;SULF1;DUSP6;RHOB;MORF4L1;KLF6;NFIA;MORF4L2;ID3;SPARCL1;FOSB;S100A4;VIM;SCRG1
GTEX-WHSE-0011-R1A-SM-3P5ZK_brain_male_20-29_years	84/2146	4.95861e-07	4.96883e-06	2.72735e-06	2.67776e-05	-1.36784	19.8569	SEMA5A;YWHAE;ARL6IP1;ZFAND2A;NCAN;STMN2;ELAVL4;CELF4;ZBTB20;COX6A1;ELAVL2;UBL5;UCHL1;TUBA1B;TUBA1A;KIF5C;TUBB3;BASP1;DPYSL2;DNER;ENC1;CFL1;NEFL;NEFM;YWHAG;CHGB;HES6;HSP90AA1;HMGCS1;DYNLL1;YWHAZ;PGM2L1;BCAN;TUBB2B;GAP43;NGFRAP1;TUBB2A;SUB1;MAP1B;DCX;SCG2;PPIA;INA;PFN2;MEG3;GPM6A;IDI1;RTN3;BEX1;RTN1;CRMP1;SEPW1;RTN4;CST3;PRDX2;EFNB3;PSMB5;PTPRZ1;UBB;CAMK2N1;MAP2;NNAT;SPP1;TCEB2;NCAM1;GPM6B;SYT4;SYT…
GTEX-T2IS-1026-SM-32QP1_blood vessel_female_20-29_years	37/679	9.99646e-07	9.49501e-06	3.75977e-06	3.61832e-05	-1.43675	19.8499	ITIH5;NOTCH3;BTG2;RGS16;RGS5;SEPT7;CSRP2;YWHAQ;CALD1;DPYSL3;TIMP2;IGFBP7;EGR1;JUN;ZFHX3;FZD3;JUND;WSB1;GADD45B;TSC22D1;DUSP1;MCAM;BGN;NR2F2;FOS;SULF1;RHOA;RHOB;NR4A2;NR4A1;MYL6;SMOC1;ID2;FOSB;MAGED2;CCDC3;VIM
GTEX-RUSQ-0426-SM-47JWR_blood vessel_male_50-59_years	32/531	6.51372e-07	6.37383e-06	2.47479e-06	2.46296e-05	-1.39131	19.8181	IFITM3;NOTCH3;BTG2;HSPB1;RPS27L;CTGF;RGS5;SEC61G;DPYSL3;SERPINH1;IGFBP7;PDGFRB;HSPA8;ZFHX3;GADD45B;HSPA5;DUSP1;MCAM;PTGES3;FN1;BGN;SULF1;RHOB;DNAJA1;COL4A2;COL4A1;PPAP2B;MORF4L2;ID4;CCDC3;PTMA;EIF4G2
GTEX-OXRO-1926-SM-2S1O3_blood vessel_female_60-69_years	40/764	9.85202e-07	9.38839e-06	3.78004e-06	3.62585e-05	-1.4297	19.7734	IFITM3;NOTCH3;BTG2;BTG1;CCNI;RGS16;HNRNPU;SLC2A3;RND3;RPL9;ZFP36L1;RGS5;LDHA;EDNRA;CSRP2;UBC;DPYSL3;IGFBP7;A2M;PDGFRB;JUN;ZFHX3;WSB1;H3F3B;GADD45B;HSPA5;TSC22D1;DUSP1;MCAM;BGN;RHOB;NR4A2;NR4A1;SLC7A5;ID2;ID4;SRSF3;XIST;FAU;PTMA
GTEX-NPJ8-0011-R2a-SM-2TC6M_brain_male_40-49_years	28/435	9.16794e-07	8.823e-06	3.31596e-06	3.2124e-05	-1.41497	19.6714	DDC;FLT1;TTYH1;SLC1A3;CLU;SOX2;PTPRZ1;PODXL;KIF5B;DNER;SPP1;SOX9;NTRK2;HSP90AA1;TSC22D1;PTGES3;ANK3;S100B;DNAJA1;BCAN;SLC7A5;CLDN5;TUBB2B;PLP1;PMP2;HIST1H4C;SCRG1;ITM2A
GTEX-PWO3-0011-R8A-SM-2I5GD_brain_female_60-69_years	96/2555	4.10217e-07	4.1825e-06	2.49139e-06	2.47106e-05	-1.33702	19.6629	SEMA5A;YWHAE;EIF4A2;ARL6IP1;NCAN;STMN2;ELAVL4;CELF4;SRP14;CLU;ELAVL2;SOX2;UBL5;UCHL1;TUBA1B;TUBA1A;YWHAQ;RGS1;TUBB3;PEG10;DPYSL2;DNER;STMN1;NEFL;NEFM;SOX9;FGFBP3;YWHAG;CHGB;HSP90AA1;PEG3;HSBP1;SOX11;ANK3;DYNLL1;SRP9;PGM2L1;MORF4L1;TUBB2B;GAP43;NGFRAP1;TUBB2A;PRKAR1A;MORF4L2;SUB1;MAP1B;CANX;DCX;PMP2;MATR3;SCG2;INA;PFN2;GPM6A;RTN3;BEX1;RTN1;TTYH1;CRMP1;SLC1A3;HSPH1;EFNB3;PTPRZ1;MAP2;RAD21;NNAT;SPP1…
GTEX-VJWN-0626-SM-3NMAN_blood vessel_female_50-59_years	32/536	7.98674e-07	7.7117e-06	2.97914e-06	2.90584e-05	-1.39449	19.5791	NOTCH3;RPL30;CCNI;RPL10;HMGB1;RPS4X;RGS5;RPS14;CSRP2;RGS1;PSMB1;TIMP2;SPP1;CCL3;RPL15;RPS11;RPL19;PDGFRB;JUN;DUSP1;MCAM;RPL22;RPL35A;RHOB;RPS25;RPS28;RPS27;ID2;SPARCL1;VIM;FAU;PFDN5
GTEX-OXRN-0011-R10A-SM-2I5GC_brain_male_50-59_years	71/1704	4.7248e-07	4.75087e-06	2.38458e-06	2.3895e-05	-1.33314	19.4176	YWHAE;ARL6IP1;NCAN;STMN2;ELAVL4;CELF4;COX6A1;ELAVL2;SOX2;UCHL1;TUBA1B;KIF5C;DPYSL2;STMN1;ENC1;NEFL;KIF1B;NEFM;SOX9;YWHAG;TSC22D1;LMO3;USMG5;SRP9;PGM2L1;BCAN;TUBB2B;GAP43;TUBB2A;MAP1B;DCX;PMP2;MATR3;SCG2;INA;PFN2;GPM6A;RTN3;BEX1;RTN1;TTYH1;NTM;CRMP1;SLC1A3;ATP1A2;PTN;NREP;HSPH1;EFNB3;PTPRZ1;CAMK2N1;MAP2;SCN3A;GPM6B;NTRK2;SYT4;FZD3;SYT1;LRRN3;GPR98;LSAMP;MIAT;CCDC88A;FABP7;GNB1;GNAS;CPE;FXYD6;CALM1…
GTEX-OHPL-0426-SM-3TW8X_blood vessel_female_60-69_years	38/700	7.78574e-07	7.5426e-06	3.01116e-06	2.92685e-05	-1.37162	19.293	HSP90AB1;ZFAND2A;HSPB1;CYR61;CTGF;MYL12B;RGS5;TUBA1C;TUBA1B;LGALS1;ALCAM;CDH2;BAG3;DNAJB4;SEC61G;TIMP2;SERPINH1;IGFBP7;HSPA8;EGR1;JUND;HSPA5;DUSP1;FN1;BGN;FOS;SULF1;EIF1;MORF4L1;KLF6;COL4A2;MORF4L2;MAP1B;SPARCL1;FOSB;S100A4;CCDC3;CRYAB
GTEX-WI4N-1026-SM-3LK7N_skin_female_40-49_years	58/1319	1.14603e-06	1.07455e-05	4.90188e-06	4.64087e-05	-1.40248	19.1848	RPL4;EIF4A1;RPL30;RPL3;RPL32;RPLP1;RPLP0;RPL8;RPL10A;RPS4X;RPL7A;RPS14;RPS16;RPS19;RPL18A;RPL36;RPL35;RPLP2;RPL38;RPS11;RPL39;RPS13;RPS12;RPS9;RPS5;TUBB2A;RPL37A;RPL29;PTMA;RPL28;RPL10;RGS16;RPL12;GSTP1;RPL11;ZFP36L1;LDHA;RPS15A;BAG3;PSMB1;RPS3;RPL13;RPS2;RPL18;RPL19;BTF3;RPL41;H3F3B;GADD45B;RPL23A;GNB2L1;NFKBIA;RPS27;RPS29;RPL27A;FAU;RPS21;RPS23
GTEX-XGQ4-1026-SM-4AT4L_adipose tissue_male_50-59_years	34/598	1.08791e-06	1.02333e-05	3.99042e-06	3.80264e-05	-1.39355	19.1351	BTG2;TFRC;RGS16;SAT1;RPL7;EDNRB;CCL4;CCL3;RPLP2;TIMP3;MEST;EGR1;DUSP2;JUN;JUND;DUSP1;RPL23;FOS;EEF2;DUSP6;EIF1;RHOB;NR4A2;EEF1A1;NFKBIA;NR4A1;KLF6;IL1B;ID2;ID3;FOSB;SRSF3;SGK1;TPT1
GTEX-R55E-0011-R1A-SM-2TC6N_brain_male_20-29_years	77/1901	4.3707e-07	4.44075e-06	2.31516e-06	2.32794e-05	-1.30331	19.0845	YWHAE;ARL6IP1;NCAN;STMN2;ELAVL4;CELF4;NUCKS1;COX6A1;ELAVL2;SOX2;UCHL1;SEPT7;KIF5C;DPYSL2;DNER;STMN1;ENC1;NEFL;KIF1B;NEFM;FGFBP3;YWHAG;LMO3;SOX11;SRP9;PGM2L1;BCAN;TUBB2B;GAP43;NGFRAP1;TUBB2A;SUB1;DCX;PMP2;MATR3;SCG2;INA;PFN2;GPM6A;RTN3;BEX1;RTN1;TTYH1;NTM;CRMP1;SLC1A3;ATP1A2;SEPW1;PTN;NREP;CST3;EFNB3;PTPRZ1;CAMK2N1;MAP2;NNAT;SCN3A;HES5;GPM6B;NTRK2;SYT4;SYT1;NDUFA4;GPR98;LSAMP;MIAT;MARCKS;SST;FABP7…
GTEX-NFK9-0008-SM-4E3JE_skin_male_40-49_years	63/1463	7.64706e-07	7.43294e-06	3.50436e-06	3.38368e-05	-1.35407	19.0705	SEMA5A;TOP2A;SERPINE2;TFRC;NUCKS1;ENO1;MKI67;SMC4;CYR61;ACTG1;TUBA1C;LGALS1;ALCAM;PTTG1;YWHAQ;SEC61G;FTH1;SUMO2;NUSAP1;KPNA2;TMSB10;TPI1;ANXA2;H2AFZ;CKAP2;RPSA;EEF1A1;ASPM;PKM;CKS2;SNRPE;RPL26;PPIA;POMP;RPS27L;PCDH18;FSTL1;RTN4;MYL12B;LDHA;CCNB1;PSMB5;DNAJB4;SERPINH1;WBP5;SLC38A2;NPM1;XRCC5;UBE2C;CBX3;FN1;DEK;SULF1;EEF2;ZFHX4;CENPF;COL1A2;UBE2S;CDK1;VIM;HNRNPC;RAN;EIF4G2
GTEX-PSDG-0008-SM-48TE5_skin_male_50-59_years	96/2548	3.61658e-07	3.71337e-06	2.22078e-06	2.24076e-05	-1.2855	19.0673	YWHAE;TOP2A;EIF4A1;SERPINE2;TFRC;HMGB2;HNRNPU;NUCKS1;YBX1;ENO1;HMGB1;MKI67;SMC4;RPL6;CKS1B;ACTG1;EEF1B2;TUBA1C;CHCHD2;TUBA1B;LGALS1;ALCAM;PTTG1;YWHAQ;SEC61G;STMN1;SUMO2;CFL1;NUSAP1;HMGN2;KPNA2;TMSB10;HMGN1;HSP90AA1;TPI1;ANXA2;H2AFZ;CKAP2;RPSA;ASPM;SLC7A5;PKM;TMSB15A;MORF4L2;SUB1;CANX;CKS2;SNRPE;PPIB;PFN1;PTMA;GAPDH;PPIA;SET;POMP;RPS27L;NREP;SLC7A1;HSPD1;MYL12B;LDHB;LDHA;CCNB1;PSMB5;DNAJB4;PRDX1;R…
GTEX-X8HC-0126-SM-4E3JW_skin_female_50-59_years	54/1202	1.47029e-06	1.35248e-05	5.98957e-06	5.56229e-05	-1.40538	18.8743	RPL30;BTG1;SPARC;RPL3;RPL32;RPLP1;RPLP0;SLC2A1;RPL8;RPL10A;CKS1B;RPS4X;RPL7A;RPS14;RPS19;RPL18A;RPL36;RPL35;RPL37;RPS11;RPL39;RPS13;RPS12;RPS9;RPS5;RPS6;CLDN5;RPL37A;RPL29;RPL11;ZFP36L1;RPS15A;BAG3;PSMB1;RPL13;HES1;RPL18;RPS27A;HES5;RPL19;BTF3;JUND;H3F3B;GADD45B;PLK2;RPL23A;NFKBIA;RPS28;RPS27;RPS29;RPL27A;RPS20;FAU;RPS21
GTEX-NPJ8-1826-SM-2YUNC_blood vessel_male_40-49_years	46/924	6.02415e-07	5.9346e-06	2.50729e-06	2.47839e-05	-1.31652	18.8556	IFITM3;NOTCH3;HSP90AB1;CCNI;HNRNPU;HSPB1;ENO1;RND3;ACTB;HSPD1;RGS5;UBL5;LDHA;HSPH1;CSRP2;SEC61G;UBC;DPYSL3;SERPINH1;IGFBP7;A2M;PDGFRB;ZFHX3;FZD3;TPI1;GADD45B;HSPA5;TSC22D1;XRCC5;MCAM;PTGES3;BGN;RHOB;DNAJA1;EEF1A1;MORF4L1;COL4A2;COL4A1;ID2;CANX;RPL24;SRSF3;FAU;PTMA;SCRG1;EIF4G2
GTEX-X585-0011-R4B-SM-46MVH_brain_male_50-59_years	67/1627	1.57659e-06	1.4457e-05	6.98416e-06	6.36431e-05	-1.40702	18.7981	YWHAE;FLT1;ARL6IP1;ELAVL4;CELF4;DBI;SRP14;COX6A1;ELAVL2;UBL5;UCHL1;TUBA1B;SEPT7;TUBA1A;YWHAQ;KIF5C;PEG10;DPYSL2;KIF5B;DNER;STMN1;ENC1;NEFL;KIF1B;NEFM;FGFBP3;YWHAG;HSBP1;SOX11;ANK3;DYNLL1;PGM2L1;BCAN;GAP43;TUBB2A;DCX;PMP2;MATR3;INA;PFN2;DYNC1I2;GPM6A;RTN3;BEX1;RTN1;TTYH1;SEPW1;RTN4;EFNB3;CAMK2N1;MAP2;NNAT;SPP1;TCEB2;NCAM1;GPM6B;SYT1;KIDINS220;TMA7;S100B;SOD1;CCDC88A;SST;FABP7;PLP1;SERINC1;CALM2
GTEX-N7MS-0011-R5a-SM-2HMK8_brain_male_60-69_years	79/1995	7.41834e-07	7.23474e-06	3.80753e-06	3.64025e-05	-1.33055	18.7795	YWHAE;NCAN;COX4I1;CELF4;COX6A1;SOX2;UBL5;UCHL1;SEPT7;KIF5C;PEG10;DPYSL2;DNER;ENC1;NEFL;KIF1B;NEFM;YWHAG;GUCY1A2;PEG3;LMO3;USMG5;SOX11;ANK3;BCAN;TUBB2B;NGFRAP1;DCX;PMP2;MATR3;SCG2;INA;PFN2;MEG3;GPM6A;RTN3;BEX1;TTYH1;NTM;CRABP1;CRMP1;SLC1A3;ATP1A2;COX7A2;PTN;RTN4;CST3;HSPH1;EFNB3;PTPRZ1;CAMK2N1;MAP2;NNAT;SPP1;NCAM1;CKB;SCN3A;HES5;GPM6B;NTRK2;SYT4;FZD3;SYT1;KIDINS220;GPR98;PLK2;LSAMP;TMA7;SOD1;CCDC8…
GTEX-WWYW-0011-R5A-SM-3NB3E_brain_female_50-59_years	84/2151	5.46263e-07	5.41804e-06	2.97958e-06	2.90584e-05	-1.30207	18.7761	YWHAE;FLT1;HSP90AB1;ARL6IP1;ZFAND2A;NCAN;CELF4;CLU;SOX2;UBL5;UCHL1;CHCHD2;SEPT7;TUBA1A;DPYSL2;DNER;ENC1;NEFL;NEFM;SOX9;YWHAG;GUCY1A2;HSP90AA1;PEG3;LMO3;SOX11;DYNLL1;SRP9;BCAN;TUBB2B;SUB1;DCX;PMP2;MATR3;SCG2;INA;PFN2;MEG3;GPM6A;RTN3;BEX1;TTYH1;NTM;CRABP1;SLC1A3;ATP1A2;SEPW1;PTN;RTN4;HSPD1;CST3;DNAJB1;HSPH1;EFNB3;PTPRZ1;CAMK2N1;BAG3;MAP2;DNAJB4;NNAT;SPP1;NCAM1;CKB;SCN3A;GPM6B;HSPA8;NTRK2;FZD3;HSPA5…
GTEX-S4Z8-2026-SM-3K2A9_blood vessel_male_60-69_years	38/723	1.69595e-06	1.54543e-05	6.13017e-06	5.67478e-05	-1.37548	18.2764	DYNC1I2;IDI1;NOTCH3;ACTB;RGS5;SEPT7;CSRP2;ALCAM;YWHAQ;CALD1;KIF5B;TIMP2;IGFBP7;ZFHX3;GADD45B;TSC22D1;MCAM;TSC22D3;ATRX;FN1;BGN;NR2F2;SULF1;RHOA;RHOB;NR4A2;NR4A1;MORF4L1;NFIA;COL4A1;PRKAR1A;SMOC1;ID2;MAP1B;ID4;ID3;SCRG1;EIF4G2
GTEX-R55F-0011-R6A-SM-2TF4L_brain_male_50-59_years	74/1839	9.81031e-07	9.3793e-06	4.7494e-06	4.51115e-05	-1.32004	18.2624	YWHAE;ARL6IP1;NCAN;COX4I1;CELF4;COX6A1;CLU;SOX2;UBL5;UCHL1;PEG10;DPYSL2;ENC1;NEFL;NEFM;SOX9;GUCY1A2;PEG3;TSC22D1;LMO3;SOX11;DYNLL1;YWHAZ;SRP9;BCAN;TUBB2B;GAP43;NGFRAP1;TUBB2A;SUB1;DCX;PMP2;MATR3;SCG2;INA;PFN2;MEG3;GPM6A;RTN3;BEX1;TTYH1;NTM;CRABP1;CRMP1;SLC1A3;ATP1A2;COX7A2;PTN;CST3;HSPH1;EFNB3;PTPRZ1;CAMK2N1;BAG3;MAP2;NNAT;SPP1;CKB;SCN3A;GPM6B;NTRK2;SYT4;FZD3;GPR56;LRRN3;GPR98;LSAMP;TMA7;SOD1;GNB…
GTEX-XUYS-0008-SM-47JYZ_skin_male_50-59_years	46/952	1.3689e-06	1.2632e-05	5.31186e-06	5.01274e-05	-1.35192	18.253	SEMA5A;RPL4;SPON2;SPARC;SERPINE2;RPL10;RPL31;RPL12;RPLP0;NREP;PCDH18;FSTL1;CYR61;RPL6;ACTG1;EEF1B2;LDHA;LGALS1;DNAJB4;SEC61G;FTH1;SERPINH1;RPS3;WBP5;RPL37;SLC38A2;RPS12;PDGFRB;ANXA2;RPL23;FN1;SULF1;EEF2;ZFHX4;PBX1;GNB2L1;EEF1A1;COL1A2;PPAP2B;RPL27A;MORF4L2;CANX;RPL26;PPIB;RPL28;TPT1
GTEX-NPJ7-0011-R4a-SM-2I3GJ_brain_female_60-69_years	41/817	2.09123e-06	1.87631e-05	7.56949e-06	6.87621e-05	-1.38307	18.0874	YWHAE;GPM6A;BEX1;ARL6IP1;TTYH1;STMN2;ELAVL4;CELF4;CRMP1;SLC1A3;SEPW1;COX6A1;CST3;UCHL1;PTPRZ1;KIF5C;CAMK2N1;MAP2;DPYSL2;KIF5B;STMN1;ENC1;NEFL;NEFM;SCN3A;GPM6B;NTRK2;SYT1;LMO3;TMA7;PGM2L1;BCAN;GAP43;TUBB2A;FABP7;GNB1;PLP1;DCX;PMP2;ITM2A;PFN2
GTEX-QDVN-2226-SM-2S1PM_nerve_male_50-59_years	48/1022	1.7612e-06	1.59493e-05	6.78065e-06	6.19823e-05	-1.36405	18.0731	IFITM3;EIF4A1;SET;RPL32;RPL31;RPL12;RPLP0;SLC2A1;RPL10A;RPL7;RPS16;HNRNPDL;RGS1;ATP5E;SEC61G;TRA2B;PSMB1;RPL38;RPS2;RPS27A;TMSB10;RPS13;RUNX1T1;RPS12;BTF3;RPS9;RPL41;XRCC5;RPS8;TSC22D3;RPL23;RPS6;NAP1L1;RPSA;PLXDC1;NR4A2;RPS25;RPL37A;HNRNPA2B1;RPL24;SRSF3;SNRPE;RPL26;FAU;CDO1;PTMA;RPS24;RPS23
GTEX-QDVJ-1226-SM-48U1V_pancreas_male_50-59_years	36/677	2.46409e-06	2.19064e-05	8.51524e-06	7.64014e-05	-1.3837	17.8687	DDC;RPL3;RPL10;RPL12;RPLP0;RPL8;RPL9;EEF1B2;RPL7A;RPS16;RPS19;RPL18A;ENC1;SPP1;RPS3;RPL36;RPL35;RPL13;RPL38;RPS2;RPL18;RPS27A;RPS12;RPS9;RPL41;RPS5;RPS6;RPL35A;RPSA;EEF2;GNB2L1;SST;RPL37A;RPL24;AGRN;RPL29
GTEX-Q2AG-0011-R1A-SM-2HMJI_brain_female_40-49_years	87/2292	1.08625e-06	1.02333e-05	5.69775e-06	5.3252e-05	-1.3004	17.8581	YWHAE;ARL6IP1;ZFAND2A;NCAN;STMN2;ELAVL4;CELF4;COX6A1;ELAVL2;UBL5;UCHL1;TUBA1B;TUBA1A;YWHAQ;KIF5C;TUBB3;BASP1;PEG10;DPYSL2;DNER;SUMO2;ENC1;CFL1;NEFL;NEFM;KPNA2;YWHAG;CHGB;HSP90AA1;SOX11;ANK3;DYNLL1;YWHAZ;PGM2L1;BCAN;GAP43;NGFRAP1;TUBB2A;SUB1;MAP1B;DCX;MATR3;SCG2;INA;PFN2;MEG3;GPM6A;RTN3;BEX1;RTN1;TTYH1;CRMP1;SEPW1;NREP;RTN4;CST3;HSPH1;EFNB3;UBB;CAMK2N1;MAP2;NNAT;SPP1;NCAM1;GPM6B;SYT4;MARCKSL1;SYT1…
GTEX-POYW-0008-SM-48TE4_skin_male_60-69_years	89/2361	1.06219e-06	1.00563e-05	5.65884e-06	5.30585e-05	-1.29795	17.8535	RPL4;TOP2A;SPON2;EIF4A1;TFRC;HMGB2;HNRNPU;NUCKS1;YBX1;ENO1;HMGB1;MKI67;RND3;SMC4;CYR61;RPL6;CKS1B;ACTG1;EEF1B2;TUBA1C;CHCHD2;TUBA1B;LGALS1;ALCAM;PTTG1;YWHAQ;SEC61G;SUMO2;CFL1;NUSAP1;HMGN2;KPNA2;TMSB10;TPI1;ANXA2;H2AFZ;RPL23;CKAP2;RPSA;ASPM;PKM;SUB1;CANX;CKS2;SRSF3;SNRPE;PPIB;PFN1;GAPDH;PPIA;SET;POMP;RPS27L;NREP;SLC7A1;RTN4;HSPD1;LDHB;LDHA;CCNB1;PSMB5;DNAJB4;PRDX1;TRA2B;PSMB1;SERPINH1;SLIT2;RPS2;S…
GTEX-WVLH-0011-R6A-SM-3MJFZ_brain_male_50-59_years	74/1854	1.32876e-06	1.23005e-05	6.26749e-06	5.78354e-05	-1.31876	17.8445	YWHAE;ARL6IP1;NCAN;COX4I1;COX6A1;SOX2;UBL5;UCHL1;SEPT7;EDNRB;KIF5C;PEG10;KIF5B;DNER;ENC1;NEFL;NEFM;FGFBP3;PEG3;LMO3;USMG5;SOX11;ANK3;BCAN;TUBB2B;GAP43;NGFRAP1;SUB1;DCX;PMP2;MATR3;SCG2;PFN2;MEG3;GPM6A;BEX1;TTYH1;NTM;CRABP1;CRMP1;SLC1A3;ATP1A2;SEPW1;COX7A2;PTN;CST3;EFNB3;PTPRZ1;CAMK2N1;MAP2;NNAT;NCAM1;CKB;SCN3A;HES5;GPM6B;NTRK2;MARCKSL1;FZD3;LRRN3;GPR98;PLK2;LSAMP;TMA7;S100B;COX6C;CCDC88A;SST;PLP1;…
GTEX-T6MN-0011-R6A-SM-32QP8_brain_male_50-59_years	103/2855	9.56583e-07	9.17565e-06	5.65418e-06	5.30585e-05	-1.28363	17.791	EIF4A2;SPON1;ARL6IP1;SRP14;COX6A1;CLU;SOX2;EDNRB;ALCAM;KIF5C;PEG10;SOX9;GUCY1A2;LMO3;SOX11;ANK3;BCAN;NGFRAP1;SUB1;SPARCL1;MATR3;SCG2;PFN2;MEG3;GPM6A;RTN3;BEX1;RTN1;TTYH1;NTM;CRABP1;SLC1A3;COX7A2;RTN4;ATP5L;LDHB;HSPH1;EFNB3;MAP2;TSPAN3;SCN3A;GPM6B;SYT4;FZD3;CBX5;SYT1;LRRN3;GPR98;PLK2;CCDC88A;GNB1;CPE;SERINC1;CALM1;CALM2;YWHAE;NCAN;COX4I1;CELF4;UBL5;UCHL1;HINT1;SEPT7;TUBA1A;DNER;ENC1;NEFL;KIF1B;NEF…
GTEX-T5JC-0011-R7A-SM-32PME_brain_male_20-29_years	72/1805	1.93789e-06	1.7441e-05	8.72866e-06	7.8076e-05	-1.35184	17.782	YWHAE;ZFAND2A;NCAN;COX4I1;STMN2;CELF4;SRP14;COX6A1;UBL5;UCHL1;CHCHD2;KIF5C;PEG10;ENC1;NEFL;NEFM;YWHAG;GUCY1A2;PEG3;H2AFZ;LMO3;USMG5;SOX11;SRP9;BCAN;TUBB2B;GAP43;NGFRAP1;IL1B;SUB1;DCX;MATR3;SCG2;INA;PFN2;MEG3;GPM6A;BEX1;RTN1;TTYH1;NTM;CRABP1;CRMP1;SLC1A3;SEPW1;COX7A2;PTN;ATP5L;CST3;HSPH1;EFNB3;PTPRZ1;CAMK2N1;MAP2;NNAT;SPP1;TCEB2;CKB;GPM6B;NTRK2;SYT1;NDUFA4;TMA7;COX6C;SOD1;UBE2S;GNB1;PLP1;CPE;SERIN…
GTEX-OXRO-0011-R2A-SM-3NB1W_brain_female_60-69_years	23/334	2.84149e-06	2.49684e-05	9.08764e-06	8.07913e-05	-1.39158	17.7721	HSP90AA1;FLT1;HSP90AB1;ZFAND2A;PTGES3;COX6A1;S100B;HSPD1;DNAJA1;BCAN;DNAJB1;SLC7A5;HSPH1;UBB;BAG3;DNAJB4;SMOC1;KIF5B;SPP1;SERPINH1;PLP1;SCRG1;CRYAB
GTEX-WVLH-0011-R5A-SM-3MJFW_brain_male_50-59_years	82/2128	1.31432e-06	1.22056e-05	6.55389e-06	6.02875e-05	-1.30957	17.7345	YWHAE;ARL6IP1;NCAN;COX4I1;CELF4;COX6A1;CLU;SOX2;UBL5;UCHL1;SEPT7;EDNRB;PEG10;DNER;ENC1;NEFL;NEFM;SOX9;FGFBP3;YWHAG;GUCY1A2;PEG3;LMO3;USMG5;SOX11;BCAN;TUBB2B;GAP43;NGFRAP1;SUB1;DCX;SPARCL1;PMP2;MATR3;SCG2;INA;PFN2;MEG3;GPM6A;RTN3;BEX1;TTYH1;NTM;CRABP1;CRMP1;SLC1A3;ATP1A2;COX7A2;PTN;RTN4;CST3;HSPH1;EFNB3;PTPRZ1;CAMK2N1;MAP2;NNAT;CKB;SCN3A;HES5;GPM6B;NTRK2;SYT4;FZD3;SYT1;LRRN3;GPR98;PLK2;LSAMP;TMA7;…
GTEX-WL46-0011-R1A-SM-3LK6M_brain_male_50-59_years	85/2247	1.71068e-06	1.554e-05	8.50804e-06	7.64014e-05	-1.33203	17.6875	YWHAE;ARL6IP1;ZFAND2A;NCAN;COX4I1;STMN2;ELAVL4;CELF4;COX6A1;ELAVL2;UBL5;UCHL1;CHCHD2;HINT1;TUBA1B;SEPT7;TUBA1A;YWHAQ;KIF5C;BASP1;DPYSL2;DNER;STMN1;ENC1;NEFL;KIF1B;NEFM;FGFBP3;YWHAG;CHGB;HES6;HSBP1;USMG5;ANK3;DYNLL1;PGM2L1;BCAN;GAP43;NGFRAP1;TUBB2A;SUB1;DCX;MATR3;SCG2;INA;PFN2;GPM6A;RTN3;BEX1;RTN1;TTYH1;CRMP1;SEPW1;COX7A2;NREP;UQCRH;RTN4;CST3;EFNB3;CAMK2N1;MAP2;NNAT;SPP1;TCEB2;NCAM1;GPM6B;SYT4;MAR…
GTEX-QVJO-0011-R1A-SM-2S1QI_brain_female_60-69_years	80/2054	1.19931e-06	1.11731e-05	5.94639e-06	5.53983e-05	-1.29348	17.635	YWHAE;ARL6IP1;NCAN;STMN2;ELAVL4;CELF4;NUCKS1;SRP14;COX6A1;CLU;SOX2;UBL5;UCHL1;SEPT7;KIF5C;PEG10;DPYSL2;KIF5B;DNER;SUMO2;ENC1;NEFL;KIF1B;NEFM;SOX9;FGFBP3;YWHAG;LMO3;SOX11;ANK3;DYNLL1;SRP9;PGM2L1;BCAN;TUBB2B;GAP43;NGFRAP1;SUB1;MAP1B;IGDCC3;DCX;PMP2;PFN2;GPM6A;BEX1;RTN1;TTYH1;SLC1A3;ATP1A2;SEPW1;PTN;CST3;EFNB3;PTPRZ1;CAMK2N1;MAP2;NNAT;SPP1;HES5;GPM6B;NTRK2;MARCKSL1;CBX5;SYT1;NDUFA4;KIDINS220;GPR98;L…
GTEX-WL46-0526-SM-3LK7W_blood vessel_male_50-59_years	30/513	2.69732e-06	2.39069e-05	8.92746e-06	7.961e-05	-1.37424	17.6222	ITIH5;NOTCH3;BTG2;SPARC;RGS5;CSRP2;CALD1;DPYSL3;TIMP2;IGFBP7;PDGFRB;ZFHX3;GADD45B;TSC22D1;DUSP1;MCAM;BGN;SULF1;RHOA;RHOB;NR4A2;NR4A1;MYL6;COL4A2;SMOC1;ID2;MAGED2;CCDC3;VIM;SCRG1
GTEX-NPJ8-0011-R4a-SM-2HML3_brain_male_40-49_years	33/599	3.09884e-06	2.68935e-05	1.0306e-05	9.13443e-05	-1.37581	17.4514	GPM6A;FLT1;TTYH1;SLC1A3;SEPW1;PTN;COX6A1;CLU;CST3;SOX2;PTPRZ1;CAMK2N1;BAG3;DPYSL2;ENC1;SOX9;GPM6B;NTRK2;HSP90AA1;TSC22D1;GPR98;LSAMP;BCAN;SLC7A5;TUBB2B;TUBB2A;FABP7;SMOC1;PLP1;DCX;CPE;PMP2;ITM2A
GTEX-QVJO-0011-R9A-SM-2S1QH_brain_female_60-69_years	80/2069	1.59402e-06	1.45711e-05	7.71109e-06	6.98308e-05	-1.30266	17.3895	YWHAE;ARL6IP1;NCAN;STMN2;ELAVL4;CELF4;NUCKS1;SIPA1L2;ELAVL2;UCHL1;TUBA1B;TUBA1A;YWHAQ;KIF5C;PEG10;DPYSL2;KIF5B;DNER;STMN1;ENC1;NEFL;NEFM;YWHAG;CHGB;HSP90AA1;PEG3;HSBP1;SOX11;SRP9;PGM2L1;TUBB2B;GAP43;NGFRAP1;TUBB2A;MAP1B;IGDCC3;DCX;PMP2;MATR3;SCG2;INA;PFN2;MEG3;DYNC1I2;RTN3;BEX1;RTN1;CRABP1;CRMP1;RTN4;EFNB3;CAMK2N1;MAP2;SPP1;NCAM1;SCN3A;HES5;GPM6B;SYT4;MARCKSL1;FZD3;SYT1;KIDINS220;USP22;LSAMP;TMA7…
GTEX-NL3H-0011-R7a-SM-2I3G5_brain_male_60-69_years	25/387	3.31455e-06	2.84271e-05	1.05163e-05	9.29259e-05	-1.36581	17.2326	GPM6A;TTYH1;NCAN;SLC1A3;ATP1A2;CLU;CST3;SOX2;DNAJB1;HSPH1;EDNRB;PTPRZ1;KIF5B;GPM6B;NTRK2;HSP90AA1;GPR98;LSAMP;DNAJA1;BCAN;TUBB2B;SST;PLP1;CPE;PMP2
GTEX-POMQ-1426-SM-3P61D_ovary_female_20-29_years	92/2527	2.95843e-06	2.57516e-05	1.46915e-05	0.000126001	-1.35146	17.2053	RPL5;SPON1;RPL30;RPL3;SERPINE2;RPL32;RPL31;SRP14;SIPA1L2;RPL8;RPL10A;RPL6;RPL7;ACTG1;RPS4X;RPL7A;RPS14;EDNRA;RPS16;SUMO2;ENC1;DPYSL3;TIMP2;RPL36;RPL38;RPL37;RPS11;TMSB10;RPS13;SOX4;DDX17;RPS9;RBFOX2;PEG3;RPS8;RPL23;RPL22;TMSB15A;MORF4L2;RPL37A;LUC7L3;RPL24;SNRPE;XIST;RPL26;RPL29;PFDN5;SRSF7;RPL10;RPL11;ZFP36L1;RPS15A;HNRNPDL;KCNQ1OT1;RPS3;WBP5;RPL13;RPL15;RPL18;RPS27A;RPL19;BTF3;MARCKSL1;RPL41;NP…
GTEX-OHPN-0008-SM-4E3HW_skin_female_60-69_years	43/877	2.1256e-06	1.90131e-05	7.78596e-06	7.02906e-05	-1.31431	17.1668	SEMA5A;RPL4;SPARC;SERPINE2;RPS27L;ENO1;NREP;PCDH18;FSTL1;RPL6;CTGF;ACTG1;RPS4X;LDHA;LGALS1;DNAJB4;SEC61G;SERPINH1;WBP5;TCEB2;TMSB10;SLC38A2;PDGFRB;OST4;NPM1;TPI1;ANXA2;RPL23;FN1;RPSA;SULF1;EEF2;ZFHX4;EEF1A1;MARCKS;COL1A2;PKM;PPAP2B;RPL27A;MORF4L2;CANX;RPL26;PPIB
GTEX-NPJ8-0011-R3a-SM-2HMIW_brain_male_40-49_years	55/1262	2.91874e-06	2.54822e-05	1.12963e-05	9.86231e-05	-1.34645	17.1597	YWHAE;FLT1;HSP90AB1;ARL6IP1;ELAVL4;CLU;SOX2;TUBA1B;SEPT7;TUBA1A;KIF5C;DPYSL2;KIF5B;DNER;STMN1;ENC1;NEFL;NEFM;SOX9;HSP90AA1;DYNLL1;SRP9;BCAN;TUBB2B;GAP43;TUBB2A;DCX;CRYAB;DYNC1I2;GPM6A;RTN3;RTN1;TTYH1;NTM;SLC1A3;SEPW1;DNAJB1;HSPH1;PTPRZ1;CAMK2N1;RAD21;SPP1;NCAM1;GPM6B;NTRK2;KIDINS220;PTGES3;TMA7;S100B;SOD1;DNAJA1;CCDC88A;FABP7;PLP1;CALM2
GTEX-PWO3-0011-R5A-SM-2I5EZ_brain_female_60-69_years	41/846	4.92555e-06	4.11545e-05	1.65713e-05	0.000140471	-1.39574	17.0574	YWHAE;GPM6A;ARL6IP1;TTYH1;NCAN;CRABP1;SLC1A3;ATP1A2;PTN;SRP14;CLU;CST3;SOX2;SEPT7;EDNRB;PTPRZ1;DPYSL2;DNER;SPP1;TSPAN3;SOX9;HES5;GPM6B;NTRK2;GPR56;LMO3;GPR98;LSAMP;TMA7;SOX11;SRP9;BCAN;TUBB2B;SST;PLP1;DCX;SPARCL1;CPE;PMP2;SCG2;SCRG1
GTEX-XMD1-0011-R3B-SM-4AT5R_brain_male_60-69_years	47/1022	4.00749e-06	3.39705e-05	1.42914e-05	0.000123295	-1.35609	16.8526	YWHAE;GPM6A;ARL6IP1;TTYH1;NCAN;ELAVL4;SLC1A3;SEPW1;PTN;SRP14;COX6A1;CLU;CST3;SOX2;SEPT7;TUBA1A;PTPRZ1;KIF5C;CAMK2N1;MAP2;DPYSL2;KIF5B;FTH1;DNER;STMN1;SPP1;SOX9;GPM6B;HES6;NTRK2;MARCKSL1;TSC22D1;GPR98;LSAMP;TMA7;S100B;SRP9;BCAN;CCDC88A;TUBB2B;GAP43;TUBB2A;FABP7;SMOC1;GNB1;PLP1;DCX
GTEX-T2IS-0011-R5A-SM-32QP4_brain_female_20-29_years	104/2903	1.15778e-06	1.08208e-05	6.77286e-06	6.19823e-05	-1.23094	16.8257	EIF4A2;ARL6IP1;STMN2;SRP14;SOX2;EDNRB;ALCAM;KIF5C;PEG10;CHGB;GUCY1A2;LMO3;SOX11;ANK3;MORF4L1;NGFRAP1;PRKAR1A;SUB1;MATR3;SCG2;PFN2;MEG3;GPM6A;RTN3;BEX1;RTN1;CRABP1;SLC1A3;ATP5J;COX7A2;UQCRH;RTN4;ATP5L;LDHB;HSPH1;EFNB3;MAP2;SCN3A;GPM6B;SYT4;FZD3;CBX5;SYT1;LRRN3;CBX3;GPR98;PLK2;TMA7;CCDC88A;GNB1;CYCS;CPE;SERINC1;CALM1;ITM2A;CALM2;YWHAE;ZFAND2A;NCAN;CELF4;HMGB1;ELAVL2;UBL5;UCHL1;HINT1;SEPT7;YWHAQ;ENC…
GTEX-NL4W-0011-R10A-SM-2I3DY_brain_male_50-59_years	53/1197	2.84277e-06	2.49684e-05	1.08761e-05	9.58149e-05	-1.3064	16.6837	YWHAE;ARL6IP1;NCAN;ELAVL4;CELF4;COX6A1;CLU;ELAVL2;SOX2;UCHL1;SEPT7;KIF5C;DPYSL2;ENC1;NEFL;NEFM;YWHAG;LMO3;USMG5;DYNLL1;BCAN;TUBB2B;GAP43;TUBB2A;DCX;PMP2;INA;PFN2;GPM6A;BEX1;TTYH1;NTM;CRMP1;SLC1A3;ATP1A2;PTN;NREP;CST3;EFNB3;PTPRZ1;CAMK2N1;MAP2;SPP1;NTRK2;GPR56;SYT1;GPR98;LSAMP;TMA7;SOD1;FABP7;GNB1;CALM1
GTEX-RWS6-0526-SM-4GIAJ_blood vessel_female_60-69_years	38/743	3.22856e-06	2.77713e-05	1.10399e-05	9.69653e-05	-1.31888	16.6752	SPARC;CCNI;HSPB1;RPS27L;ENO1;SRP14;CYR61;ACTB;CTGF;MYL12B;RGS5;LDHA;TUBA1B;LGALS1;ALCAM;ATP5E;SEC61G;CFL1;TIMP2;WBP5;IGFBP7;MCAM;FN1;BGN;SULF1;RHOA;MORF4L1;MYL6;COL1A2;MORF4L2;ID3;SPARCL1;S100A4;CCDC3;VIM;PFN1;CDO1;SCRG1
GTEX-X4XX-0011-R8B-SM-46MWM_brain_male_60-69_years	87/2335	2.33488e-06	2.08211e-05	1.14528e-05	9.96909e-05	-1.27661	16.5544	YWHAE;EIF4A2;ARL6IP1;ZFAND2A;NCAN;STMN2;ELAVL4;CELF4;SRP14;COX6A1;ELAVL2;SOX2;UBL5;UCHL1;TUBA1B;TUBA1A;YWHAQ;TUBB3;BASP1;PEG10;DPYSL2;DNER;STMN1;ENC1;NEFL;FGFBP3;YWHAG;CHGB;HSP90AA1;PEG3;HSBP1;SOX11;DYNLL1;SRP9;PGM2L1;BCAN;MORF4L1;TUBB2B;GAP43;NGFRAP1;TUBB2A;MORF4L2;SUB1;MAP1B;DCX;MATR3;SCG2;INA;PFN2;MEG3;RTN3;BEX1;RTN1;CRABP1;CRMP1;HSPH1;EFNB3;UBB;CAMK2N1;MAP2;NNAT;SPP1;NCAM1;SCN3A;HES5;SYT4;CBX…
GTEX-NPJ7-0011-R5a-SM-33HBK_brain_female_60-69_years	29/506	5.85016e-06	4.77845e-05	1.79761e-05	0.000151062	-1.3684	16.4879	YWHAE;GPM6A;TTYH1;NCAN;SLC1A3;ATP1A2;PTN;CLU;CST3;SOX2;SEPT7;PTPRZ1;KIF5B;SOX9;GPM6B;NTRK2;TSC22D1;GPR98;TMA7;S100B;SRP9;BCAN;TUBB2B;SST;PLP1;CPE;HIST1H4C;SCRG1;ITM2A
GTEX-XBEC-1226-SM-4AT65_heart_male_50-59_years	40/827	6.76594e-06	5.48041e-05	2.2008e-05	0.000179763	-1.38118	16.441	BTG2;COX4I1;NTM;ATP5A1;ZBTB20;ATP5J;SEPW1;COX7A2;ATP5G3;ATP5O;NTN1;COX7C;UQCRH;MYL12A;ATP5L;LDHB;PRDX2;UBL5;ATP5B;CHCHD2;CDH2;ATP5E;BSG;HES5;COX8A;OST4;DUSP2;TPI1;GADD45B;NDUFA4;USMG5;COX6C;COX6B1;NR4A2;NR4A1;PRKAR1A;CYCS;ALDOA;NES;CRYAB
GTEX-RU72-0011-R8A-SM-2TF61_brain_female_50-59_years	89/2424	3.17733e-06	2.74929e-05	1.53701e-05	0.00013105	-1.29693	16.4184	SEMA5A;YWHAE;SPARC;ARL6IP1;ZFAND2A;NCAN;STMN2;ELAVL4;CELF4;NUCKS1;DBI;SRP14;CLU;ELAVL2;SOX2;UCHL1;TUBA1B;TUBA1A;YWHAQ;RGS1;TUBB3;PEG10;DPYSL2;DNER;STMN1;NEFL;NEFM;FGFBP3;YWHAG;CHGB;HSP90AA1;PEG3;HSBP1;SOX11;DYNLL1;SRP9;PGM2L1;BCAN;MORF4L1;TUBB2B;GAP43;NGFRAP1;TUBB2A;MORF4L2;SUB1;MAP1B;IGDCC3;DCX;PMP2;MATR3;SCG2;INA;PFN2;MEG3;RTN3;DDC;BEX1;RTN1;TTYH1;CRMP1;PTN;DNAJB1;HSPH1;EFNB3;PTPRZ1;UBB;CAMK2N1…
GTEX-X585-0011-R8A-SM-46MUX_brain_male_50-59_years	121/3563	1.85861e-06	1.67792e-05	1.16568e-05	0.000101164	-1.24194	16.3883	SEMA5A;EIF4A2;ARL6IP1;STMN2;SRP14;COX6A1;CHCHD2;ALCAM;KIF5C;TUBB3;BASP1;PEG10;DPYSL2;STMN1;KPNA2;CHGB;GUCY1A2;SOX11;ANK3;MORF4L1;NGFRAP1;PRKAR1A;MORF4L2;SUB1;MAP1B;MATR3;SCG2;PPIA;PFN2;MEG3;GPM6A;IDI1;RTN3;BEX1;RTN1;CRABP1;UQCRH;RTN4;ATP5L;PRDX2;HSPH1;EFNB3;UBB;PCBP4;MAP2;RAD21;TSPAN3;SCN3A;HSPA8;SYT4;FZD3;CBX5;SYT1;LRRN3;TMA7;UBE2S;GNB1;GNAS;FXYD6;MAGED2;SERINC1;CALM1;CALM2;EIF4G2;YWHAE;HSP90AB1…
GTEX-U3ZH-0426-SM-4DXSE_blood vessel_male_30-39_years	26/431	7.26632e-06	5.8532e-05	2.15537e-05	0.000177544	-1.38104	16.3409	NOTCH3;HSPB1;CLU;ACTB;CTGF;RGS5;CSRP2;CALD1;DPYSL3;IGFBP7;A2M;OST4;MCAM;FN1;BGN;SULF1;MYL6;COL1A2;COL4A2;COL4A1;ID4;SPARCL1;CCDC3;VIM;CRYAB;EIF4G2
GTEX-S4UY-0426-SM-3K2AF_blood vessel_female_40-49_years	32/574	3.42732e-06	2.93081e-05	1.12315e-05	9.83511e-05	-1.2941	16.2846	DYNC1I2;NOTCH3;BTG2;HSPB1;YBX1;HMGB1;ACTB;RGS5;CSRP2;CALD1;KIF5B;IGFBP7;ZFHX3;EDN1;WSB1;MCAM;BGN;SULF1;RHOA;RHOB;NR4A2;NR4A1;MORF4L1;MYL6;COL4A2;COL4A1;SMOC1;ID2;ID4;SPARCL1;SRSF3;MAGED2
GTEX-QDT8-2526-SM-48TYX_vagina_female_30-39_years	58/1425	1.22199e-05	9.42677e-05	4.27354e-05	0.000328803	-1.43087	16.1866	IFITM3;SPON2;RBM25;RPL30;RPL32;RPL31;SLC2A1;HMGB1;RPL10A;RPS4X;EDNRA;RPL36;RPL35;RPL38;RPL37;HMGN2;RPS11;RPS13;DDX17;GUCY1A2;WSB1;RPS8;RPL23;PPAP2B;RPL37A;LUC7L3;RPL24;XIST;RPL26;RPL28;PFDN5;RPL10;RPL12;RPL11;PTN;ZFP36L1;RPS15A;HNRNPDL;KCNQ1OT1;RPL13;HES1;RPL18;RPS27A;RPL19;SHFM1;RPL35A;RPL23A;PBX1;RPS25;RPS28;RPS27;FABP5;RPL27A;RPS20;FAU;RBMX;RPS24;RPS23
GTEX-T6MN-0011-R2A-SM-32QOW_brain_male_50-59_years	61/1457	2.91756e-06	2.54822e-05	1.17681e-05	0.000101827	-1.26542	16.1275	YWHAE;ARL6IP1;COX4I1;STMN2;ELAVL4;CELF4;COX6A1;ELAVL2;SOX2;UCHL1;SEPT7;EDNRB;TUBA1A;YWHAQ;RGS1;TUBB3;PEG10;KIF5B;DNER;STMN1;NEFL;NEFM;FGFBP3;HES6;HSBP1;SOX11;SRP9;PGM2L1;BCAN;TUBB2B;GAP43;TUBB2A;SUB1;ALDH1A1;DCX;PMP2;SCG2;INA;DDC;BEX1;TTYH1;SEPW1;PTN;CST3;PTPRZ1;CAMK2N1;MAP2;SPP1;HES5;GPM6B;NTRK2;SYT4;MARCKSL1;SYT1;S100B;SOD1;CCDC88A;MARCKS;SMOC1;PLP1;SERINC1
GTEX-Q2AG-0011-R6A-SM-2HML7_brain_female_40-49_years	78/2037	3.19067e-06	2.75266e-05	1.43363e-05	0.000123317	-1.26253	15.9776	YWHAE;NCAN;COX4I1;STMN2;CELF4;SOX2;UBL5;UCHL1;EDNRB;KIF5C;PEG10;DPYSL2;ENC1;NEFL;NEFM;YWHAG;GUCY1A2;PEG3;LMO3;SOX11;ANK3;BCAN;TUBB2B;GAP43;NGFRAP1;SUB1;DCX;PMP2;MATR3;SCG2;INA;PFN2;MEG3;GPM6A;RTN3;BEX1;RTN1;TTYH1;NTM;CRABP1;CRMP1;SLC1A3;ATP1A2;COX7A2;PTN;RTN4;CST3;HSPH1;EFNB3;PTPRZ1;CAMK2N1;MAP2;NNAT;NCAM1;CKB;SCN3A;HES5;GPM6B;NTRK2;SYT4;FZD3;CBX5;SYT1;LRRN3;NDUFA4;KIDINS220;USP22;GPR98;PLK2;LSAM…
GTEX-UJMC-0008-SM-4IHKK_skin_male_50-59_years	91/2507	3.84478e-06	3.26863e-05	1.85293e-05	0.000154818	-1.28088	15.971	YWHAE;TOP2A;EIF4A1;SERPINE2;TFRC;HMGB2;HNRNPU;NUCKS1;YBX1;ENO1;HMGB1;MKI67;SMC4;CKS1B;ACTG1;TUBA1C;TUBA1B;LGALS1;ALCAM;PTTG1;YWHAQ;TUBB3;SEC61G;KIF5B;STMN1;SUMO2;CFL1;NUSAP1;HMGN2;KPNA2;TMSB10;HMGN1;HSP90AA1;TPI1;ANXA2;H2AFZ;CKAP2;SOX11;ASPM;PKM;TMSB15A;MORF4L2;CANX;CKS2;SNRPE;PPIB;PFN1;GAPDH;PPIA;DYNC1I2;SET;POMP;SLC7A1;RTN4;HSPD1;LDHA;CCNB1;PSMB5;DNAJB4;RAD21;TRA2B;SERPINH1;WBP5;TCEB2;SLIT2;HSP…
GTEX-WHSE-0011-R6A-SM-3P5ZP_brain_male_20-29_years	72/1847	4.39501e-06	3.704e-05	1.84461e-05	0.000154565	-1.29276	15.9462	YWHAE;ZFAND2A;NCAN;COX4I1;CELF4;COX6A1;SOX2;UBL5;UCHL1;CHCHD2;KIF5C;PEG10;ENC1;NEFL;NEFM;SOX9;YWHAG;GUCY1A2;HSP90AA1;PEG3;LMO3;SOX11;BCAN;TUBB2B;GAP43;NGFRAP1;TUBB2A;SUB1;DCX;PMP2;MATR3;SCG2;INA;PFN2;MEG3;GPM6A;BEX1;RTN1;TTYH1;RGS16;NTM;CRMP1;SLC1A3;ATP1A2;COX7A2;PTN;RTN4;CST3;DNAJB1;HSPH1;EFNB3;PTPRZ1;CAMK2N1;BAG3;MAP2;NNAT;SPP1;CKB;GPM6B;NTRK2;SYT4;GPR56;SYT1;NDUFA4;GPR98;PLK2;LSAMP;GNB1;PLP1;C…
GTEX-WWYW-0011-R10A-SM-3NB35_brain_female_50-59_years	102/2885	2.77036e-06	2.448e-05	1.47828e-05	0.000126413	-1.23978	15.8648	EIF4A2;CCNI;ARL6IP1;STMN2;COX6A1;CHCHD2;KIF5C;TUBB3;BASP1;DPYSL2;STMN1;CHGB;HES6;LMO3;ANK3;MORF4L1;NGFRAP1;MORF4L2;SUB1;MAP1B;MATR3;SCG2;PPIA;PFN2;MEG3;GPM6A;IDI1;RTN3;BEX1;RTN1;NTM;SLC1A3;NREP;UQCRH;RTN4;HSPH1;EFNB3;MAP2;SCN3A;GPM6B;HSPA8;SYT4;FZD3;SYT1;LRRN3;CCDC88A;GNB1;GNAS;CPE;FXYD6;SERINC1;CALM1;CALM2;YWHAE;HSP90AB1;ZFAND2A;NCAN;ELAVL4;CELF4;ELAVL2;UCHL1;HINT1;TUBA1B;SEPT7;TUBA1A;YWHAQ;DNER…
GTEX-T2IS-0011-R2A-SM-32QPF_brain_female_20-29_years	56/1324	5.76418e-06	4.7239e-05	2.12017e-05	0.000175207	-1.31227	15.831	ARL6IP1;COX4I1;STMN2;ELAVL4;COX6A1;ELAVL2;SOX2;UCHL1;SEPT7;YWHAQ;KIF5B;DNER;STMN1;NEFL;NEFM;HSBP1;SOX11;SRP9;PGM2L1;BCAN;MORF4L1;TUBB2B;GAP43;NGFRAP1;ALDH1A1;PMP2;INA;DYNC1I2;DDC;TTYH1;POMP;CRABP1;SEPW1;COX7A2;PTN;CST3;PTPRZ1;CAMK2N1;PCBP4;MAP2;SPP1;CCL3;HES5;GPM6B;MARCKSL1;SYT1;KIDINS220;S100B;SOD1;CCDC88A;MARCKS;SMOC1;PLP1;SERINC1;SCRG1;ITM2A
GTEX-WVLH-0011-R8A-SM-3MJFC_brain_male_50-59_years	31/560	5.62904e-06	4.66315e-05	1.75572e-05	0.000148396	-1.30777	15.8077	BEX1;STMN2;ELAVL4;PTN;COX6A1;ELAVL2;UCHL1;SEPT7;TUBA1A;RGS1;TUBB3;KIF5B;DNER;STMN1;NEFL;NEFM;FGFBP3;SCN3A;HES5;SYT4;S100B;PLXDC1;PGM2L1;SLC7A5;TUBB2A;GNAS;PLP1;DCX;PMP2;ITM2A;INA
GTEX-R55G-1126-SM-48FDG_stomach_female_40-49_years	30/533	5.76717e-06	4.7239e-05	1.78448e-05	0.000150392	-1.30896	15.7904	IFITM3;BTG2;SPON1;NTN1;CYR61;ACTB;CTGF;ZFP36L1;EDNRA;CALD1;HSPA8;EGR1;JUN;JUND;DUSP1;NR2F1;FOS;PBX1;DUSP6;RHOB;NR4A2;NR4A1;SLC7A5;MYL6;KLF6;SON;FOSB;SCRG1;SRSF7;EIF4G2
GTEX-OXRO-0011-R9A-SM-3NB1X_brain_female_60-69_years	33/630	8.92839e-06	7.0556e-05	2.7086e-05	0.000216986	-1.3576	15.7838	HSP90AB1;ZFAND2A;HSPB1;CLU;HSPD1;SOX2;DNAJB1;HSPH1;UBB;BAG3;DNAJB4;DPYSL2;KIF5B;STMN1;SPP1;SERPINH1;WBP5;GPM6B;HSPA8;MARCKSL1;HSP90AA1;HSBP1;KIDINS220;PTGES3;DYNLL1;S100B;SOD1;CLK1;DNAJA1;CCDC88A;PLP1;PMP2;CRYAB
GTEX-QDT8-1026-SM-43V6X_blood vessel_female_30-39_years	41/870	9.62895e-06	7.58865e-05	3.0602e-05	0.000242488	-1.36133	15.7244	IFITM3;DYNC1I2;NOTCH3;CCNI;RPL10;HMGB1;SRP14;RGS5;CSRP2;CALD1;PSMB1;DPYSL3;TIMP2;IGFBP7;RPL15;HMGN2;A2M;RPS13;BTF3;PDGFRB;MCAM;PTGES3;RPL22;BGN;RPL35A;RPL23A;SULF1;EEF1A1;RPS25;NFIA;ALDH1A1;SPARCL1;RPL24;MAGED2;SERINC1;CCDC3;VIM;FAU;PTMA;PFDN5;RPS23
GTEX-X585-1026-SM-46MW6_lung_male_50-59_years	53/1215	4.37958e-06	3.7017e-05	1.6153e-05	0.000137324	-1.26355	15.5904	SEMA5A;SPON1;FLT1;ZFAND2A;SLC2A3;SAT1;CYR61;RGS2;EDNRA;ALCAM;TMSB4X;TIMP3;B2M;SOX4;GUCY1A2;DUSP2;HSP90AA1;EDN1;DUSP1;FOS;DUSP6;RHOB;CLDN5;IL1B;S100A4;SGK1;TFPI;MYL12B;DNAJB1;PODXL;DNAJB4;UBC;SERPINH1;CCL3;SLIT2;A2M;MEST;JUN;JUND;GADD45B;HSPA5;PLK2;NR2F1;CLK1;DNAJA1;NFKBIA;KLF6;ID2;FOSB;TCF4;AGRN;HIST1H4C;NES
GTEX-N7MS-0011-R10A-SM-2HMJK_brain_male_60-69_years	83/2233	4.62163e-06	3.88377e-05	2.07845e-05	0.000172671	-1.26667	15.5607	YWHAE;EIF4A2;CCNI;ARL6IP1;ZFAND2A;NCAN;COX4I1;STMN2;ELAVL4;CELF4;COX6A1;ELAVL2;UCHL1;HINT1;TUBA1B;SEPT7;KIF5C;TUBB3;BASP1;DPYSL2;STMN1;ENC1;NEFL;KIF1B;NEFM;YWHAG;CHGB;HES6;RBFOX2;PEG3;LMO3;USMG5;DYNLL1;YWHAZ;PGM2L1;BCAN;MORF4L1;GAP43;NGFRAP1;TUBB2A;SUB1;MAP1B;DCX;MATR3;SCG2;INA;PFN2;MEG3;GPM6A;RTN3;BEX1;RTN1;NTM;CRMP1;COX7A2;NREP;UQCRH;RTN4;PRDX2;HSPH1;EFNB3;CAMK2N1;MAP2;NNAT;CKB;SCN3A;SYT4;SYT1;…
GTEX-QVUS-0011-R8A-SM-3GAD7_brain_female_60-69_years	106/3047	3.49167e-06	2.97711e-05	1.87269e-05	0.000156022	-1.23748	15.5491	EIF4A2;ARL6IP1;STMN2;SRP14;COX6A1;CHCHD2;TUBB3;PEG10;DPYSL2;STMN1;KPNA2;CHGB;SOX11;MORF4L1;NGFRAP1;PRKAR1A;MORF4L2;SUB1;MAP1B;MATR3;SCG2;PFN2;MEG3;GPM6A;IDI1;RTN3;BEX1;RTN1;RTN4;ATP5L;LDHB;PRDX2;HSPH1;EFNB3;UBB;PCBP4;MAP2;RAD21;TSPAN3;SCN3A;HSPA8;SYT4;FZD3;CBX5;SYT1;LRRN3;TMA7;UBE2S;GNB1;GNAS;CPE;FXYD6;MAGED2;SERINC1;CALM1;CALM2;YWHAE;HSP90AB1;ZFAND2A;ELAVL4;CELF4;ELAVL2;UCHL1;HINT1;TUBA1B;TUBA1A…
GTEX-NPJ7-0011-R10A-SM-2I3E5_brain_female_60-69_years	85/2306	4.79455e-06	4.0175e-05	2.17784e-05	0.000178889	-1.26841	15.5355	YWHAE;EIF4A2;ARL6IP1;NCAN;STMN2;ELAVL4;CELF4;SRP14;CLU;ELAVL2;UCHL1;TUBA1B;SEPT7;KIF5C;BASP1;DPYSL2;STMN1;ENC1;NEFL;NEFM;YWHAG;CHGB;PEG3;TSC22D1;LMO3;USMG5;ANK3;DYNLL1;YWHAZ;SRP9;PGM2L1;TUBB2B;GAP43;NGFRAP1;TUBB2A;SUB1;MAP1B;DCX;SPARCL1;MATR3;SCG2;INA;PFN2;GPM6A;RTN3;BEX1;RTN1;TTYH1;NTM;CRMP1;SLC1A3;ATP1A2;NREP;RTN4;HSPH1;EFNB3;PTPRZ1;CAMK2N1;MAP2;NCAM1;SCN3A;GPM6B;NTRK2;SYT4;FZD3;SYT1;LRRN3;NDUF…
GTEX-QDT8-0011-R3A-SM-32PKR_brain_female_30-39_years	73/1891	5.26445e-06	4.37355e-05	2.18986e-05	0.000179372	-1.27403	15.4852	SERPINE2;ARL6IP1;NCAN;STMN2;ELAVL4;CELF4;CLU;ELAVL2;SOX2;UCHL1;SEPT7;YWHAQ;KIF5C;PEG10;DPYSL2;DNER;STMN1;ENC1;NEFL;SOX9;YWHAG;TSC22D1;HSBP1;LMO3;SOX11;SRP9;PGM2L1;BCAN;TUBB2B;GAP43;SUB1;IGDCC3;DCX;SPARCL1;MATR3;SCG2;INA;PFN2;GPM6A;RTN3;BEX1;RTN1;TTYH1;NTM;CRMP1;SLC1A3;ATP1A2;PTN;EFNB3;PTPRZ1;CAMK2N1;MAP2;SCN3A;HES5;GPM6B;NTRK2;SYT4;FZD3;SYT1;LRRN3;KIDINS220;GPR98;LSAMP;MIAT;CCDC88A;FABP7;GNB1;TTC…
GTEX-UJHI-1026-SM-4IHJP_stomach_female_50-59_years	27/457	7.09909e-06	5.73434e-05	2.12099e-05	0.000175207	-1.30345	15.4531	ITIH5;SPON1;ZFAND2A;HSPB1;NTN1;HSPD1;CST3;DNAJB1;EDNRA;HSPH1;CSRP2;CALD1;BAG3;DNAJB4;SERPINH1;EGR1;JUN;HSP90AA1;JUND;MCAM;NR2F1;FOS;PBX1;DNAJA1;NR4A1;MYL6;FOSB
GTEX-RUSQ-0826-SM-47JWW_esophagus_male_50-59_years	77/2029	5.19339e-06	4.32684e-05	2.22145e-05	0.000180943	-1.2622	15.3586	TOP2A;EIF4A1;HSP90AB1;SERPINE2;SLC2A1;HNRNPU;HSPB1;ENO1;MKI67;RND3;SMC4;CKS1B;ACTG1;EEF1B2;TUBA1C;CHCHD2;HINT1;TUBA1B;PTTG1;YWHAQ;SUMO2;NUSAP1;HMGN2;KPNA2;TMSB10;HSP90AA1;TPI1;ANXA2;H2AFZ;CKAP2;RPSA;YWHAZ;ASPM;SLC7A5;PKM;SUB1;CANX;CKS2;SNRPE;PPIB;PTMA;PPIA;SRSF7;SET;GSTP1;SLC7A1;HSPD1;MYL12B;LDHA;CCNB1;HSPH1;PSMB5;PRDX1;TRA2B;S100A11;BTF3;HSPA8;NPM1;XRCC5;UBE2C;CBX3;SHFM1;PTGES3;PLK2;TMA7;DEK;TUB…
GTEX-XUJ4-0326-SM-4BOP9_blood vessel_female_60-69_years	33/633	9.84564e-06	7.71771e-05	2.9618e-05	0.00023662	-1.32829	15.3132	SPARC;CCNI;HSPB1;SEPW1;CLU;CYR61;CTGF;RGS5;TUBA1C;TUBA1B;LGALS1;ALCAM;DNAJB4;IGFBP7;A2M;EGR1;OST4;JUND;DUSP1;MCAM;FN1;BGN;SULF1;MYL6;KLF6;COL4A2;COL4A1;MORF4L2;SPARCL1;FOSB;VIM;SCRG1;CRYAB
GTEX-U8XE-0926-SM-3DB8V_heart_male_30-39_years	34/670	1.2683e-05	9.73254e-05	3.7575e-05	0.000295334	-1.35377	15.264	FLT1;SERPINE2;COX4I1;POMP;ATP5A1;ATP5J;COX7A2;ATP5G3;ATP5O;SAT1;NTN1;COX7C;UQCRH;MYL12A;ATP5L;LDHB;PRDX2;ATP5B;CDH2;ATP5E;BSG;CHGB;COX8A;TPI1;NDUFA4;USMG5;COX6C;COX6B1;SLC7A5;PRKAR1A;CYCS;ALDOA;NES;CRYAB
GTEX-XLM4-0011-R7A-SM-4AT5L_brain_male_60-69_years	77/2034	5.68063e-06	4.69256e-05	2.41088e-05	0.00019474	-1.25997	15.2185	YWHAE;NCAN;COX4I1;STMN2;CELF4;SRP14;COX6A1;SOX2;UBL5;UCHL1;CHCHD2;HINT1;TUBA1A;TUBB3;PEG10;ENC1;NEFL;NEFM;YWHAG;GUCY1A2;PEG3;LMO3;USMG5;SOX11;YWHAZ;BCAN;TUBB2B;GAP43;NGFRAP1;TUBB2A;SUB1;DCX;MATR3;SCG2;INA;PFN2;MEG3;GPM6A;RTN3;BEX1;RTN1;TTYH1;CRABP1;CRMP1;SLC1A3;SEPW1;COX7A2;RTN4;CST3;HSPH1;EFNB3;PTPRZ1;CAMK2N1;MAP2;NNAT;SPP1;TCEB2;NCAM1;CKB;SCN3A;GPM6B;NTRK2;SYT4;SYT1;NDUFA4;PLK2;TMA7;MIAT;COX6C;…
GTEX-OIZI-1126-SM-3NB1F_blood vessel_male_40-49_years	35/685	8.14623e-06	6.50805e-05	2.52313e-05	0.000203244	-1.29682	15.196	SPARC;RTN1;HSPB1;NTN1;CLU;CTGF;MYL12B;RGS5;CSRP2;LGALS1;ALCAM;CALD1;ATP5E;DNAJB4;KIF5B;DPYSL3;TIMP2;IGFBP7;A2M;MCAM;BGN;SULF1;RHOA;RHOB;MORF4L1;MYL6;MORF4L2;MAP1B;SPARCL1;CPE;S100A4;MAGED2;CCDC3;VIM;SCRG1
GTEX-NPJ8-1726-SM-2YUNB_nerve_male_40-49_years	58/1395	6.48962e-06	5.27124e-05	2.39556e-05	0.000194581	-1.26924	15.1615	SEMA5A;IFITM3;HSP90AB1;RPL32;RPL31;ZBTB20;YBX1;SRP14;RPL8;RPL6;RPL7;EEF1B2;UBL5;TUBA1B;RPS16;RPL18A;RPL35;RPL38;RPS11;TMSB10;HSP90AA1;RPS8;HSBP1;RPL23;RPS6;RPSA;DYNLL1;EEF1A1;RPL37A;RPL24;SRSF3;SNRPE;PTMA;PFDN5;HSPD1;HSPH1;PCBP4;KCNQ1OT1;SERPINH1;RPS3;TCEB2;HSPA8;OST4;RPL41;HSPA5;PTGES3;TMA7;S100B;PLXDC1;DNAJA1;RPS25;HNRNPA2B1;HNRNPC;FAU;CDO1;RPS21;RPS24;RPS23
GTEX-WWYW-0426-SM-3NB31_blood vessel_female_50-59_years	40/833	8.02045e-06	6.42518e-05	2.5714e-05	0.000206562	-1.28831	15.1165	ITIH5;EIF4A2;NOTCH3;BTG2;HSP90AB1;CCNI;RGS16;HSPB1;RND3;RPL9;ZFP36L1;RGS5;LDHA;CSRP2;DPYSL3;IGFBP7;SLC38A2;ZFHX3;FZD3;GADD45B;TSC22D1;H2AFZ;MCAM;PTGES3;ATRX;BGN;RHOB;CLK1;NFKBIA;MORF4L1;NFIA;COL4A2;COL4A1;ID2;ID4;CPE;SRSF3;MAGED2;CCDC3;PTMA
GTEX-PWO3-0926-SM-2I5EY_brain_female_60-69_years	38/794	1.46662e-05	0.000111954	4.40732e-05	0.000337316	-1.35762	15.1102	GPM6A;TTYH1;NCAN;NTM;ELAVL4;SLC1A3;DBI;ATP1A2;PTN;SRP14;COX6A1;CLU;CST3;SOX2;PTPRZ1;KIF5C;CAMK2N1;DPYSL2;KIF5B;ENC1;NEFL;NEFM;SOX9;HES5;GPM6B;HES6;NTRK2;GPR56;GPR98;LSAMP;SRP9;BCAN;TUBB2B;FABP7;IGDCC3;CPE;PMP2;SCRG1
GTEX-TMMY-1126-SM-4DXSX_esophagus_female_40-49_years	75/1965	5.747e-06	4.7239e-05	2.40434e-05	0.00019474	-1.2492	15.0739	TOP2A;EIF4A1;TFRC;HNRNPU;HSPB1;DBI;ATP5G3;ENO1;HMGB1;MKI67;SMC4;CKS1B;EEF1B2;TUBA1C;CHCHD2;HINT1;TUBA1B;PTTG1;YWHAQ;SUMO2;NUSAP1;KPNA2;HMGN1;TPI1;ANXA2;HMGCS1;H2AFZ;CKAP2;USMG5;YWHAZ;ASPM;SLC7A5;PKM;CKS2;SNRPE;PTMA;PPIA;SET;GSTP1;POMP;SLC7A1;ACAT2;HSPD1;MYL12B;LDHA;CCNB1;PSMB5;PRDX1;TRA2B;PSMB1;RPS2;S100A11;FDFT1;BTF3;HSPA8;NPM1;XRCC5;UBE2C;CBX3;SHFM1;PTGES3;TMA7;HN1;DEK;TUBB4B;CENPF;HNRNPK;FABP5…
GTEX-RVPU-0011-R1A-SM-2XCAI_brain_male_50-59_years	19/270	1.52959e-05	0.000116457	4.1234e-05	0.000321493	-1.3448	14.911	GPM6A;NTRK2;EDN1;TTYH1;NCAN;GPR98;SLC1A3;SOX11;PTN;COX6A1;BCAN;TUBB2B;PTPRZ1;CAMK2N1;FABP7;SMOC1;DCX;SCRG1;HES5
GTEX-X585-3026-SM-46MWF_brain_male_50-59_years	93/2611	6.41692e-06	5.22674e-05	2.99236e-05	0.000237758	-1.24435	14.8782	YWHAE;FLT1;HSP90AB1;ARL6IP1;ZFAND2A;NCAN;COX4I1;STMN2;ELAVL4;CELF4;SRP14;COX6A1;CLU;ELAVL2;UCHL1;HINT1;TUBA1B;SEPT7;RGS1;KIF5C;TUBB3;BASP1;DPYSL2;KIF5B;STMN1;BSG;ENC1;NEFL;KIF1B;NEFM;YWHAG;CHGB;HES6;HSP90AA1;TPI1;TSC22D1;H2AFZ;USMG5;DYNLL1;PGM2L1;TUBB2B;GAP43;NGFRAP1;TUBB2A;MAP1B;DCX;ALDOA;SCG2;GAPDH;INA;PFN2;MEG3;GPM6A;IDI1;RTN3;BEX1;RTN1;TTYH1;NTM;CRMP1;SLC1A3;SEPW1;NREP;UQCRH;RTN4;DNAJB1;PRDX2…
GTEX-TSE9-2626-SM-4DXV2_uterus_female_60-69_years	79/2135	9.70856e-06	7.63077e-05	3.98274e-05	0.000312195	-1.288	14.8668	RPL4;SPON2;RPL5;RPL30;RPL3;CCNI;RPL32;RPL31;ZBTB20;HMGB1;SRP14;RPL8;RPL10A;RPL9;RPL6;RPS4X;RPL7A;RPS16;RPS19;RPL36;RPL35;RPL38;RPL37;HMGN2;RPS11;RPL39;SOX4;HES6;GUCY1A2;RPS9;RBFOX2;RPS8;RPS5;RPS6;RPL22;RPSA;EEF1A1;HNRNPH1;MORF4L2;LUC7L3;RPL24;RPL26;RPL29;PFDN5;RPL10;RPL12;RPL11;RPS15A;HNRNPDL;KCNQ1OT1;RPS3;RPL13;RPL15;RPL18;RPS27A;RPL19;NPM1;JUND;USP22;RPL35A;NAP1L1;RSRC2;RPL23A;PLXDC1;PBX1;GNB2L…
GTEX-U8XE-0326-SM-3DB8P_skin_male_30-39_years	58/1406	8.21121e-06	6.54204e-05	2.97084e-05	0.000236693	-1.26446	14.8068	RPL4;EIF4A1;RPL30;BTG1;RPL3;RPL32;RPLP1;RPLP0;SLC2A1;DBI;ENO1;RPL8;RPL10A;CKS1B;EEF1B2;RPL7A;RPS14;RPL18A;RPL36;RPL35;RPL37;RPL39;RPS13;RPS12;DUSP2;RPS8;RPS5;RPS6;DYNLL1;TUBB2A;RPL37A;SRSF3;RPL29;PTMA;PPIA;SET;RGS16;RPL12;ZFP36L1;LDHA;BAG3;PSMB1;HES1;RPL18;RPL19;FDFT1;BTF3;RPL41;H3F3B;PLK2;RPL23A;GNB2L1;NFKBIA;RPS28;FABP5;RPS29;RPS21;RAN
GTEX-QVUS-2826-SM-3GADB_brain_female_60-69_years	74/1964	1.05364e-05	8.17131e-05	4.15277e-05	0.000322919	-1.284	14.7155	YWHAE;ARL6IP1;NCAN;STMN2;ELAVL4;CELF4;COX6A1;CLU;ELAVL2;SOX2;UCHL1;TUBA1B;SEPT7;TUBA1A;KIF5C;TUBB3;DPYSL2;KIF5B;STMN1;ENC1;NEFL;KIF1B;NEFM;SOX9;HES6;TSC22D1;SRP9;PGM2L1;BCAN;TUBB2B;GAP43;NGFRAP1;TUBB2A;IGDCC3;DCX;INA;PFN2;MEG3;GPM6A;RTN3;BEX1;RTN1;TTYH1;NTM;CRMP1;SLC1A3;ATP1A2;PTN;NREP;CST3;EFNB3;PTPRZ1;CAMK2N1;PCBP4;MAP2;CKB;SCN3A;GPM6B;NTRK2;SYT4;MARCKSL1;SYT1;LRRN3;GPR98;MIAT;S100B;CCDC88A;FAB…
GTEX-RU72-0326-SM-2TF5T_heart_female_50-59_years	43/957	1.84831e-05	0.000137142	5.63493e-05	0.000420893	-1.34276	14.6342	COX4I1;ATP5A1;HSPB1;ATP5J;SEPW1;COX7A2;ATP5G3;SIPA1L2;ATP5G2;ATP5O;COX7C;UQCRH;MYL12A;ATP5L;LDHB;DNAJB1;PRDX2;UBL5;ATP5B;ABLIM1;UBB;CDH2;BAG3;ATP5E;DNAJB4;BSG;SERPINH1;COX8A;HSPA8;DUSP2;HSP90AA1;NDUFA4;USMG5;FOS;COX6C;PLXDC1;COX6B1;NR4A1;PRKAR1A;CYCS;ALDOA;NES;CRYAB
GTEX-R45C-1226-SM-48FEE_esophagus_female_60-69_years	55/1332	1.40136e-05	0.000107254	4.74649e-05	0.000362324	-1.30785	14.6159	TOP2A;SPON2;RPL3;RPL31;HSPB1;DBI;MKI67;RPL6;CKS1B;RPS4X;RPL7A;TUBA1C;RPS16;RPS19;PTTG1;NUSAP1;RPL36;RPL35;RPL37;RPS9;H2AFZ;RPS8;RPS5;RPS6;RPSA;ASPM;SLC7A5;CKS2;RPL28;PPIA;SRSF7;RPL12;GSTP1;SLC7A1;DNAJB1;CCNB1;RPS3;RPL13;RPS2;RPL18;RPS27A;S100A11;RPL19;UBE2C;TMA7;PLXDC1;GNB2L1;RPS25;CENPF;RPS28;FABP5;RPL27A;CDK1;RPS20;RPS24
GTEX-RVPU-0011-R10A-SM-2XCAH_brain_male_50-59_years	59/1471	1.57649e-05	0.000119715	5.43074e-05	0.000407096	-1.30116	14.3879	YWHAE;ARL6IP1;ZFAND2A;NCAN;COX4I1;STMN2;ELAVL4;CELF4;COX6A1;ELAVL2;SOX2;UCHL1;TUBA1B;KIF5C;DPYSL2;STMN1;ENC1;NEFL;NEFM;HES6;LMO3;SRP9;PGM2L1;BCAN;TUBB2B;GAP43;TUBB2A;IGDCC3;DCX;MATR3;INA;PFN2;MEG3;GPM6A;RTN3;BEX1;RTN1;TTYH1;NTM;CRMP1;SLC1A3;SEPW1;PTN;NREP;CST3;CAMK2N1;GPM6B;NTRK2;SYT4;SYT1;LRRN3;TMA7;S100B;COX6C;CCDC88A;GNAS;PLP1;SCRG1;CALM2
GTEX-NPJ7-0011-R8a-SM-2I3G2_brain_female_60-69_years	83/2280	1.01916e-05	7.9462e-05	4.27283e-05	0.000328803	-1.25072	14.3757	SEMA5A;YWHAE;EIF4A2;HSP90AB1;ARL6IP1;STMN2;ELAVL4;CELF4;SRP14;ELAVL2;UCHL1;TUBA1B;TUBA1A;YWHAQ;KIF5C;TUBB3;PEG10;DPYSL2;DNER;STMN1;NEFL;KIF1B;NEFM;FGFBP3;YWHAG;CHGB;HSP90AA1;PEG3;HSBP1;SOX11;ANK3;DYNLL1;SRP9;PGM2L1;MORF4L1;TUBB2B;GAP43;NGFRAP1;TUBB2A;PRKAR1A;MORF4L2;SUB1;MAP1B;DCX;MATR3;SCG2;INA;PFN2;RTN3;BEX1;RTN1;CRABP1;CRMP1;RTN4;PRDX2;HSPH1;EFNB3;UBB;CAMK2N1;MAP2;NNAT;SPP1;NCAM1;SCN3A;SYT4;MA…
GTEX-WL46-0011-R6A-SM-3LK6X_brain_male_50-59_years	82/2236	8.87269e-06	7.03065e-05	3.74164e-05	0.000294881	-1.23248	14.3368	YWHAE;NCAN;STMN2;ELAVL4;CELF4;COX6A1;ELAVL2;SOX2;UCHL1;SEPT7;TUBA1A;YWHAQ;KIF5C;TUBB3;PEG10;KIF5B;DNER;NEFL;KIF1B;NEFM;FGFBP3;YWHAG;PEG3;HSBP1;SOX11;ANK3;SRP9;PGM2L1;BCAN;TUBB2B;GAP43;NGFRAP1;TUBB2A;SUB1;IGDCC3;DCX;MATR3;SCG2;INA;PFN2;MEG3;GPM6A;RTN3;BEX1;RTN1;TTYH1;CRABP1;SLC1A3;SEPW1;PTN;CST3;EFNB3;PTPRZ1;CAMK2N1;MAP2;NNAT;SPP1;NCAM1;SCN3A;HES5;GPM6B;NTRK2;SYT4;MARCKSL1;CBX5;SYT1;KIDINS220;USP2…
GTEX-X4XX-0011-R3B-SM-46MWK_brain_male_60-69_years	83/2282	1.05313e-05	8.17131e-05	4.40235e-05	0.000337316	-1.24107	14.224	YWHAE;ARL6IP1;NCAN;STMN2;ELAVL4;CELF4;SRP14;COX6A1;CLU;ELAVL2;SOX2;UCHL1;TUBA1B;SEPT7;KIF5C;BASP1;PEG10;DPYSL2;STMN1;ENC1;NEFL;KIF1B;NEFM;FGFBP3;YWHAG;CHGB;LMO3;DYNLL1;SRP9;PGM2L1;BCAN;MORF4L1;GAP43;NGFRAP1;TUBB2A;SUB1;DCX;MATR3;SCG2;INA;PFN2;MEG3;GPM6A;RTN3;BEX1;RTN1;TTYH1;NTM;CRMP1;SLC1A3;ATP1A2;SEPW1;PTN;HSPH1;EFNB3;PTPRZ1;CAMK2N1;MAP2;NNAT;CKB;SCN3A;HES5;GPM6B;NTRK2;SYT4;FZD3;SYT1;LRRN3;USP22…
GTEX-T6MN-0926-SM-32PLX_heart_male_50-59_years	42/940	2.64413e-05	0.000189442	7.76764e-05	0.00055927	-1.34778	14.2064	COX4I1;ATP5A1;ATP5J;SEPW1;COX7A2;ATP5G3;SIPA1L2;ATP5G2;ATP5O;COX7C;UQCRH;MYL12A;ATP5L;LDHB;DNAJB1;PRDX2;UBL5;ATP5B;ABLIM1;CDH2;BAG3;ATP5E;DNAJB4;BSG;SERPINH1;COX8A;EGR1;DUSP2;NDUFA4;PLK2;USMG5;FOS;COX6C;PLXDC1;COX6B1;NR4A2;NR4A1;CYCS;FOSB;ALDOA;NES;CRYAB
GTEX-S7SE-0011-R8A-SM-2XCDG_brain_male_50-59_years	91/2573	1.09983e-05	8.50689e-05	4.82184e-05	0.000367115	-1.23359	14.0848	YWHAE;EIF4A2;ARL6IP1;NCAN;STMN2;ELAVL4;CELF4;ELAVL2;SOX2;UCHL1;TUBA1B;TUBA1A;YWHAQ;TUBB3;PEG10;DPYSL2;DNER;STMN1;NEFL;NEFM;FGFBP3;YWHAG;CHGB;PEG3;HSBP1;SOX11;SRP9;PGM2L1;BCAN;MORF4L1;TUBB2B;GAP43;NGFRAP1;TUBB2A;PRKAR1A;MORF4L2;SUB1;MAP1B;IGDCC3;DCX;PMP2;MATR3;SCG2;INA;PFN2;MEG3;GPM6A;IDI1;RTN3;DDC;BEX1;RTN1;CRABP1;CRMP1;PTN;RTN4;HSPH1;EFNB3;PTPRZ1;CAMK2N1;PCBP4;MAP2;RAD21;NNAT;NCAM1;TSPAN3;SCN3A;…
GTEX-U3ZH-0626-SM-4DXT3_blood vessel_male_30-39_years	34/679	1.67121e-05	0.000125276	4.83579e-05	0.000367218	-1.27296	14.0017	SPARC;RTN1;HSPB1;NTN1;CLU;FSTL1;CTGF;RGS5;ALCAM;CALD1;DNAJB4;DPYSL3;TIMP2;IGFBP7;EGR1;JUN;MCAM;BGN;FOS;SULF1;MORF4L1;MYL6;COL1A2;COL4A2;COL4A1;MAP1B;SPARCL1;FOSB;CPE;MAGED2;CCDC3;VIM;SCRG1;EIF4G2
GTEX-T5JC-0011-R2A-SM-32PLZ_brain_male_20-29_years	50/1175	1.6219e-05	0.000122208	5.24437e-05	0.000395157	-1.26838	13.9894	COX4I1;STMN2;COX6A1;SIPA1L2;COX7C;ELAVL2;UCHL1;SEPT7;TUBA1A;YWHAQ;TUBB3;DPYSL2;KIF5B;DNER;STMN1;NEFL;NEFM;YWHAG;BCAN;MORF4L1;TUBB2B;GAP43;TUBB2A;IL1B;PMP2;SCG2;INA;DYNC1I2;DDC;TTYH1;RGS16;CRABP1;SEPW1;COX7A2;CST3;PTPRZ1;CAMK2N1;PCBP4;MAP2;SPP1;NCAM1;GPM6B;MARCKSL1;LSAMP;S100B;SOD1;SMOC1;GNB1;PLP1;SERINC1
GTEX-QVJO-0011-R5A-SM-2S1QM_brain_female_60-69_years	85/2350	9.93821e-06	7.76939e-05	4.23048e-05	0.000327217	-1.21405	13.9848	YWHAE;ARL6IP1;NCAN;COX4I1;STMN2;CELF4;NUCKS1;SRP14;CLU;SOX2;UBL5;UCHL1;SEPT7;EDNRB;KIF5C;PEG10;DPYSL2;ENC1;NEFL;KIF1B;NEFM;YWHAG;GUCY1A2;HSP90AA1;PEG3;LMO3;USMG5;SOX11;SRP9;BCAN;TUBB2B;NGFRAP1;SUB1;DCX;SPARCL1;MATR3;SCG2;INA;PFN2;MEG3;GPM6A;RTN3;BEX1;RTN1;TTYH1;NTM;CRABP1;SLC1A3;ATP1A2;COX7A2;PTN;RTN4;ATP5L;HSPH1;EFNB3;PTPRZ1;CAMK2N1;MAP2;NNAT;NCAM1;CKB;SCN3A;HES5;GPM6B;NTRK2;SYT4;FZD3;SYT1;LRRN3…
GTEX-W5X1-2526-SM-3GILC_skin_female_40-49_years	50/1164	1.26342e-05	9.72067e-05	4.17273e-05	0.000323609	-1.23955	13.981	RPL4;RPL30;RPL3;RPL32;RPLP1;RPLP0;MKI67;RPL8;RPL10A;RPL7;CKS1B;RPS4X;RPL7A;RPS14;RPL18A;NUSAP1;HMGN2;RPL39;RPS13;RPS12;RPS9;RPS5;CKAP2;YWHAZ;ASPM;RPL37A;PABPC1;RPL29;RPL28;PPIA;RPL10;RPL12;RPS15A;PSMB1;RPS3;RPL18;BTF3;RPL41;XRCC5;UBE2C;SHFM1;RPL23A;GNB2L1;CENPF;RPS27;RPS29;CDK1;RPS20;RPS21;RPS23
GTEX-S7SE-0011-R10A-SM-2XCDF_brain_male_50-59_years	99/2843	7.82709e-06	6.28754e-05	3.72588e-05	0.000294435	-1.18811	13.9697	EIF4A2;CCNI;ARL6IP1;STMN2;KIF5C;TUBB3;BASP1;DPYSL2;STMN1;CHGB;RBFOX2;LMO3;ANK3;MORF4L1;NGFRAP1;PRKAR1A;SUB1;MAP1B;MATR3;SCG2;PFN2;MEG3;GPM6A;IDI1;RTN3;BEX1;RTN1;TTYH1;NTM;SLC1A3;NREP;RTN4;HSPH1;EFNB3;MAP2;SCN3A;GPM6B;HSPA8;SYT4;FZD3;SYT1;LRRN3;PLK2;CCDC88A;GNB1;GNAS;CPE;FXYD6;SERINC1;CALM1;CALM2;YWHAE;ZFAND2A;NCAN;ELAVL4;CELF4;ELAVL2;UCHL1;HINT1;TUBA1B;SEPT7;TUBA1A;YWHAQ;DNER;ENC1;NEFL;KIF1B;NEFM…
GTEX-XV7Q-0726-SM-4BRV6_heart_female_40-49_years	29/544	2.27783e-05	0.00016564	6.21488e-05	0.000458799	-1.29996	13.8962	COX4I1;ATP5A1;ATP5J;COX7A2;ATP5G3;SIPA1L2;ATP5O;NTN1;COX7C;UQCRH;ATP5L;LDHB;PRDX2;ATP5B;CDH2;ATP5E;BSG;CHGB;COX8A;OST4;HSPA5;NDUFA4;USMG5;COX6C;TUBB4B;COX6B1;CYCS;NES;CRYAB
GTEX-S3XE-1826-SM-3K2B4_blood vessel_male_50-59_years	37/770	1.74669e-05	0.000130599	5.13699e-05	0.000388069	-1.2596	13.7992	DYNC1I2;NOTCH3;SPARC;CCNI;RGS5;CSRP2;ALCAM;YWHAQ;KIF5B;TIMP2;IGFBP7;A2M;ZFHX3;FZD3;GADD45B;TSC22D1;DUSP1;MCAM;ATRX;FN1;BGN;DEK;SULF1;PGM2L1;RHOA;RHOB;NR4A2;NR4A1;MORF4L1;COL4A2;COL4A1;ID2;ID4;ID3;SPARCL1;PTMA;EIF4G2
GTEX-QMR6-0011-R10A-SM-32PKO_brain_male_50-59_years	95/2704	8.77431e-06	6.97163e-05	4.02871e-05	0.000314952	-1.18484	13.7959	YWHAE;EIF4A2;SERPINE2;ARL6IP1;NCAN;STMN2;ELAVL4;CELF4;HMGB1;SRP14;CLU;ELAVL2;SOX2;UCHL1;HINT1;TUBA1B;SEPT7;YWHAQ;KIF5C;BASP1;DPYSL2;DNER;STMN1;ENC1;NEFL;KIF1B;NEFM;YWHAG;CHGB;RBFOX2;PEG3;TSC22D1;LMO3;ANK3;DYNLL1;YWHAZ;SRP9;PGM2L1;BCAN;MORF4L1;GAP43;NGFRAP1;TUBB2A;PRKAR1A;MORF4L2;SUB1;MAP1B;DCX;SPARCL1;MATR3;SCG2;INA;PFN2;GPM6A;RTN3;BEX1;RTN1;TTYH1;NTM;CRMP1;SLC1A3;ATP1A2;PTN;NREP;RTN4;HSPH1;EFNB3…
GTEX-TSE9-0011-R7A-SM-3DB7P_brain_female_60-69_years	35/716	2.07725e-05	0.000153348	5.93968e-05	0.00044184	-1.2788	13.7878	YWHAE;TTYH1;ZFAND2A;NCAN;SLC1A3;ATP1A2;COX6A1;CLU;CST3;SOX2;DNAJB1;HSPH1;PTPRZ1;CAMK2N1;BAG3;NNAT;NEFL;NEFM;SOX9;CKB;GPM6B;NTRK2;DUSP2;HSP90AA1;GPR98;TMA7;SOX11;BCAN;TUBB2B;SST;PLP1;DCX;CPE;SCG2;SCRG1
GTEX-QMR6-0011-R4A-SM-32PKU_brain_male_50-59_years	49/1154	2.09684e-05	0.000154404	6.5889e-05	0.000480331	-1.2778	13.7651	YWHAE;ARL6IP1;NCAN;ELAVL4;HMGB1;SOX2;SEPT7;YWHAQ;KIF5C;DPYSL2;KIF5B;DNER;STMN1;ENC1;NEFL;NEFM;FGFBP3;LMO3;SOX11;ANK3;SRP9;BCAN;GAP43;DCX;PMP2;MATR3;PFN2;DYNC1I2;GPM6A;TTYH1;SLC1A3;PTN;PTPRZ1;CAMK2N1;RAD21;SPP1;GPM6B;NTRK2;MARCKSL1;SYT1;S100B;CCDC88A;SST;SMOC1;PLP1;CPE;SERINC1;ITM2A;CALM2
GTEX-POYW-0726-SM-2XCEO_adipose tissue_male_60-69_years	63/1607	1.59682e-05	0.000120944	5.64366e-05	0.000420893	-1.24571	13.7588	RPL5;FLT1;HSP90AB1;SERPINE2;CCNI;HMGB2;HNRNPU;SLC2A3;RND3;RPL9;SEC61G;DPYSL2;RPL39;SOX4;GUCY1A2;HSP90AA1;EDN1;TSC22D1;RPS6;RHOA;EEF1A1;MORF4L1;COL4A1;CANX;MATR3;PTMA;DYNC1I2;SET;RPS27L;TFPI;PCDH18;RTN4;HSPD1;ZFP36L1;DNAJB1;LDHA;HSPH1;PODXL;BAG3;DNAJB4;RAD21;UBC;SPP1;SERPINH1;WBP5;MEST;HSPA8;HSPA5;XRCC5;KIDINS220;PTGES3;NAP1L1;RSRC2;DEK;EIF1;CLK1;DNAJA1;KLF6;ID2;HNRNPA2B1;TCF4;HNRNPC;TPT1
GTEX-NFK9-1326-SM-3LK5I_blood vessel_male_40-49_years	31/601	2.25316e-05	0.000164316	6.232e-05	0.000458902	-1.28274	13.7261	NOTCH3;SPARC;SRP14;NTN1;CYR61;CTGF;MYL12B;RGS5;CSRP2;TIMP2;CCL3;IGFBP7;PDGFRB;EGR1;JUN;DUSP1;MCAM;FN1;BGN;FOS;SULF1;RHOB;MORF4L1;COL4A2;ID3;SPARCL1;FOSB;CCDC3;VIM;FAU;PFDN5
GTEX-XUJ4-2826-SM-4BOQ2_blood vessel_female_60-69_years	22/355	2.4331e-05	0.000176002	6.34679e-05	0.000464656	-1.2877	13.6802	NOTCH3;ZFHX3;GADD45B;MCAM;TSC22D3;BGN;CLU;CYR61;RHOB;RGS5;MYL6;RPS16;CSRP2;SMOC1;ID2;TIMP2;ID3;SPARCL1;IGFBP7;FAU;PFDN5;RPS23
GTEX-XMK1-2526-SM-4B666_blood vessel_male_40-49_years	35/712	1.84831e-05	0.000137142	5.3378e-05	0.000401161	-1.24403	13.5583	ITIH5;IFITM3;NOTCH3;RGS16;SLC2A3;RND3;ACTB;RGS5;LDHA;CSRP2;DPYSL3;IGFBP7;A2M;PDGFRB;ZFHX3;WSB1;GADD45B;MCAM;BGN;SULF1;RHOB;NR4A2;NR4A1;SLC7A5;MYL6;COL4A2;COL4A1;PPAP2B;SMOC1;ID2;SRSF3;MAGED2;CCDC3;PTMA;SCRG1
GTEX-XQ8I-0226-SM-4BOPM_heart_male_50-59_years	34/691	2.39079e-05	0.000173421	6.7101e-05	0.000487946	-1.27256	13.5417	BTG2;COX4I1;ATP5A1;ATP5J;SEPW1;ATP5G3;ATP5O;NTN1;COX7C;UQCRH;MYL12A;ATP5L;CST3;LDHB;PRDX2;UBL5;ATP5B;CDH2;ATP5E;PRDX1;BSG;COX8A;OST4;LRRN3;NDUFA4;USMG5;COX6C;TUBB4B;COX6B1;PRKAR1A;CYCS;NES;CRYAB;ITM2A
GTEX-O5YW-0008-SM-4E3IE_skin_male_50-59_years	42/937	2.455e-05	0.00017676	7.25739e-05	0.000526432	-1.27489	13.5327	TOP2A;SPARC;SERPINE2;RPS27L;NUCKS1;ENO1;MKI67;RND3;PCDH18;FSTL1;CYR61;CTGF;ACTG1;LDHA;CCNB1;LGALS1;ALCAM;DNAJB4;SEC61G;TIMP2;SERPINH1;WBP5;TCEB2;KPNA2;TMSB10;SLC38A2;OST4;TPI1;ANXA2;UBE2C;FN1;CKAP2;SULF1;ZFHX4;ASPM;CENPF;COL1A2;PKM;PPAP2B;MORF4L2;CDK1;CKS2
GTEX-X4XX-1126-SM-3NMBY_heart_male_60-69_years	31/614	3.38492e-05	0.000236337	9.04201e-05	0.000646238	-1.31312	13.5167	SPON1;ZBTB20;ATP5J;SLC2A3;CST3;DNAJB1;HSPH1;BAG3;DNAJB4;UBC;SERPINH1;WBP5;HES5;SYT4;DUSP2;JUN;HSP90AA1;GADD45B;HSPA5;BGN;FOS;NR4A2;DNAJA1;NFKBIA;NR4A1;TMSB15A;ID2;ID3;CYCS;SRSF3;CRYAB
GTEX-WHSE-1126-SM-3NMBU_blood vessel_male_20-29_years	37/768	1.65075e-05	0.000124061	4.87815e-05	0.000369473	-1.2234	13.4718	ITIH5;NOTCH3;BTG2;SLC2A3;RND3;NTN1;ZFP36L1;RGS5;LDHA;EDNRA;SEPT7;CSRP2;CALD1;KIF5B;DPYSL3;IGFBP7;JUN;ZFHX3;FZD3;GADD45B;DUSP1;MCAM;ATRX;BGN;FOS;SULF1;RHOB;NR4A2;NR4A1;MORF4L1;MYL6;COL4A2;COL4A1;ID2;CCDC3;PTMA;SCRG1
GTEX-X4XX-0126-SM-3NMC2_skin_male_60-69_years	55/1344	1.80349e-05	0.000134501	5.97842e-05	0.00044359	-1.23226	13.4603	RPL4;RPL30;RPL3;RPL32;RPLP1;RPLP0;SLC2A1;RPL8;RPL10A;RPL9;RPL7A;RPS14;RPS16;RPS19;RPL18A;RPL36;RPL35;RPLP2;RPL38;RPL37;RPS11;RPL39;RPS13;RPS12;DUSP2;RPS9;RPS5;RPSA;RPL37A;RPL29;RPL28;PPIA;PFDN5;RPL11;ZFP36L1;RPS15A;RPS3;RPL13;HES1;RPS2;RPL18;HES5;RPL19;RPL41;GPR56;RPL23A;GNB2L1;RPS27;FABP5;RPS29;RPL27A;FABP7;FAU;RPS21;RPS23
GTEX-S7SF-1326-SM-4AD4P_ovary_female_20-29_years	91/2640	2.9886e-05	0.000212038	0.000119546	0.000829987	-1.28986	13.4379	EIF4A2;RPL5;BTG2;RPL30;RPL3;HSP90AB1;CCNI;RPL31;HNRNPU;RPL8;RPL10A;RPL6;RPL7;RPL7A;RPS16;RPL18A;RPL36;RPL38;RPL37;HMGN2;RPS11;RPS13;SOX4;RPS12;DDX17;RPS9;RBFOX2;PEG3;RPS8;RPS5;RPL23;RPS6;RPL22;ATRX;TMSB15A;HNRNPH1;MORF4L2;LUC7L3;RPL24;SRSF3;XIST;RPL26;RPL29;SGK1;RPL10;RPL11;ZFP36L1;ABLIM1;RPS15A;HNRNPDL;KCNQ1OT1;RPS3;WBP5;RPL13;RPL15;RPL18;RPS27A;RPL19;BTF3;RPL41;NPM1;FZD3;JUND;H3F3B;KIDINS220;PT…
GTEX-QEG5-0626-SM-2S1PP_blood vessel_male_20-29_years	38/808	2.15671e-05	0.000158412	6.27272e-05	0.000460736	-1.24718	13.4001	IFITM3;EIF4A1;SET;SERPINE2;POMP;YBX1;ENO1;RND3;CYR61;ACTB;CTGF;RGS5;LDHA;EDNRA;TUBA1B;SEC61G;PSMB1;DPYSL3;IGFBP7;ZFHX3;EDN1;GADD45B;XRCC5;MCAM;SHFM1;BGN;RHOA;RHOB;HNRNPK;COL4A2;COL4A1;PPAP2B;ID2;SNRPE;CCDC3;PTMA;RAN;EIF4G2
GTEX-RVPV-0226-SM-2TF6W_blood vessel_male_60-69_years	28/530	3.69439e-05	0.000256496	9.60754e-05	0.000683307	-1.30983	13.3682	ITIH5;NOTCH3;BTG2;ZFP36L1;RGS5;CSRP2;CALD1;UBC;TIMP2;IGFBP7;EGR1;JUN;ZFHX3;TSC22D1;DUSP1;MCAM;BGN;NR2F2;FOS;RHOA;RHOB;NR4A1;MYL6;ID2;ID4;MAGED2;CCDC3;VIM
GTEX-XLM4-2026-SM-4AT4X_heart_male_60-69_years	29/551	2.87686e-05	0.000204608	7.69281e-05	0.000555253	-1.27799	13.3629	COX4I1;ATP5A1;ATP5J;SEPW1;ATP5G3;ATP5O;NTN1;COX7C;UQCRH;MYL12A;ATP5L;LDHB;PRDX2;ATP5B;CDH2;ATP5E;BSG;COX8A;GADD45B;HSPA5;NDUFA4;USMG5;COX6C;COX6B1;PRKAR1A;CYCS;ALDOA;NES;CRYAB
GTEX-NPJ8-0011-R5a-SM-2HMJY_brain_male_40-49_years	51/1214	1.8716e-05	0.000138517	6.01939e-05	0.000445496	-1.22583	13.3446	YWHAE;FLT1;HSP90AB1;NCAN;SRP14;CLU;SOX2;DPYSL2;DNER;SOX9;HSP90AA1;TSC22D1;SOX11;DYNLL1;SRP9;BCAN;SLC7A5;TUBB2B;TUBB2A;DCX;SPARCL1;PMP2;CRYAB;GPM6A;TTYH1;CRABP1;SLC1A3;ATP1A2;CST3;HSPH1;EFNB3;PTPRZ1;BAG3;NNAT;SPP1;NCAM1;TSPAN3;GPM6B;HSPA8;NTRK2;GPR56;PTGES3;GPR98;LSAMP;SOD1;DNAJA1;SST;PLP1;CPE;SCRG1;ITM2A
GTEX-X585-0011-R10A-SM-46MUY_brain_male_50-59_years	105/3116	1.61561e-05	0.000122049	7.46692e-05	0.000540286	-1.20288	13.2716	EIF4A2;ARL6IP1;STMN2;SRP14;COX6A1;RGS1;KIF5C;TUBB3;BASP1;PEG10;DPYSL2;STMN1;BSG;CHGB;RBFOX2;LMO3;ANK3;MORF4L1;NGFRAP1;PRKAR1A;MORF4L2;SUB1;MAP1B;MATR3;SCG2;PPIA;PFN2;MEG3;GPM6A;RTN3;BEX1;RTN1;NTM;NREP;UQCRH;RTN4;PRDX2;HSPH1;EFNB3;MAP2;SCN3A;HSPA8;SYT4;FZD3;SYT1;LRRN3;GNB1;GNAS;FXYD6;SERINC1;CALM1;CALM2;YWHAE;FLT1;HSP90AB1;ZFAND2A;NCAN;COX4I1;ELAVL4;CELF4;ELAVL2;UCHL1;HINT1;TUBA1B;SEPT7;YWHAQ;ENC1…
GTEX-NFK9-0526-SM-2YUNL_blood vessel_male_40-49_years	30/589	3.85671e-05	0.00026713	0.000101218	0.000711211	-1.29946	13.2065	ITIH5;NOTCH3;BTG2;SPARC;CCNI;NTN1;RGS5;CSRP2;TIMP2;IGFBP7;PDGFRB;EGR1;ZFHX3;GADD45B;TSC22D1;DUSP1;MCAM;FN1;BGN;NR2F2;FOS;SULF1;RHOB;NR4A2;NR4A1;COL4A2;COL4A1;ID2;ID3;CCDC3
GTEX-XUZC-0008-SM-4BOQG_skin_female_30-39_years	41/910	2.73787e-05	0.000195677	7.96488e-05	0.000572059	-1.25504	13.1852	SEMA5A;SPON2;SPARC;SERPINE2;RPL31;RPLP0;STMN2;NREP;PCDH18;FSTL1;CYR61;ACTG1;RPS4X;LGALS1;RPS19;DNAJB4;SEC61G;FTH1;TIMP2;SERPINH1;WBP5;RPL37;SLC38A2;SOX4;PDGFRB;OST4;ANXA2;RPL23;FN1;EEF2;ZFHX4;EEF1A1;MARCKS;COL1A2;PPAP2B;MORF4L2;CANX;RPL26;PPIB;RPL28;TPT1
GTEX-X4XY-0526-SM-46MW1_blood vessel_male_60-69_years	34/689	2.25399e-05	0.000164316	6.35795e-05	0.000464656	-1.22716	13.1309	IFITM3;DYNC1I2;NOTCH3;SERPINE2;ENO1;HMGB1;RND3;ACTB;RGS5;LDHA;EDNRA;CSRP2;HNRNPDL;SEC61G;UBC;DPYSL3;IGFBP7;HES1;HES6;ZFHX3;FZD3;WSB1;GADD45B;MCAM;BGN;SULF1;RHOB;SLC7A5;COL4A2;COL4A1;SMOC1;ID2;PTMA;SCRG1
GTEX-S95S-0226-SM-4B656_blood vessel_male_60-69_years	31/613	3.28232e-05	0.000230632	8.79099e-05	0.000629841	-1.2675	13.0861	IFITM3;SPARC;HSPB1;RPS27L;CYR61;CTGF;CST3;RGS5;LGALS1;ALCAM;ATP5E;TIMP2;TCEB2;IGFBP7;MCAM;FN1;BGN;SULF1;RHOA;DUSP6;MORF4L1;MYL6;COL1A2;COL4A2;MORF4L2;ID3;SPARCL1;S100A4;CCDC3;CDO1;SCRG1
GTEX-X4XY-0008-SM-46MVL_skin_male_60-69_years	46/1078	3.37534e-05	0.000236337	9.98118e-05	0.000703022	-1.26868	13.0629	TOP2A;SERPINE2;RPL10;RPL31;RPL12;STMN2;RPS27L;NUCKS1;ENO1;MKI67;SMC4;PCDH18;FSTL1;CYR61;ACTG1;LDHA;CCNB1;LGALS1;RPS19;DNAJB4;FTH1;TIMP2;NUSAP1;SERPINH1;WBP5;RPL37;KPNA2;TMSB10;SLC38A2;ANXA2;UBE2C;RPL23;FN1;CKAP2;NR2F1;DEK;EEF2;ZFHX4;EEF1A1;ASPM;CENPF;MARCKS;COL1A2;MORF4L2;CDK1;RPL26
GTEX-PLZ4-0008-SM-48TE6_skin_female_50-59_years	66/1741	2.81836e-05	0.000200937	9.67035e-05	0.000686033	-1.23979	12.989	RPL4;TOP2A;SPON2;RPL5;RPL3;SERPINE2;TFRC;RPL31;RPLP0;MKI67;RND3;RPL6;ACTG1;EEF1B2;RPL7A;RPS16;LGALS1;TUBB3;SEC61G;FTH1;KPNA2;TMSB10;RPS12;GUCY1A2;ANXA2;RPL23;CKAP2;RPSA;EEF1A1;ASPM;PKM;CANX;S100A4;RPL26;PABPC1;PPIB;RPL28;SET;RPL10;RPL12;RPS27L;TFPI;PCDH18;SLC7A1;FSTL1;RTN4;SERPINH1;RPS3;RPL15;RPS2;SLC38A2;NPM1;HSPA5;FN1;RPL35A;NAP1L1;EEF2;GNB2L1;CENPF;RPS28;COL1A2;UBE2S;RPL27A;VIM;RAN;RPS23
GTEX-X585-0011-R6A-SM-46MVJ_brain_male_50-59_years	85/2408	2.47232e-05	0.000177569	9.69291e-05	0.000686033	-1.21854	12.926	YWHAE;RPL31;ZFAND2A;NCAN;COX4I1;STMN2;CELF4;SRP14;COX6A1;COX7C;UBL5;UCHL1;CHCHD2;HINT1;TUBA1A;KIF5C;PEG10;ENC1;NEFL;KIF1B;NEFM;YWHAG;COX8A;GUCY1A2;PEG3;H2AFZ;HSBP1;LMO3;USMG5;SOX11;DYNLL1;PGM2L1;COX6B1;BCAN;GAP43;NGFRAP1;TUBB2A;SUB1;DCX;MATR3;SCG2;PPIA;PFDN5;INA;PFN2;MEG3;RTN3;DDC;BEX1;RTN1;CRABP1;ATP5J;SEPW1;COX7A2;ATP5O;UQCRH;RTN4;ATP5L;PRDX2;HSPH1;EFNB3;CAMK2N1;MAP2;ATP5E;NNAT;SPP1;TCEB2;CKB;S…
GTEX-WFG7-2326-SM-3GIKV_blood vessel_male_20-29_years	43/995	4.60472e-05	0.000314458	0.000129958	0.000895884	-1.28895	12.8712	EIF4A2;DYNC1I2;BTG2;SPARC;CCNI;NTN1;CTGF;RGS5;SEPT7;CSRP2;YWHAQ;CALD1;KIF5B;TIMP2;IGFBP7;A2M;ZFHX3;FZD3;TSC22D1;KIDINS220;DUSP1;MCAM;RPL22;ATRX;BGN;NR2F2;DEK;SULF1;RHOA;RHOB;NR4A2;NR4A1;MORF4L1;NFIA;COL4A1;PRKAR1A;ID2;ID3;SPARCL1;SRSF3;SERINC1;SCRG1;EIF4G2
GTEX-N7MS-2326-SM-2HMLD_thyroid_male_60-69_years	60/1557	4.27551e-05	0.00029335	0.000136032	0.000933342	-1.26927	12.7689	RPL4;RPL5;RPL30;FLT1;CCNI;RPL31;ZBTB20;NUCKS1;SRP14;CYR61;CTGF;RPL7;PTTG1;RPL38;HMGN2;RPS11;HSBP1;DUSP1;RPL23;RPL22;FOS;EEF1A1;TMSB15A;RPL24;SRSF3;PFDN5;RGS16;RPL11;CRABP1;PODXL;TRA2B;UBC;HES1;SLIT2;RPL15;RPS27A;EGR1;JUN;ZFHX3;RPL41;JUND;SHFM1;TMA7;RPL35A;DEK;EEF2;NR4A2;NR4A1;RPS25;RPS27;NFIA;NFIB;GNAS;ID4;FOSB;RPS20;TCF4;FAU;AGRN;ITM2A
GTEX-N7MT-0726-SM-3TW8S_uterus_female_60-69_years	92/2682	3.2182e-05	0.000227222	0.000128641	0.000888904	-1.23374	12.7619	RPL4;RPL5;RBM25;RPL30;FLT1;BTG1;RPL3;CCNI;RPL32;RPL31;ZBTB20;HMGB1;SRP14;RPL8;RPL10A;RPL6;RPL7;EEF1B2;RPS4X;RPS14;RPS16;RPL36;RPL35;RPL38;RPL37;HMGN2;RPS11;RPL39;RPS13;RPS12;DDX17;GUCY1A2;TSC22D1;RPS8;RPS5;RPL23;RPS6;RPL22;ATRX;EEF1A1;CLDN5;TMSB15A;HNRNPH1;RPL37A;LUC7L3;RPL24;SRSF3;XIST;RPL26;PFDN5;SRSF7;RPL10;RPL11;DNAJB1;RPS15A;HNRNPDL;PODXL;KCNQ1OT1;TRA2B;UBC;RPS3;RPL13;RPL15;RPS27A;RPL19;RUNX…
GTEX-S7PM-0011-R5A-SM-3NM8G_brain_male_60-69_years	21/352	6.41991e-05	0.000421632	0.000152712	0.00102168	-1.32148	12.7569	GPM6A;NTRK2;TTYH1;NCAN;GPR98;SLC1A3;ATP1A2;PTN;CST3;SOX2;BCAN;TUBB2B;EDNRB;PTPRZ1;PLP1;CPE;PMP2;SOX9;ITM2A;HES5;GPM6B
GTEX-WL46-0011-R3A-SM-3TW8E_brain_male_50-59_years	91/2626	2.43844e-05	0.000176002	9.93912e-05	0.000701755	-1.19008	12.6405	YWHAE;EIF4A2;ARL6IP1;ZFAND2A;NCAN;COX4I1;STMN2;ELAVL4;CELF4;COX6A1;ELAVL2;UBL5;UCHL1;HINT1;TUBA1B;KIF5C;TUBB3;BASP1;DPYSL2;STMN1;ENC1;NEFL;NEFM;YWHAG;CHGB;TPI1;RBFOX2;PEG3;TSC22D1;LMO3;USMG5;ANK3;DYNLL1;YWHAZ;PGM2L1;BCAN;MORF4L1;GAP43;NGFRAP1;TUBB2A;PKM;SUB1;MAP1B;DCX;MATR3;SCG2;PPIA;INA;PFN2;MEG3;GPM6A;RTN3;BEX1;RTN1;NTM;CRMP1;SEPW1;COX7A2;NREP;UQCRH;RTN4;PRDX2;HSPH1;EFNB3;CAMK2N1;MAP2;NNAT;TCEB…
GTEX-XQ8I-1326-SM-4BOPV_blood vessel_male_50-59_years	30/596	4.78781e-05	0.000325437	0.000123358	0.000854423	-1.26844	12.6169	NOTCH3;HSPB1;NTN1;ACTB;CTGF;CST3;RGS5;CSRP2;LGALS1;TIMP2;IGFBP7;OST4;GADD45B;DUSP1;MCAM;TSC22D3;FN1;BGN;FOS;SULF1;RHOB;NR4A1;MYL6;COL1A2;COL4A2;COL4A1;MORF4L2;ID3;SPARCL1;SCRG1
GTEX-WFG7-0626-SM-4LMK6_blood vessel_male_20-29_years	24/431	5.87354e-05	0.000392381	0.000143183	0.000980098	-1.27612	12.4325	NOTCH3;ZFHX3;SPARC;MCAM;FN1;BGN;HSPB1;SULF1;FSTL1;ACTB;CTGF;RHOB;RGS5;MYL6;COL1A2;CSRP2;COL4A2;COL4A1;MORF4L2;ID4;ID3;SPARCL1;IGFBP7;CCDC3
GTEX-N7MS-0011-R2a-SM-2HML6_brain_male_60-69_years	72/1962	3.38782e-05	0.000236337	0.000118892	0.000827418	-1.20448	12.3974	YWHAE;ARL6IP1;COX4I1;STMN2;ELAVL4;CELF4;COX6A1;ELAVL2;UCHL1;TUBA1B;SEPT7;TUBA1A;YWHAQ;KIF5C;TUBB3;DPYSL2;KIF5B;DNER;STMN1;NEFL;NEFM;FGFBP3;YWHAG;HSP90AA1;PEG3;HSBP1;SOX11;ANK3;PGM2L1;BCAN;MORF4L1;TUBB2B;GAP43;NGFRAP1;TUBB2A;MAP1B;DCX;PMP2;SCG2;INA;PFN2;DYNC1I2;RTN3;BEX1;RTN1;CRABP1;RTN4;PRDX2;EFNB3;UBB;CAMK2N1;PCBP4;MAP2;SPP1;NCAM1;SCN3A;GPM6B;SYT4;MARCKSL1;CBX5;SYT1;KIDINS220;USP22;MIAT;S100B;SO…
GTEX-N7MS-0011-R3a-SM-33HC6_brain_male_60-69_years	94/2729	2.19194e-05	0.000160595	9.19337e-05	0.000655449	-1.15237	12.3628	YWHAE;EIF4A2;HSP90AB1;ARL6IP1;ZFAND2A;NCAN;STMN2;ELAVL4;CELF4;COX6A1;ELAVL2;UCHL1;HINT1;TUBA1B;SEPT7;TUBA1A;YWHAQ;KIF5C;TUBB3;BASP1;DPYSL2;DNER;STMN1;ENC1;NEFL;KIF1B;NEFM;YWHAG;CHGB;HSP90AA1;RBFOX2;PEG3;HMGCS1;HSBP1;LMO3;ANK3;DYNLL1;YWHAZ;SRP9;PGM2L1;MORF4L1;GAP43;NGFRAP1;TUBB2A;PRKAR1A;MORF4L2;SUB1;MAP1B;DCX;MATR3;SCG2;INA;PFN2;MEG3;GPM6A;IDI1;RTN3;BEX1;RTN1;NTM;CRMP1;NREP;RTN4;HSPH1;EFNB3;CAMK2…
GTEX-X261-0011-R10B-SM-4E3JT_brain_male_50-59_years	45/1066	5.32508e-05	0.000358613	0.000150477	0.00101104	-1.25461	12.346	MEG3;GPM6A;BEX1;RTN1;ARL6IP1;TTYH1;ZFAND2A;NCAN;NTM;ELAVL4;CELF4;SLC1A3;SEPW1;PTN;NREP;COX6A1;ELAVL2;CST3;SOX2;UCHL1;EFNB3;PTPRZ1;KIF5C;CAMK2N1;STMN1;ENC1;NEFL;NEFM;HES6;NTRK2;GPR56;SYT1;TMA7;PGM2L1;BCAN;TUBB2B;GAP43;TUBB2A;FABP7;GNAS;PMP2;SCG2;SCRG1;INA;PFN2
GTEX-OHPN-0011-R3A-SM-2I5FC_brain_female_60-69_years	24/432	6.09005e-05	0.000401778	0.000147993	0.000998956	-1.27087	12.3354	FLT1;GPR56;ZFAND2A;POMP;TMA7;DBI;CLU;SLC7A5;TUBB2B;GAP43;TUBB2A;FABP5;PTPRZ1;RGS1;KIF5C;CAMK2N1;TUBB3;FABP7;KIF5B;ENC1;SPP1;NEFL;PMP2;SCG2
GTEX-S4P3-0726-SM-4AD57_stomach_female_50-59_years	27/505	4.14337e-05	0.000284954	0.000106025	0.000743191	-1.22096	12.3212	ITIH5;BTG2;SPON1;NTN1;CYR61;ACTB;CTGF;HSPH1;TUBA1A;CALD1;BAG3;CCL4;EGR1;JUN;JUND;DUSP1;NR2F1;FOS;PBX1;RHOB;NFKBIA;MYL6;KLF6;IL1B;FOSB;SCRG1;EIF4G2
GTEX-P44H-0011-R1A-SM-3NM8J_brain_male_40-49_years	81/2295	4.0195e-05	0.000277089	0.000147033	0.000998757	-1.20617	12.2086	YWHAE;ARL6IP1;ZFAND2A;NCAN;STMN2;ELAVL4;COX6A1;SOX2;UCHL1;SEPT7;TUBA1A;YWHAQ;DPYSL2;DNER;ENC1;NEFL;NEFM;SOX9;FGFBP3;YWHAG;HES6;SOX11;ANK3;DYNLL1;YWHAZ;SRP9;PGM2L1;BCAN;TUBB2B;GAP43;NGFRAP1;TUBB2A;SUB1;DCX;PMP2;MATR3;PFN2;DYNC1I2;GPM6A;RTN3;BEX1;RTN1;TTYH1;NTM;CRMP1;SLC1A3;SEPW1;PTN;CST3;PTPRZ1;CAMK2N1;PCBP4;MAP2;NNAT;SPP1;NCAM1;GPM6B;NTRK2;SYT4;MARCKSL1;SYT1;NDUFA4;KIDINS220;USP22;PLK2;TMA7;S100B…
GTEX-WZTO-0011-R5B-SM-3NMC5_brain_male_40-49_years	72/1960	3.27736e-05	0.000230632	0.000115354	0.000806649	-1.18118	12.1967	YWHAE;NCAN;STMN2;CELF4;COX6A1;ELAVL2;SOX2;UBL5;UCHL1;SEPT7;EDNRB;DNER;ENC1;NEFL;NEFM;YWHAG;GUCY1A2;PEG3;LMO3;SOX11;ANK3;BCAN;TUBB2B;DCX;PMP2;MATR3;SCG2;INA;PFN2;MEG3;GPM6A;RTN3;BEX1;RTN1;TTYH1;NTM;CRABP1;CRMP1;SLC1A3;ATP1A2;PTN;RTN4;CST3;HSPH1;EFNB3;PTPRZ1;CAMK2N1;MAP2;NNAT;NCAM1;CKB;SCN3A;GPM6B;NTRK2;SYT4;FZD3;SYT1;KIDINS220;GPR98;LSAMP;MIAT;COX6C;CCDC88A;SST;GNB1;TTC3;PLP1;CPE;SERINC1;CALM1;ITM…
GTEX-XPT6-0226-SM-4B65L_heart_male_20-29_years	29/574	5.98852e-05	0.000397757	0.000150392	0.00101104	-1.24423	12.0977	COX4I1;ATP5A1;ATP5J;ATP5G3;ATP5O;NTN1;COX7C;UQCRH;ATP5L;LDHB;PRDX2;ATP5B;CDH2;BSG;CHGB;COX8A;LRRN3;NDUFA4;USMG5;COX6C;COX6B1;NR4A2;PRKAR1A;ID4;CYCS;FOSB;NES;CRYAB;ITM2A
GTEX-NPJ8-2526-SM-2HML8_thyroid_male_40-49_years	59/1530	4.8894e-05	0.00033157	0.000152761	0.00102168	-1.21611	12.0709	IFITM3;RPL4;RPL5;RPL30;FLT1;HSP90AB1;CCNI;RPL31;ZBTB20;SRP14;RPL10A;RPL6;UBL5;HINT1;RPS16;CSRP2;RPL35;RPL38;RPS11;HSP90AA1;HSBP1;RPL23;RPS6;EEF1A1;RPL37A;RPL24;RPL26;PTMA;RPL28;PFDN5;SRSF7;DDX5;HSPD1;HSPH1;RPS15A;ATP5E;SERPINH1;RPL15;RPS27A;HSPA8;OST4;RPL41;PTGES3;TMA7;RPL35A;RPL23A;SULF2;DNAJA1;RPS25;RPS27;NFIB;RPS29;GNAS;RPS20;FAU;RPS21;RPS24;TPT1;RPS23
GTEX-NL3H-0011-R6a-SM-2I3G8_brain_male_60-69_years	82/2315	3.14039e-05	0.000222266	0.000118221	0.000824715	-1.16291	12.0578	YWHAE;EIF4A2;HSP90AB1;ARL6IP1;ZFAND2A;NCAN;CELF4;CLU;SOX2;UCHL1;EDNRB;KIF5C;PEG10;DPYSL2;ENC1;NEFL;KIF1B;NEFM;YWHAG;GUCY1A2;HSP90AA1;PEG3;LMO3;SOX11;ANK3;DYNLL1;PGM2L1;BCAN;TUBB2B;GAP43;NGFRAP1;SUB1;DCX;MATR3;SCG2;INA;PFN2;MEG3;GPM6A;RTN3;DDC;BEX1;RTN1;TTYH1;CRABP1;CRMP1;SLC1A3;ATP1A2;DNAJB1;HSPH1;EFNB3;PTPRZ1;CAMK2N1;MAP2;DNAJB4;NNAT;NCAM1;CKB;SCN3A;GPM6B;HSPA8;NTRK2;SYT4;FZD3;CBX5;SYT1;LRRN3;US…
GTEX-W5X1-2626-SM-4LMI8_adipose tissue_female_40-49_years	41/941	5.80846e-05	0.000389367	0.000158577	0.00105573	-1.23399	12.0359	ITIH5;SPON2;RPL5;RPL32;RPL10;RPL12;RPL11;RPL8;PCDH18;RPL7;RPS4X;EDNRA;TIMP2;RPLP2;RPL15;RPS27A;MEST;RPS13;SOX4;RPL19;RUNX1T1;PDGFRB;JUN;RPS8;RPL23;RPL22;RPL35A;ZFHX4;SULF2;EEF1A1;RPS25;CLDN5;RPS27;COL1A2;NFIB;RPL24;RPS20;TCF4;RPL29;RBMX;RPS23
GTEX-XPT6-0426-SM-4B672_blood vessel_male_20-29_years	24/432	6.09005e-05	0.000401778	0.000147993	0.000998956	-1.23754	12.0119	EGR1;ZFHX3;MCAM;FN1;BGN;HSPB1;SMC4;FSTL1;ACTB;CTGF;ACTG1;RGS5;MYL6;CSRP2;COL4A2;COL4A1;MORF4L2;CCL4;CCL3;ID4;SPARCL1;IGFBP7;MAGED2;CCDC3
GTEX-P4PP-3026-SM-3P61O_blood vessel_female_30-39_years	24/434	6.54465e-05	0.000427897	0.000158047	0.00105461	-1.24126	11.9586	GUCY1A2;EGR1;BTG2;SPON1;WSB1;BGN;FOS;DUSP6;NR4A2;NR4A1;EDNRA;ID2;TIMP2;ID4;ID3;SPARCL1;FOSB;TIMP3;IGFBP7;CCDC3;SOX9;NES;SCN3A;ITM2A
GTEX-X3Y1-0926-SM-3P5YT_adipose tissue_male_40-49_years	33/687	5.04314e-05	0.000341202	0.000131973	0.000907626	-1.19964	11.8703	ITIH5;BTG2;RGS16;RPL9;SAT1;FSTL1;CYR61;EDNRB;PODXL;TRA2B;CCL4;TIMP3;SLC38A2;EGR1;JUN;JUND;DUSP1;TSC22D3;NR2F1;FOS;DUSP6;EIF1;RHOB;NR4A2;NFKBIA;NR4A1;KLF6;ID3;FOSB;SRSF3;CCDC3;SGK1;CDO1
GTEX-VUSG-2826-SM-4KKZM_blood vessel_male_50-59_years	30/609	7.07275e-05	0.00046036	0.000176287	0.00115892	-1.24058	11.8558	ITIH5;DYNC1I2;NOTCH3;RPL9;RGS5;LDHA;EDNRA;CSRP2;CALD1;TIMP2;IGFBP7;HES5;PDGFRB;ZFHX3;FZD3;GADD45B;MCAM;ATRX;FN1;BGN;NR2F2;SULF1;MORF4L1;COL4A2;COL4A1;TMSB15A;SMOC1;ID2;CCDC3;PTMA
GTEX-SJXC-0426-SM-2XCFH_blood vessel_male_60-69_years	49/1222	8.81437e-05	0.000562423	0.000245096	0.00156048	-1.25785	11.744	BTG2;RBM25;HMGB1;RGS5;EDNRA;SEPT7;CSRP2;YWHAQ;RGS1;KIF5B;DPYSL3;TIMP2;WSB1;RBFOX2;TSC22D1;DUSP1;TSC22D3;ATRX;BGN;RHOA;RHOB;MORF4L1;PRKAR1A;MAP1B;ITIH5;DYNC1I2;NOTCH3;NREP;ZFP36L1;HNRNPDL;CALD1;UBC;IGFBP7;ZFHX3;FZD3;MCAM;DEK;SULF1;CLK1;NR4A2;NR4A1;SMOC1;ID2;ID4;CPE;MAGED2;CCDC3;VIM;EIF4G2
GTEX-N7MS-0011-R4a-SM-2HMKW_brain_male_60-69_years	49/1203	6.00182e-05	0.000397757	0.000172459	0.00114528	-1.20719	11.735	SEMA5A;YWHAE;NUCKS1;COX6A1;SEPT7;TUBA1A;YWHAQ;KIF5C;DPYSL2;KIF5B;DNER;STMN1;ENC1;NEFL;KIF1B;FGFBP3;HES6;SOX11;ANK3;BCAN;GAP43;DCX;PMP2;DYNC1I2;SET;SEPW1;PTN;RTN4;PTPRZ1;CAMK2N1;PCBP4;MAP2;RAD21;NNAT;SPP1;NCAM1;SCN3A;GPM6B;MARCKSL1;KIDINS220;LSAMP;S100B;CCDC88A;SST;FABP7;SMOC1;PLP1;SERINC1;CALM2
GTEX-T6MN-0011-R7A-SM-32QP5_brain_male_50-59_years	94/2764	3.60458e-05	0.000250858	0.000144333	0.00098407	-1.14399	11.7038	YWHAE;ARL6IP1;NCAN;COX4I1;CELF4;SRP14;COX6A1;CLU;SOX2;UBL5;UCHL1;CHCHD2;SEPT7;EDNRB;ALCAM;KIF5C;PEG10;ENC1;NEFL;KIF1B;NEFM;SOX9;YWHAG;GUCY1A2;PEG3;HSBP1;LMO3;USMG5;SOX11;YWHAZ;SRP9;PGM2L1;BCAN;TUBB2B;GAP43;NGFRAP1;TUBB2A;SUB1;DCX;SPARCL1;PMP2;MATR3;SCG2;INA;PFN2;MEG3;GPM6A;RTN3;DDC;BEX1;RTN1;TTYH1;NTM;CRMP1;SLC1A3;ATP1A2;COX7A2;PTN;RTN4;ATP5L;CST3;HSPH1;EFNB3;PTPRZ1;CAMK2N1;MAP2;NNAT;NCAM1;CKB;SC…
GTEX-XMD1-0011-R10A-SM-4AT4A_brain_male_60-69_years	50/1236	5.97159e-05	0.00039756	0.000172813	0.00114528	-1.20331	11.7033	YWHAE;NCAN;ELAVL4;NUCKS1;SRP14;CLU;SOX2;SEPT7;TUBA1A;KIF5C;DPYSL2;KIF5B;DNER;STMN1;ENC1;NEFL;KIF1B;FGFBP3;HES6;HSP90AA1;TSC22D1;ANK3;BCAN;TUBB2B;DCX;DYNC1I2;GPM6A;NTM;SLC1A3;SEPW1;PTN;PTPRZ1;CAMK2N1;RAD21;SPP1;NCAM1;GPM6B;NTRK2;MARCKSL1;SYT1;KIDINS220;LSAMP;TMA7;S100B;CCDC88A;FABP7;SMOC1;PLP1;SERINC1;CALM2
GTEX-WZTO-0011-R6B-SM-4E3J6_brain_male_40-49_years	80/2258	3.96871e-05	0.000274236	0.000144438	0.00098407	-1.15411	11.6963	YWHAE;ARL6IP1;NCAN;STMN2;CELF4;COX6A1;SOX2;UBL5;UCHL1;TUBA1A;KIF5C;TUBB3;PEG10;ENC1;NEFL;NEFM;FGFBP3;YWHAG;PEG3;LMO3;SOX11;DYNLL1;YWHAZ;PGM2L1;BCAN;TUBB2B;GAP43;NGFRAP1;TUBB2A;SUB1;DCX;MATR3;SCG2;INA;PFN2;MEG3;GPM6A;RTN3;BEX1;RTN1;TTYH1;NTM;CRABP1;CRMP1;SLC1A3;ATP1A2;PTN;RTN4;CST3;HSPH1;EFNB3;PTPRZ1;CAMK2N1;MAP2;NNAT;NCAM1;TSPAN3;CKB;SCN3A;HES5;GPM6B;NTRK2;FZD3;CBX5;SYT1;LRRN3;USP22;GPR98;PLK2;LS…
GTEX-R55E-1126-SM-48FDZ_blood vessel_male_20-29_years	40/914	6.51287e-05	0.000426776	0.000174907	0.00115391	-1.19944	11.5616	SPARC;RGS16;HSPB1;NTN1;CYR61;CTGF;RGS5;CSRP2;CALD1;DPYSL3;TIMP2;IGFBP7;EGR1;DUSP2;JUN;ZFHX3;JUND;GADD45B;HSPA5;DUSP1;MCAM;BGN;FOS;SULF1;RHOB;NR4A2;NR4A1;NFIA;COL4A2;TMSB15A;ID2;MAP1B;ID4;ID3;SPARCL1;FOSB;MAGED2;CCDC3;VIM;SCRG1
GTEX-S3XE-0326-SM-4AD6L_blood vessel_male_50-59_years	31/640	7.31653e-05	0.000474111	0.000183058	0.00119955	-1.21376	11.5584	SPARC;HSPB1;ENO1;CYR61;ACTB;CTGF;RGS5;TUBA1C;CHCHD2;ALCAM;DNAJB4;IGFBP7;SOX4;EGR1;DUSP1;MCAM;FN1;BGN;SULF1;RHOB;NR4A2;NR4A1;MORF4L1;MYL6;KLF6;COL4A2;MORF4L2;ID3;SPARCL1;FOSB;CDO1
GTEX-TKQ1-1226-SM-4GICJ_blood vessel_male_30-39_years	31/648	9.1734e-05	0.000582781	0.000225173	0.00145588	-1.2389	11.5176	IFITM3;NOTCH3;RPS27L;RGS5;CSRP2;LGALS1;ALCAM;ATP5E;SEC61G;IGFBP7;A2M;RPL39;PDGFRB;ZFHX3;GADD45B;TSC22D1;MCAM;TSC22D3;FN1;BGN;SULF1;RHOA;RHOB;MYL6;COL4A2;COL4A1;ID2;SPARCL1;FAU;PTMA;PFDN5
GTEX-RUSQ-0326-SM-47JWS_blood vessel_male_50-59_years	34/728	6.74933e-05	0.000440292	0.000173495	0.00114719	-1.1986	11.5107	IFITM3;NOTCH3;CCNI;ENO1;CYR61;CTGF;RGS5;ALCAM;BAG3;DPYSL3;TIMP2;SERPINH1;IGFBP7;A2M;SOX4;HES6;TPI1;GADD45B;HSPA5;DUSP1;FN1;BGN;SULF1;RHOB;MORF4L1;COL4A2;COL4A1;ID2;MAP1B;CANX;ID3;CCDC3;CDO1;SCRG1
GTEX-R55E-0011-R6A-SM-2TC5T_brain_male_20-29_years	73/2028	5.54494e-05	0.000372559	0.000187398	0.00122523	-1.17037	11.4697	YWHAE;NCAN;CELF4;NUCKS1;COX6A1;SOX2;UBL5;UCHL1;SEPT7;EDNRB;KIF5C;PEG10;ENC1;NEFL;KIF1B;NEFM;SOX9;YWHAG;GUCY1A2;PEG3;LMO3;USMG5;SOX11;ANK3;BCAN;TUBB2B;GAP43;NGFRAP1;SUB1;DCX;SPARCL1;PMP2;MATR3;SCG2;INA;PFN2;GPM6A;BEX1;TTYH1;NTM;CRABP1;SLC1A3;ATP1A2;COX7A2;PTN;CST3;HSPH1;EFNB3;PTPRZ1;CAMK2N1;MAP2;NNAT;CKB;SCN3A;HES5;GPM6B;NTRK2;SYT4;FZD3;CBX5;LRRN3;NDUFA4;KIDINS220;GPR98;LSAMP;TMA7;COX6C;GNB1;TTC3;…
GTEX-RUSQ-1926-SM-2TF6K_blood vessel_male_50-59_years	34/735	8.12651e-05	0.000521958	0.000205651	0.00133857	-1.21274	11.4213	IFITM3;NOTCH3;BTG2;SERPINE2;ENO1;RND3;ACTB;ZFP36L1;RGS5;LDHA;CSRP2;SEC61G;UBC;DPYSL3;IGFBP7;HES1;PDGFRB;ZFHX3;FZD3;TPI1;GADD45B;MCAM;TSC22D3;BGN;SULF1;RHOB;COL4A2;COL4A1;SMOC1;ID2;CCDC3;PTMA;SCRG1;EIF4G2
GTEX-WVLH-0011-R7A-SM-3MJFB_brain_male_50-59_years	27/531	9.64411e-05	0.000610026	0.000229546	0.00148088	-1.23361	11.4067	GPM6A;TTYH1;NCAN;CRABP1;SLC1A3;ATP1A2;PTN;CLU;CST3;SOX2;SEPT7;EDNRB;PTPRZ1;SOX9;HES5;GPM6B;NTRK2;LSAMP;PLXDC1;BCAN;TUBB2B;SST;PLP1;CPE;PMP2;SCRG1;ITM2A
GTEX-N7MS-0011-R6a-SM-2HMJ4_brain_male_60-69_years	88/2569	5.25203e-05	0.000354512	0.000195718	0.00127676	-1.15673	11.3988	YWHAE;EIF4A2;ARL6IP1;NCAN;COX4I1;CELF4;SRP14;COX6A1;UBL5;UCHL1;HINT1;TUBA1A;KIF5C;PEG10;SUMO2;ENC1;NEFL;KIF1B;NEFM;YWHAG;GUCY1A2;PEG3;LMO3;USMG5;SOX11;ANK3;DYNLL1;YWHAZ;PGM2L1;BCAN;TUBB2B;GAP43;NGFRAP1;TUBB2A;SUB1;DCX;MATR3;SCG2;INA;PFN2;MEG3;GPM6A;RTN3;DDC;BEX1;RTN1;TTYH1;CRABP1;CRMP1;SLC1A3;COX7A2;RTN4;ATP5L;PRDX2;HSPH1;EFNB3;PTPRZ1;CAMK2N1;MAP2;NNAT;TCEB2;NCAM1;CKB;SCN3A;HES5;NTRK2;SYT4;FZD3;C…
GTEX-N7MS-0826-SM-2HML4_heart_male_60-69_years	28/574	0.000144729	0.000879231	0.000335038	0.00205678	-1.28635	11.3722	COX4I1;ATP5A1;ATP5J;SEPW1;COX7A2;ATP5G3;ATP5G2;ATP5O;COX7C;UQCRH;MYL12A;ATP5L;LDHB;PRDX2;UBL5;ATP5B;ATP5E;BSG;TCEB2;COX8A;NDUFA4;USMG5;COX6C;PLXDC1;COX6B1;CYCS;NES;CRYAB
GTEX-N7MT-0011-R4a-SM-2I3G9_brain_female_60-69_years	43/1023	8.64675e-05	0.000552937	0.000231368	0.00148605	-1.21519	11.369	SEMA5A;YWHAE;GPM6A;TTYH1;NCAN;ELAVL4;SLC1A3;PTN;COX6A1;SOX2;SEPT7;PTPRZ1;KIF5C;CAMK2N1;MAP2;DPYSL2;KIF5B;DNER;NNAT;ENC1;SPP1;NEFL;NCAM1;FGFBP3;SCN3A;HES5;GPM6B;NTRK2;MARCKSL1;EDN1;GPR56;SOX11;ANK3;S100B;PGM2L1;BCAN;CCDC88A;TUBB2B;FABP7;SMOC1;PLP1;DCX;PMP2
GTEX-PVOW-0726-SM-2XCF5_blood vessel_male_40-49_years	47/1153	8.39568e-05	0.000538062	0.000231331	0.00148605	-1.20861	11.343	ITIH5;DYNC1I2;NOTCH3;HMGB1;NREP;ACTB;RGS5;SEPT7;CSRP2;YWHAQ;CALD1;DNAJB4;KIF5B;DPYSL3;TIMP2;IGFBP7;JUN;ZFHX3;FZD3;WSB1;RBFOX2;XRCC5;KIDINS220;DUSP1;MCAM;ATRX;BGN;NR2F2;FOS;SULF1;PBX1;RHOA;RHOB;NR4A2;NR4A1;MORF4L1;COL4A1;PRKAR1A;ID2;MAP1B;SPARCL1;CPE;MAGED2;CCDC3;VIM;SCRG1;EIF4G2
GTEX-XOT4-0426-SM-4B66T_blood vessel_female_60-69_years	32/678	9.09671e-05	0.00057917	0.00022496	0.00145588	-1.21574	11.3124	ITIH5;DYNC1I2;NOTCH3;CLU;ACTB;RGS5;EDNRA;SEPT7;CSRP2;CALD1;KIF5B;DPYSL3;TIMP2;IGFBP7;ZFHX3;FZD3;WSB1;MCAM;BGN;NR2F2;SULF1;RHOB;MYL6;SMOC1;ID2;MAP1B;SPARCL1;CPE;MAGED2;CCDC3;VIM;XIST
GTEX-R55F-0011-R8A-SM-2TF4F_brain_male_50-59_years	94/2780	4.49977e-05	0.000308012	0.000176461	0.00115892	-1.12206	11.2306	YWHAE;EIF4A2;ARL6IP1;ZFAND2A;STMN2;ELAVL4;CELF4;ZBTB20;SRP14;ELAVL2;SOX2;UCHL1;TUBA1B;TUBA1A;YWHAQ;TUBB3;PEG10;DPYSL2;DNER;STMN1;NEFL;NEFM;SOX9;KPNA2;YWHAG;CHGB;HSP90AA1;PEG3;TSC22D1;HMGCS1;HSBP1;SOX11;DYNLL1;YWHAZ;SRP9;PGM2L1;MORF4L1;TUBB2B;GAP43;NGFRAP1;TUBB2A;PRKAR1A;MORF4L2;SUB1;MAP1B;CANX;DCX;PMP2;MATR3;SCG2;INA;PFN2;MEG3;GPM6A;IDI1;RTN3;DDC;BEX1;RTN1;CRABP1;CRMP1;SLC1A3;RTN4;HSPH1;EFNB3;PTP…
GTEX-XV7Q-0005-SM-4BRWI_blood_female_40-49_years	58/1494	4.73142e-05	0.000322355	0.000147279	0.000998757	-1.12436	11.1971	RPL30;RPL32;RPLP1;HMGB2;SLC2A3;RPL8;UBL5;RPS14;CHCHD2;HINT1;RPS16;RPS19;RPL18A;TMSB4X;RPL36;RPL35;RPLP2;RPL38;RPS11;B2M;RPL39;RPS12;DUSP2;RPS9;H2AFZ;RPS5;RPSA;IL1B;PPIB;PFN1;RPL28;RPL10;CXCR4;DNAJB1;RPS15A;UBB;ATP5E;CCL4;SPP1;RPS3;CCL3;RPL13;TCEB2;RPS2;RPL18;RPL19;OST4;RPL41;RPL23A;RPS27;UBE2S;RPL27A;RPS20;HNRNPC;FAU;RPS21;TPT1;PF4
GTEX-XPVG-0726-SM-4B658_heart_male_50-59_years	27/539	0.000123335	0.000758745	0.000287488	0.00179127	-1.24347	11.1919	COX4I1;ATP5A1;ATP5J;ATP5G3;ATP5O;NTN1;COX7C;UQCRH;MYL12A;ATP5L;LDHB;PRDX2;ATP5B;CDH2;ATP5E;BSG;CHGB;COX8A;NDUFA4;USMG5;COX6C;TUBB4B;COX6B1;PRKAR1A;CYCS;NES;CRYAB
GTEX-NL3H-0011-R5a-SM-2I3GB_brain_male_60-69_years	36/806	0.000101657	0.000640239	0.000255903	0.00162221	-1.20892	11.1147	GPM6A;HSP90AB1;TTYH1;ZFAND2A;NCAN;CRABP1;SLC1A3;ATP1A2;CLU;HSPD1;CST3;SOX2;DNAJB1;HSPH1;EDNRB;PTPRZ1;BAG3;DPYSL2;NNAT;NEFM;SOX9;GPM6B;HSPA8;NTRK2;HSP90AA1;PTGES3;GPR98;LSAMP;DNAJA1;BCAN;TUBB2B;SST;PLP1;DCX;CPE;PMP2
GTEX-O5YW-0426-SM-3MJHJ_blood vessel_male_50-59_years	26/503	9.95185e-05	0.00062813	0.000234711	0.00150422	-1.19848	11.0442	SPARC;CYR61;CTGF;RGS5;CSRP2;LGALS1;ALCAM;DNAJB4;TIMP2;IGFBP7;EGR1;JUN;DUSP1;FN1;BGN;FOS;SULF1;DUSP6;RHOB;MORF4L1;MORF4L2;SMOC1;ID3;SPARCL1;FOSB;CDO1
GTEX-RU72-0011-R7A-SM-2TF5U_brain_female_50-59_years	29/595	0.00011206	0.000695247	0.000266852	0.00167342	-1.21182	11.0233	YWHAE;GPM6A;TTYH1;NCAN;SLC1A3;NUCKS1;ATP1A2;SEPW1;CST3;SOX2;EDNRB;PTPRZ1;CAMK2N1;KIF5B;NNAT;CKB;GPM6B;NTRK2;GPR98;TMA7;SOX11;BCAN;TUBB2B;PLP1;DCX;CPE;PMP2;SCG2;SCRG1
GTEX-WCDI-0008-SM-47JYE_skin_male_50-59_years	84/2449	7.71738e-05	0.000496775	0.000270805	0.00169457	-1.15538	10.9408	TOP2A;EIF4A1;SERPINE2;TFRC;HNRNPU;NUCKS1;YBX1;ENO1;MKI67;RND3;SMC4;CYR61;CKS1B;ACTG1;TUBA1C;TUBA1B;LGALS1;ALCAM;PTTG1;YWHAQ;TUBB3;SEC61G;SUMO2;CFL1;NUSAP1;KPNA2;TMSB10;TPI1;ANXA2;H2AFZ;CKAP2;SOX11;ASPM;PKM;MORF4L2;CANX;CKS2;SNRPE;PPIB;SGK1;PFN1;GAPDH;PPIA;DYNC1I2;SET;POMP;RPS27L;PCDH18;SLC7A1;RTN4;HSPD1;LDHA;CCNB1;PSMB5;PODXL;DNAJB4;PRDX1;TRA2B;SERPINH1;WBP5;TCEB2;SLC38A2;HSPA8;NPM1;HSPA5;XRCC5;U…
GTEX-WVLH-0011-R10A-SM-3MJFM_brain_male_50-59_years	102/3100	5.88034e-05	0.000392381	0.000235862	0.00150828	-1.11699	10.881	EIF4A2;ARL6IP1;STMN2;COX6A1;KIF5C;TUBB3;BASP1;DPYSL2;STMN1;CHGB;RBFOX2;LMO3;ANK3;MORF4L1;NGFRAP1;PRKAR1A;MORF4L2;SUB1;MAP1B;MATR3;SCG2;PPIA;PFN2;MEG3;GPM6A;IDI1;RTN3;BEX1;RTN1;NTM;NREP;UQCRH;RTN4;ACAT2;PRDX2;HSPH1;EFNB3;MAP2;SCN3A;HSPA8;SYT4;FZD3;SYT1;LRRN3;PLK2;CCDC88A;GNB1;GNAS;CYCS;FXYD6;SERINC1;CALM1;CALM2;YWHAE;ZFAND2A;NCAN;ELAVL4;CELF4;ELAVL2;UCHL1;HINT1;TUBA1B;SEPT7;TUBA1A;YWHAQ;DNER;ENC1;…
GTEX-X4EO-2926-SM-4E3JH_skin_female_60-69_years	57/1484	7.39379e-05	0.000478055	0.000219974	0.00142861	-1.14377	10.8799	RPL4;RPL30;BTG1;RPL3;RPL32;RPL31;RPLP1;SLC2A1;RPL8;RPL10A;RND3;RPL7;RPS4X;RPL7A;RPS14;RPL18A;RPL36;RPL35;RPL37;RPS11;RPL39;RPS13;RPS12;DUSP2;RPS9;HMGCS1;RPS8;DUSP1;RPL23;RPS6;FOS;RPL29;RPL12;RPL11;ZFP36L1;RPS15A;RPL13;HES1;RPL18;HES5;RPL19;FDFT1;JUN;JUND;H3F3B;RPL23A;GNB2L1;RPS25;KLF6;RPS27;FABP5;FABP7;FOSB;RPS20;HIST1H4C;RPS21;RPS24
GTEX-OXRK-0526-SM-3NB2F_blood vessel_female_50-59_years	36/813	0.00012061	0.000745127	0.00029928	0.00185287	-1.20554	10.8775	DYNC1I2;NOTCH3;BTG2;CCNI;HSPB1;ACTB;RGS5;HSPH1;CSRP2;YWHAQ;CALD1;DNAJB4;KIF5B;IGFBP7;HES1;HES5;ZFHX3;FZD3;JUND;GADD45B;TSC22D1;MCAM;TSC22D3;PTGES3;RHOB;NR4A2;MYL6;ID2;ID4;ID3;SPARCL1;SRSF3;MAGED2;CCDC3;CRYAB;EIF4G2
GTEX-NPJ8-0426-SM-2HMK6_heart_male_40-49_years	28/568	0.000121443	0.000748683	0.000285329	0.00178163	-1.19981	10.8176	COX4I1;ATP5A1;ATP5J;COX7A2;ATP5G3;ATP5G2;ATP5O;COX7C;UQCRH;ATP5L;LDHB;DNAJB1;PRDX2;UBL5;ATP5B;BAG3;ATP5E;BSG;TCEB2;COX8A;HSPA5;NDUFA4;USMG5;COX6C;COX6B1;CYCS;ALDOA;CRYAB
GTEX-XLM4-0426-SM-4AT54_blood vessel_male_60-69_years	29/593	0.000105745	0.000663122	0.000253052	0.00160762	-1.17732	10.7778	IFITM3;DYNC1I2;NOTCH3;SRP14;RPL9;RGS5;CSRP2;RPL15;PDGFRB;ZFHX3;JUND;WSB1;GADD45B;TSC22D1;MCAM;RPL22;BGN;RHOB;NR4A2;NR4A1;RPS25;MYL6;ID2;ID4;SPARCL1;MAGED2;VIM;FAU;PTMA
GTEX-WH7G-0626-SM-4LVMO_blood vessel_male_40-49_years	30/624	0.000108992	0.000677655	0.000261904	0.00164838	-1.17965	10.7634	SPARC;NTN1;CYR61;CTGF;RGS5;CSRP2;ALCAM;DNAJB4;PSAP;TIMP2;CCL3;IGFBP7;A2M;JUN;PLK2;FN1;BGN;FOS;SULF1;RHOB;MORF4L1;KLF6;NFIA;MORF4L2;ID3;SPARCL1;FOSB;CCDC3;VIM;SCRG1
GTEX-WZTO-2926-SM-3NM9I_brain_male_40-49_years	81/2338	7.6016e-05	0.000490404	0.000262294	0.00164838	-1.13043	10.7216	YWHAE;EIF4A2;ARL6IP1;NCAN;STMN2;ELAVL4;CELF4;COX6A1;ELAVL2;UCHL1;HINT1;TUBA1B;SEPT7;KIF5C;TUBB3;BASP1;STMN1;ENC1;NEFL;NEFM;FGFBP3;YWHAG;CHGB;TSC22D1;LMO3;YWHAZ;PGM2L1;BCAN;GAP43;NGFRAP1;TUBB2A;SUB1;MAP1B;DCX;SCG2;INA;PFN2;GPM6A;RTN3;BEX1;RTN1;TTYH1;NTM;CRMP1;SLC1A3;PTN;NREP;RTN4;CST3;PRDX2;EFNB3;CAMK2N1;MAP2;NNAT;CKB;SCN3A;HES5;GPM6B;HSPA8;NTRK2;SYT4;FZD3;SYT1;LRRN3;NDUFA4;USP22;GPR98;PLK2;MIAT;N…
GTEX-RVPU-0011-R3A-SM-2XCAE_brain_male_50-59_years	28/580	0.000171931	0.00102316	0.000392269	0.00237808	-1.23297	10.6879	GPM6A;ARL6IP1;TTYH1;NCAN;ELAVL4;SLC1A3;PTN;COX6A1;CST3;SOX2;PTPRZ1;KIF5C;CAMK2N1;ENC1;NEFL;HES5;GPM6B;HES6;NTRK2;GPR98;SOX11;BCAN;TUBB2B;GAP43;FABP7;SMOC1;DCX;SCRG1
GTEX-PWCY-2226-SM-2S1OP_blood vessel_female_20-29_years	27/546	0.000152173	0.00091681	0.000348452	0.00213464	-1.20946	10.6318	NOTCH3;BTG2;ACTB;ZFP36L1;RGS5;CSRP2;CALD1;IGFBP7;PDGFRB;ZFHX3;FZD3;WSB1;GADD45B;TSC22D1;DUSP1;MCAM;BGN;FOS;RHOB;NR4A2;NR4A1;MYL6;NFIA;COL4A2;COL4A1;ID2;ID4
GTEX-S7SE-0011-R1A-SM-2XCDE_brain_male_50-59_years	50/1270	0.000116685	0.000722408	0.000318843	0.0019698	-1.17192	10.6129	SEMA5A;ARL6IP1;NCAN;ELAVL4;CELF4;SOX2;UCHL1;KIF5C;DNER;ENC1;NEFL;NEFM;CHGB;HES6;PGM2L1;BCAN;TUBB2A;IGDCC3;DCX;PMP2;PFN2;MEG3;GPM6A;BEX1;TTYH1;NTM;CRMP1;SLC1A3;SEPW1;PTN;NREP;CST3;EFNB3;PTPRZ1;CAMK2N1;MAP2;NNAT;SCN3A;HES5;GPM6B;NTRK2;SYT1;CCDC88A;SST;FABP7;TTC3;PLP1;CPE;CALM1;ITM2A
GTEX-T6MN-0011-R10A-SM-32QP7_brain_male_50-59_years	102/3103	6.11159e-05	0.000402289	0.000244224	0.00155833	-1.09248	10.6	EIF4A2;CCNI;ARL6IP1;STMN2;COX6A1;KIF5C;TUBB3;BASP1;DPYSL2;STMN1;CHGB;RBFOX2;LMO3;ANK3;MORF4L1;NGFRAP1;PRKAR1A;MORF4L2;SUB1;MAP1B;MATR3;SCG2;PPIA;PFN2;MEG3;GPM6A;IDI1;RTN3;BEX1;RTN1;NTM;COX7A2;NREP;UQCRH;RTN4;ACAT2;PRDX2;HSPH1;EFNB3;MAP2;SCN3A;HSPA8;SYT4;FZD3;SYT1;LRRN3;PLK2;CCDC88A;GNB1;GNAS;CYCS;FXYD6;SERINC1;CALM1;CALM2;YWHAE;ZFAND2A;NCAN;COX4I1;ELAVL4;CELF4;ELAVL2;UCHL1;HINT1;TUBA1B;SEPT7;TUBA…
GTEX-T5JW-1326-SM-4DM5G_esophagus_female_20-29_years	51/1299	0.000106424	0.000665951	0.000295041	0.00183051	-1.15256	10.5438	EIF4A1;TFRC;SLC2A1;HSPB1;DBI;ENO1;MKI67;SIPA1L2;RND3;CKS1B;ACTG1;EEF1B2;TUBA1C;PTTG1;YWHAQ;SUMO2;NUSAP1;KPNA2;ANXA2;HMGCS1;H2AFZ;DYNLL1;YWHAZ;SLC7A5;IL1B;SRSF3;PPIA;SRSF7;IDI1;SET;GSTP1;SLC7A1;ACAT2;MYL12B;DNAJB1;CCNB1;PRDX1;TRA2B;S100A11;FDFT1;NPM1;UBE2C;HN1;TUBB4B;EIF1;FABP5;UBE2S;CDK1;CYCS;RAN;EIF4G2
GTEX-OIZG-0426-SM-3LK5W_blood vessel_male_50-59_years	30/624	0.000108992	0.000677655	0.000261904	0.00164838	-1.15523	10.5406	SPARC;HSPB1;NTN1;CTGF;CST3;RGS5;LGALS1;TIMP2;IGFBP7;EGR1;JUN;DUSP1;MCAM;BGN;FOS;SULF1;RHOB;MORF4L1;MYL6;COL1A2;COL4A2;ID2;ID3;SPARCL1;FOSB;S100A4;MAGED2;CCDC3;VIM;SCRG1
GTEX-NPJ8-0011-R10A-SM-2YUMO_brain_male_40-49_years	84/2464	9.52391e-05	0.000603733	0.000327704	0.002016	-1.12922	10.4556	YWHAE;EIF4A2;HSP90AB1;ARL6IP1;ZFAND2A;NCAN;STMN2;ELAVL4;CELF4;SRP14;CLU;ELAVL2;SOX2;UCHL1;TUBA1B;KIF5C;BASP1;DPYSL2;STMN1;ENC1;NEFL;NEFM;SOX9;YWHAG;CHGB;HSP90AA1;TSC22D1;LMO3;DYNLL1;PGM2L1;BCAN;TUBB2B;GAP43;NGFRAP1;TUBB2A;MORF4L2;MAP1B;IGDCC3;DCX;MATR3;INA;PFN2;MEG3;GPM6A;RTN3;BEX1;RTN1;TTYH1;NTM;CRMP1;SLC1A3;SEPW1;NREP;RTN4;HSPH1;EFNB3;PTPRZ1;UBB;CAMK2N1;MAP2;NCAM1;SCN3A;HSPA8;NTRK2;SYT4;FZD3;SY…
GTEX-R3RS-0626-SM-48FE1_breast_female_40-49_years	65/1799	0.000134727	0.00082189	0.000400012	0.00240234	-1.17228	10.4477	SEMA5A;RBM25;RPL30;BTG1;RPL32;RPL31;HMGB2;ZBTB20;RPL8;RND3;RPL9;CYR61;RPS4X;RPS14;RGS1;RPL36;RPL35;SOX9;HMGN2;SOX4;HMGN1;RPS9;RPS8;RPL23;RPS6;RPL22;HNRNPH1;RPL24;SRSF3;XIST;RPL26;RPL10;RPL12;RPL11;ZFP36L1;RPS15A;HNRNPDL;RPS3;RPL13;HES1;RPS27A;JUN;RPL41;JUND;H3F3B;HSPA5;PTGES3;PLK2;NR2F1;RPL35A;RSRC2;RPL23A;PLXDC1;RPS25;KLF6;RPS28;RPS27;NFIB;ID4;HNRNPC;FAU;AGRN;RPS21;RPS24;RPS23
GTEX-P44H-0011-R5A-SM-2XCEX_brain_male_40-49_years	87/2554	7.14083e-05	0.000463757	0.000257015	0.00162572	-1.09158	10.4215	YWHAE;EIF4A2;ARL6IP1;NCAN;CELF4;HMGB1;CLU;SOX2;UBL5;UCHL1;HINT1;SEPT7;TUBA1A;PEG10;ENC1;NEFL;NEFM;SOX9;FGFBP3;YWHAG;PEG3;TSC22D1;LMO3;USMG5;SOX11;YWHAZ;SRP9;BCAN;TUBB2B;GAP43;NGFRAP1;SUB1;DCX;SPARCL1;MATR3;SCG2;INA;PFN2;GPM6A;RTN3;BEX1;RTN1;TTYH1;NTM;CRMP1;SLC1A3;ATP1A2;COX7A2;PTN;RTN4;LDHB;HSPH1;EFNB3;PTPRZ1;CAMK2N1;MAP2;NNAT;TSPAN3;CKB;SCN3A;HES5;GPM6B;NTRK2;SYT4;FZD3;CBX5;SYT1;LRRN3;NDUFA4;KID…
GTEX-OIZG-1126-SM-2HMIU_heart_male_50-59_years	22/416	0.000245538	0.00139841	0.000522602	0.00302964	-1.25281	10.4134	COX8A;NDUFA4;COX4I1;ATP5A1;ATP5J;USMG5;ATP5G3;COX6C;ATP5O;PLXDC1;COX7C;UQCRH;MYL12A;COX6B1;ATP5L;LDHB;PRDX2;ATP5B;ABLIM1;BSG;NES;CRYAB
GTEX-WEY5-1326-SM-3GILS_adipose tissue_female_40-49_years	34/759	0.000149939	0.000908986	0.000360384	0.0021985	-1.18211	10.4088	EIF4A1;BTG2;SPON1;TFRC;RGS16;DBI;SAT1;HSPD1;LDHB;TRA2B;CCL4;CCL3;RPLP2;TIMP3;MEST;EGR1;DUSP2;JUN;JUND;GADD45B;DUSP1;FOS;DUSP6;EIF1;RHOB;NR4A2;NFKBIA;NR4A1;KLF6;IL1B;SUB1;FOSB;SGK1;SRSF7
GTEX-NPJ8-0526-SM-3MJHN_blood vessel_male_40-49_years	37/848	0.000130537	0.000799676	0.000323952	0.00199713	-1.16277	10.3997	IFITM3;NOTCH3;HSP90AB1;CCNI;SLC2A1;HSPB1;RPS27L;ZBTB20;RGS5;CSRP2;SEC61G;UBC;DPYSL3;SERPINH1;WBP5;IGFBP7;A2M;ZFHX3;TPI1;GADD45B;PTGES3;BGN;SULF1;MORF4L1;MYL6;NFIA;COL4A2;COL4A1;MORF4L2;ID2;RPL24;MAGED2;CCDC3;FAU;HIST1H4C;SCRG1;PFDN5
GTEX-S341-0826-SM-4AD73_fallopian tube_female_40-49_years	30/649	0.00021532	0.00124578	0.000488609	0.00285528	-1.22457	10.3395	BTG2;DDX5;RGS16;CYR61;EDNRA;TRA2B;RPS13;EGR1;JUN;JUND;H3F3B;GADD45B;DUSP1;RPL22;NR2F1;RPL35A;FOS;PBX1;SULF2;EIF1;RHOB;NR4A2;NFKBIA;NR4A1;MORF4L2;ID2;FOSB;SRSF3;ITM2A;SRSF7
GTEX-T5JC-0226-SM-32PMA_blood vessel_male_20-29_years	31/671	0.00017106	0.00102007	0.000398433	0.00240234	-1.18754	10.3001	ITIH5;NOTCH3;BTG2;NREP;NTN1;ACTB;RGS5;SEPT7;CSRP2;CALD1;KIF5B;DPYSL3;IGFBP7;ZFHX3;FZD3;TSC22D1;DUSP1;MCAM;BGN;RHOB;MYL6;COL4A2;COL4A1;SMOC1;ID2;ID4;MAGED2;CCDC3;VIM;SCRG1;EIF4G2
GTEX-WH7G-0326-SM-3NMBH_heart_male_40-49_years	29/607	0.00015758	0.000945481	0.000364617	0.00221967	-1.17317	10.2717	COX4I1;ATP5A1;ATP5J;COX7A2;ATP5G3;SIPA1L2;ATP5O;NTN1;COX7C;UQCRH;ATP5L;LDHB;PRDX2;ATP5B;ABLIM1;CDH2;ATP5E;BSG;CHGB;COX8A;LRRN3;NDUFA4;USMG5;COX6C;COX6B1;PRKAR1A;CYCS;NES;CRYAB
GTEX-WFG7-1626-SM-4LVMF_colon_male_20-29_years	27/551	0.000176311	0.00104497	0.000398736	0.00240234	-1.17994	10.1985	ITIH5;BTG2;CYR61;ACTB;ZFP36L1;RGS2;CALD1;RAD21;KIF5B;NNAT;CKB;EGR1;JUN;RBFOX2;GADD45B;DUSP1;LMO3;FOS;PBX1;RHOB;NR4A1;MYL6;ID2;FOSB;FXYD6;PFN1;EIF4G2
GTEX-QDT8-0011-R5A-SM-32PKN_brain_female_30-39_years	39/932	0.00020323	0.00118052	0.000492478	0.00287213	-1.19517	10.1604	GPM6A;SERPINE2;ARL6IP1;TTYH1;NCAN;SLC1A3;ATP1A2;PTN;CLU;CST3;SOX2;LDHB;SEPT7;EDNRB;PTPRZ1;DPYSL2;KIF5B;DNER;NEFL;TSPAN3;SOX9;GPM6B;NTRK2;MARCKSL1;TSC22D1;LSAMP;S100B;SRP9;BCAN;CCDC88A;TUBB2B;IGDCC3;PLP1;CPE;PMP2;SERINC1;SCG2;SCRG1;ITM2A
GTEX-XUJ4-0626-SM-4BOOO_heart_female_60-69_years	26/534	0.000255681	0.0014449	0.000556679	0.00320806	-1.22057	10.096	COX4I1;ATP5A1;ATP5J;ATP5G3;ATP5G2;ATP5O;NTN1;COX7C;UQCRH;ATP5L;LDHB;PRDX2;ATP5B;CDH2;BAG3;ATP5E;BSG;CHGB;COX8A;NDUFA4;USMG5;COX6B1;CYCS;ALDOA;NES;CRYAB
GTEX-NPJ7-0011-R2a-SM-2I3GF_brain_female_60-69_years	46/1168	0.000219547	0.00126272	0.000553573	0.00319647	-1.19408	10.0588	YWHAE;DYNC1I2;RTN3;DDC;TTYH1;NUCKS1;SEPW1;COX7A2;COX6A1;RTN4;UCHL1;SEPT7;TUBA1A;ALCAM;YWHAQ;KIF5C;CAMK2N1;PCBP4;DPYSL2;RAD21;KIF5B;DNER;STMN1;SPP1;NEFL;KIF1B;NCAM1;NEFM;GPM6B;MARCKSL1;HSBP1;KIDINS220;TMA7;ANK3;S100B;CCDC88A;TUBB2B;SMOC1;MAP1B;PLP1;PMP2;SERINC1;SCRG1;CRYAB;ITM2A;CALM2
GTEX-QDVN-2326-SM-2S1PF_blood vessel_male_50-59_years	32/706	0.00018993	0.00111436	0.000441501	0.00260611	-1.17381	10.0582	IFITM3;NOTCH3;CCNI;RPLP1;ENO1;CLU;RGS5;LDHA;CSRP2;ALCAM;SEC61G;UBC;IGFBP7;RPL38;HES1;A2M;SOX4;ZFHX3;GADD45B;FN1;BGN;SULF1;RHOA;RPS25;COL4A1;ID2;RPL24;CCDC3;FAU;PTMA;PFDN5;RPS23
GTEX-WFJO-1026-SM-3GIKL_adipose tissue_male_30-39_years	52/1332	0.000104603	0.000657375	0.000292328	0.00181755	-1.08675	9.96044	BTG2;SPON1;FLT1;TFRC;HNRNPU;RND3;RPL9;SAT1;EDNRB;KIF5B;TIMP3;KPNA2;SOX4;EDN1;ATRX;FOS;DUSP6;COL4A1;PRKAR1A;IL1B;SUB1;SRSF3;SGK1;ITIH5;DDX5;TFPI;FSTL1;HSPD1;LDHB;HSPH1;DNAJB4;RAD21;TRA2B;MEST;SLC38A2;EGR1;NAP1L1;EIF1;NR4A2;DNAJA1;NR4A1;KLF6;SON;NFIB;HNRNPA2B1;ID4;FOSB;SERINC1;TCF4;CDO1;ITM2A;EIF4G2
GTEX-OXRL-1826-SM-2YUMV_blood vessel_male_50-59_years	28/584	0.000192513	0.00112725	0.000435068	0.00258382	-1.16143	9.9364	NOTCH3;SPARC;HSPB1;ZBTB20;NTN1;CLU;ACTB;RGS5;CSRP2;CALD1;TIMP2;IGFBP7;ZFHX3;FZD3;TSC22D1;MCAM;TSC22D3;FN1;BGN;SULF1;RHOB;MYL6;NFIA;COL4A2;COL4A1;SMOC1;ID2;CCDC3
GTEX-S32W-0526-SM-4AD6F_blood vessel_female_50-59_years	24/479	0.000289558	0.00159915	0.000615633	0.00351471	-1.21893	9.93084	IFITM3;OST4;ZFHX3;MCAM;BGN;HSPB1;NR2F2;SRP14;SULF1;CTGF;EDNRA;MYL6;CSRP2;ALCAM;COL4A2;COL4A1;MORF4L2;ID4;ID3;SPARCL1;IGFBP7;CCDC3;A2M;SCN3A
GTEX-QVJO-1426-SM-2S1QY_brain_female_60-69_years	76/2180	0.000108094	0.000674951	0.000350271	0.00214128	-1.08491	9.90791	YWHAE;EIF4A2;ARL6IP1;ZFAND2A;NCAN;COX4I1;STMN2;ELAVL4;CELF4;NUCKS1;SRP14;COX6A1;CLU;ELAVL2;SOX2;UCHL1;HINT1;TUBA1B;KIF5C;DPYSL2;STMN1;ENC1;NEFL;NEFM;YWHAG;TSC22D1;LMO3;USMG5;DYNLL1;SRP9;PGM2L1;BCAN;TUBB2B;GAP43;NGFRAP1;TUBB2A;MAP1B;DCX;INA;PFN2;GPM6A;RTN3;BEX1;RTN1;TTYH1;NTM;CRMP1;SLC1A3;ATP1A2;PTN;LDHB;PRDX2;EFNB3;PTPRZ1;UBB;CAMK2N1;MAP2;CKB;GPM6B;NTRK2;SYT4;SYT1;LRRN3;NDUFA4;GPR98;LSAMP;TMA7;MI…
GTEX-T5JC-0011-R1A-SM-32PM6_brain_male_20-29_years	64/1764	0.00013579	0.000826647	0.00040039	0.00240234	-1.11255	9.90661	SEMA5A;YWHAE;ZFAND2A;NCAN;STMN2;ELAVL4;CELF4;COX6A1;UBL5;UCHL1;HINT1;KIF5C;SUMO2;ENC1;NEFL;NEFM;YWHAG;CHGB;SOX11;DYNLL1;PGM2L1;BCAN;TUBB2B;GAP43;NGFRAP1;TUBB2A;IL1B;SUB1;DCX;SCG2;PFN2;MEG3;GPM6A;RTN3;BEX1;RTN1;TTYH1;CRMP1;SEPW1;COX7A2;PTN;NREP;CST3;EFNB3;PTPRZ1;CAMK2N1;MAP2;NNAT;SPP1;TCEB2;SCN3A;GPM6B;SYT4;SYT1;NDUFA4;LSAMP;TMA7;MIAT;FABP7;GNB1;TTC3;PLP1;CALM1;CALM2
GTEX-QDT8-0426-SM-32PKZ_blood vessel_female_30-39_years	42/1041	0.000251725	0.00142807	0.000611102	0.00350093	-1.19301	9.88671	ITIH5;DYNC1I2;SPON1;PTN;PCDH18;FSTL1;ZFP36L1;RGS5;SEPT7;CSRP2;YWHAQ;CALD1;DPYSL3;TIMP2;IGFBP7;HMGN2;A2M;RPL39;PDGFRB;ZFHX3;FZD3;WSB1;TSC22D1;MCAM;ATRX;BGN;SULF1;RHOB;COL1A2;COL4A2;NFIB;COL4A1;SMOC1;ID2;CANX;SPARCL1;MAGED2;SERINC1;CCDC3;VIM;SCRG1;ITM2A
GTEX-W5X1-1426-SM-3GIKH_adipose tissue_female_40-49_years	43/1049	0.000150588	0.000911026	0.000384426	0.00233539	-1.12293	9.88289	ITIH5;EIF4A2;RPL5;RPL30;RPL32;RPL31;RPL11;ATP5G2;PCDH18;RPL9;UQCRH;RPL6;RPL7;HSPD1;DNAJB1;CCL3;RPLP2;TSPAN3;MEST;RPS13;BTF3;EGR1;JUN;RPL23;RPL22;RPL35A;FOS;EEF2;DUSP6;EIF1;EEF1A1;RPS25;FOSB;RPL24;RPS20;CCDC3;PABPC1;RPL29;HIST1H4C;CDO1;PFDN5;SRSF7;RPS23
GTEX-S7PM-0426-SM-3NM91_blood vessel_male_60-69_years	31/672	0.000175603	0.00104289	0.000408115	0.00244366	-1.13801	9.84071	ITIH5;DYNC1I2;NOTCH3;CLU;CYR61;CTGF;RGS5;CSRP2;CALD1;KIF5B;TIMP2;IGFBP7;EGR1;ZFHX3;EDN1;FZD3;WSB1;MCAM;FN1;BGN;SULF1;MORF4L1;COL4A2;SMOC1;ID2;SPARCL1;MAGED2;CCDC3;VIM;SCRG1;ITM2A
GTEX-XOT4-0626-SM-4B66L_skin_female_60-69_years	48/1216	0.000151203	0.000912854	0.000398814	0.00240234	-1.11386	9.7985	RPL32;RPLP1;RPL11;SLC2A1;DBI;RPL8;RND3;RPS4X;RPS14;RPS15A;RPS19;RPL18A;RPL36;RPL35;RPL13;HES1;RPL37;RPS11;RPL18;RPL39;HES5;RPL19;RPS12;EGR1;DUSP2;JUN;RPS9;RPL41;JUND;H3F3B;RPS8;DUSP1;RPS5;PLK2;RPS6;FOS;KLF6;RPS27;RPS29;RPL27A;RPL37A;ID4;FOSB;RPS20;RPL29;RPS21;PFDN5;RPS24
GTEX-TML8-1926-SM-32QOS_skin_female_40-49_years	52/1355	0.00015991	0.000957489	0.000430794	0.00256367	-1.11529	9.74865	RPL4;RPL30;RPL3;RPL32;RPLP1;RPLP0;RPL8;RPL10A;RPL6;RPL7;RPS4X;RPL7A;RPS14;RPS16;RPS19;RPL18A;RPL36;RPL35;RPL38;RPL37;RPS11;RPL39;RPS13;RPS12;RPS9;RPS5;RPS6;RPL22;RPL37A;RPL29;PFDN5;RPL10;RPL11;RPS15A;RPS3;HES1;RPL15;RPL18;HES5;RPL19;BTF3;RPL41;H3F3B;RPL23A;GNB2L1;RPS27;RPS29;RPL27A;FABP7;RPS20;RPS21;RPS23
GTEX-QDT8-0011-R8A-SM-32PKE_brain_female_30-39_years	54/1432	0.000184685	0.00109017	0.000497676	0.00289666	-1.13084	9.72165	YWHAE;SERPINE2;ARL6IP1;NCAN;NUCKS1;HMGB1;ELAVL2;SOX2;SEPT7;EDNRB;DPYSL2;KIF5B;DNER;KIF1B;SOX9;FGFBP3;SOX11;SRP9;BCAN;TUBB2B;IGDCC3;DCX;SPARCL1;PMP2;MATR3;SCG2;GPM6A;TTYH1;NTM;SLC1A3;ATP1A2;PTN;PTPRZ1;RAD21;NCAM1;TSPAN3;SCN3A;HES5;GPM6B;NTRK2;MARCKSL1;LRRN3;GPR98;LSAMP;S100B;ZFHX4;CCDC88A;MARCKS;SST;PLP1;CPE;SERINC1;SCRG1;ITM2A
GTEX-OHPK-2026-SM-3MJH7_uterus_female_50-59_years	51/1328	0.000182386	0.00107878	0.000482662	0.00282619	-1.12863	9.71678	SEMA5A;SPON2;SPARC;HNRNPU;HMGB1;RPL10A;SMC4;DPYSL3;KPNA2;SOX4;GUCY1A2;WSB1;RBFOX2;PEG3;H2AFZ;HSBP1;LMO3;ATRX;PGM2L1;MORF4L1;COL4A2;COL4A1;TMSB15A;MORF4L2;DCX;SNRPE;XIST;DYNC1I2;SET;CRMP1;NREP;ZFP36L1;EFNB3;HNRNPDL;NCAM1;ZFHX3;NPM1;XRCC5;CBX3;USP22;NR2F1;NAP1L1;SULF1;PLXDC1;PBX1;SULF2;COL1A2;HNRNPK;NES;RBMX;EIF4G2
GTEX-OXRN-2426-SM-2I5EQ_brain_male_50-59_years	59/1596	0.00015535	0.00093402	0.000438687	0.00260003	-1.1067	9.70556	YWHAE;ARL6IP1;NCAN;STMN2;ELAVL4;CELF4;COX6A1;CLU;ELAVL2;SOX2;UCHL1;TUBA1B;KIF5C;DPYSL2;STMN1;ENC1;NEFL;NEFM;SOX9;TSC22D1;PGM2L1;BCAN;SLC7A5;TUBB2B;GAP43;TUBB2A;DCX;PMP2;INA;PFN2;GPM6A;RTN3;BEX1;RTN1;TTYH1;NTM;CRMP1;SLC1A3;ATP1A2;PTN;NREP;CST3;EFNB3;PTPRZ1;CAMK2N1;MAP2;SCN3A;GPM6B;NTRK2;GPR56;SYT1;GPR98;LSAMP;MIAT;FABP7;GNB1;FXYD6;CALM1;SCRG1
GTEX-X261-0011-R6B-SM-4E3J8_brain_male_50-59_years	21/381	0.000193632	0.00112988	0.00041804	0.00249796	-1.13288	9.68558	HES6;NTRK2;GPR56;TTYH1;NCAN;GPR98;SLC1A3;ATP1A2;PTN;S100B;CLU;CST3;SOX2;BCAN;TUBB2B;PTPRZ1;FABP7;SMOC1;CPE;SCRG1;HES5
GTEX-U3ZM-0326-SM-4DXUJ_blood vessel_male_40-49_years	27/553	0.000186884	0.00109886	0.000420577	0.00250798	-1.12118	9.62534	IFITM3;SPARC;HSPB1;NTN1;CTGF;RGS5;CSRP2;LGALS1;ALCAM;DNAJB4;TIMP2;IGFBP7;A2M;ZFHX3;MCAM;FN1;BGN;SULF1;MORF4L1;NFIA;COL4A2;MORF4L2;ID2;ID3;SPARCL1;S100A4;SCRG1
GTEX-X585-0011-R3B-SM-46MVG_brain_male_50-59_years	89/2692	0.000167185	0.000999001	0.000561681	0.0032305	-1.10588	9.61722	YWHAE;EIF4A2;FLT1;ARL6IP1;ZFAND2A;NCAN;STMN2;ELAVL4;CELF4;SRP14;COX6A1;ELAVL2;UCHL1;HINT1;TUBA1B;SEPT7;KIF5C;TUBB3;BASP1;DPYSL2;STMN1;ENC1;NEFL;KIF1B;NEFM;YWHAG;CHGB;PEG3;TSC22D1;LMO3;USMG5;ANK3;DYNLL1;SRP9;PGM2L1;MORF4L1;GAP43;NGFRAP1;TUBB2A;MORF4L2;SUB1;MAP1B;IGDCC3;DCX;MATR3;SCG2;PPIA;INA;PFN2;MEG3;GPM6A;RTN3;BEX1;RTN1;NTM;CRMP1;SEPW1;NREP;UQCRH;RTN4;HSPH1;EFNB3;CAMK2N1;MAP2;NNAT;SPP1;CKB;SCN3…
GTEX-WEY5-1526-SM-4LMJF_small intestine_female_40-49_years	34/768	0.000186912	0.00109886	0.000441011	0.00260611	-1.11604	9.58103	ITIH5;BTG2;DDX5;CXCR4;RND3;CYR61;ACTB;CTGF;ZFP36L1;CST3;RGS1;BAG3;TRA2B;KIF5B;EGR1;DUSP2;JUN;JUND;DUSP1;MIAT;FOS;EIF1;NR4A2;NR4A1;MYL6;KLF6;RPS28;HNRNPH1;ALDH1A1;FOSB;SRSF3;FXYD6;SRSF7;EIF4G2
GTEX-QDVJ-0626-SM-48U1T_blood vessel_male_50-59_years	29/620	0.000224954	0.00129127	0.00050517	0.00293441	-1.13817	9.56019	IFITM3;NOTCH3;HSPB1;ENO1;NTN1;CLU;CYR61;ACTB;CTGF;RGS5;TUBA1B;LGALS1;ALCAM;TIMP2;IGFBP7;A2M;EGR1;DUSP1;MCAM;FN1;BGN;SULF1;RHOB;MORF4L1;KLF6;ID3;SPARCL1;S100A4;CCDC3
GTEX-Q2AG-0011-R2A-SM-2HMIT_brain_female_40-49_years	56/1516	0.000235859	0.00135121	0.000629989	0.00357403	-1.1405	9.5258	YWHAE;STMN2;ELAVL4;NUCKS1;COX6A1;SIPA1L2;ELAVL2;UCHL1;TUBA1B;SEPT7;TUBA1A;ALCAM;YWHAQ;KIF5C;TUBB3;DPYSL2;KIF5B;DNER;STMN1;NEFL;KIF1B;NEFM;YWHAG;CHGB;HSBP1;ANK3;BCAN;TUBB2B;TUBB2A;MAP1B;DCX;PMP2;INA;DYNC1I2;RTN3;TTYH1;RTN4;PTPRZ1;CAMK2N1;PCBP4;RAD21;SPP1;NCAM1;GPM6B;MARCKSL1;SYT1;KIDINS220;LSAMP;S100B;SOD1;CCDC88A;SMOC1;PLP1;SERINC1;SCRG1;CALM2
GTEX-XYKS-0426-SM-4BRW4_blood vessel_female_60-69_years	26/533	0.000248385	0.00141187	0.000542114	0.00313652	-1.14654	9.51686	IFITM3;NOTCH3;CTGF;TUBA1C;TUBA1B;LGALS1;ALCAM;TIMP2;IGFBP7;EGR1;GADD45B;DUSP1;MCAM;FN1;BGN;FOS;SULF1;RHOB;NR4A1;COL4A2;COL4A1;MORF4L2;ID4;ID3;SPARCL1;FOSB
GTEX-W5X1-0826-SM-3GILN_heart_female_40-49_years	32/725	0.000303687	0.00167085	0.000678703	0.00378412	-1.17035	9.47928	COX4I1;POMP;ATP5A1;ATP5J;COX7A2;ATP5G3;ATP5G2;ATP5O;COX7C;UQCRH;MYL12A;ATP5L;LDHB;PRDX2;UBL5;ATP5B;CDH2;ATP5E;PRDX1;BSG;CHGB;COX8A;NDUFA4;SHFM1;USMG5;COX6C;COX6B1;PRKAR1A;CYCS;ALDOA;NES;CRYAB
GTEX-TMMY-1026-SM-4DXTI_blood vessel_female_40-49_years	31/677	0.000199977	0.00116394	0.000459721	0.00269728	-1.11288	9.47873	NOTCH3;BTG2;SPARC;NTN1;CYR61;CTGF;RGS5;CSRP2;ALCAM;CALD1;TIMP2;IGFBP7;A2M;EGR1;GADD45B;DUSP1;MCAM;FN1;BGN;FOS;SULF1;RHOB;NR4A1;NFIA;COL4A2;MORF4L2;ID2;ID3;SPARCL1;FOSB;SCRG1
GTEX-XGQ4-0526-SM-4AT6C_heart_male_50-59_years	27/570	0.000302146	0.00166552	0.000653056	0.00367628	-1.15767	9.38246	COX4I1;ATP5A1;ATP5J;ATP5G3;ATP5G2;ATP5O;NTN1;COX7C;UQCRH;ATP5L;LDHB;PRDX2;ATP5B;ABLIM1;CDH2;ATP5E;BSG;CHGB;COX8A;NDUFA4;USMG5;COX6C;COX6B1;PRKAR1A;CYCS;NES;CRYAB
GTEX-PVOW-0011-R3A-SM-32PKX_brain_male_40-49_years	97/2970	0.000124452	0.000764004	0.000450664	0.00265482	-1.03992	9.35058	EIF4A2;ARL6IP1;STMN2;KIF5C;TUBB3;BASP1;PEG10;DPYSL2;STMN1;CHGB;RBFOX2;LMO3;SOX11;ANK3;MORF4L1;NGFRAP1;PRKAR1A;MORF4L2;SUB1;MAP1B;MATR3;SCG2;PFN2;MEG3;GPM6A;IDI1;RTN3;BEX1;RTN1;NTM;NREP;RTN4;HSPH1;EFNB3;MAP2;RAD21;SCN3A;GPM6B;SYT4;FZD3;SYT1;LRRN3;PLK2;CCDC88A;GNB1;GNAS;CYCS;FXYD6;SERINC1;TCF4;CALM1;CALM2;YWHAE;NCAN;ELAVL4;CELF4;ELAVL2;UCHL1;TUBA1B;SEPT7;TUBA1A;YWHAQ;DNER;ENC1;NEFL;KIF1B;NEFM;YWHAG…
GTEX-U8XE-1926-SM-3DB98_adipose tissue_male_30-39_years	35/815	0.000267179	0.00149826	0.000615918	0.00351471	-1.13632	9.34914	ITIH5;IFITM3;EIF4A1;FLT1;POMP;DBI;YBX1;ENO1;SAT1;RTN4;LDHA;TUBA1B;EDNRB;LGALS1;ATP5E;SERPINH1;CCL3;RPLP2;MEST;SOX4;EGR1;JUN;FOS;RHOA;DUSP6;RHOB;NFKBIA;CLDN5;TUBB2A;COL4A2;COL4A1;FOSB;CDO1;PTMA;RAN
GTEX-WK11-0626-SM-3NMAV_heart_male_50-59_years	40/978	0.000268904	0.00150503	0.00064063	0.00362733	-1.13663	9.34445	COX4I1;NTM;ATP5A1;ZBTB20;ATP5J;SEPW1;COX7A2;ATP5G3;SIPA1L2;ATP5G2;ATP5O;NTN1;COX7C;UQCRH;MYL12A;ATP5L;LDHB;PRDX2;UBL5;ATP5B;CHCHD2;EDNRA;CDH2;ATP5E;PRDX1;BSG;HES5;COX8A;NDUFA4;USMG5;COX6C;PLXDC1;COX6B1;NR4A1;PRKAR1A;CYCS;ALDOA;NES;CRYAB;ITM2A
GTEX-Q2AG-0011-R3A-SM-2HMJ9_brain_female_40-49_years	88/2637	0.000132953	0.000812769	0.000453932	0.00266868	-1.04648	9.34036	YWHAE;EIF4A2;HSP90AB1;ARL6IP1;ZFAND2A;NCAN;STMN2;ELAVL4;CELF4;COX6A1;ELAVL2;UCHL1;HINT1;TUBA1B;TUBA1A;KIF5C;TUBB3;BASP1;DPYSL2;DNER;STMN1;ENC1;NEFL;KIF1B;NEFM;FGFBP3;YWHAG;CHGB;HSP90AA1;TPI1;RBFOX2;PEG3;LMO3;ANK3;DYNLL1;YWHAZ;PGM2L1;BCAN;MORF4L1;GAP43;NGFRAP1;TUBB2A;SUB1;MAP1B;DCX;MATR3;SCG2;INA;PFN2;MEG3;GPM6A;RTN3;BEX1;RTN1;TTYH1;NTM;CRMP1;NREP;RTN4;PRDX2;HSPH1;EFNB3;CAMK2N1;MAP2;NNAT;NCAM1;SCN…
GTEX-R55E-0011-R5A-SM-2TC5N_brain_male_20-29_years	64/1793	0.000214043	0.00124085	0.000605905	0.00347799	-1.09536	9.25502	YWHAE;NCAN;COX4I1;CELF4;NUCKS1;COX6A1;SOX2;UBL5;UCHL1;SEPT7;EDNRB;PEG10;DNER;ENC1;NEFL;KIF1B;NEFM;GUCY1A2;PEG3;LMO3;SOX11;ANK3;BCAN;TUBB2B;NGFRAP1;DCX;PMP2;MATR3;SCG2;INA;PFN2;GPM6A;BEX1;TTYH1;NTM;CRABP1;SLC1A3;ATP1A2;COX7A2;PTN;CST3;EFNB3;PTPRZ1;CAMK2N1;MAP2;NNAT;NCAM1;CKB;SCN3A;HES5;GPM6B;NTRK2;NDUFA4;GPR98;LSAMP;TMA7;COX6C;GNB1;PLP1;CPE;CALM1;HIST1H4C;SCRG1;CALM2
GTEX-S7SE-0526-SM-2XCD8_blood vessel_male_50-59_years	31/700	0.000355593	0.00193453	0.000778988	0.00427783	-1.15879	9.20276	ITIH5;NOTCH3;BTG2;ACTB;RGS5;SEPT7;CSRP2;CALD1;UBC;DPYSL3;TIMP2;IGFBP7;JUN;ZFHX3;FZD3;WSB1;TSC22D1;DUSP1;MCAM;BGN;SULF1;RHOA;RHOB;NR4A1;MYL6;SMOC1;ID2;MAGED2;CCDC3;VIM;SCRG1
GTEX-N7MT-0011-R6a-SM-2I3G3_brain_female_60-69_years	72/2083	0.000218012	0.00125666	0.000646549	0.00365375	-1.09089	9.19727	YWHAE;NCAN;COX4I1;CELF4;SRP14;CLU;SOX2;UBL5;UCHL1;TUBA1A;KIF5C;PEG10;DPYSL2;ENC1;NEFL;NEFM;YWHAG;EDN1;PEG3;TSC22D1;LMO3;SOX11;PGM2L1;BCAN;TUBB2B;GAP43;NGFRAP1;TUBB2A;DCX;MATR3;SCG2;INA;PFN2;MEG3;GPM6A;BEX1;RTN1;TTYH1;CRABP1;CRMP1;SLC1A3;ATP1A2;HSPH1;EFNB3;PTPRZ1;MAP2;NNAT;SPP1;TCEB2;NCAM1;TSPAN3;CKB;SCN3A;GPM6B;NTRK2;SYT4;SYT1;LRRN3;USP22;GPR98;LSAMP;TMA7;MIAT;SOD1;SST;GNB1;PLP1;CPE;SERINC1;CALM1…
GTEX-XYKS-0226-SM-4BRW3_heart_female_60-69_years	28/609	0.000378628	0.00204459	0.000808503	0.00441497	-1.16103	9.14769	COX4I1;ATP5A1;ATP5J;COX7A2;ATP5G3;SIPA1L2;ATP5O;NTN1;COX7C;UQCRH;ATP5L;LDHB;PRDX2;ATP5B;EDNRA;CDH2;ATP5E;CHGB;COX8A;OST4;NDUFA4;USMG5;COX6C;TUBB4B;COX6B1;CYCS;NES;CRYAB
GTEX-RNOR-0426-SM-2TF4U_blood vessel_female_50-59_years	34/799	0.000384996	0.00207513	0.000854938	0.00461667	-1.16081	9.12662	ITIH5;DYNC1I2;NOTCH3;CCNI;RGS5;EDNRA;SEPT7;CSRP2;CALD1;KIF5B;DPYSL3;TIMP2;IGFBP7;NTRK2;ZFHX3;FZD3;RBFOX2;TSC22D1;KIDINS220;DUSP1;MCAM;ATRX;BGN;NR2F2;FOS;SULF1;PBX1;RHOA;RHOB;NFIB;MAGED2;CCDC3;VIM;XIST
GTEX-S7SE-0011-R6A-SM-2XCD9_brain_male_50-59_years	78/2303	0.000218063	0.00125666	0.00067001	0.00374282	-1.07936	9.09978	YWHAE;ARL6IP1;NCAN;STMN2;CELF4;COX6A1;SOX2;UCHL1;HINT1;SEPT7;TUBA1A;KIF5C;PEG10;ENC1;NEFL;NEFM;FGFBP3;YWHAG;PEG3;HSBP1;LMO3;SOX11;YWHAZ;SRP9;PGM2L1;BCAN;TUBB2B;GAP43;NGFRAP1;SUB1;DCX;PMP2;MATR3;SCG2;INA;PFN2;MEG3;GPM6A;RTN3;BEX1;RTN1;TTYH1;NTM;SLC1A3;ATP1A2;PTN;RTN4;CST3;HSPH1;EFNB3;PTPRZ1;CAMK2N1;MAP2;NNAT;CKB;SCN3A;GPM6B;NTRK2;SYT4;FZD3;SYT1;LRRN3;NDUFA4;GPR98;PLK2;LSAMP;S100B;COX6C;CCDC88A;SST…
GTEX-WZTO-0011-R7B-SM-4E3IS_brain_male_40-49_years	51/1348	0.000260514	0.00146652	0.000668409	0.00374282	-1.09826	9.06375	YWHAE;NCAN;COX6A1;SOX2;UCHL1;SEPT7;YWHAQ;DNER;ENC1;NEFL;NEFM;SOX11;ANK3;BCAN;TUBB2B;DCX;SCG2;INA;MEG3;GPM6A;BEX1;TTYH1;NTM;CRABP1;SLC1A3;ATP1A2;SEPW1;PTN;RTN4;CST3;EFNB3;PTPRZ1;CAMK2N1;NNAT;SPP1;NCAM1;CKB;HES5;GPM6B;NTRK2;MARCKSL1;SYT1;GPR98;LSAMP;COX6C;CCDC88A;SST;PLP1;CPE;ITM2A;CALM2
GTEX-V955-0926-SM-4JBJ8_blood vessel_male_60-69_years	32/721	0.000275651	0.00153396	0.000621063	0.00353715	-1.10526	9.0591	BTG2;SPARC;HSPB1;CTGF;RGS5;CSRP2;ALCAM;DNAJB4;TIMP2;IGFBP7;JUND;WSB1;GADD45B;DUSP1;MCAM;FN1;BGN;FOS;SULF1;PGM2L1;RHOB;NR4A2;NR4A1;COL4A2;MORF4L2;ID2;MAP1B;ID4;ID3;SPARCL1;FOSB;CDO1
GTEX-UPK5-0426-SM-3GAEK_skin_male_40-49_years	51/1351	0.000274543	0.00153072	0.000701195	0.00387986	-1.10412	9.05423	RPL4;RPL5;RPL30;RPL3;RPL32;RPL31;DBI;RPL10A;RPL9;RPL6;RPL7;CKS1B;EEF1B2;RPS4X;RPL7A;SOX9;RPS11;RPL39;RPS13;RPS12;RPS8;RPL23;RPS6;RPL22;SRP9;EEF1A1;RPL24;RPL26;PTMA;PPIA;PFDN5;RPL11;MYL12B;RPS15A;RPL15;RPS27A;RPL19;BTF3;RPL41;H3F3B;RPL35A;RPL23A;GNB2L1;RPS25;RPS27;NFIB;RPL27A;RPS20;HNRNPC;RPS24;RPS23
GTEX-XLM4-0011-R6A-SM-4AT4B_brain_male_60-69_years	95/2930	0.000193739	0.00112988	0.000664115	0.00373133	-1.05719	9.03795	YWHAE;EIF4A2;SPON1;ARL6IP1;NCAN;COX4I1;STMN2;CELF4;SRP14;SOX2;UBL5;UCHL1;CHCHD2;HINT1;EDNRB;TUBA1A;KIF5C;TUBB3;PEG10;SUMO2;ENC1;NEFL;KIF1B;NEFM;FGFBP3;YWHAG;CHGB;HSP90AA1;PEG3;TSC22D1;LMO3;SOX11;YWHAZ;PGM2L1;BCAN;TUBB2B;GAP43;NGFRAP1;TUBB2A;PKM;SUB1;DCX;MATR3;SCG2;INA;PFN2;MEG3;GPM6A;RTN3;DDC;BEX1;RTN1;TTYH1;CRABP1;CRMP1;SLC1A3;ATP1A2;PTN;RTN4;PRDX2;HSPH1;EFNB3;PTPRZ1;MAP2;PSAP;NNAT;TCEB2;NCAM1;T…
GTEX-U8XE-0526-SM-3DB8R_nerve_male_30-39_years	52/1378	0.000240631	0.00137584	0.000625638	0.00355626	-1.08138	9.01036	IFITM3;EIF4A1;RBM25;BTG1;SPARC;SERPINE2;SLC2A1;HNRNPU;SLC2A3;YBX1;SIPA1L2;SAT1;SOX2;TUBA1B;EDNRB;TUBA1A;RGS1;SEC61G;EDN1;WSB1;PGM2L1;TUBB2B;GAP43;TUBB2A;PRKAR1A;SNRPE;PMP2;SGK1;PTMA;SET;RGS16;NTM;LDHA;HNRNPDL;PCBP4;PSMB1;SPP1;HES5;H3F3B;XRCC5;PLK2;NR2F1;NR2F2;PLXDC1;EIF1;NR4A2;NR4A1;HNRNPK;HNRNPA2B1;HNRNPC;CDO1;RAN
GTEX-RU72-0011-R2A-SM-2TF6O_brain_female_50-59_years	37/895	0.000372795	0.00202017	0.000846908	0.00459414	-1.1301	8.92153	MEG3;RTN3;ARL6IP1;TTYH1;NCAN;STMN2;ELAVL4;CELF4;COX6A1;ELAVL2;UCHL1;PTPRZ1;DPYSL2;KIF5B;DNER;SPP1;NEFL;NEFM;YWHAG;CHGB;MARCKSL1;HSP90AA1;SYT1;ANK3;S100B;PGM2L1;BCAN;CCDC88A;TUBB2B;TUBB2A;TMSB15A;MAP1B;GNAS;PLP1;PMP2;HIST1H4C;INA
GTEX-X88G-0126-SM-47JZ3_skin_male_30-39_years	50/1316	0.000272081	0.0015199	0.000691046	0.00384559	-1.08199	8.88249	RPL3;RPL32;RPLP1;RPLP0;DBI;ATP5G2;RPL8;RPL10A;RPL9;RPS4X;RPL7A;TUBA1C;RPS14;RPS16;RPS19;RPL18A;RPL36;RPL35;RPLP2;RPS11;RPL39;RPS12;RPS9;RPS5;RPSA;FOS;DYNLL1;TUBB2A;RPL37A;RPL29;PTMA;RPL28;PPIA;RPL10;GSTP1;RPS3;RPL13;RPS2;RPL18;BTF3;EGR1;RPL41;GPR56;RPL23A;FABP5;RPS29;RPL27A;FOSB;FAU;RPS21
GTEX-T5JC-0011-R5A-SM-32PLK_brain_male_20-29_years	62/1734	0.000259166	0.00146175	0.000712375	0.00393426	-1.07475	8.87536	YWHAE;NCAN;COX4I1;CELF4;COX6A1;UBL5;UCHL1;CHCHD2;PEG10;SUMO2;ENC1;NEFL;NEFM;YWHAG;GUCY1A2;PEG3;TSC22D1;LMO3;SOX11;BCAN;TUBB2B;GAP43;NGFRAP1;IL1B;SUB1;DCX;SCG2;INA;PFN2;GPM6A;BEX1;RTN1;TTYH1;NTM;CRABP1;CRMP1;SLC1A3;ATP1A2;COX7A2;PTN;CST3;EFNB3;PTPRZ1;CAMK2N1;MAP2;NNAT;SPP1;TCEB2;CKB;GPM6B;NTRK2;SYT1;NDUFA4;GPR98;LSAMP;COX6C;SOD1;GNB1;PLP1;CPE;CALM1;CALM2
GTEX-NL3H-0011-R10A-SM-2I3E9_brain_male_60-69_years	88/2684	0.000243291	0.00138833	0.000783741	0.00429585	-1.06378	8.852	YWHAE;EIF4A2;HSP90AB1;CCNI;ARL6IP1;ZFAND2A;NCAN;COX4I1;STMN2;ELAVL4;CELF4;COX6A1;SIPA1L2;ELAVL2;UCHL1;HINT1;TUBA1B;KIF5C;TUBB3;BASP1;DPYSL2;STMN1;ENC1;NEFL;KIF1B;NEFM;YWHAG;CHGB;HSP90AA1;TPI1;RBFOX2;PEG3;TSC22D1;LMO3;USMG5;ANK3;DYNLL1;PGM2L1;BCAN;MORF4L1;GAP43;NGFRAP1;TUBB2A;PKM;MORF4L2;SUB1;MAP1B;DCX;MATR3;SCG2;INA;PFN2;MEG3;GPM6A;RTN3;BEX1;RTN1;NTM;CRMP1;NREP;UQCRH;RTN4;PRDX2;HSPH1;EFNB3;UBB;CA…
GTEX-SJXC-0008-SM-4DM7G_skin_male_60-69_years	56/1523	0.0002648	0.00148778	0.000700108	0.00387986	-1.07393	8.84543	RPL4;TOP2A;SPON2;RPL5;SERPINE2;RPL31;RPLP0;NUCKS1;MKI67;RND3;SMC4;RPL6;RPL7A;LGALS1;ALCAM;RPL37;KPNA2;TMSB10;ANXA2;RPL23;CKAP2;RPSA;EEF1A1;ASPM;CANX;SNRPE;S100A4;RPL26;PABPC1;PPIB;RPL12;RPS27L;TFPI;PCDH18;SLC7A1;FSTL1;CCNB1;DNAJB4;SERPINH1;RPS3;WBP5;RPS2;SLC38A2;OST4;NPM1;HSPA5;FN1;EEF2;ZFHX4;GNB2L1;CENPF;COL1A2;RPL27A;TTC3;VIM;RAN
GTEX-RU72-1226-SM-2TF6N_blood vessel_female_50-59_years	34/812	0.000512935	0.00264729	0.00111195	0.00579006	-1.16228	8.80472	ITIH5;NOTCH3;BTG2;CCNI;CYR61;ZFP36L1;RGS5;EDNRA;CSRP2;CALD1;DPYSL3;IGFBP7;PDGFRB;JUN;ZFHX3;FZD3;JUND;WSB1;RBFOX2;TSC22D1;DUSP1;MCAM;BGN;NR2F2;FOS;RHOB;NR4A2;NR4A1;ID2;SPARCL1;SRSF3;MAGED2;CCDC3;XIST
GTEX-S4Q7-1326-SM-4AD74_blood vessel_male_20-29_years	26/549	0.000390318	0.00209607	0.000820181	0.00447037	-1.11993	8.78983	IFITM3;NOTCH3;SPARC;CCNI;ACTB;RGS5;CSRP2;YWHAQ;DPYSL3;IGFBP7;A2M;ZFHX3;GADD45B;TSC22D1;MCAM;TSC22D3;FN1;BGN;SULF1;RHOA;RHOB;COL4A2;COL4A1;SMOC1;ID2;PTMA
GTEX-QV31-0326-SM-447BM_blood vessel_male_30-39_years	28/603	0.000323391	0.00176593	0.00069972	0.00387986	-1.0935	8.78811	NOTCH3;SPARC;NTN1;FSTL1;CTGF;RGS5;CSRP2;LGALS1;DPYSL3;TIMP2;IGFBP7;PDGFRB;ZFHX3;MCAM;PLK2;FN1;BGN;SULF1;COL1A2;NFIA;COL4A2;COL4A1;MORF4L2;SPARCL1;S100A4;MAGED2;SCRG1;EIF4G2
GTEX-XBED-2426-SM-4AT4O_blood vessel_male_60-69_years	24/482	0.00031707	0.00173792	0.000668984	0.00374282	-1.08379	8.7314	IFITM3;NOTCH3;ZFHX3;GADD45B;MCAM;TSC22D3;BGN;SULF1;CTGF;RHOB;RGS5;MORF4L1;LDHA;CSRP2;COL4A2;COL4A1;ID2;DPYSL3;SPARCL1;IGFBP7;CCDC3;A2M;PTMA;SCRG1
GTEX-R55G-1626-SM-48FF4_uterus_female_40-49_years	32/723	0.000289367	0.00159915	0.000649319	0.00366231	-1.07143	8.72983	IFITM3;DYNC1I2;SPON2;SPON1;CRMP1;HSPB1;SRP14;ACTB;EDNRA;LGALS1;DPYSL3;CFL1;SERPINH1;SLIT2;GUCY1A2;RBFOX2;H2AFZ;NR2F2;SULF1;DYNLL1;PBX1;SULF2;MYL6;COL1A2;COL4A2;COL4A1;MORF4L2;CANX;FXYD6;PFN1;NES;EIF4G2
GTEX-P4PQ-0326-SM-2HMJ8_heart_male_60-69_years	30/686	0.000542157	0.00277844	0.00113883	0.00591595	-1.1582	8.7096	COX4I1;ATP5A1;ATP5J;COX7A2;ATP5G3;SIPA1L2;ATP5O;COX7C;UQCRH;MYL12A;ATP5L;LDHB;PRDX2;ATP5B;ABLIM1;CDH2;ATP5E;BSG;NCAM1;COX8A;NDUFA4;USMG5;COX6C;TUBB4B;COX6B1;PRKAR1A;CYCS;ALDOA;NES;CRYAB
GTEX-PWCY-0526-SM-2I3ER_heart_female_20-29_years	30/677	0.000436891	0.00229959	0.000934406	0.00499034	-1.12074	8.66987	TFRC;COX4I1;ATP5A1;HSPB1;ATP5J;ATP5G3;SIPA1L2;ATP5O;COX7C;UQCRH;MYL12A;ATP5L;LDHB;PRDX2;ATP5B;ABLIM1;CDH2;DNAJB4;BSG;NCAM1;COX8A;NDUFA4;USMG5;COX6C;TUBB4B;COX6B1;PRKAR1A;CYCS;NES;CRYAB
GTEX-VUSG-0526-SM-4KL22_blood vessel_male_50-59_years	37/890	0.000335176	0.00182687	0.000768307	0.00422714	-1.08263	8.662	EIF4A2;DYNC1I2;NOTCH3;SPARC;CCNI;RPS27L;RPL9;NTN1;CLU;CTGF;RGS5;CSRP2;ALCAM;DNAJB4;TIMP2;IGFBP7;HES1;PDGFRB;JUND;RBFOX2;PTGES3;ATRX;BGN;SULF1;PGM2L1;MORF4L1;NFIA;COL4A2;ID2;ID4;ID3;SPARCL1;CPE;S100A4;MAGED2;VIM;CDO1
GTEX-RVPV-0008-SM-47JYW_skin_male_60-69_years	83/2510	0.000288676	0.00159915	0.000888987	0.00475649	-1.05884	8.62978	TOP2A;EIF4A1;SERPINE2;TFRC;HMGB2;HNRNPU;NUCKS1;YBX1;ENO1;HMGB1;MKI67;SMC4;CKS1B;ACTG1;TUBA1C;CHCHD2;TUBA1B;LGALS1;ALCAM;PTTG1;YWHAQ;TUBB3;SEC61G;FTH1;SUMO2;CFL1;NUSAP1;HMGN2;KPNA2;TMSB10;HMGN1;HSP90AA1;TPI1;ANXA2;H2AFZ;CKAP2;ASPM;PKM;TMSB15A;MORF4L2;CANX;CKS2;SNRPE;PPIB;PFN1;GAPDH;PPIA;SET;POMP;SLC7A1;HSPD1;LDHA;CCNB1;PSMB5;PRDX1;RAD21;TRA2B;PSMB1;SERPINH1;TCEB2;SLC38A2;HSPA8;OST4;NPM1;HSPA5;XRCC…
GTEX-Q2AI-1726-SM-2S1PZ_blood vessel_male_40-49_years	25/520	0.000403323	0.00215796	0.000839517	0.00456722	-1.09472	8.55605	IFITM3;NOTCH3;ACTB;RGS5;EDNRA;CSRP2;IGFBP7;ZFHX3;MCAM;BGN;NR2F2;SULF1;RHOA;RHOB;NR4A2;MYL6;COL4A2;NFIB;COL4A1;SMOC1;ID2;SPARCL1;PTMA;SCRG1;EIF4G2
GTEX-QVUS-0011-R9A-SM-3GIJA_brain_female_60-69_years	49/1305	0.000410184	0.00219065	0.000998927	0.00528652	-1.09636	8.55039	YWHAE;SPARC;DBI;HMGB1;COX6A1;CLU;UBL5;UCHL1;TUBA1B;SEPT7;TUBA1A;RGS1;TMSB4X;DPYSL2;KIF5B;DNER;STMN1;NEFL;NEFM;HSBP1;RPL22;SOX11;SRP9;TUBB2B;IL1B;MAP1B;PMP2;CRYAB;PFDN5;DYNC1I2;RTN3;TTYH1;POMP;SLC1A3;RTN4;PRDX1;SPP1;GPM6B;MARCKSL1;KIDINS220;TMA7;NAP1L1;S100B;CCDC88A;FABP7;PLP1;SERINC1;SCRG1;CALM2
GTEX-XUJ4-2626-SM-4BOQ3_muscle_female_60-69_years	43/1104	0.000445223	0.00233502	0.00103625	0.00544451	-1.10612	8.53589	RPL32;COX4I1;RPLP1;POMP;ATP5A1;ATP5J;ATP1A2;ATP5G3;YBX1;ATP5G2;ATP5O;COX7C;UQCRH;ATP5L;EEF1B2;ATP5B;CHCHD2;RPS16;PSMB5;BAG3;PSMB1;RPL35;TCEB2;RPL38;RPS13;COX8A;NDUFA4;USMG5;EEF2;COX6C;PBX1;COX6B1;EIF1;RPS25;RPS29;RPL37A;CYCS;ALDOA;RPS21;GAPDH;CRYAB;TPT1;RPS23
GTEX-WZTO-0011-R10B-SM-4E3KB_brain_male_40-49_years	84/2545	0.000279931	0.00155481	0.000869561	0.0046783	-1.04318	8.53421	YWHAE;EIF4A2;ARL6IP1;NCAN;STMN2;ELAVL4;CELF4;COX6A1;ELAVL2;UCHL1;HINT1;TUBA1B;SEPT7;TUBA1A;KIF5C;TUBB3;BASP1;DPYSL2;STMN1;ENC1;NEFL;KIF1B;NEFM;YWHAG;CHGB;HSP90AA1;TPI1;RBFOX2;PEG3;HMGCS1;LMO3;ANK3;DYNLL1;YWHAZ;PGM2L1;BCAN;MORF4L1;GAP43;NGFRAP1;TUBB2A;PRKAR1A;SUB1;MAP1B;DCX;MATR3;SCG2;INA;PFN2;MEG3;GPM6A;RTN3;BEX1;RTN1;NTM;CRMP1;NREP;RTN4;HSPH1;EFNB3;CAMK2N1;MAP2;NNAT;NCAM1;SCN3A;HSPA8;SYT4;FZD3;S…
GTEX-RTLS-0926-SM-2TF5X_lung_female_60-69_years	51/1359	0.000315352	0.00173177	0.000795753	0.0043535	-1.05804	8.52974	BTG2;SPON1;FLT1;ZFAND2A;HMGB2;ZBTB20;SLC2A3;SAT1;CYR61;EDNRB;TIMP3;GUCY1A2;DUSP2;HSP90AA1;EDN1;DUSP1;FOS;DUSP6;RHOB;CLDN5;TMSB15A;CKS2;XIST;SRSF7;RGS16;TFPI;DNAJB1;HSPH1;PODXL;TRA2B;UBC;CCL4;SERPINH1;WBP5;CCL3;HES1;SLIT2;A2M;HSPA8;JUN;JUND;GADD45B;PLK2;CLK1;NFKBIA;NR4A1;KLF6;ID2;ID3;FOSB;NES
GTEX-X261-0011-R7A-SM-4E3JJ_brain_male_50-59_years	17/294	0.000449489	0.00235316	0.000881301	0.00472403	-1.10553	8.52075	NTRK2;EDN1;GPR56;TTYH1;NCAN;SLC1A3;ATP1A2;S100B;CST3;SOX2;BCAN;TUBB2B;PTPRZ1;SMOC1;PMP2;SCRG1;HES5
GTEX-P4QS-0326-SM-2I3EU_heart_male_60-69_years	40/999	0.000411334	0.00219278	0.000945251	0.00503903	-1.08999	8.49768	TOP2A;SPARC;HSP90AB1;POMP;NREP;MKI67;SIPA1L2;TUBA1C;LDHA;CCNB1;TUBA1B;PSMB5;LGALS1;CDH2;PODXL;SEC61G;NUSAP1;SPP1;SERPINH1;NCAM1;KPNA2;TPI1;HSPA5;XRCC5;UBE2C;H2AFZ;TUBB4B;CENPF;COL1A2;PKM;UBE2S;COL4A1;CANX;CDK1;ALDOA;NES;GAPDH;CRYAB;RAN;EIF4G2
GTEX-NPJ7-0011-R6a-SM-2I3G7_brain_female_60-69_years	71/2057	0.000252929	0.00143212	0.000735506	0.00405432	-1.02434	8.48397	YWHAE;ARL6IP1;NCAN;COX4I1;CELF4;SRP14;SOX2;UBL5;UCHL1;KIF5C;PEG10;ENC1;NEFL;NEFM;YWHAG;PEG3;TSC22D1;LMO3;USMG5;SOX11;YWHAZ;PGM2L1;BCAN;TUBB2B;GAP43;NGFRAP1;TUBB2A;SUB1;DCX;MATR3;SCG2;INA;PFN2;MEG3;GPM6A;RTN3;BEX1;RTN1;TTYH1;CRABP1;CRMP1;SLC1A3;COX7A2;HSPH1;EFNB3;PTPRZ1;MAP2;NNAT;TCEB2;CKB;SCN3A;HES5;NTRK2;SYT4;FZD3;CBX5;SYT1;LRRN3;USP22;GPR98;PLK2;TMA7;MIAT;COX6C;SOD1;SST;GNB1;CPE;CALM1;SCRG1;CAL…
GTEX-N7MS-0011-R7a-SM-2HMKN_brain_male_60-69_years	41/1027	0.000369824	0.00200821	0.000863217	0.00465276	-1.07005	8.45607	YWHAE;GPM6A;TTYH1;NCAN;COX4I1;CRABP1;SLC1A3;NUCKS1;ATP1A2;PTN;COX6A1;CST3;SOX2;SEPT7;PTPRZ1;KIF5C;CAMK2N1;KIF5B;NNAT;NEFL;NEFM;CKB;FGFBP3;HES5;GPM6B;HES6;NTRK2;LSAMP;SOX11;PLXDC1;BCAN;TUBB2B;SST;GNB1;PLP1;DCX;PMP2;CALM1;SCG2;SCRG1;INA
GTEX-XGQ4-0626-SM-4AT56_blood vessel_male_50-59_years	18/320	0.000428907	0.00227399	0.000849191	0.00459414	-1.0892	8.44597	NOTCH3;EGR1;ZFHX3;GADD45B;MCAM;BGN;HSPB1;ACTB;MYL6;CSRP2;COL4A2;COL4A1;ID4;ID3;SPARCL1;TIMP3;IGFBP7;CCDC3
GTEX-X62O-1626-SM-46MW9_blood vessel_male_50-59_years	36/878	0.000519572	0.00267681	0.00114018	0.00591595	-1.11633	8.44226	ITIH5;DYNC1I2;NOTCH3;CCNI;HSPB1;NTN1;ZFP36L1;RGS5;CSRP2;CALD1;UBC;DPYSL3;TIMP2;IGFBP7;A2M;HES5;PDGFRB;ZFHX3;FZD3;JUND;TSC22D1;DUSP1;MCAM;TSC22D3;PTGES3;BGN;RHOB;NR4A1;NFIA;TMSB15A;ID2;ID4;SPARCL1;MAGED2;CCDC3;VIM
GTEX-WL46-0926-SM-3LK7T_heart_male_50-59_years	28/636	0.000743956	0.00374676	0.00150162	0.00762071	-1.16639	8.40215	COX4I1;ATP5A1;ATP5J;SEPW1;COX7A2;ATP5G3;ATP5G2;ATP5O;COX7C;UQCRH;MYL12A;ATP5L;LDHB;PRDX2;UBL5;ATP5B;ABLIM1;CDH2;ATP5E;BSG;COX8A;NDUFA4;USMG5;COX6C;PLXDC1;COX6B1;CYCS;CRYAB
GTEX-U8T8-0126-SM-3DB94_skin_male_60-69_years	50/1344	0.00044129	0.00231856	0.00107456	0.00562552	-1.08346	8.37064	RPL4;RPL30;BTG1;RPL3;RPL32;RPLP1;RPLP0;SLC2A1;RPL8;RPL10A;RPL7A;RPS14;RPS19;RPL18A;RPL36;RPL35;RPLP2;RPL37;RPS11;RPL39;RPS13;RPS12;RPS9;RPS8;RPS5;RPS6;RPL37A;RPL29;SGK1;GSTP1;RPL11;RPS15A;PSMB1;RPL13;TCEB2;RPS2;RPL18;RPL19;BTF3;RPL41;JUND;H3F3B;RPL23A;RPS28;RPS27;RPS29;RPL27A;FABP7;FAU;RPS21
GTEX-R55C-1026-SM-48FCM_stomach_male_40-49_years	25/537	0.000643515	0.00326915	0.00128821	0.00661342	-1.13525	8.34244	IFITM3;BTG2;SPON1;DDX5;HNRNPU;RND3;NTN1;CYR61;ACTB;CTGF;TRA2B;DPYSL3;EGR1;JUN;JUND;RHOB;NR4A2;NR4A1;SLC7A5;KLF6;SON;FOSB;SCRG1;SRSF7;EIF4G2
GTEX-XMD1-0011-R1A-SM-4AT4C_brain_male_60-69_years	37/902	0.000431787	0.0022851	0.000968842	0.00513662	-1.07528	8.33082	DYNC1I2;TTYH1;NCAN;SLC1A3;SEPW1;PTN;COX6A1;CST3;SOX2;SEPT7;TUBA1A;PTPRZ1;KIF5C;CAMK2N1;KIF5B;DNER;SPP1;NCAM1;SOX9;FGFBP3;GPM6B;HES6;NTRK2;MARCKSL1;TSC22D1;KIDINS220;LSAMP;ANK3;S100B;BCAN;CCDC88A;CLDN5;TUBB2B;FABP7;SMOC1;PLP1;ITM2A
GTEX-U8XE-1026-SM-4E3HM_blood vessel_male_30-39_years	42/1061	0.000373413	0.00202017	0.000876582	0.00470739	-1.05126	8.29738	IFITM3;EIF4A1;NOTCH3;SPARC;HSP90AB1;SERPINE2;TFRC;HNRNPU;ENO1;CYR61;RGS5;TUBA1C;LDHA;EDNRA;CSRP2;BAG3;SEC61G;DPYSL3;IGFBP7;SOX4;ZFHX3;EDN1;GADD45B;XRCC5;DUSP1;MCAM;BGN;ANK3;SULF1;PGM2L1;RHOB;NR4A2;NR4A1;COL4A2;COL4A1;PRKAR1A;ID4;SRSF3;CCDC3;PTMA;RAN;EIF4G2
GTEX-PWOO-2426-SM-2S1OV_blood vessel_female_40-49_years	28/611	0.000398811	0.00213774	0.000847913	0.00459414	-1.05876	8.28691	IFITM3;NOTCH3;RND3;ACTB;ZFP36L1;RGS5;LDHA;EDNRA;CSRP2;DPYSL3;SPP1;IGFBP7;A2M;PDGFRB;ZFHX3;GADD45B;TSC22D1;MCAM;BGN;NR2F2;SULF1;RHOB;COL4A2;COL4A1;SMOC1;ID2;PTMA;SCRG1
GTEX-Q2AH-0326-SM-48U1K_blood vessel_male_40-49_years	28/616	0.000453483	0.00236981	0.000953864	0.00507567	-1.07189	8.25197	IFITM3;EIF4A1;HSPB1;ENO1;CYR61;CTGF;RGS5;TUBA1C;RGS2;CHCHD2;LDHA;ALCAM;DPYSL3;IGFBP7;SOX4;HSPA8;GADD45B;HSPA5;BGN;SULF1;RHOB;COL4A1;MORF4L2;ID2;ID3;CCDC3;PTMA;RAN
GTEX-RWS6-1726-SM-47JXP_vagina_female_60-69_years	35/837	0.00043578	0.00229789	0.00096413	0.00512095	-1.05999	8.20261	SEMA5A;SPON2;RPL5;RPL30;RPL10;RPL31;HMGB1;PTN;RPS4X;EDNRA;RPL13;RPL38;RPL15;RPS11;RPS27A;NPM1;WSB1;TSC22D3;RPL22;NR2F1;RPL35A;RPL23A;ZFHX4;PBX1;SULF2;RPS27;FABP5;TMSB15A;PPAP2B;RPL24;RPS20;FAU;PFDN5;RPS24;RPS23
GTEX-RN64-1226-SM-2TC6E_lung_male_50-59_years	52/1426	0.000537852	0.0027661	0.00130314	0.00666657	-1.08447	8.1638	BTG2;HSP90AB1;ZFAND2A;ZBTB20;SLC2A3;EDNRA;CSRP2;EDNRB;HMGN2;GUCY1A2;DUSP2;HSP90AA1;EDN1;DUSP1;FOS;CLDN5;TMSB15A;HNRNPH1;SRSF3;SRSF7;RGS16;TFPI;HSPD1;ZFP36L1;DNAJB1;HSPH1;PODXL;BAG3;DNAJB4;KCNQ1OT1;TRA2B;UBC;CCL4;SERPINH1;WBP5;CCL3;HES1;SLIT2;A2M;HES5;HSPA8;EGR1;JUN;JUND;GADD45B;PTGES3;RSRC2;CLK1;NR4A2;DNAJA1;NFKBIA;NR4A1
GTEX-S3XE-0426-SM-3K2AC_heart_male_50-59_years	25/547	0.000836734	0.00417794	0.00163882	0.00823932	-1.14172	8.09025	COX4I1;ATP5A1;ATP5J;ATP5G3;SIPA1L2;ATP5O;COX7C;UQCRH;MYL12A;ATP5L;LDHB;ATP5B;CDH2;BAG3;COX8A;HSPA8;NDUFA4;USMG5;ANK3;COX6C;COX6B1;PRKAR1A;CYCS;NES;CRYAB
GTEX-WHSE-0926-SM-3NMBS_heart_male_20-29_years	35/860	0.000707481	0.00356923	0.00150271	0.00762071	-1.10762	8.03448	BTG2;COX4I1;ATP5A1;ATP5J;COX7A2;ATP5G3;ATP5G2;ATP5O;SAT1;COX7C;UQCRH;MYL12A;ATP5L;LDHB;PRDX2;ATP5B;CHCHD2;ABLIM1;EDNRB;CDH2;BAG3;ATP5E;BSG;COX8A;TPI1;GADD45B;NDUFA4;USMG5;COX6C;COX6B1;NR4A1;PRKAR1A;CYCS;ALDOA;CRYAB
GTEX-R55G-0426-SM-48FDH_blood vessel_female_40-49_years	22/439	0.000511418	0.00264414	0.00102287	0.00539365	-1.05739	8.01326	PDGFRB;NOTCH3;ZFHX3;EDN1;MCAM;BGN;SMC4;ACTB;RHOB;EDNRA;MYL6;COL1A2;CSRP2;NFIA;COL4A2;CALD1;COL4A1;ID4;SPARCL1;IGFBP7;CCDC3;EIF4G2
GTEX-WL46-0011-R10A-SM-3MJFQ_brain_male_50-59_years	89/2744	0.000320358	0.00175265	0.00101034	0.00533724	-0.99113	7.9747	YWHAE;EIF4A2;HSP90AB1;CCNI;ARL6IP1;ZFAND2A;NCAN;STMN2;ELAVL4;CELF4;COX6A1;ELAVL2;UCHL1;HINT1;TUBA1B;SEPT7;YWHAQ;KIF5C;TUBB3;BASP1;DPYSL2;STMN1;ENC1;NEFL;KIF1B;NEFM;YWHAG;CHGB;HSP90AA1;TPI1;RBFOX2;PEG3;TSC22D1;HMGCS1;LMO3;USMG5;ANK3;DYNLL1;YWHAZ;PGM2L1;MORF4L1;GAP43;NGFRAP1;TUBB2A;PRKAR1A;MORF4L2;SUB1;MAP1B;DCX;MATR3;SCG2;INA;PFN2;MEG3;GPM6A;RTN3;BEX1;RTN1;NTM;CRMP1;NREP;UQCRH;RTN4;PRDX2;HSPH1;EFN…
GTEX-PWOO-0426-SM-48TZF_blood vessel_female_40-49_years	18/327	0.000553441	0.00283129	0.00107193	0.00562183	-1.06267	7.96935	IFITM3;PDGFRB;NOTCH3;OST4;GADD45B;MCAM;BGN;SULF1;RPL9;MYL6;CSRP2;COL4A2;COL4A1;SPP1;ID4;ID3;IGFBP7;CCDC3
GTEX-XQ8I-0126-SM-4BOPL_heart_male_50-59_years	27/610	0.000849948	0.00423667	0.00168522	0.00842899	-1.1215	7.92939	COX4I1;ATP5A1;ATP5J;SEPW1;ATP5G3;ATP5G2;ATP5O;COX7C;UQCRH;MYL12A;ATP5L;LDHB;PRDX2;UBL5;ATP5B;ABLIM1;CDH2;BSG;COX8A;NDUFA4;USMG5;COX6C;TUBB4B;COX6B1;PRKAR1A;CYCS;CRYAB
GTEX-XOTO-3026-SM-4B65M_brain_male_50-59_years	71/2088	0.000389452	0.00209528	0.00108803	0.00568583	-1.00993	7.92872	ZFAND2A;NCAN;STMN2;ELAVL4;CELF4;COX6A1;CLU;ELAVL2;UCHL1;TUBA1B;TUBA1A;KIF5C;TUBB3;BASP1;DPYSL2;STMN1;ENC1;NEFL;NEFM;FGFBP3;YWHAG;CHGB;HES6;PGM2L1;BCAN;TUBB2B;GAP43;NGFRAP1;TUBB2A;MAP1B;DCX;SCG2;INA;PFN2;MEG3;GPM6A;RTN3;BEX1;RTN1;TTYH1;NTM;CRMP1;SLC1A3;SEPW1;PTN;NREP;CST3;DNAJB1;EFNB3;PTPRZ1;CAMK2N1;MAP2;NNAT;CKB;SCN3A;HES5;NTRK2;SYT4;SYT1;NDUFA4;USP22;GPR98;MIAT;CCDC88A;SST;GNB1;TTC3;PLP1;FXYD6;A…
GTEX-OHPK-0426-SM-3MJH3_blood vessel_female_50-59_years	27/598	0.000631638	0.00322003	0.00128367	0.00661228	-1.07516	7.92094	SPARC;HSPB1;NTN1;FSTL1;CYR61;ACTB;CTGF;RGS5;LGALS1;ALCAM;CALD1;DNAJB4;DPYSL3;TIMP2;IGFBP7;EGR1;RBFOX2;MCAM;BGN;SULF1;RHOA;MYL6;COL4A2;MORF4L2;SPARCL1;S100A4;SCRG1
GTEX-S4P3-1826-SM-3K2AL_blood vessel_female_50-59_years	27/611	0.000870806	0.00431622	0.0017231	0.00857433	-1.12216	7.90682	DYNC1I2;NOTCH3;CCNI;HMGB1;PCDH18;RGS5;CSRP2;CALD1;IGFBP7;ZFHX3;EDN1;TSC22D1;MCAM;TSC22D3;ATRX;BGN;NR2F2;SULF1;RHOA;RHOB;CLK1;NR4A2;MYL6;ID2;ID4;CCDC3;PFDN5
GTEX-UTHO-0011-R5A-SM-3GIJD_brain_male_60-69_years	71/2095	0.000428318	0.00227399	0.00118602	0.00614285	-1.01706	7.88798	YWHAE;EIF4A2;ARL6IP1;NCAN;STMN2;CELF4;COX6A1;SOX2;UCHL1;EDNRB;TUBA1A;ALCAM;YWHAQ;KIF5C;PEG10;ENC1;NEFL;NEFM;YWHAG;GUCY1A2;PEG3;LMO3;SOX11;YWHAZ;PGM2L1;BCAN;GAP43;NGFRAP1;SUB1;DCX;MATR3;SCG2;INA;PFN2;MEG3;GPM6A;RTN3;DDC;BEX1;RTN1;TTYH1;CRABP1;SLC1A3;ATP1A2;HSPH1;EFNB3;PTPRZ1;CAMK2N1;MAP2;NNAT;SCN3A;HES5;GPM6B;NTRK2;SYT4;FZD3;CBX5;SYT1;LRRN3;USP22;GPR98;PLK2;TMA7;MIAT;COX6C;GNB1;PLP1;CPE;SERINC1;CA…
GTEX-TSE9-3026-SM-3DB76_brain_female_60-69_years	76/2281	0.000435132	0.00229789	0.00123805	0.00638967	-1.01906	7.88739	ARL6IP1;ZFAND2A;NCAN;STMN2;ELAVL4;CELF4;CLU;ELAVL2;SOX2;UCHL1;TUBA1B;KIF5C;TUBB3;BASP1;DPYSL2;STMN1;ENC1;NEFL;NEFM;YWHAG;CHGB;HSP90AA1;TSC22D1;LMO3;PGM2L1;BCAN;TUBB2B;GAP43;TUBB2A;SUB1;MAP1B;IGDCC3;DCX;SPARCL1;SCG2;INA;PFN2;GPM6A;RTN3;BEX1;RTN1;TTYH1;NTM;CRMP1;SLC1A3;NREP;RTN4;DNAJB1;HSPH1;EFNB3;PTPRZ1;CAMK2N1;MAP2;NNAT;CKB;SCN3A;GPM6B;HSPA8;NTRK2;SYT4;FZD3;SYT1;LRRN3;USP22;PLK2;MIAT;DNAJA1;CCDC8…
GTEX-NPJ8-0011-R9a-SM-2YUN5_brain_male_40-49_years	34/808	0.000470053	0.00244327	0.00102648	0.00540292	-1.02626	7.86387	YWHAE;DYNC1I2;CLU;CST3;UCHL1;HSPH1;TUBA1A;BAG3;TMSB4X;DPYSL2;KIF5B;DNER;STMN1;SPP1;NEFM;GPM6B;MARCKSL1;HSP90AA1;HSBP1;PTGES3;TMA7;DYNLL1;S100B;SOD1;DNAJA1;TUBB2B;SST;MAP1B;PLP1;PMP2;SERINC1;SCG2;SCRG1;CRYAB
GTEX-XQ8I-0426-SM-4BOPO_skin_male_50-59_years	45/1175	0.000469495	0.00244327	0.0011018	0.0057475	-1.02568	7.86067	RPL4;RPL30;BTG1;RPL3;RPL32;RPL10;RPL12;RPLP1;GSTP1;RPL11;ATP5G2;RPL8;RPL10A;ZFP36L1;RPS14;RPS16;RPL18A;RPL36;RPL35;RPL13;RPL38;HES1;SOX9;RPL37;RPS11;RPL18;HES5;RPL19;RPS9;RPL41;GPR56;RPS5;TSC22D3;RPL23A;GNB2L1;KLF6;RPS28;FABP5;RPS29;RPL37A;ID4;RPS20;FAU;RPL29;RPS21
GTEX-OOBK-0425-SM-3LK5O_blood vessel_male_40-49_years	23/488	0.000888802	0.00438499	0.0017088	0.00851772	-1.11284	7.8184	IFITM3;SPARC;FN1;BGN;RPS27L;SULF1;NTN1;CTGF;RGS5;TUBA1B;COL1A2;LGALS1;NFIA;COL4A2;ATP5E;SEC61G;SERPINH1;ID3;S100A4;IGFBP7;CCDC3;MEST;SCRG1
GTEX-OIZH-1826-SM-2YUNP_blood vessel_male_50-59_years	29/658	0.000591213	0.00301922	0.00122463	0.0063316	-1.04808	7.79076	NOTCH3;CCNI;ACTB;RGS5;CSRP2;ALCAM;CALD1;KIF5B;TIMP2;IGFBP7;HES1;HES5;ZFHX3;GADD45B;MCAM;FN1;BGN;SULF1;RHOA;RHOB;COL4A2;COL4A1;ID2;MAP1B;GNB1;ID3;SPARCL1;CCDC3;CRYAB
GTEX-O5YV-0426-SM-3LK66_blood vessel_female_60-69_years	22/454	0.000797397	0.00399521	0.00153661	0.00777906	-1.08541	7.74348	IFITM3;PDGFRB;NOTCH3;OST4;ZFHX3;GADD45B;MCAM;BGN;HSPB1;SULF1;ACTB;EDNRA;MYL6;CSRP2;COL4A2;COL4A1;ID2;DPYSL3;SERPINH1;SPARCL1;IGFBP7;CCDC3
GTEX-RWSA-0526-SM-2XCBC_blood vessel_male_40-49_years	31/738	0.000853631	0.00424776	0.00173806	0.00863403	-1.09433	7.73258	ITIH5;NOTCH3;BTG2;RGS5;SEPT7;CSRP2;YWHAQ;CALD1;KIF5B;UBC;DPYSL3;TIMP2;IGFBP7;ZFHX3;FZD3;WSB1;TSC22D1;MCAM;ATRX;BGN;SULF1;RHOA;MYL6;SMOC1;ID2;SPARCL1;CPE;MAGED2;CCDC3;VIM;SCRG1
GTEX-PLZ5-0626-SM-2I5F8_heart_male_50-59_years	23/489	0.000913402	0.00448397	0.00175212	0.00868907	-1.10476	7.73148	COX8A;HSPA8;HSP90AB1;ATP5A1;HSPB1;ATP5J;USMG5;ATP5G3;SIPA1L2;ATP5O;TUBB4B;COX7C;UQCRH;MYL12A;COX6B1;LDHB;ATP5B;CDH2;BAG3;CYCS;NCAM1;NES;CRYAB
GTEX-WH7G-0426-SM-3NMBJ_heart_male_40-49_years	28/648	0.000987416	0.00482296	0.00194664	0.00957236	-1.11589	7.72245	COX4I1;ATP5A1;ATP5J;ATP5G3;SIPA1L2;ATP5O;COX7C;UQCRH;MYL12A;ATP5L;LDHB;ATP5B;ABLIM1;CDH2;ATP5E;DNAJB4;BSG;NCAM1;COX8A;NDUFA4;USMG5;COX6C;TUBB4B;COX6B1;PRKAR1A;CYCS;NES;CRYAB
GTEX-S7SE-0011-R5A-SM-2XCDA_brain_male_50-59_years	72/2138	0.000465261	0.00242701	0.00128572	0.00661228	-1.00137	7.68343	YWHAE;NCAN;STMN2;CELF4;CLU;SOX2;UCHL1;EDNRB;PEG10;ENC1;NEFL;NEFM;SOX9;YWHAG;GUCY1A2;PEG3;LMO3;SOX11;YWHAZ;BCAN;TUBB2B;GAP43;NGFRAP1;SUB1;DCX;SPARCL1;PMP2;MATR3;SCG2;INA;PFN2;MEG3;GPM6A;RTN3;BEX1;TTYH1;NTM;CRABP1;CRMP1;SLC1A3;ATP1A2;PTN;RTN4;CST3;HSPH1;EFNB3;PTPRZ1;CAMK2N1;MAP2;NNAT;TSPAN3;CKB;SCN3A;GPM6B;NTRK2;SYT4;FZD3;SYT1;LRRN3;NDUFA4;GPR98;PLK2;LSAMP;MIAT;COX6C;SOD1;GNB1;TTC3;PLP1;CPE;CALM1;C…
GTEX-OHPK-0326-SM-2HMJO_heart_female_50-59_years	25/556	0.00105194	0.00510394	0.00202157	0.00990739	-1.11984	7.67887	COX4I1;ATP5A1;ATP5J;COX7A2;ATP5G3;ATP5O;COX7C;UQCRH;MYL12A;ATP5L;LDHB;PRDX2;ATP5B;ABLIM1;CDH2;BSG;COX8A;NDUFA4;USMG5;COX6C;COX6B1;PRKAR1A;CYCS;NES;CRYAB
GTEX-S4Z8-0926-SM-4AD6Q_blood vessel_male_60-69_years	21/428	0.000890231	0.00438499	0.00168848	0.00843084	-1.0853	7.6232	PDGFRB;NOTCH3;ZFHX3;SPARC;MCAM;TSC22D3;FN1;BGN;SMC4;ACTB;RGS5;MYL6;COL1A2;CSRP2;LGALS1;COL4A2;MORF4L2;ID4;ID3;IGFBP7;CCDC3
GTEX-T5JC-0011-R8A-SM-32PLM_brain_male_20-29_years	95/2997	0.000427997	0.00227399	0.00135567	0.00692316	-0.981346	7.61171	YWHAE;EIF4A2;ARL6IP1;ZFAND2A;NCAN;STMN2;ELAVL4;CELF4;COX6A1;ELAVL2;UCHL1;HINT1;TUBA1B;SEPT7;YWHAQ;KIF5C;TUBB3;BASP1;PEG10;DNER;STMN1;ENC1;NEFL;KIF1B;NEFM;YWHAG;CHGB;TPI1;RBFOX2;PEG3;TSC22D1;HSBP1;USMG5;SOX11;ANK3;PGM2L1;BCAN;MORF4L1;GAP43;NGFRAP1;TUBB2A;PRKAR1A;IL1B;MORF4L2;SUB1;MAP1B;DCX;MATR3;SCG2;INA;PFN2;MEG3;GPM6A;IDI1;RTN3;BEX1;RTN1;NTM;CRMP1;COX7A2;NREP;UQCRH;RTN4;PRDX2;HSPH1;EFNB3;CAMK2N1…
GTEX-WH7G-0002-SM-4LVN9_blood_male_40-49_years	116/3823	0.000475109	0.00246516	0.00166608	0.00834758	-0.993456	7.60189	RPL4;TFRC;HNRNPU;NUCKS1;ENO1;SRP14;MKI67;SMC4;RPL6;ACTB;ACTG1;EEF1B2;CHCHD2;RPS16;RPS19;PTTG1;RGS1;CFL1;NUSAP1;RPL37;HMGN2;KPNA2;B2M;TMSB10;HMGN1;RPSA;EEF1A1;SUB1;SRSF3;SNRPE;RPL26;PPIB;RPL29;PFN1;PPIA;SRSF7;SET;ACAT2;ATP5L;LDHB;LDHA;CCNB1;ATP5E;RAD21;HSPA8;OST4;CBX5;HSPA5;XRCC5;UBE2C;CBX3;SHFM1;GNB2L1;RPS25;CCDC88A;RPS28;HNRNPK;SON;UBE2S;RPL27A;CDK1;HNRNPC;EIF4G2;RPS23;TOP2A;HSP90AB1;RPLP0;HMGB2…
GTEX-SNOS-1726-SM-32PLN_blood vessel_male_40-49_years	29/665	0.00069844	0.00352973	0.00142678	0.0072609	-1.03927	7.552	NOTCH3;BTG2;ACTB;RGS5;CSRP2;DPYSL3;IGFBP7;PDGFRB;ZFHX3;GADD45B;MCAM;ATRX;BGN;NR2F2;SULF1;RHOB;NR4A2;COL4A2;COL4A1;PPAP2B;ID2;ID4;ID3;CYCS;SRSF3;CCDC3;PTMA;SCRG1;EIF4G2
GTEX-U412-0426-SM-3DB9O_skin_male_60-69_years	51/1391	0.000538978	0.00276701	0.00129762	0.00665003	-1.00016	7.52704	BTG2;RPL30;RPL32;RPLP1;SLC2A1;RPL8;RPL10A;RPL9;RPS19;RPL18A;RPL36;RPL35;RPLP2;RPL38;RPL37;RPS11;RPL39;RPS13;RPS12;DUSP2;RPS9;RPS8;DUSP1;RPS5;FOS;DYNLL1;TUBB2A;RPL37A;RPL29;RPL28;RPL11;ZFP36L1;PRDX2;RPL13;HES1;RPL18;HES5;RPL19;JUN;RPL41;JUND;H3F3B;GPR56;RPL23A;NFKBIA;RPS27;FABP5;RPS29;RPL27A;FOSB;RPS21
GTEX-S7PM-0011-R6A-SM-3NM8F_brain_male_60-69_years	17/312	0.000874466	0.00432194	0.0016188	0.00816682	-1.05595	7.43591	NTRK2;TTYH1;NCAN;GPR98;SLC1A3;ATP1A2;PTN;CST3;SOX2;BCAN;TUBB2B;EDNRB;PTPRZ1;CPE;SOX9;ITM2A;HES5
GTEX-OHPL-0326-SM-33HC8_heart_female_60-69_years	24/524	0.00102595	0.00500279	0.00196236	0.00963342	-1.07958	7.4298	NDUFA4;COX4I1;ATP5A1;ATP5J;USMG5;SOX11;ATP5G3;ANK3;SIPA1L2;COX6C;ATP5O;COX7C;UQCRH;MYL12A;COX6B1;ATP5L;LDHB;ATP5B;ABLIM1;CDH2;PRKAR1A;BSG;CYCS;CRYAB
GTEX-WHPG-1026-SM-3NMBA_heart_male_50-59_years	25/547	0.000836734	0.00417794	0.00163882	0.00823932	-1.04797	7.4259	TFRC;COX4I1;ATP5A1;ATP5J;ATP5G3;ATP5O;NTN1;COX7C;UQCRH;ATP5L;ATP5B;CDH2;COX8A;NDUFA4;USMG5;COX6C;COX6B1;NR4A2;IL1B;ID2;ID4;CYCS;FOSB;NES;ITM2A
GTEX-R55E-0011-R9A-SM-2TC6C_brain_male_20-29_years	59/1687	0.000642829	0.00326915	0.0015987	0.0080794	-1.00923	7.41748	YWHAE;STMN2;ELAVL4;ELAVL2;UCHL1;TUBA1B;SEPT7;TUBA1A;TUBB3;PEG10;DPYSL2;KIF5B;DNER;STMN1;NEFL;NEFM;YWHAG;HES6;PEG3;HSBP1;SOX11;ANK3;BCAN;TUBB2B;NGFRAP1;TUBB2A;IL1B;MAP1B;DCX;PMP2;SCG2;INA;PFN2;DYNC1I2;IDI1;RTN3;TTYH1;NTM;CRABP1;RTN4;PTPRZ1;PCBP4;CCL4;SPP1;CCL3;NCAM1;GPM6B;FDFT1;MARCKSL1;KIDINS220;S100B;SOD1;CCDC88A;SST;SMOC1;GNAS;PLP1;SERINC1;SCRG1
GTEX-O5YW-0326-SM-2I5EI_heart_male_50-59_years	28/652	0.00108272	0.00521854	0.00211825	0.0103119	-1.08408	7.40239	COX4I1;ATP5A1;ATP5J;SEPW1;COX7A2;ATP5G3;ATP5G2;ATP5O;COX7C;UQCRH;ATP5L;LDHB;PRDX2;ATP5B;ABLIM1;CDH2;ATP5E;BSG;COX8A;NDUFA4;USMG5;COX6C;TUBB4B;COX6B1;PRKAR1A;CYCS;ALDOA;CRYAB
GTEX-Q2AG-0011-R5A-SM-2HMJH_brain_female_40-49_years	75/2254	0.000496215	0.00257009	0.00138641	0.00706778	-0.970792	7.38628	YWHAE;NCAN;COX4I1;CELF4;COX6A1;CLU;SOX2;UBL5;UCHL1;PEG10;SUMO2;ENC1;NEFL;NEFM;SOX9;YWHAG;GUCY1A2;PEG3;LMO3;SOX11;DYNLL1;BCAN;TUBB2B;GAP43;NGFRAP1;SUB1;DCX;SPARCL1;MATR3;SCG2;INA;PFN2;MEG3;GPM6A;BEX1;RTN1;TTYH1;NTM;CRABP1;CRMP1;SLC1A3;ATP1A2;COX7A2;PTN;RTN4;CST3;HSPH1;EFNB3;PTPRZ1;CAMK2N1;MAP2;NNAT;TCEB2;NCAM1;CKB;SCN3A;HES5;GPM6B;NTRK2;SYT4;FZD3;CBX5;SYT1;LRRN3;NDUFA4;USP22;GPR98;PLK2;LSAMP;MIAT;…
GTEX-NPJ7-0011-R1a-SM-3GACT_brain_female_60-69_years	36/907	0.000931109	0.00456321	0.00194506	0.00957236	-1.05339	7.35172	SEMA5A;GPM6A;BEX1;ARL6IP1;TTYH1;NCAN;ELAVL4;CELF4;SLC1A3;CST3;UCHL1;EFNB3;PTPRZ1;KIF5C;CAMK2N1;MAP2;NNAT;ENC1;SPP1;NEFL;NEFM;SCN3A;GPM6B;CHGB;NTRK2;SYT1;S100B;PGM2L1;BCAN;FABP7;SMOC1;SUB1;PLP1;CALM1;ITM2A;PFN2
GTEX-RU72-0011-R5A-SM-2TF6U_brain_female_50-59_years	55/1563	0.000859533	0.00426985	0.00203357	0.00994946	-1.03955	7.33828	YWHAE;ARL6IP1;NCAN;CELF4;NUCKS1;SRP14;COX6A1;CLU;SOX2;UCHL1;EDNRB;NEFL;NEFM;SOX9;GUCY1A2;PEG3;LMO3;SOX11;BCAN;TUBB2B;GAP43;NGFRAP1;DCX;PMP2;SCG2;INA;PFN2;MEG3;GPM6A;BEX1;TTYH1;SLC1A3;ATP1A2;PTN;CST3;HSPH1;EFNB3;PTPRZ1;CAMK2N1;MAP2;NNAT;CKB;SCN3A;HES5;GPM6B;NTRK2;CBX5;LRRN3;GPR98;LSAMP;TMA7;PLP1;CPE;CALM1;SCRG1
GTEX-X4EP-0126-SM-3P5YV_skin_female_60-69_years	49/1343	0.000772377	0.00388319	0.00177956	0.00878035	-1.02049	7.31288	RPL30;RPL3;RPLP1;RPL8;RPL10A;RND3;RPL7;ACTG1;RPS4X;RPS14;RPS16;RPL18A;RPL36;RPL35;RPLP2;RPL38;RPL37;RPS11;RPL39;RPS13;SOX4;RPS12;RPS9;RPS5;RPS6;RPL37A;RPL29;PFDN5;RPL11;PSMB1;RPL13;HES1;RPL18;HES5;RPL19;BTF3;RPL41;H3F3B;RPL23A;KLF6;RPS27;FABP5;RPS29;RPL27A;ID4;RPS20;FAU;RPS21;RPS23
GTEX-XQ3S-0526-SM-4BOQA_heart_male_20-29_years	30/732	0.0015074	0.00705552	0.00290747	0.0136966	-1.1236	7.30044	COX4I1;NTM;ATP5A1;ATP5J;SEPW1;COX7A2;ATP5G3;ATP5O;NTN1;COX7C;UQCRH;MYL12A;ATP5L;PRDX2;UBL5;ATP5B;CDH2;ATP5E;TCEB2;HES5;COX8A;OST4;NDUFA4;USMG5;COX6C;COX6B1;NR4A1;CYCS;NES;CRYAB
GTEX-OXRN-1426-SM-3LK5U_nerve_male_50-59_years	33/818	0.00115565	0.00556083	0.00232458	0.0112227	-1.07943	7.30032	IFITM3;FLT1;BTG1;NTM;SLC2A1;HNRNPU;ZBTB20;SLC2A3;SIPA1L2;CYR61;UBC;EGR1;JUN;JUND;TSC22D1;PLK2;NR2F2;FOS;S100B;PLXDC1;DUSP6;EIF1;CLK1;NR4A2;NFKBIA;NR4A1;CLDN5;KLF6;ALDH1A1;SRSF3;VIM;CDO1;PTMA
GTEX-SSA3-0426-SM-32QPI_blood vessel_male_60-69_years	34/855	0.0012442	0.00590895	0.00250348	0.0119675	-1.08958	7.28851	ITIH5;EIF4A2;DYNC1I2;NOTCH3;CCNI;CLU;CYR61;CTGF;RGS5;EDNRA;CSRP2;DNAJB4;SUMO2;DPYSL3;TIMP2;IGFBP7;RPL15;HMGN2;BTF3;PDGFRB;JUN;ZFHX3;MCAM;PTGES3;RPL22;BGN;SULF1;RPS27;NFIA;SMOC1;MAGED2;CCDC3;VIM;PFDN5
GTEX-WL46-0726-SM-3LK5Z_heart_male_50-59_years	29/691	0.00126056	0.0059769	0.00245154	0.0117771	-1.08337	7.23276	BTG2;COX4I1;ATP5A1;ZBTB20;ATP5J;ATP5G3;ATP5O;NTN1;COX7C;UQCRH;MYL12A;ATP5L;PRDX2;ATP5B;CDH2;UBC;BSG;HES5;COX8A;NDUFA4;USMG5;COX6C;PLXDC1;COX6B1;NR4A1;CYCS;NES;CRYAB;ITM2A
GTEX-N7MT-0011-R5a-SM-2I3G6_brain_female_60-69_years	64/1869	0.000649152	0.00329204	0.00166076	0.00833522	-0.980299	7.19524	YWHAE;ARL6IP1;NCAN;COX4I1;SRP14;CLU;SOX2;UBL5;UCHL1;PEG10;DPYSL2;ENC1;NEFL;NEFM;SOX9;EDN1;PEG3;TSC22D1;LMO3;SOX11;SRP9;BCAN;TUBB2B;NGFRAP1;SUB1;DCX;MATR3;SCG2;INA;PFN2;MEG3;GPM6A;BEX1;RTN1;TTYH1;NTM;CRABP1;SLC1A3;ATP1A2;CST3;HSPH1;EFNB3;PTPRZ1;MAP2;NNAT;SPP1;CKB;SCN3A;GPM6B;NTRK2;GPR56;USP22;GPR98;LSAMP;TMA7;COX6C;SOD1;SST;GNB1;PLP1;CPE;CALM1;SCRG1;CALM2
GTEX-U3ZN-2526-SM-3DB7V_blood vessel_female_30-39_years	34/854	0.0012201	0.00581424	0.00245905	0.0117937	-1.0564	7.08721	EIF4A2;DYNC1I2;RPL5;NOTCH3;BTG2;CCNI;PCDH18;ZFP36L1;RGS5;EDNRA;CSRP2;CALD1;TIMP2;GUCY1A2;TSC22D1;KIDINS220;MCAM;ATRX;RSRC2;NR2F2;DEK;SULF1;PBX1;RHOA;CLK1;NR4A2;NR4A1;NFIB;SMOC1;ID2;ALDH1A1;CCDC3;PTMA;ITM2A
GTEX-N7MS-1626-SM-3LK5F_kidney_male_60-69_years	56/1612	0.00103847	0.00504696	0.00242936	0.0116898	-1.02998	7.07596	RPL31;COX4I1;DBI;ATP5G3;SRP14;COX6A1;ATP5G2;COX7C;RPL7;UBL5;CHCHD2;HINT1;SUMO2;COX8A;TPI1;HSBP1;RPL22;USMG5;SRP9;COX6B1;EEF1A1;RPL24;PPIA;PFDN5;DDC;POMP;ATP5A1;RPS27L;ATP5J;COX7A2;NREP;ATP5O;UQCRH;HSPD1;ATP5L;MYL12B;LDHB;PRDX2;UBB;PODXL;ATP5E;SPP1;TCEB2;RPL19;OST4;NDUFA4;SHFM1;TMA7;COX6C;SOD1;RPS29;CYCS;FAU;HIST1H4C;TPT1;RPS23
GTEX-PWO3-0011-R2A-SM-2S1OX_brain_female_60-69_years	25/550	0.000903765	0.00444415	0.00175882	0.0087075	-1.00706	7.0584	YWHAE;TTYH1;DBI;COX7A2;COX6A1;SOX2;TUBA1A;PTPRZ1;KIF5C;KIF5B;DNER;SPP1;FGFBP3;GPM6B;MARCKSL1;S100B;BCAN;MARCKS;TUBB2B;SST;SMOC1;PLP1;PMP2;SERINC1;SCRG1
GTEX-N7MT-0011-R3a-SM-2I3GC_brain_female_60-69_years	47/1302	0.00123331	0.00586675	0.00269374	0.0128139	-1.05364	7.05735	YWHAE;DYNC1I2;RTN3;TTYH1;NCAN;NTM;SLC1A3;NUCKS1;SEPW1;RTN4;SEPT7;TUBA1A;ALCAM;PTPRZ1;YWHAQ;KIF5C;CAMK2N1;PCBP4;DPYSL2;RAD21;KIF5B;DNER;STMN1;ENC1;SPP1;NEFL;KIF1B;NCAM1;FGFBP3;GPM6B;HES6;MARCKSL1;KIDINS220;TMA7;ANK3;S100B;BCAN;CCDC88A;TUBB2B;SMOC1;PLP1;DCX;PMP2;SERINC1;SCRG1;CRYAB;CALM2
GTEX-OHPK-1826-SM-2YUMR_blood vessel_female_50-59_years	24/529	0.00116674	0.00560498	0.00220801	0.0107131	-1.04427	7.0525	ITIH5;NOTCH3;BTG2;ZFHX3;SPARC;GADD45B;CCNI;TSC22D1;MCAM;TSC22D3;BGN;SULF1;NTN1;RHOA;RHOB;RGS5;CSRP2;COL4A2;ID2;TIMP2;ID3;IGFBP7;MAGED2;CCDC3
GTEX-XQ3S-1426-SM-4BOPR_skin_male_20-29_years	56/1621	0.00118008	0.00565973	0.00272865	0.0129319	-1.04512	7.04639	RPL3;RPL32;RPLP1;SLC2A1;RPL8;RPL10A;RPL7A;TUBA1C;RPS14;RPS16;RPS19;RPL18A;RPL36;RPL35;SOX9;RPL37;RPS11;RPL39;RPS12;RPS9;DUSP1;RPS5;RPS6;FOS;RPL37A;RPL29;PTMA;RPL28;RPL12;GSTP1;RPL11;ZFP36L1;RPS15A;RPS3;RPL13;HES1;RPS2;RPL18;RPL19;EGR1;JUN;RPL41;JUND;H3F3B;GPR56;GNB2L1;RPS28;FABP5;NFIB;RPS29;RPL27A;FOSB;RPS20;FAU;HIST1H4C;RPS21
GTEX-WEY5-0226-SM-3GIKN_heart_female_40-49_years	28/651	0.00105818	0.00512241	0.00207417	0.0101311	-1.02734	7.03851	COX4I1;ATP5A1;ATP5J;ATP5G3;SIPA1L2;ATP5O;NTN1;COX7C;UQCRH;ATP5L;LDHB;PRDX2;ATP5B;ABLIM1;CDH2;BSG;TIMP3;COX8A;LRRN3;NDUFA4;USMG5;COX6C;COX6B1;PRKAR1A;CYCS;NES;CRYAB;ITM2A
GTEX-U412-0526-SM-3DB9I_adipose tissue_male_60-69_years	30/722	0.00122027	0.00581424	0.00239553	0.011546	-1.04228	6.99235	ITIH5;FLT1;BTG1;SPARC;SLC2A3;TFPI;RPL9;CYR61;MYL12B;EDNRB;LGALS1;DNAJB4;TMSB4X;UBC;SUMO2;TIMP3;HES1;GUCY1A2;JUN;EDN1;RHOA;DUSP6;RHOB;CLDN5;KLF6;NFIB;COL4A1;SRSF3;TCF4;NES
GTEX-WOFM-1726-SM-3MJFA_blood vessel_male_20-29_years	35/893	0.00135551	0.00640625	0.00272532	0.0129319	-1.05316	6.95461	EIF4A2;DYNC1I2;BTG2;HSPB1;HMGB1;ACTB;RGS5;SEPT7;CSRP2;CALD1;KIF5B;IGFBP7;RPL15;ZFHX3;NPM1;WSB1;GADD45B;MCAM;TSC22D3;RPL22;ATRX;RHOA;RHOB;NR4A2;MORF4L1;COL4A2;COL4A1;MORF4L2;ID2;MAP1B;ID4;MAGED2;SERINC1;PTMA;RBMX
GTEX-V1D1-0526-SM-4JBGW_heart_male_50-59_years	26/606	0.00163471	0.00757015	0.00304946	0.0141831	-1.08258	6.94614	COX4I1;ATP5A1;ATP5J;SEPW1;ATP5G3;ATP5O;COX7C;UQCRH;MYL12A;ATP5L;LDHB;PRDX2;ATP5B;ABLIM1;CDH2;BSG;COX8A;NDUFA4;USMG5;COX6C;PLXDC1;COX6B1;CYCS;ALDOA;NES;CRYAB
GTEX-OXRK-0826-SM-2HMK7_heart_female_50-59_years	33/832	0.00152452	0.0071128	0.00299593	0.0140002	-1.06853	6.93059	HSP90AB1;COX4I1;ATP5A1;ATP5J;COX7A2;ATP5G3;SIPA1L2;ATP5O;COX7C;UQCRH;MYL12A;ATP5L;LDHB;PRDX2;ATP5B;ABLIM1;CDH2;BAG3;ATP5E;BSG;NCAM1;COX8A;HSPA8;NDUFA4;USMG5;COX6C;TUBB4B;COX6B1;PRKAR1A;CYCS;ALDOA;NES;CRYAB
GTEX-U4B1-0326-SM-3DB8K_heart_male_40-49_years	29/701	0.00156388	0.00727317	0.00298733	0.0139824	-1.06698	6.89332	COX4I1;ATP5A1;ATP5J;COX7A2;ATP5G3;SIPA1L2;ATP5O;COX7C;UQCRH;MYL12A;ATP5L;LDHB;PRDX2;ATP5B;ABLIM1;CDH2;ATP5E;BSG;NCAM1;COX8A;NDUFA4;USMG5;ANK3;COX6C;TUBB4B;COX6B1;PRKAR1A;CYCS;CRYAB
GTEX-XYKS-1626-SM-4BRUQ_uterus_female_60-69_years	48/1322	0.000969086	0.00474137	0.00217528	0.0105718	-0.992425	6.88659	IFITM3;SPON2;RPL5;RPL31;HNRNPU;RPL10A;RPL9;ZFP36L1;EDNRA;RPS15A;EFNB3;LGALS1;KCNQ1OT1;TRA2B;SUMO2;SERPINH1;NEFM;RPL15;RPS27A;MEST;SOX4;HMGN1;GUCY1A2;NPM1;RBFOX2;RPS8;RPL23;RPS6;RPL23A;PLXDC1;PBX1;PGM2L1;SULF2;MORF4L2;HNRNPA2B1;DCX;SNRPE;FXYD6;MAGED2;XIST;RPL26;HNRNPC;PPIB;PTMA;RBMX;SRSF7;RPS24;RPS23
GTEX-XYKS-2126-SM-4E3IB_skin_female_60-69_years	46/1239	0.00078364	0.00393304	0.00177023	0.00874912	-0.962274	6.88176	RPL4;RPL3;HSP90AB1;RPL32;RPL10;RPLP1;GSTP1;RPLP0;SLC2A1;HNRNPU;HSPB1;RPL8;RPL10A;SLC7A1;HSPD1;ACTG1;ZFP36L1;RPS4X;RPL7A;TUBA1C;RPS14;HSPH1;RPS16;RPS19;RPL18A;SERPINH1;RPS3;RPL36;RPL35;RPLP2;RPL13;RPS2;RPL18;RPL39;RPS9;HSP90AA1;HSPA5;RPS5;PTGES3;GNB2L1;DNAJA1;SLC7A5;RPL27A;HNRNPC;RPL29;RPS21
GTEX-RUSQ-0526-SM-2TF72_heart_male_50-59_years	26/611	0.00183135	0.00840977	0.0033843	0.0156397	-1.09024	6.87145	COX4I1;ATP5A1;ATP5J;ATP5G3;ATP5O;COX7C;UQCRH;ATP5L;LDHB;PRDX2;ATP5B;ABLIM1;CDH2;BAG3;BSG;COX8A;HSPA8;GADD45B;NDUFA4;USMG5;ANK3;COX6C;COX6B1;DNAJA1;CYCS;CRYAB
GTEX-XXEK-0926-SM-4BRWH_heart_male_50-59_years	24/549	0.0019095	0.00872744	0.00346954	0.0160082	-1.09124	6.83219	COX8A;NDUFA4;COX4I1;ATP5A1;ATP5J;USMG5;ATP5G3;ANK3;COX6C;ATP5O;COX7C;UQCRH;MYL12A;COX6B1;ATP5L;LDHB;PRDX2;ATP5B;ABLIM1;CDH2;PRKAR1A;BSG;CYCS;CRYAB
GTEX-O5YT-0426-SM-3MJHD_blood vessel_male_20-29_years	28/652	0.00108272	0.00521854	0.00211825	0.0103119	-0.999781	6.82678	IFITM3;NOTCH3;BTG2;SPON1;SPARC;ENO1;NTN1;CTGF;RGS5;DPYSL3;TIMP2;IGFBP7;A2M;DUSP1;BGN;FOS;SULF1;RHOA;RHOB;MORF4L1;NFIA;COL4A2;COL4A1;ID3;SPARCL1;FOSB;CCDC3;SCRG1
GTEX-RU72-0226-SM-46MUD_blood vessel_female_50-59_years	34/864	0.00148049	0.00696309	0.00293553	0.0138064	-1.04629	6.81698	IFITM3;NOTCH3;SERPINE2;RGS16;RND3;ACTB;ZFP36L1;LDHA;TUBA1B;SEC61G;DPYSL3;SERPINH1;IGFBP7;SOX4;PDGFRB;HES6;ZFHX3;EDN1;MCAM;BGN;FOS;SULF1;RHOB;NR4A2;NR4A1;RPS28;NFIB;COL4A1;ID2;ID4;ID3;CCDC3;PPIB;PTMA
GTEX-O5YT-1826-SM-32PK9_blood vessel_male_20-29_years	36/921	0.00121705	0.00581424	0.00248532	0.0119002	-1.01191	6.79126	DYNC1I2;NOTCH3;SPON1;SERPINE2;CCNI;ZFP36L1;RGS5;CSRP2;ALCAM;YWHAQ;KIF5B;DPYSL3;A2M;PDGFRB;ZFHX3;TSC22D1;XRCC5;KIDINS220;MCAM;TSC22D3;ATRX;FN1;BGN;NR2F2;DEK;SULF1;RHOA;RHOB;MORF4L1;NFIA;COL4A2;COL4A1;ID2;CANX;SCRG1;EIF4G2
GTEX-WFG8-1726-SM-4LVM6_colon_male_20-29_years	24/539	0.001499	0.00702745	0.00277861	0.0131107	-1.03237	6.71344	ITIH5;EGR1;BTG2;JUN;JUND;RBFOX2;H2AFZ;DUSP1;LMO3;PBX1;CYR61;ACTB;CTGF;RHOB;ZFP36L1;NR4A1;RGS2;MYL6;KLF6;RGS1;CALD1;NNAT;FOSB;FXYD6
GTEX-WWYW-3126-SM-3NB39_brain_female_50-59_years	73/2224	0.00087183	0.00431622	0.00228219	0.011045	-0.951775	6.70517	EIF4A2;HSP90AB1;ARL6IP1;ZFAND2A;NCAN;STMN2;ELAVL4;CELF4;COX6A1;ELAVL2;UCHL1;TUBA1B;KIF5C;TUBB3;BASP1;DPYSL2;STMN1;ENC1;NEFL;NEFM;YWHAG;CHGB;HES6;HSP90AA1;TPI1;TSC22D1;LMO3;DYNLL1;PGM2L1;BCAN;TUBB2B;GAP43;TUBB2A;MAP1B;DCX;PMP2;INA;PFN2;GPM6A;RTN3;BEX1;RTN1;TTYH1;NTM;CRMP1;SLC1A3;PTN;NREP;PRDX2;HSPH1;EFNB3;PTPRZ1;CAMK2N1;MAP2;NNAT;SPP1;CKB;HSPA8;NTRK2;SYT4;SYT1;LRRN3;USP22;LSAMP;MIAT;DNAJA1;GNB1;TT…
GTEX-WZTO-1126-SM-3NM93_blood vessel_male_40-49_years	33/833	0.00155441	0.00724065	0.00304967	0.0141831	-1.03326	6.68173	ITIH5;DYNC1I2;NOTCH3;HMGB1;RGS5;EDNRA;SEPT7;CSRP2;CALD1;KIF5B;TIMP2;IGFBP7;PDGFRB;NTRK2;ZFHX3;FZD3;JUND;WSB1;TSC22D1;MCAM;ATRX;BGN;RHOA;RHOB;NR4A2;NR4A1;MYL6;SMOC1;ID2;CPE;MAGED2;CCDC3;VIM
GTEX-X585-0011-R5A-SM-46MVI_brain_male_50-59_years	71/2165	0.00105926	0.00512241	0.00269156	0.0128139	-0.97372	6.67016	YWHAE;FLT1;ARL6IP1;NCAN;COX4I1;STMN2;CELF4;SRP14;COX6A1;COX7C;ELAVL2;UBL5;UCHL1;YWHAQ;DNER;ENC1;NEFL;NEFM;YWHAG;GUCY1A2;PEG3;H2AFZ;USMG5;SOX11;DYNLL1;NGFRAP1;TUBB2A;SUB1;DCX;MATR3;SCG2;PPIA;INA;PFN2;MEG3;RTN3;BEX1;RTN1;CRABP1;SEPW1;COX7A2;UQCRH;RTN4;ATP5L;HSPH1;EFNB3;CAMK2N1;MAP2;ATP5E;NNAT;SPP1;TCEB2;NCAM1;CKB;SCN3A;SYT4;SYT1;LRRN3;NDUFA4;PLK2;TMA7;COX6C;SOD1;UBE2S;SST;GNB1;PLP1;SERINC1;CALM1;IT…
GTEX-QMR6-0011-R8A-SM-32PKJ_brain_male_50-59_years	111/3664	0.000696917	0.00352814	0.00228399	0.011045	-0.916698	6.66333	EIF4A2;SPARC;ARL6IP1;STMN2;SOX2;ALCAM;CDH2;KIF5C;TUBB3;PEG10;DPYSL2;STMN1;CHGB;RBFOX2;SOX11;ANK3;BCAN;MORF4L1;NGFRAP1;PRKAR1A;MORF4L2;SUB1;MAP1B;MATR3;SCG2;PFN2;GPM6A;IDI1;RTN3;BEX1;RTN1;TTYH1;NTM;CRABP1;SLC1A3;RTN4;LDHB;HSPH1;EFNB3;MAP2;RAD21;TSPAN3;SCN3A;GPM6B;SYT4;FZD3;CBX5;SYT1;LRRN3;ZFHX4;CCDC88A;GNB1;GNAS;CPE;FXYD6;MAGED2;SERINC1;CALM1;CALM2;YWHAE;HSP90AB1;NCAN;ELAVL4;CELF4;HMGB1;ELAVL2;UCH…
GTEX-S4UY-1326-SM-4AD4X_vagina_female_40-49_years	28/681	0.00204573	0.00930632	0.00379619	0.0173506	-1.06918	6.62035	RPL5;RPL31;RPL10A;EDNRA;RPS16;CSRP2;WBP5;RPL38;RPS27A;EGR1;JUND;H3F3B;RPL23;NR2F1;RPL35A;NR2F2;FOS;RHOB;NR4A1;RPS25;MORF4L2;FOSB;FXYD6;CCDC3;XIST;FAU;ITM2A;RPS24
GTEX-QEL4-0008-SM-447AZ_skin_male_50-59_years	43/1160	0.00119725	0.00573265	0.00255865	0.0122112	-0.979334	6.58869	IFITM3;SPON2;SERPINE2;RPL31;RPLP0;STMN2;RPS27L;NUCKS1;PCDH18;FSTL1;CST3;EEF1B2;RPS16;LGALS1;RPS19;DNAJB4;FTH1;PSAP;TIMP2;SERPINH1;WBP5;RPL36;RPL37;RPS2;TMSB10;RPS12;PDGFRB;OST4;RPL41;RPL23;FN1;EEF2;ZFHX4;EEF1A1;COL1A2;PPAP2B;RPL37A;RPL26;PPIB;RPL29;SCG2;RPL28;TPT1
GTEX-U8XE-1126-SM-3DB8W_heart_male_30-39_years	33/863	0.00272159	0.0120245	0.00509284	0.0225695	-1.10884	6.54939	BTG2;FLT1;COX4I1;ATP5A1;ATP5J;COX7A2;ATP5G3;ATP5G2;ATP5O;COX7C;UQCRH;MYL12A;ATP5L;LDHB;PRDX2;ATP5B;ABLIM1;CDH2;BAG3;ATP5E;DNAJB4;BSG;WBP5;COX8A;NDUFA4;USMG5;ANK3;COX6C;COX6B1;CYCS;ALDOA;NES;CRYAB
GTEX-W5X1-2326-SM-3GIL6_breast_female_40-49_years	85/2716	0.00134245	0.00635484	0.00358948	0.0164574	-0.989034	6.54074	RPL4;EIF4A2;RPL5;RBM25;RPL30;CCNI;RPL32;RPL31;HNRNPU;HMGB1;RND3;RPL9;RPL6;RPL7;CKS1B;RPS4X;EDNRA;SEPT7;SUMO2;TIMP2;HMGN2;RPL39;RPS13;SOX4;RPS12;EDN1;RPS8;RPL23;RPS6;RPL22;ATRX;SRP9;EEF1A1;MORF4L1;TMSB15A;ALDH1A1;RPL24;SRSF3;SNRPE;MATR3;RPL26;PFDN5;SRSF7;DYNC1I2;SET;RPL11;TFPI;PCDH18;RPS15A;DNAJB4;TRA2B;PSMB1;RPL15;RPS27A;RPL19;RUNX1T1;BTF3;NPM1;XRCC5;CBX3;KIDINS220;PTGES3;PLK2;RPL35A;RSRC2;RPL23A…
GTEX-X261-0011-R5A-SM-3NMB4_brain_male_50-59_years	26/610	0.00179047	0.00824056	0.00331495	0.0153679	-1.03355	6.53751	GPM6A;TTYH1;NCAN;CRABP1;SLC1A3;ATP1A2;PTN;CLU;CST3;SOX2;EDNRB;PTPRZ1;SOX9;GPM6B;NTRK2;GPR56;TSC22D1;GPR98;LSAMP;S100B;BCAN;TUBB2B;SPARCL1;CPE;PMP2;SCRG1
GTEX-WVLH-3026-SM-3MJG9_brain_male_50-59_years	78/2426	0.00103251	0.00502635	0.00273183	0.0129319	-0.946603	6.50862	YWHAE;EIF4A2;ARL6IP1;ZFAND2A;NCAN;COX4I1;STMN2;ELAVL4;CELF4;COX6A1;ELAVL2;UCHL1;HINT1;TUBA1B;TUBA1A;KIF5C;TUBB3;BASP1;DPYSL2;STMN1;ENC1;NEFL;NEFM;YWHAG;CHGB;HES6;TPI1;TSC22D1;LMO3;USMG5;DYNLL1;PGM2L1;BCAN;GAP43;NGFRAP1;TUBB2A;SUB1;MAP1B;DCX;SCG2;INA;PFN2;GPM6A;RTN3;BEX1;RTN1;TTYH1;NTM;CRMP1;SEPW1;NREP;UQCRH;RTN4;PRDX2;EFNB3;CAMK2N1;MAP2;NNAT;CKB;HES5;HSPA8;NTRK2;SYT4;SYT1;LRRN3;NDUFA4;USP22;MIAT;…
GTEX-XPT6-0326-SM-4B66V_blood vessel_male_20-29_years	24/539	0.001499	0.00702745	0.00277861	0.0131107	-0.999022	6.4966	IFITM3;EGR1;GADD45B;MCAM;RGS16;BGN;HSPB1;FOS;NTN1;ACTB;RHOB;NR4A2;NR4A1;RGS5;MORF4L1;MYL6;MORF4L2;DPYSL3;ID3;SPARCL1;FOSB;IGFBP7;SCRG1;CRYAB
GTEX-T5JC-0011-R9A-SM-32PLV_brain_male_20-29_years	43/1171	0.00143585	0.00676402	0.00302036	0.0140918	-0.990696	6.4851	DYNC1I2;IDI1;FLT1;SPARC;TTYH1;SLC2A1;CXCR4;DBI;CLU;RTN4;SEPT7;TUBA1A;YWHAQ;RGS1;PODXL;PCBP4;DPYSL2;KIF5B;DNER;STMN1;UBC;SPP1;NCAM1;TSPAN3;GPM6B;FDFT1;HES6;MARCKSL1;TSC22D1;HSBP1;KIDINS220;LSAMP;SOX11;S100B;CLDN5;TUBB2B;MAP1B;PLP1;DCX;PMP2;SERINC1;SCRG1;CRYAB
GTEX-P78B-0826-SM-3NMCA_blood vessel_female_40-49_years	26/605	0.00159765	0.00741839	0.00298597	0.0139824	-1.0041	6.46561	NOTCH3;HSPB1;NTN1;CTGF;RGS5;CSRP2;ALCAM;RGS1;CALD1;TIMP2;IGFBP7;A2M;JUN;EDN1;GADD45B;HSPA5;DUSP1;BGN;FOS;SULF1;RHOB;MORF4L1;ID2;ID4;ID3;MAGED2
GTEX-N7MT-0011-R2a-SM-2I3GI_brain_female_60-69_years	45/1253	0.00172924	0.00797859	0.00362216	0.0165812	-1.01536	6.45775	YWHAE;DYNC1I2;RTN3;TTYH1;NTM;NUCKS1;COX6A1;RTN4;SEPT7;TUBA1A;ALCAM;PTPRZ1;YWHAQ;KIF5C;CAMK2N1;PCBP4;ATP5E;DPYSL2;RAD21;KIF5B;DNER;STMN1;SPP1;NCAM1;GPM6B;HES6;MARCKSL1;EDN1;HSBP1;KIDINS220;PTGES3;ANK3;S100B;SRP9;BCAN;CCDC88A;TUBB2B;SMOC1;PLP1;PMP2;SERINC1;SCRG1;CRYAB;ITM2A;CALM2
GTEX-PW2O-1926-SM-2S1OB_blood vessel_male_20-29_years	36/937	0.00163553	0.00757015	0.00325704	0.0151234	-1.00068	6.42015	ITIH5;DYNC1I2;NOTCH3;CCNI;HNRNPU;NTN1;ACTB;RGS5;SEPT7;CSRP2;CALD1;KIF5B;DPYSL3;IGFBP7;PDGFRB;ZFHX3;FZD3;RBFOX2;TSC22D1;KIDINS220;MCAM;ATRX;BGN;NR2F2;PBX1;RHOA;RHOB;NR4A2;NFIA;NFIB;COL4A1;TMSB15A;ID2;SRSF3;MAGED2;CCDC3
GTEX-XOTO-0008-SM-4GICE_skin_male_50-59_years	45/1252	0.00170262	0.0078682	0.00357129	0.0163998	-1.00267	6.3926	SEMA5A;TOP2A;SPON2;SPON1;SERPINE2;STMN2;RPS27L;ENO1;NREP;MKI67;RND3;PCDH18;FSTL1;CTGF;LDHA;CCNB1;LGALS1;ALCAM;DNAJB4;SEC61G;TIMP2;NUSAP1;SERPINH1;WBP5;KPNA2;MEST;SLC38A2;SOX4;NPM1;TPI1;ANXA2;CBX3;FN1;CKAP2;SULF1;ZFHX4;EEF1A1;ASPM;CENPF;MARCKS;COL1A2;PPAP2B;MORF4L2;CANX;CDK1
GTEX-QDVN-0326-SM-2I3FS_heart_male_50-59_years	27/656	0.00240792	0.0107035	0.00437917	0.0197063	-1.03726	6.25364	COX4I1;ATP5A1;ATP5J;ATP5G3;SIPA1L2;ATP5O;COX7C;UQCRH;MYL12A;ATP5L;LDHB;ATP5B;ABLIM1;CDH2;BSG;NCAM1;COX8A;NDUFA4;USMG5;SOX11;ANK3;COX6C;TUBB4B;COX6B1;CYCS;NES;CRYAB
GTEX-PSDG-0526-SM-2S1OH_blood vessel_male_50-59_years	27/650	0.00211941	0.00956685	0.00389546	0.0177765	-1.01469	6.24704	DYNC1I2;NOTCH3;CCNI;CYR61;RGS5;CSRP2;IGFBP7;PDGFRB;ZFHX3;WSB1;GADD45B;TSC22D1;MCAM;TSC22D3;FN1;BGN;NR2F2;SULF1;RHOA;RHOB;NR4A2;NR4A1;ID2;ID4;ID3;CCDC3;VIM
GTEX-XOT4-1126-SM-4B66E_heart_female_60-69_years	40/1089	0.00208325	0.00943285	0.00416556	0.0189793	-0.999743	6.17224	COX4I1;NTM;ATP5A1;ZBTB20;ATP5J;SEPW1;COX7A2;ATP5G3;SIPA1L2;ATP5G2;ATP5O;NTN1;COX7C;UQCRH;ATP5L;LDHB;PRDX2;UBL5;ATP5B;CHCHD2;ABLIM1;CDH2;ATP5E;PRDX1;BSG;TCEB2;HES5;COX8A;OST4;NDUFA4;USMG5;COX6C;COX6B1;NR4A1;PRKAR1A;CYCS;ALDOA;NES;CRYAB;ITM2A
GTEX-WI4N-0726-SM-3TW93_heart_female_40-49_years	29/726	0.00261157	0.0115559	0.00477989	0.0213122	-1.03661	6.16554	IFITM3;FLT1;SERPINE2;COX4I1;ATP5J;ATP5G3;ATP5O;NTN1;COX7C;UQCRH;ATP5L;PRDX2;ATP5E;SEC61G;SERPINH1;COX8A;OST4;GADD45B;NDUFA4;USMG5;DUSP6;COX6B1;NFKBIA;IL1B;ID2;CYCS;NES;CRYAB;ITM2A
GTEX-T2IS-2226-SM-4DM65_uterus_female_20-29_years	45/1239	0.00138782	0.00654833	0.00296386	0.0139173	-0.929664	6.11721	DYNC1I2;SPON2;RPL5;SPON1;SET;CRMP1;HMGB1;NREP;SRP14;RPS4X;EDNRA;EFNB3;LGALS1;TUBA1A;PODXL;TRA2B;PSMB1;SUMO2;DPYSL3;SERPINH1;CKB;RPL15;HMGN2;SOX4;GUCY1A2;NPM1;JUND;RBFOX2;H2AFZ;RPS8;USP22;RPL22;PLXDC1;PBX1;SULF2;MYL6;COL1A2;MORF4L2;SNRPE;FXYD6;MAGED2;NES;RBMX;EIF4G2;RPS24
GTEX-XPT6-0126-SM-4B65S_heart_male_20-29_years	25/599	0.00287021	0.0126237	0.0050768	0.0225327	-1.04181	6.09808	COX4I1;ATP5A1;ATP5J;ATP5G3;ATP5O;COX7C;UQCRH;MYL12A;ATP5L;LDHB;PRDX2;ATP5B;ABLIM1;CDH2;ATP5E;BSG;COX8A;NDUFA4;USMG5;COX6C;TUBB4B;COX6B1;PRKAR1A;CYCS;CRYAB
GTEX-WRHU-0726-SM-3MJFL_blood vessel_female_50-59_years	28/702	0.00313794	0.0136164	0.00561939	0.0245064	-1.04923	6.04796	SEMA5A;ITIH5;NOTCH3;SPARC;NREP;EDNRA;KIF5B;DPYSL3;TIMP2;IGFBP7;PDGFRB;GUCY1A2;RBFOX2;MCAM;BGN;NR2F2;SULF1;COL1A2;NFIA;COL4A2;NFIB;COL4A1;SMOC1;ID2;TCF4;CCDC3;XIST;ITM2A
GTEX-OXRK-0926-SM-2HMKP_lung_female_50-59_years	35/908	0.00179167	0.00824056	0.00351803	0.0162063	-0.948047	5.99603	BTG2;FLT1;HSP90AB1;RGS16;CXCR4;HNRNPU;TFPI;CYR61;DNAJB1;HSPH1;RGS1;PODXL;BAG3;DNAJB4;TRA2B;CCL4;TIMP3;SLIT2;A2M;SLC38A2;HSPA8;EGR1;JUN;HSP90AA1;JUND;GADD45B;DUSP1;FOS;DUSP6;DNAJA1;NFKBIA;NR4A1;KLF6;FOSB;EIF4G2
GTEX-WHSE-0011-R7A-SM-3P5YZ_brain_male_20-29_years	53/1530	0.0015117	0.00706429	0.00335882	0.0155465	-0.915783	5.94757	ZFAND2A;NCAN;COX4I1;STMN2;CELF4;COX6A1;UBL5;RGS2;UCHL1;CHCHD2;TUBA1A;PEG10;ENC1;NEFL;NEFM;YWHAG;GUCY1A2;DUSP2;HSP90AA1;PEG3;SOX11;BCAN;TUBB2B;NGFRAP1;TUBB2A;DCX;CKS2;SCG2;INA;PFN2;MEG3;BEX1;RTN1;CRABP1;CRMP1;RTN4;CST3;DNAJB1;HSPH1;EFNB3;CAMK2N1;MAP2;NNAT;SPP1;CKB;SYT4;SYT1;PLK2;SST;GNB1;PLP1;CALM1;CALM2
GTEX-RWS6-0426-SM-47JXH_blood vessel_female_60-69_years	27/656	0.00240792	0.0107035	0.00437917	0.0197063	-0.984794	5.93732	NOTCH3;HSPB1;ENO1;NREP;ACTB;CTGF;ACTG1;TUBA1C;TUBA1B;LGALS1;ALCAM;SEC61G;CFL1;IGFBP7;MCAM;FN1;BGN;SULF1;MYL6;COL1A2;COL4A2;COL4A1;MORF4L2;ID3;CCDC3;PFN1;PPIA
GTEX-N7MS-0626-SM-2YUN7_blood vessel_male_60-69_years	34/899	0.0028097	0.012395	0.00527652	0.0232773	-1.00275	5.89086	ITIH5;NOTCH3;ZBTB20;CLU;CTGF;ZFP36L1;RGS5;CALD1;KIF5B;DPYSL3;TIMP2;IGFBP7;PDGFRB;ZFHX3;EDN1;WSB1;DUSP1;MCAM;ATRX;FN1;BGN;SULF1;RHOB;NR4A2;NR4A1;COL1A2;COL4A1;SMOC1;ID2;CPE;CCDC3;VIM;SCRG1;ITM2A
GTEX-OHPL-0126-SM-2HMJ7_skin_female_60-69_years	42/1159	0.00208077	0.00943285	0.00421172	0.0191299	-0.952133	5.87944	RPL4;RPL30;SET;RPL3;RPL32;RPL10;RPL12;RPLP1;GSTP1;RPLP0;RPL8;RPL10A;RPL7;RPS4X;RPL7A;TUBA1C;RPS14;RPS16;RPS19;RPL18A;RPS3;RPL36;RPL35;RPLP2;RPL13;RPL38;RPS2;RPS11;RPL18;RPL19;RPS9;RPL41;RPS5;RPL23A;GNB2L1;RPS29;RPL37A;RPL29;RPS21;RPL28;PPIA;RPS23
GTEX-X3Y1-0226-SM-3P5Z5_heart_male_40-49_years	26/635	0.00308265	0.0134164	0.00545657	0.0239849	-1.01611	5.87514	COX4I1;ATP5A1;ATP5J;COX7A2;ATP5G3;ATP5O;NTN1;COX7C;UQCRH;ATP5L;LDHB;PRDX2;ATP5B;CDH2;ATP5E;COX8A;LRRN3;NDUFA4;USMG5;COX6C;TUBB4B;COX6B1;CYCS;NES;CRYAB;ITM2A
GTEX-OXRN-0011-R5A-SM-2I5EF_brain_male_50-59_years	28/700	0.00301608	0.013166	0.005419	0.0238698	-1.01205	5.87375	GPM6A;TTYH1;NCAN;SLC1A3;ATP1A2;PTN;CLU;CST3;SOX2;HSPH1;EFNB3;EDNRB;PTPRZ1;NNAT;SOX9;HES5;GPM6B;NTRK2;GPR98;LSAMP;SOX11;BCAN;TUBB2B;PLP1;DCX;CPE;SCG2;SCRG1
GTEX-XYKS-2626-SM-4BRUT_blood vessel_female_60-69_years	23/519	0.00198159	0.00904276	0.00356535	0.0163983	-0.943264	5.87074	PDGFRB;DYNC1I2;NOTCH3;ZFHX3;TSC22D1;MCAM;BGN;NR2F2;ACTB;RHOA;RHOB;RGS5;EDNRA;CSRP2;COL4A2;CALD1;COL4A1;ID2;SPARCL1;IGFBP7;MAGED2;XIST;PTMA
GTEX-X4XX-0011-R1B-SM-3P622_brain_male_60-69_years	44/1231	0.00212613	0.00958237	0.00434702	0.0196221	-0.944839	5.81402	GPM6A;TTYH1;NCAN;NTM;ELAVL4;SLC1A3;DBI;ATP1A2;SEPW1;PTN;COX6A1;CLU;CST3;SOX2;UCHL1;PTPRZ1;KIF5C;CAMK2N1;PEG10;DPYSL2;DNER;ENC1;SPP1;NEFL;NCAM1;NEFM;HES5;GPM6B;NTRK2;MARCKSL1;SYT1;GPR98;LSAMP;SOX11;PGM2L1;BCAN;GAP43;FABP7;IGDCC3;GNAS;PLP1;DCX;CPE;HIST1H4C
GTEX-WQUQ-1426-SM-3MJFD_heart_male_60-69_years	24/572	0.0032313	0.0140007	0.00562235	0.0245064	-1.01297	5.80925	COX8A;NDUFA4;COX4I1;ATP5A1;ATP5J;USMG5;COX7A2;ATP5G3;COX6C;ATP5O;PLXDC1;COX7C;UQCRH;MYL12A;COX6B1;ATP5L;LDHB;PRDX2;ATP5B;ABLIM1;CDH2;ATP5E;BSG;CRYAB
GTEX-QDVN-0126-SM-4GIC9_blood vessel_male_50-59_years	21/464	0.0023873	0.0106466	0.00417303	0.0189837	-0.96112	5.80285	IFITM3;NOTCH3;EGR1;ZFHX3;DUSP1;MCAM;BGN;FOS;CYR61;ACTB;DUSP6;CTGF;RHOB;COL4A2;COL4A1;MORF4L2;SEC61G;ID4;FOSB;IGFBP7;PTMA
GTEX-WFG7-0726-SM-3GIKO_heart_male_20-29_years	31/800	0.00297847	0.0130213	0.00546158	0.0239849	-0.996632	5.79675	COX4I1;POMP;ATP5A1;ATP5J;COX7A2;ATP5G3;SIPA1L2;ATP5O;COX7C;UQCRH;MYL12A;ATP5L;LDHB;ATP5B;ABLIM1;CDH2;BAG3;BSG;NCAM1;HSPA8;NDUFA4;USMG5;SOX11;ANK3;COX6C;COX6B1;PRKAR1A;CYCS;NES;CRYAB;EIF4G2
GTEX-UJMC-0626-SM-4IHJQ_blood vessel_male_50-59_years	26/623	0.00238783	0.0106466	0.0043169	0.0195467	-0.950896	5.74091	SPARC;CYR61;MYL12A;CTGF;RGS5;ALCAM;RGS1;DNAJB4;TIMP2;IGFBP7;EGR1;JUND;GADD45B;DUSP1;FN1;BGN;FOS;SULF1;RHOB;NR4A2;NR4A1;COL1A2;MORF4L2;ID3;SPARCL1;FOSB
GTEX-RU1J-0008-SM-46MV9_skin_female_20-29_years	69/2137	0.00186788	0.00856406	0.00444406	0.0199367	-0.909945	5.71714	RPL4;SPON2;RPL5;SERPINE2;RPL32;RPL31;RPLP0;RND3;CYR61;RPL6;EEF1B2;RPS4X;RPL7A;RPS14;RPS16;LGALS1;RPS19;FTH1;TIMP2;RPL38;RPL37;RPS13;RPS12;RPS8;RPL23;RPS6;RPL22;RPSA;EEF1A1;ASPM;PPAP2B;RPL37A;CANX;RPL26;PPIB;RPL28;SET;RPL10;RPL12;RPL11;RPS27L;PCDH18;SLC7A1;FSTL1;RTN4;RPS15A;DNAJB4;SERPINH1;RPS3;RPL15;RPS2;SLC38A2;RPL19;RUNX1T1;EGR1;OST4;GADD45B;FN1;RPL35A;RPL23A;EEF2;ZFHX4;GNB2L1;MARCKS;COL1A2;RPS…
GTEX-QDT8-0011-R6A-SM-32PKI_brain_female_30-39_years	50/1445	0.00210416	0.00951275	0.00445938	0.0199747	-0.926548	5.71109	SERPINE2;ARL6IP1;NCAN;SOX2;SEPT7;EDNRB;KIF5C;PEG10;KIF5B;DNER;SOX9;FGFBP3;TSC22D1;LMO3;SOX11;SRP9;BCAN;TUBB2B;IGDCC3;CANX;DCX;SPARCL1;PMP2;MATR3;SCG2;GPM6A;TTYH1;SLC1A3;ATP1A2;PTN;CST3;PTPRZ1;NNAT;TSPAN3;SCN3A;HES5;GPM6B;NTRK2;MARCKSL1;GPR56;LRRN3;GPR98;LSAMP;CCDC88A;MARCKS;FABP7;PLP1;CPE;SERINC1;ITM2A
GTEX-WY7C-0526-SM-3NB3D_heart_male_50-59_years	29/725	0.00256033	0.0113632	0.00469386	0.0209928	-0.954857	5.69822	COX4I1;ATP5A1;HSPB1;ATP5J;ATP5G3;SIPA1L2;ATP5O;COX7C;UQCRH;MYL12A;ATP5L;LDHB;ATP5B;ABLIM1;CDH2;BAG3;BSG;NCAM1;COX8A;NDUFA4;USMG5;ANK3;COX6C;TUBB4B;COX6B1;PRKAR1A;CYCS;NES;CRYAB
GTEX-X8HC-0626-SM-4E3HQ_skin_female_50-59_years	43/1215	0.00285768	0.0125876	0.00565837	0.0246266	-0.962647	5.63894	RPL30;BTG1;RPL3;RPLP1;RPL11;SLC2A1;RPL8;RPL10A;RND3;ZFP36L1;RPS4X;RPS14;LDHA;RPS15A;RPL18A;BAG3;RPL36;RPL35;RPL13;HES1;RPS11;RPL18;RPL39;SLC38A2;HES5;RPL19;EGR1;JUN;RPL41;JUND;H3F3B;GADD45B;HSPA5;DUSP1;PLK2;RPS6;FOS;PLXDC1;EIF1;NFKBIA;KLF6;RPS28;FOSB
GTEX-P4PP-0426-SM-3NM9H_blood vessel_female_30-39_years	31/792	0.00256412	0.0113632	0.00476141	0.0212623	-0.939953	5.60789	BTG2;CCNI;NTN1;CYR61;CTGF;RGS5;CALD1;DNAJB4;KIF5B;TIMP2;IGFBP7;EGR1;WSB1;RBFOX2;DUSP1;MCAM;ATRX;BGN;FOS;SULF1;RHOB;MORF4L1;SON;COL4A2;MORF4L2;ID3;SPARCL1;FOSB;MAGED2;VIM;CDO1
GTEX-OIZG-0726-SM-33HBL_skin_male_50-59_years	54/1588	0.00204182	0.00930306	0.00443882	0.0199367	-0.904494	5.60236	RPL4;RPL3;RPLP1;RPLP0;SLC2A1;DBI;RPL8;RPL10A;RPL9;RPL6;RPL7;RPS4X;RPL7A;TUBA1C;RPS14;RPL18A;RPL36;SOX9;RPS11;RPL39;RPS13;RPS12;RPS9;HMGCS1;RPS5;RPS6;RPL22;RPSA;DYNLL1;RPL29;PPIA;PFDN5;SET;ACAT2;PRDX2;RPS15A;PSMB1;RPL13;HES1;RPL18;HES5;RPL19;FDFT1;BTF3;RPL41;H3F3B;GPR56;XRCC5;RPL23A;GNB2L1;RPS28;FABP5;RPL27A;FABP7
GTEX-NPJ7-2726-SM-2I3FT_brain_female_60-69_years	42/1161	0.00214761	0.00966424	0.00433499	0.0195982	-0.908955	5.58407	YWHAE;GPM6A;RTN1;TTYH1;NCAN;CRABP1;STMN2;ELAVL4;CELF4;CRMP1;SLC1A3;ATP1A2;PTN;CLU;UCHL1;TUBA1B;EFNB3;KIF5C;CAMK2N1;MAP2;DPYSL2;NNAT;STMN1;ENC1;NEFL;NEFM;GPM6B;NTRK2;SYT1;TSC22D1;GPR98;S100B;PGM2L1;TUBB2B;GAP43;TUBB2A;FABP7;GNB1;PLP1;FXYD6;CALM1;SCRG1
GTEX-X4XY-0926-SM-4E3JD_breast_male_60-69_years	33/879	0.00360735	0.0154464	0.00659072	0.0283042	-0.97845	5.50357	IFITM3;SPON2;EIF4A1;SPON1;SPARC;ZBTB20;FSTL1;HSPD1;CKS1B;CST3;LDHB;LDHA;HNRNPDL;SERPINH1;RPLP2;HES1;TSPAN3;MEST;EDN1;GADD45B;CBX3;SULF2;EIF1;CLDN5;KLF6;COL4A2;NFIB;COL4A1;PPAP2B;PPIB;CDO1;PTMA;RAN
GTEX-S341-1126-SM-4AD6T_cervix uteri_female_40-49_years	33/868	0.00297575	0.0130213	0.00552644	0.0241969	-0.944735	5.49577	SEMA5A;SPON2;RPL5;PTN;EDNRA;CSRP2;YWHAQ;HNRNPDL;SUMO2;TIMP2;TIMP3;RPL15;RPS11;RPS27A;RPS13;RUNX1T1;PDGFRB;GUCY1A2;WSB1;RBFOX2;XRCC5;RPL22;NR2F1;RPL23A;NR2F2;ZFHX4;PBX1;SULF2;TMSB15A;PPAP2B;MORF4L2;RPL24;TCF4
GTEX-XXEK-0726-SM-4BRWF_blood vessel_male_50-59_years	30/769	0.00313693	0.0136164	0.00569068	0.0247303	-0.949896	5.47569	NOTCH3;SPARC;HSP90AB1;HSPB1;NTN1;CYR61;CTGF;RGS5;CALD1;BAG3;DNAJB4;DPYSL3;TIMP2;SERPINH1;IGFBP7;ZFHX3;HSP90AA1;DUSP1;MCAM;BGN;RHOB;MORF4L1;COL4A2;COL4A1;MAP1B;SPARCL1;CCDC3;NES;SCRG1;CRYAB
GTEX-WEY5-0426-SM-3GIKT_heart_female_40-49_years	26/648	0.00402181	0.0169719	0.00696402	0.0296454	-0.992682	5.47565	TFRC;COX4I1;ATP5A1;ATP5J;COX7A2;ATP5G3;ATP5O;COX7C;UQCRH;ATP5L;LDHB;PRDX2;ATP5B;ABLIM1;CDH2;ATP5E;BSG;COX8A;NDUFA4;USMG5;COX6C;TUBB4B;COX6B1;PRKAR1A;CYCS;CRYAB
GTEX-X4XX-0011-R6B-SM-46MWP_brain_male_60-69_years	68/2114	0.00221781	0.00994942	0.00516142	0.0228387	-0.895897	5.47504	YWHAE;NCAN;COX4I1;CELF4;SRP14;COX6A1;CLU;SOX2;UBL5;UCHL1;EDNRB;PEG10;ENC1;NEFL;NEFM;SOX9;GUCY1A2;PEG3;LMO3;SOX11;DYNLL1;PGM2L1;BCAN;TUBB2B;GAP43;NGFRAP1;DCX;MATR3;SCG2;INA;PFN2;MEG3;GPM6A;BEX1;RTN1;TTYH1;NTM;CRABP1;SLC1A3;ATP1A2;SEPW1;CST3;HSPH1;EFNB3;PTPRZ1;MAP2;NNAT;TCEB2;NCAM1;CKB;SCN3A;HES5;GPM6B;NTRK2;SYT4;FZD3;LRRN3;USP22;GPR98;LSAMP;TMA7;MIAT;SOD1;SST;TTC3;PLP1;CPE;CALM1
GTEX-PVOW-0011-R5A-SM-32PL7_brain_male_40-49_years	83/2671	0.00189066	0.0086549	0.00483082	0.0215064	-0.872207	5.46946	ARL6IP1;NCAN;STMN2;CELF4;ELAVL2;SOX2;UCHL1;SEPT7;EDNRB;ALCAM;YWHAQ;KIF5C;PEG10;KIF5B;DNER;ENC1;NEFL;KIF1B;NEFM;YWHAG;GUCY1A2;HSP90AA1;PEG3;HSBP1;LMO3;SOX11;ANK3;YWHAZ;SRP9;PGM2L1;BCAN;PRKAR1A;SUB1;DCX;PMP2;MATR3;SCG2;INA;PFN2;MEG3;DYNC1I2;GPM6A;RTN3;BEX1;RTN1;TTYH1;NTM;CRABP1;SLC1A3;ATP1A2;PTN;RTN4;HSPH1;EFNB3;PTPRZ1;CAMK2N1;MAP2;RAD21;NNAT;SPP1;NCAM1;SCN3A;GPM6B;NTRK2;SYT4;FZD3;CBX5;SYT1;LRRN3;K…
GTEX-UPJH-0926-SM-4IHKA_blood vessel_male_50-59_years	34/909	0.00334076	0.0143895	0.00618191	0.0267058	-0.958295	5.46377	SPARC;HSPB1;ZBTB20;NTN1;CLU;CST3;RGS5;CSRP2;CALD1;DPYSL3;TIMP2;IGFBP7;A2M;ZFHX3;JUND;GADD45B;HSPA5;TSC22D1;MCAM;FN1;BGN;SULF1;PGM2L1;MYL6;NFIA;COL4A2;COL4A1;TMSB15A;ID4;SPARCL1;MAGED2;CCDC3;VIM;SCRG1
GTEX-XGQ4-2426-SM-4AT55_blood vessel_male_50-59_years	20/446	0.00332699	0.0143513	0.0056213	0.0245064	-0.955456	5.45153	PDGFRB;DYNC1I2;NOTCH3;ZFHX3;WSB1;MCAM;HSPB1;ACTB;RHOB;NR4A2;RGS5;MYL6;CSRP2;CALD1;COL4A1;SMOC1;ID2;KIF5B;ID4;IGFBP7
GTEX-U4B1-1926-SM-3DB9E_blood vessel_male_40-49_years	26/640	0.00341909	0.0146835	0.00600045	0.025999	-0.958687	5.44379	DYNC1I2;NOTCH3;SPARC;CLU;RGS5;CSRP2;ALCAM;TIMP2;IGFBP7;HES1;A2M;ZFHX3;GADD45B;TSC22D1;MCAM;TSC22D3;FN1;BGN;SULF1;RHOA;RHOB;COL4A2;COL4A1;SMOC1;ID2;PTMA
GTEX-N7MS-0011-R8a-SM-2YUMK_brain_male_60-69_years	41/1153	0.0032779	0.0141815	0.0063374	0.0273371	-0.943831	5.39923	SEMA5A;YWHAE;DYNC1I2;SET;NUCKS1;SEPW1;COX6A1;RTN4;SEPT7;TUBA1A;PTPRZ1;YWHAQ;RGS1;KIF5C;CAMK2N1;PCBP4;DPYSL2;KIF5B;DNER;STMN1;SPP1;NEFL;KIF1B;NCAM1;NEFM;FGFBP3;GPM6B;HES6;MARCKSL1;KIDINS220;LSAMP;NAP1L1;ANK3;S100B;BCAN;CCDC88A;MAP1B;PLP1;PMP2;SERINC1;ITM2A
GTEX-XOTO-0011-R5A-SM-4B657_brain_male_50-59_years	34/918	0.00388993	0.016463	0.00710505	0.0301577	-0.972242	5.39533	GPM6A;TTYH1;NCAN;NTM;CRABP1;SLC1A3;ATP1A2;SEPW1;PTN;COX6A1;CLU;CST3;SOX2;EFNB3;EDNRB;PTPRZ1;CAMK2N1;NNAT;CKB;HES5;GPM6B;HES6;NTRK2;MARCKSL1;GPR98;LSAMP;TMA7;BCAN;TUBB2B;PLP1;DCX;CPE;SCG2;SCRG1
GTEX-O5YV-0626-SM-3LK64_blood vessel_female_60-69_years	29/734	0.00305398	0.0133115	0.00551706	0.0241921	-0.929714	5.38426	IFITM3;NOTCH3;SPARC;CCNI;HSPB1;RPS27L;CLU;CKS1B;CST3;RGS5;LDHA;ALCAM;UBC;TIMP2;SERPINH1;IGFBP7;A2M;PDGFRB;GADD45B;FN1;BGN;SULF1;NFIA;COL4A2;ID2;ID3;SPARCL1;CCDC3;CDO1
GTEX-U8XE-0626-SM-3DB8U_blood vessel_male_30-39_years	36/954	0.00221243	0.00994059	0.00429376	0.0194722	-0.874735	5.34783	IFITM3;EIF4A1;NOTCH3;SERPINE2;SLC2A1;SLC2A3;ENO1;RND3;ACTB;ZFP36L1;RGS5;TUBA1C;LDHA;EDNRA;CSRP2;BAG3;SEC61G;DPYSL3;IGFBP7;SOX4;ZFHX3;FZD3;TPI1;WSB1;GADD45B;MCAM;BGN;SULF1;RHOB;SLC7A5;COL4A2;COL4A1;ID2;CCDC3;PTMA;SCRG1
GTEX-XUJ4-1126-SM-4BOPC_esophagus_female_60-69_years	23/547	0.00379976	0.0161048	0.00648059	0.0278723	-0.958842	5.34345	RPL5;RPL41;RPL23;SEPW1;EEF2;RPL10A;NTN1;RHOB;RPS25;MYL6;RPS16;RPS15A;RPL18A;CALD1;RPL37A;RPL35;ID3;RPS20;RPL38;RPL15;FAU;RPS27A;RPS23
GTEX-XUJ4-0526-SM-4BOON_heart_female_60-69_years	32/846	0.0036937	0.0157468	0.00669315	0.0286176	-0.952253	5.33369	COX4I1;ATP5A1;ATP5J;SEPW1;COX7A2;ATP5G3;SIPA1L2;ATP5G2;ATP5O;COX7C;UQCRH;MYL12A;ATP5L;LDHB;PRDX2;UBL5;ATP5B;ABLIM1;CDH2;ATP5E;BSG;NCAM1;COX8A;HSPA8;NDUFA4;USMG5;COX6C;TUBB4B;COX6B1;PRKAR1A;CYCS;CRYAB
GTEX-Q2AG-0011-R10A-SM-2HMLA_brain_female_40-49_years	83/2680	0.00207908	0.00943285	0.00526036	0.0232412	-0.862521	5.32679	YWHAE;EIF4A2;CCNI;ARL6IP1;NCAN;STMN2;ELAVL4;CELF4;ELAVL2;UCHL1;TUBA1B;SEPT7;KIF5C;TUBB3;BASP1;DPYSL2;DNER;STMN1;ENC1;NEFL;KIF1B;NEFM;YWHAG;CHGB;RBFOX2;PEG3;TSC22D1;LMO3;ANK3;DYNLL1;YWHAZ;PGM2L1;BCAN;GAP43;NGFRAP1;TUBB2A;SUB1;MAP1B;DCX;MATR3;SCG2;INA;PFN2;MEG3;GPM6A;RTN3;BEX1;RTN1;TTYH1;NTM;CRMP1;SLC1A3;NREP;RTN4;HSPH1;EFNB3;PTPRZ1;CAMK2N1;MAP2;NNAT;NCAM1;CKB;SCN3A;HSPA8;NTRK2;SYT4;FZD3;SYT1;LRRN3…
GTEX-PWN1-1826-SM-2S1PE_blood vessel_female_40-49_years	23/542	0.00339877	0.0146177	0.00584997	0.0253847	-0.934033	5.30936	NOTCH3;BTG2;ZFHX3;CCNI;MCAM;BGN;ACTB;RHOA;RHOB;NR4A2;NR4A1;RGS5;MYL6;CSRP2;CALD1;SMOC1;ID2;TIMP2;ID3;SPARCL1;TIMP3;IGFBP7;CCDC3
GTEX-RVPU-1526-SM-47JXQ_blood vessel_male_50-59_years	22/524	0.00467074	0.0195127	0.00778037	0.0327855	-0.986197	5.29237	NOTCH3;EDN1;GADD45B;MCAM;RGS16;TSC22D3;RPL22;BGN;NR2F2;CYR61;RHOB;ZFP36L1;CLK1;CLDN5;RPS27;CSRP2;SMOC1;ID2;TIMP2;IGFBP7;FAU;PFDN5
GTEX-UPK5-0226-SM-3GAEV_heart_male_40-49_years	27/685	0.00432171	0.0181586	0.00748722	0.0316417	-0.969336	5.27717	BTG2;COX4I1;ATP5A1;ATP5J;SEPW1;SIPA1L2;ATP5O;NTN1;COX7C;CYR61;UQCRH;MYL12A;CTGF;ATP5L;ATP5B;CDH2;BAG3;DNAJB4;EGR1;NDUFA4;COX6B1;NR4A2;NR4A1;PRKAR1A;CYCS;NES;CRYAB
GTEX-R55E-0011-R7A-SM-2TC5Z_brain_male_20-29_years	53/1579	0.00294646	0.0129201	0.00615755	0.0266401	-0.892723	5.20203	YWHAE;NCAN;COX4I1;CELF4;NUCKS1;COX6A1;SOX2;UBL5;SEPT7;EDNRB;KIF5C;DPYSL2;KIF5B;ENC1;NEFL;KIF1B;NEFM;LMO3;SOX11;ANK3;BCAN;TUBB2B;DCX;PMP2;SCG2;PFN2;GPM6A;BEX1;TTYH1;NTM;SLC1A3;ATP1A2;COX7A2;PTN;CST3;EFNB3;PTPRZ1;CAMK2N1;MAP2;NNAT;CKB;HES5;GPM6B;NTRK2;MARCKSL1;GPR98;LSAMP;CCDC88A;GNB1;PLP1;CPE;CALM1;CALM2
GTEX-SE5C-0426-SM-4BRUI_blood vessel_female_40-49_years	43/1231	0.00361678	0.0154641	0.00701299	0.0298103	-0.924904	5.19997	EIF4A1;SET;HSP90AB1;POMP;ENO1;CYR61;ACTB;RTN4;CTGF;HSPD1;TUBA1C;LDHA;ALCAM;CDH2;DNAJB4;SEC61G;IGFBP7;HSPA8;NPM1;HSP90AA1;EDN1;HSPA5;H2AFZ;MCAM;FN1;BGN;SULF1;TUBB4B;RHOA;EIF1;MORF4L1;KLF6;UBE2S;COL4A1;PPAP2B;MORF4L2;SNRPE;CCDC3;NES;PTMA;PPIA;RAN;EIF4G2
GTEX-WK11-2726-SM-3NMAQ_skin_male_50-59_years	49/1417	0.00235948	0.0105687	0.00492063	0.0218728	-0.855244	5.17364	RPL4;RPL3;RPL31;RPLP1;SLC2A1;DBI;RPL10A;RND3;RPL7;CKS1B;SOX9;SOX4;RPS12;DUSP2;HMGCS1;RPS8;DUSP1;RPL23;RPS6;RPL22;FOS;TUBB2A;SRSF3;IDI1;RPL11;ACAT2;ZFP36L1;DNAJB1;HES1;SLC38A2;HES5;FDFT1;EGR1;JUN;JUND;H3F3B;HSPA5;SHFM1;PLK2;RSRC2;RPL23A;DNAJA1;NFKBIA;RPS25;KLF6;RPS28;FABP5;FOSB;RPS24
GTEX-X4EP-0826-SM-3P5YK_blood vessel_female_60-69_years	24/582	0.0040107	0.0169495	0.00685556	0.0292691	-0.933902	5.15401	PDGFRB;NOTCH3;ZFHX3;WSB1;GADD45B;SERPINE2;MCAM;FN1;BGN;SULF1;CLU;RHOB;NR4A1;RGS5;EDNRA;CSRP2;ID2;TIMP2;ID3;SPARCL1;IGFBP7;CCDC3;A2M;PTMA
GTEX-X4EP-0326-SM-3P5Z6_heart_female_60-69_years	29/755	0.00452955	0.0189773	0.0079171	0.0333135	-0.953889	5.14826	COX4I1;ATP5A1;ATP5J;COX7A2;ATP5G3;SIPA1L2;ATP5O;NTN1;COX7C;UQCRH;MYL12A;ATP5L;LDHB;PRDX2;UBL5;ATP5B;CDH2;ATP5E;BSG;CHGB;COX8A;NDUFA4;USMG5;COX6C;COX6B1;CYCS;ALDOA;NES;CRYAB
GTEX-WWYW-0011-R11A-SM-3NB38_brain_female_50-59_years	98/3278	0.00237609	0.0106268	0.0063813	0.0274858	-0.85019	5.1371	EIF4A2;CCNI;ARL6IP1;STMN2;SRP14;RPL9;KIF5C;TUBB3;PEG10;DPYSL2;STMN1;CHGB;RBFOX2;ANK3;MORF4L1;MORF4L2;MAP1B;MATR3;SCG2;PFN2;MEG3;GPM6A;RTN3;BEX1;RTN1;NTM;SLC1A3;NREP;UQCRH;RTN4;HSPH1;PCBP4;MAP2;RAD21;SCN3A;HSPA8;SYT4;FZD3;CBX5;SYT1;LRRN3;NR2F1;CLK1;GNB1;GNAS;CPE;FXYD6;SERINC1;TCF4;CALM1;HIST1H4C;CALM2;YWHAE;HSP90AB1;ZFAND2A;ELAVL4;CELF4;ELAVL2;HINT1;TUBA1A;YWHAQ;DNER;SUMO2;NEFL;KIF1B;NEFM;YWHAG;HS…
GTEX-O5YT-1026-SM-3MJGF_pancreas_male_20-29_years	27/694	0.00512884	0.0210962	0.00875987	0.0364911	-0.969798	5.11363	BTG2;RPL3;RPL10;RPLP0;RPL8;RPL7;EEF1B2;RPL7A;RGS2;SEC61G;SPP1;RPL36;RPS2;RPS9;RPL41;NPM1;RPS5;RPL35A;RPSA;EEF2;EEF1A1;RPS25;SST;ALDH1A1;RPL24;RPL26;RPS24
GTEX-WHSE-0011-R5A-SM-3P5ZO_brain_male_20-29_years	70/2213	0.00289243	0.0127023	0.00662529	0.0283691	-0.871499	5.09449	YWHAE;ZFAND2A;NCAN;CELF4;UBL5;UCHL1;TUBA1A;RGS1;TUBB3;PEG10;ENC1;NEFL;NEFM;YWHAG;HES6;GUCY1A2;DUSP2;HSP90AA1;PEG3;LMO3;SOX11;PGM2L1;DUSP6;BCAN;TUBB2B;GAP43;NGFRAP1;TUBB2A;SUB1;DCX;PMP2;MATR3;SCG2;INA;PFN2;MEG3;GPM6A;BEX1;RTN1;TTYH1;CRMP1;SLC1A3;RTN4;DNAJB1;HSPH1;EFNB3;PTPRZ1;CAMK2N1;MAP2;DNAJB4;NNAT;SPP1;TSPAN3;CKB;SCN3A;GPM6B;NTRK2;SYT4;FZD3;SYT1;PLK2;LSAMP;MIAT;FABP7;GNB1;PLP1;CYCS;CPE;CALM1;CA…
GTEX-WFG7-0926-SM-4LMK7_blood vessel_male_20-29_years	20/457	0.00435824	0.0182858	0.00720326	0.0304858	-0.935988	5.08774	EGR1;SPARC;DUSP1;MCAM;BGN;HSPB1;SULF1;NTN1;FSTL1;CTGF;RHOB;NR4A1;RGS5;ALCAM;COL4A2;COL4A1;ID3;SPARCL1;IGFBP7;SCRG1
GTEX-XQ3S-0126-SM-4BOO9_blood vessel_male_20-29_years	33/882	0.00379825	0.0161048	0.00690909	0.0294545	-0.896058	4.99392	SPARC;RTN1;CCNI;HSPB1;ZBTB20;NTN1;RGS5;CSRP2;CALD1;DPYSL3;TIMP2;IGFBP7;JUN;ZFHX3;JUND;DUSP1;MCAM;BGN;SULF1;RHOB;NR4A2;NR4A1;MYL6;NFIA;COL4A2;TMSB15A;ID2;MAP1B;ID4;SPARCL1;S100A4;VIM;SCRG1
GTEX-SIU7-0526-SM-3NM8I_lung_male_50-59_years	39/1086	0.00347474	0.0149005	0.00660514	0.0283244	-0.879624	4.98064	IFITM3;SPON2;SPON1;TFRC;TFPI;RND3;SAT1;RGS2;RGS1;PODXL;SEC61G;SUMO2;SLIT2;TSPAN3;A2M;B2M;EGR1;DUSP2;WSB1;DUSP1;NR2F1;LSAMP;FOS;DUSP6;EIF1;NR4A2;NFKBIA;NR4A1;CLDN5;KLF6;TMSB15A;IL1B;ID2;FOSB;HNRNPC;AGRN;PPIB;SGK1;RAN
GTEX-QEG4-1226-SM-2S1P6_blood vessel_male_30-39_years	28/725	0.00486785	0.0201629	0.0084038	0.035209	-0.927277	4.93785	ITIH5;NOTCH3;CCNI;ACTB;CTGF;RGS5;CSRP2;CALD1;DNAJB4;KIF5B;DPYSL3;TIMP2;IGFBP7;ZFHX3;FZD3;JUND;MCAM;ATRX;BGN;SULF1;RHOB;MYL6;COL4A2;COL4A1;ID2;MAGED2;CCDC3;VIM
GTEX-XLM4-0726-SM-4AT64_thyroid_male_60-69_years	60/1880	0.00482154	0.0200342	0.00997785	0.0408643	-0.922829	4.92298	RPL5;FLT1;CCNI;RPL31;ZFAND2A;SLC2A3;SRP14;RPL10A;RPL9;SAT1;RPL6;UBL5;HINT1;RPL35;RPL38;HMGN2;RPS11;FGFBP3;HMGN1;HSBP1;RPL23;RPL22;DUSP6;NGFRAP1;TMSB15A;HNRNPH1;LUC7L3;RPL24;TMBIM6;PTMA;RPL28;PFDN5;SRSF7;RPL10;RGS16;GSTP1;CRABP1;MYL12B;HNRNPDL;RPL13;HES1;RPL15;RPS27A;RPL19;OST4;RPL41;GADD45B;TMA7;RPL35A;RPL23A;DEK;EEF2;CLK1;RPS25;RPS27;RPL27A;GNAS;ID4;FAU;AGRN
GTEX-VUSG-0626-SM-4KL1Z_blood vessel_male_50-59_years	26/662	0.00529178	0.0216725	0.00895706	0.0371006	-0.937272	4.9128	NOTCH3;SPARC;CCNI;CTGF;RGS5;EDNRA;CSRP2;CDH2;CALD1;SUMO2;TIMP2;IGFBP7;PDGFRB;ZFHX3;MCAM;FN1;BGN;SULF1;PGM2L1;COL4A2;COL4A1;ID4;SPARCL1;MAGED2;CCDC3;VIM
GTEX-S3XE-0226-SM-4AD6I_blood vessel_male_50-59_years	22/528	0.00509872	0.0210295	0.00843264	0.0352792	-0.930182	4.91021	SPARC;MCAM;FN1;BGN;HSPB1;SULF1;ACTB;CTGF;MORF4L1;MYL6;CSRP2;ALCAM;COL4A2;CDH2;COL4A1;DNAJB4;MORF4L2;SEC61G;SPARCL1;IGFBP7;CCDC3;CRYAB
GTEX-XPVG-0826-SM-4B654_heart_male_50-59_years	24/602	0.00604722	0.0245937	0.00999332	0.0408703	-0.960531	4.90654	COX8A;NDUFA4;COX4I1;ATP5A1;ATP5J;USMG5;SEPW1;ATP5G3;COX6C;ATP5O;COX7C;UQCRH;MYL12A;COX6B1;ATP5L;LDHB;PRDX2;ATP5B;ABLIM1;CDH2;ATP5E;BSG;CYCS;CRYAB
GTEX-S4Z8-0626-SM-4AD6J_blood vessel_male_60-69_years	23/558	0.00482305	0.0200342	0.00806656	0.0338935	-0.917564	4.8946	PDGFRB;ZFHX3;SPARC;MCAM;FN1;BGN;HSPB1;SULF1;CTGF;RGS5;MORF4L1;COL1A2;LGALS1;ALCAM;NFIA;MORF4L2;TIMP2;SPARCL1;S100A4;IGFBP7;MAGED2;CDO1;SCRG1
GTEX-R55F-1426-SM-2TF53_adipose tissue_male_50-59_years	44/1292	0.00512936	0.0210962	0.00969311	0.03981	-0.921606	4.85942	DYNC1I2;NOTCH3;SPON1;FLT1;SPARC;HMGB2;ZBTB20;SLC2A3;TFPI;PCDH18;FSTL1;ZFP36L1;LDHA;RAD21;TIMP2;WBP5;SOX4;RUNX1T1;PDGFRB;GUCY1A2;JUN;ZFHX3;EDN1;H3F3B;CBX3;RSRC2;NR2F2;DEK;ZFHX4;PLXDC1;RHOA;SULF2;NFKBIA;KLF6;COL1A2;NFIB;PRKAR1A;PPAP2B;CANX;S100A4;SERINC1;TCF4;HIST1H4C;ITM2A
GTEX-Q734-1426-SM-48TZQ_vagina_female_40-49_years	27/696	0.00532438	0.0217754	0.00906555	0.0373906	-0.92454	4.84039	BTG2;HSP90AB1;CLU;ZFP36L1;CST3;RGS2;EDNRA;HSPH1;DNAJB4;SERPINH1;A2M;EGR1;JUND;PTGES3;RPL22;NR2F1;FOS;PBX1;CLK1;NR4A2;DNAJA1;NR4A1;NFIA;ID2;FOSB;FXYD6;FAU
GTEX-X4XX-0011-R10B-SM-46MWO_brain_male_60-69_years	86/2855	0.00374347	0.0159357	0.00903262	0.0373075	-0.855362	4.77954	YWHAE;EIF4A2;ARL6IP1;ZFAND2A;NCAN;STMN2;ELAVL4;CELF4;SRP14;COX6A1;ELAVL2;SOX2;UCHL1;TUBA1B;SEPT7;KIF5C;TUBB3;BASP1;DPYSL2;STMN1;ENC1;NEFL;KIF1B;NEFM;YWHAG;CHGB;HES6;HSP90AA1;PEG3;TSC22D1;LMO3;ANK3;DYNLL1;SRP9;PGM2L1;BCAN;MORF4L1;GAP43;NGFRAP1;TUBB2A;MORF4L2;SUB1;MAP1B;IGDCC3;DCX;MATR3;SCG2;PPIA;INA;PFN2;MEG3;GPM6A;RTN3;BEX1;RTN1;NTM;CRMP1;SLC1A3;NREP;RTN4;HSPH1;EFNB3;PTPRZ1;CAMK2N1;MAP2;NNAT;CKB;…
GTEX-PW2O-0426-SM-48TCC_blood vessel_male_20-29_years	30/786	0.00428702	0.0180389	0.00757557	0.0319687	-0.874048	4.76545	SPARC;RTN1;CCNI;HSPB1;NTN1;CYR61;ACTB;CTGF;RGS5;CALD1;DNAJB4;KIF5B;DPYSL3;TIMP2;IGFBP7;RBFOX2;DUSP1;MCAM;BGN;SULF1;MORF4L1;NFIA;COL4A2;MAP1B;SPARCL1;CPE;S100A4;MAGED2;VIM;SCRG1
GTEX-QV44-2226-SM-447A3_blood vessel_male_50-59_years	27/712	0.00712451	0.0284301	0.0118393	0.0475531	-0.9611	4.75188	ITIH5;DYNC1I2;NOTCH3;CCNI;RGS5;CSRP2;CALD1;TIMP2;IGFBP7;HES5;PDGFRB;ZFHX3;FZD3;TSC22D1;MCAM;BGN;NR2F2;RHOB;NR4A2;TMSB15A;SMOC1;ID2;ID4;ID3;MAGED2;CCDC3;VIM
GTEX-WYJK-0426-SM-3NM9G_blood vessel_male_50-59_years	32/862	0.00486357	0.0201629	0.00860939	0.0359156	-0.890307	4.74176	DYNC1I2;NOTCH3;BTG2;CCNI;HMGB1;RGS5;CSRP2;CALD1;KIF5B;TIMP3;IGFBP7;ZFHX3;WSB1;TSC22D1;DUSP1;MCAM;TSC22D3;ATRX;DEK;RHOB;CLK1;NR4A2;NR4A1;MYL6;NFIA;SMOC1;ID2;ID4;ID3;SRSF3;MAGED2;CCDC3
GTEX-OXRP-2426-SM-2S1NR_blood vessel_female_60-69_years	27/695	0.00522585	0.0214628	0.00891163	0.0369649	-0.901591	4.73708	NOTCH3;BTG2;FLT1;ZFP36L1;RGS5;EDNRA;CSRP2;UBC;IGFBP7;PDGFRB;ZFHX3;FZD3;WSB1;TSC22D1;DUSP1;MCAM;TSC22D3;BGN;SULF1;RHOB;NR4A2;NR4A1;CLDN5;ID2;ID4;CCDC3;XIST
GTEX-PX3G-0326-SM-2I3EO_heart_female_20-29_years	27/708	0.00663301	0.0267893	0.0110886	0.0448465	-0.939554	4.71252	SEMA5A;COX4I1;ATP5A1;ATP5J;ATP5G3;SIPA1L2;ATP5O;COX7C;UQCRH;MYL12A;ATP5L;LDHB;PRDX2;ATP5B;ABLIM1;CDH2;BSG;COX8A;NDUFA4;USMG5;COX6C;COX6B1;PRKAR1A;CYCS;ALDOA;NES;CRYAB
GTEX-NPJ8-1526-SM-2D7VU_brain_male_40-49_years	66/2109	0.00489867	0.0202618	0.0104314	0.0424834	-0.88588	4.71181	HSP90AB1;ZFAND2A;NCAN;STMN2;ELAVL4;CELF4;CLU;ELAVL2;SOX2;UCHL1;TUBA1B;TUBA1A;KIF5C;DPYSL2;STMN1;ENC1;NEFL;NEFM;YWHAG;HSP90AA1;TSC22D1;ANK3;DYNLL1;PGM2L1;BCAN;SLC7A5;TUBB2B;GAP43;TUBB2A;DCX;CRYAB;INA;MEG3;RTN3;BEX1;RTN1;TTYH1;NTM;CRMP1;SLC1A3;HSPH1;EFNB3;UBB;CAMK2N1;MAP2;SPP1;NCAM1;SCN3A;GPM6B;HSPA8;NTRK2;SYT4;SYT1;PTGES3;USP22;GPR98;MIAT;SOD1;DNAJA1;CCDC88A;FABP7;GNB1;TTC3;PLP1;FXYD6;CALM1
GTEX-SN8G-0926-SM-4DM5I_lung_female_50-59_years	32/858	0.00454516	0.0190153	0.00809224	0.0339525	-0.872651	4.70681	IFITM3;SPON1;RGS16;SLC2A3;TFPI;SAT1;ZFP36L1;MYL12B;CSRP2;PODXL;TMSB4X;FTH1;TIMP3;SLIT2;A2M;B2M;MEST;TMSB10;GUCY1A2;OST4;EDN1;JUND;GADD45B;NAP1L1;EIF1;NFKBIA;NR4A1;CLDN5;RPS28;NES;PTMA;PFDN5
GTEX-U8XE-1226-SM-4E3HN_blood vessel_male_30-39_years	35/965	0.00474026	0.0197748	0.00856399	0.0357774	-0.879206	4.70521	IFITM3;NOTCH3;SPARC;TFRC;RGS16;ENO1;SAT1;NTN1;RGS5;LDHA;CSRP2;ALCAM;BAG3;SEC61G;DPYSL3;TIMP2;IGFBP7;HES6;TPI1;GADD45B;DUSP1;MCAM;BGN;SULF1;PGM2L1;RHOB;MORF4L1;COL4A2;COL4A1;IL1B;ID2;MAP1B;SPARCL1;S100A4;SCRG1
GTEX-S341-2026-SM-2XCAA_blood vessel_female_40-49_years	23/579	0.00741551	0.0294199	0.0119727	0.0479933	-0.958039	4.6984	ZFHX3;EDN1;CCNI;MCAM;TSC22D3;BGN;SULF1;PCDH18;FSTL1;RHOA;CTGF;RGS5;MORF4L1;MYL6;CSRP2;COL4A1;PPAP2B;ID2;TIMP2;TIMP3;IGFBP7;ITM2A;PFDN5
GTEX-XBED-0526-SM-47JY3_heart_male_60-69_years	28/751	0.00772448	0.0305211	0.0128291	0.0507594	-0.965348	4.69483	COX4I1;ATP5A1;ATP5J;SEPW1;ATP5G3;SIPA1L2;ATP5O;COX7C;UQCRH;MYL12A;ATP5L;LDHB;PRDX2;ATP5B;ABLIM1;CDH2;BSG;NCAM1;COX8A;NDUFA4;USMG5;ANK3;COX6C;TUBB4B;COX6B1;PRKAR1A;CYCS;CRYAB
GTEX-SE5C-0926-SM-4BRUF_fallopian tube_female_40-49_years	23/566	0.00570344	0.023228	0.00940882	0.0386969	-0.903543	4.66832	IFITM3;GUCY1A2;EIF4A1;EGR1;SPON1;TFRC;HNRNPU;PLXDC1;PBX1;CYR61;DUSP6;SULF2;ACTG1;NR4A2;NR4A1;COL1A2;MORF4L2;TRA2B;SPP1;SERPINH1;FOSB;PPIB;SGK1
GTEX-R3RS-0008-SM-48FF1_skin_female_40-49_years	83/2739	0.00378046	0.0160697	0.0089826	0.0371536	-0.836764	4.66739	RPL4;TOP2A;RPL5;EIF4A1;RPL3;SERPINE2;RPL32;TFRC;RPL31;RPLP0;NUCKS1;YBX1;MKI67;RND3;CYR61;RPL6;EEF1B2;RPS4X;RPS14;RPS16;LGALS1;ALCAM;SEC61G;FTH1;RPL37;KPNA2;TMSB10;RPS13;RPS12;GUCY1A2;ANXA2;RPL23;CKAP2;RPSA;EEF1A1;ASPM;SLC7A5;RPL37A;CANX;CKS2;SRSF3;SNRPE;RPL26;PABPC1;PPIB;SET;RPL10;RPL12;RPS27L;PCDH18;SLC7A1;RTN4;CCNB1;RPS15A;TRA2B;SERPINH1;RPS3;SLIT2;RPS2;RPS27A;SLC38A2;BTF3;EGR1;NPM1;HSPA5;UBE2C…
GTEX-QVJO-0011-R10A-SM-2S1QJ_brain_female_60-69_years	85/2814	0.00367358	0.015684	0.00883971	0.0367188	-0.832247	4.66607	YWHAE;EIF4A2;CCNI;ARL6IP1;NCAN;STMN2;ELAVL4;CELF4;NUCKS1;ELAVL2;UCHL1;TUBA1B;SEPT7;KIF5C;BASP1;PEG10;DPYSL2;STMN1;ENC1;NEFL;KIF1B;NEFM;YWHAG;CHGB;HSP90AA1;RBFOX2;PEG3;TSC22D1;LMO3;ATRX;ANK3;DYNLL1;YWHAZ;SRP9;PGM2L1;BCAN;MORF4L1;GAP43;NGFRAP1;TUBB2A;PRKAR1A;MORF4L2;SUB1;MAP1B;DCX;MATR3;INA;PFN2;MEG3;GPM6A;RTN3;BEX1;RTN1;NTM;CRMP1;SLC1A3;NREP;RTN4;HSPH1;EFNB3;PTPRZ1;CAMK2N1;MAP2;NCAM1;SCN3A;GPM6B;S…
GTEX-WFG8-0726-SM-3GILP_heart_male_20-29_years	19/445	0.00694283	0.0278861	0.0109748	0.0445098	-0.935124	4.64761	BTG2;NDUFA4;ATP5J;USMG5;ATP5G3;NTN1;UQCRH;MYL12A;CTGF;NR4A2;EDNRA;CDH2;PRKAR1A;ID2;ID4;CYCS;FOSB;TIMP3;NES
GTEX-RWS6-0326-SM-2XCAP_heart_female_60-69_years	22/542	0.00686064	0.0276321	0.0110748	0.0448465	-0.929656	4.63151	NDUFA4;COX4I1;ATP5A1;ATP5J;USMG5;ATP5G3;SIPA1L2;COX6C;ATP5O;COX7C;UQCRH;MYL12A;COX6B1;ATP5L;LDHB;PRDX2;ATP5B;ABLIM1;CDH2;BSG;CYCS;CRYAB
GTEX-XPVG-2626-SM-4B669_skin_male_50-59_years	57/1757	0.00427372	0.0180089	0.0088105	0.0366497	-0.848226	4.6273	RPL4;RPL30;BTG1;RPL3;RPL32;RPL31;RPLP1;RPLP0;SLC2A1;RPL8;RPL10A;RPL6;EEF1B2;RPL7A;RPS14;RPS16;RPS19;RPL18A;RPL36;RPL35;RPL38;RPL37;RPS11;RPS13;RPS12;DUSP2;RPS9;RPS8;RPS5;RPS6;FOS;RPL37A;RPL26;RPL29;GSTP1;RPL11;RPS15A;RPS3;RPL13;HES1;RPL18;SLC38A2;HES5;RPL19;EGR1;RPL41;PLK2;NR4A2;NFKBIA;KLF6;FABP5;RPS29;FABP7;FOSB;RPS20;RPS21;RPS23
GTEX-X4EP-0011-R2B-SM-3P625_brain_female_60-69_years	63/1960	0.00330158	0.0142628	0.00720007	0.0304858	-0.805651	4.60297	IFITM3;EIF4A1;ARL6IP1;ZFAND2A;ELAVL4;HMGB2;ZBTB20;SRP14;COX6A1;SIPA1L2;SAT1;SOX2;UCHL1;TUBA1A;RGS1;TUBB3;DNER;STMN1;NEFM;SOX9;KPNA2;B2M;TMSB10;HES6;HSBP1;SOX11;SLC7A5;TUBB2B;TUBB2A;IL1B;IGDCC3;PMP2;SCG2;PTMA;DYNC1I2;DDC;RGS16;POMP;CST3;PTPRZ1;HNRNPDL;PODXL;KCNQ1OT1;UBC;CCL4;SPP1;CCL3;MARCKSL1;H3F3B;GPR56;SHFM1;RSRC2;S100B;SOD1;DNAJA1;CCDC88A;MARCKS;FABP5;UBE2S;SST;ID2;HNRNPC;CALM2
GTEX-UTHO-1026-SM-3GAF7_breast_male_60-69_years	48/1433	0.00479847	0.0199891	0.00932642	0.0384122	-0.86005	4.5922	ITIH5;RPL4;RPL5;EIF4A1;FLT1;CCNI;RPL11;HMGB1;RPL6;RPL7;CKS1B;RPS15A;EDNRB;RAD21;PSMB1;MEST;RPL39;RPS13;BTF3;NPM1;TSC22D1;CBX3;LMO3;PTGES3;RPL23;RPS6;RPL22;NAP1L1;RSRC2;DUSP6;EIF1;CLK1;DNAJA1;EEF1A1;RPS25;CLDN5;RPS27;NFIB;PRKAR1A;SRSF3;RPS20;TCF4;PABPC1;CDO1;NES;RBMX;SRSF7;TPT1
GTEX-XGQ4-1526-SM-4AT6H_esophagus_male_50-59_years	50/1510	0.00501223	0.0207021	0.00980805	0.0402254	-0.864473	4.57814	TOP2A;EIF4A1;HSPB1;DBI;ATP5G3;ENO1;MKI67;RND3;SMC4;CKS1B;ACTG1;TUBA1C;PTTG1;YWHAQ;NUSAP1;KPNA2;ANXA2;HMGCS1;H2AFZ;HSBP1;CKAP2;YWHAZ;ASPM;SLC7A5;IL1B;CKS2;PABPC1;PPIA;SET;GSTP1;SLC7A1;ACAT2;MYL12B;CCNB1;PSMB5;PRDX1;S100A11;FDFT1;HSPA8;NPM1;XRCC5;UBE2C;PTGES3;HN1;TUBB4B;CENPF;FABP5;UBE2S;CDK1;RAN
GTEX-XPVG-0008-SM-4GICH_skin_male_50-59_years	30/806	0.00607818	0.0246509	0.0104288	0.0424834	-0.894232	4.56331	SEMA5A;SPARC;SERPINE2;STMN2;ENO1;NREP;RND3;PCDH18;FSTL1;CYR61;CTGF;ACTG1;LDHA;DNAJB4;SERPINH1;WBP5;MEST;SLC38A2;SOX4;TPI1;ANXA2;FN1;SULF1;EEF2;ZFHX4;EEF1A1;MARCKS;COL1A2;COL4A1;MORF4L2
GTEX-QEG5-0926-SM-2TC64_heart_male_20-29_years	33/926	0.00774677	0.0305678	0.0132557	0.0520048	-0.938458	4.56136	HSP90AB1;COX4I1;ATP5A1;HSPB1;ATP5J;SEPW1;COX7A2;ATP5G3;ATP5G2;ATP5O;SAT1;COX7C;UQCRH;MYL12A;HSPD1;ATP5L;LDHB;PRDX2;UBL5;ATP5B;CDH2;BAG3;ATP5E;BSG;COX8A;HSP90AA1;NDUFA4;USMG5;COX6C;COX6B1;CYCS;ALDOA;CRYAB
GTEX-OXRL-0326-SM-2I3F2_heart_male_50-59_years	28/745	0.00696547	0.0279385	0.0116695	0.0470004	-0.916283	4.55099	COX4I1;ATP5A1;ATP5J;SEPW1;COX7A2;ATP5G3;ATP5G2;ATP5O;COX7C;UQCRH;MYL12A;ATP5L;LDHB;PRDX2;ATP5B;ABLIM1;CDH2;ATP5E;BSG;COX8A;NDUFA4;USMG5;COX6C;COX6B1;CYCS;ALDOA;NES;CRYAB
GTEX-OHPN-2826-SM-3LK67_blood vessel_female_60-69_years	24/607	0.00667225	0.0269105	0.0109373	0.0444194	-0.906123	4.53949	GUCY1A2;NOTCH3;JUN;GADD45B;MCAM;BGN;NR2F2;SULF1;CYR61;ACTB;RHOB;EDNRA;COL4A2;NFIB;SMOC1;ID2;UBC;DPYSL3;ID4;IGFBP7;HES1;CCDC3;A2M;SCRG1
GTEX-XPT6-2226-SM-4B66R_blood vessel_male_20-29_years	26/678	0.00713677	0.0284301	0.0117836	0.0473945	-0.91691	4.53182	DYNC1I2;NOTCH3;HSPB1;ACTB;RGS5;CSRP2;CALD1;IGFBP7;ZFHX3;WSB1;GADD45B;TSC22D1;MCAM;TSC22D3;BGN;RHOB;MYL6;COL4A2;COL4A1;SMOC1;ID2;ID4;SPARCL1;MAGED2;CCDC3;VIM
GTEX-RUSQ-0926-SM-47JWU_esophagus_male_50-59_years	21/511	0.00713001	0.0284301	0.011398	0.0460339	-0.915573	4.52608	IFITM3;HSPA8;BTG2;DDX5;SERPINE2;DUSP1;TSC22D3;NAP1L1;ENO1;RND3;SAT1;NTN1;PBX1;CTGF;SULF2;RHOB;ZFP36L1;EEF1A1;RGS2;CALD1;DPYSL3
GTEX-WI4N-1126-SM-3LK7Q_adipose tissue_female_40-49_years	24/606	0.00654315	0.026463	0.0107429	0.0436909	-0.899025	4.5215	IFITM3;PDGFRB;GUCY1A2;NOTCH3;JUN;EDN1;FLT1;TPI1;BTG1;GADD45B;RGS16;SLC2A3;SULF2;RHOB;ZFP36L1;NFKBIA;NR4A1;CLDN5;LDHA;EDNRA;EDNRB;COL4A1;ID2;PTMA
GTEX-QDVJ-0426-SM-2I5FW_heart_male_50-59_years	32/893	0.00802961	0.0313445	0.0136168	0.0532259	-0.936624	4.51886	COX4I1;ATP5A1;ATP5J;COX7A2;ATP5G3;ATP5G2;ATP5O;COX7C;UQCRH;MYL12A;ATP5L;LDHB;PRDX2;ATP5B;ABLIM1;CDH2;ATP5E;BSG;NCAM1;COX8A;NDUFA4;USMG5;SOX11;ANK3;COX6C;TUBB4B;COX6B1;PRKAR1A;CYCS;ALDOA;NES;CRYAB
GTEX-QESD-0526-SM-2I5G5_heart_male_20-29_years	27/722	0.00848647	0.0329954	0.0138977	0.0541786	-0.939719	4.48179	COX4I1;ATP5A1;ATP5J;COX7A2;ATP5G3;ATP5O;COX7C;UQCRH;MYL12A;ATP5L;LDHB;PRDX2;ATP5B;ABLIM1;CDH2;BAG3;BSG;COX8A;NDUFA4;USMG5;ANK3;COX6C;COX6B1;PRKAR1A;CYCS;ALDOA;CRYAB
GTEX-SUCS-0326-SM-32PLL_heart_male_70-79_years	34/955	0.00702566	0.0281412	0.0121953	0.0487813	-0.884968	4.38784	COX4I1;ATP5A1;ATP5J;COX7A2;ATP5G3;SIPA1L2;ATP5O;COX7C;UQCRH;MYL12A;LDHB;PRDX2;ATP5B;CHCHD2;ABLIM1;CDH2;BAG3;BSG;NCAM1;COX8A;TPI1;HSPA5;NDUFA4;USMG5;ANK3;COX6C;TUBB4B;COX6B1;PKM;PRKAR1A;CYCS;ALDOA;NES;CRYAB
GTEX-NL4W-0011-R6a-SM-2I3GA_brain_male_50-59_years	49/1477	0.00526446	0.0215909	0.0101997	0.0416559	-0.835542	4.3839	YWHAE;NCAN;SOX2;UCHL1;PEG10;DPYSL2;ENC1;NEFL;GUCY1A2;PEG3;LMO3;SOX11;PGM2L1;BCAN;TUBB2B;GAP43;NGFRAP1;TUBB2A;DCX;PMP2;SCG2;MEG3;GPM6A;BEX1;TTYH1;CRMP1;SLC1A3;PTN;CST3;HSPH1;EFNB3;PTPRZ1;MAP2;NNAT;SPP1;SCN3A;GPM6B;NTRK2;FZD3;GPR56;LRRN3;GPR98;LSAMP;MIAT;S100B;FABP7;PLP1;CPE;HIST1H4C
GTEX-X5EB-1026-SM-46MVU_esophagus_male_40-49_years	23/583	0.00802003	0.0313445	0.0128657	0.0508352	-0.903893	4.36202	EGR1;BTG2;JUN;DDX5;JUND;GADD45B;DUSP1;FOS;RND3;NTN1;PBX1;DUSP6;CTGF;RHOB;NR4A2;NR4A1;RGS2;MYL6;KLF6;TUBA1A;CALD1;DNAJB4;FOSB
GTEX-RTLS-0426-SM-2TF5K_blood vessel_female_60-69_years	28/752	0.0078574	0.0309098	0.0130311	0.0513497	-0.898792	4.35581	ITIH5;DYNC1I2;NOTCH3;CCNI;RGS5;LDHA;SEPT7;CSRP2;CALD1;DPYSL3;TIMP2;IGFBP7;RPL15;A2M;ZFHX3;EDN1;FZD3;WSB1;MCAM;ATRX;BGN;RHOB;MORF4L1;ID2;SPARCL1;MAGED2;CCDC3;VIM
GTEX-R53T-0826-SM-48FCP_blood vessel_female_50-59_years	26/684	0.00795325	0.0311298	0.0130139	0.0513497	-0.89347	4.31919	RGS16;RPS27L;CLU;CTGF;RGS5;ALCAM;TIMP2;IGFBP7;SLIT2;PDGFRB;EGR1;JUND;DUSP1;FN1;BGN;FOS;SULF1;NR4A2;NR4A1;COL1A2;NFIA;ID2;ID3;FOSB;CCDC3;CDO1
GTEX-NFK9-0926-SM-2HMJU_heart_male_40-49_years	20/489	0.00895306	0.0346248	0.0139572	0.0543381	-0.915333	4.31649	COX8A;NDUFA4;COX4I1;ATP5A1;ATP5J;USMG5;ATP5G3;COX6C;ATP5O;COX7C;UQCRH;MYL12A;COX6B1;LDHB;PRDX2;ATP5B;ABLIM1;CDH2;BSG;CRYAB
GTEX-Q2AG-0011-R7A-SM-2HMJP_brain_female_40-49_years	44/1314	0.00687054	0.0276338	0.0126424	0.050225	-0.864246	4.30439	YWHAE;MEG3;GPM6A;BEX1;TTYH1;NCAN;CRABP1;SLC1A3;PTN;ELAVL2;RTN4;CST3;SEPT7;EFNB3;PTPRZ1;CAMK2N1;DPYSL2;DNER;NNAT;ENC1;SPP1;NEFL;NCAM1;NEFM;CKB;GPM6B;MARCKSL1;PEG3;SYT1;GPR98;SOX11;ANK3;PLXDC1;BCAN;SST;GNB1;PLP1;DCX;PMP2;CALM1;SCG2;ITM2A;CALM2;INA
GTEX-QLQ7-1926-SM-2S1R6_blood vessel_male_60-69_years	23/582	0.00786525	0.0309098	0.0126376	0.050225	-0.886847	4.29704	DYNC1I2;NOTCH3;BTG2;ZFHX3;CCNI;LRRN3;TSC22D1;MCAM;TSC22D3;RND3;RHOB;NFKBIA;RGS5;CSRP2;NFIB;PPAP2B;TIMP2;SPARCL1;TIMP3;IGFBP7;CCDC3;A2M;ITM2A
GTEX-XOTO-0011-R7B-SM-4B64R_brain_male_50-59_years	37/1056	0.00645056	0.0261248	0.0114793	0.0462981	-0.845686	4.26529	MEG3;GPM6A;TTYH1;NCAN;NTM;CRABP1;SLC1A3;ATP1A2;SEPW1;PTN;COX6A1;CST3;SOX2;DNAJB1;UCHL1;EFNB3;PTPRZ1;CAMK2N1;NNAT;ENC1;NEFL;NEFM;CKB;NTRK2;LSAMP;TMA7;SOX11;BCAN;TUBB2B;SST;PLP1;DCX;CPE;PMP2;SCG2;CALM2;INA
GTEX-W5WG-2226-SM-4LMI3_blood vessel_female_50-59_years	24/614	0.00763601	0.0302125	0.0123788	0.0493121	-0.872197	4.25186	ITIH5;PDGFRB;DYNC1I2;NOTCH3;ZFHX3;GADD45B;TSC22D1;MCAM;TSC22D3;BGN;ACTB;RHOB;NR4A2;RGS5;MYL6;CSRP2;CALD1;SMOC1;ID2;ID4;ID3;IGFBP7;MAGED2;CCDC3
GTEX-RWSA-0626-SM-2XCBD_heart_male_40-49_years	26/692	0.00916004	0.0353784	0.0148131	0.0574402	-0.902855	4.23701	FLT1;COX4I1;ATP5A1;ATP5J;COX7A2;ATP5G3;ATP5G2;ATP5O;COX7C;UQCRH;MYL12A;ATP5L;LDHB;PRDX2;ATP5B;ABLIM1;CDH2;BSG;COX8A;NDUFA4;USMG5;COX6C;PLXDC1;COX6B1;CYCS;CRYAB
GTEX-QXCU-0226-SM-2TC5W_blood vessel_male_50-59_years	24/616	0.00793146	0.0310862	0.0128175	0.0507594	-0.869426	4.20534	ITIH5;NOTCH3;ZFHX3;EDN1;MCAM;BGN;NR2F2;SULF1;NTN1;RHOA;CTGF;RGS5;MYL6;CSRP2;SMOC1;ID2;DPYSL3;TIMP2;S100A4;IGFBP7;MAGED2;CCDC3;VIM;FAU
GTEX-OIZH-0326-SM-2HMKC_heart_male_50-59_years	31/874	0.0103216	0.039395	0.0170288	0.0650801	-0.918074	4.19883	COX4I1;ATP5A1;ATP5J;SEPW1;COX7A2;ATP5G3;SIPA1L2;ATP5O;COX7C;UQCRH;MYL12A;ATP5L;LDHB;PRDX2;ATP5B;ABLIM1;CDH2;ATP5E;BSG;NCAM1;COX8A;HSPA8;NDUFA4;USMG5;COX6C;TUBB4B;COX6B1;PRKAR1A;CYCS;NES;CRYAB
GTEX-WHPG-2326-SM-3NMBP_blood vessel_male_50-59_years	24/618	0.00823622	0.0320652	0.0132687	0.0520048	-0.873629	4.19273	ITIH5;PDGFRB;NOTCH3;ZFHX3;FZD3;WSB1;MCAM;BGN;SULF1;ACTB;RHOB;NR4A2;RGS5;CSRP2;COL4A2;CALD1;COL4A1;SMOC1;ID2;DPYSL3;ID3;IGFBP7;MAGED2;CCDC3
GTEX-W5WG-1326-SM-4LMI9_uterus_female_50-59_years	46/1401	0.00813254	0.0317039	0.0148915	0.0576676	-0.861815	4.14695	IFITM3;SPON2;RPL5;RPL30;RPL3;RPL31;HMGB1;SRP14;RPL10A;RPL7;RPS4X;LGALS1;HNRNPDL;PODXL;KCNQ1OT1;TRA2B;RPL15;HMGN2;RPS11;RPS27A;RPS13;RUNX1T1;GUCY1A2;RBFOX2;RPS8;PTGES3;RPS6;RPL22;RPL35A;NR2F2;PBX1;SULF2;RPS25;MORF4L2;HNRNPA2B1;LUC7L3;RPL24;SRSF3;FXYD6;XIST;HNRNPC;RBMX;PFDN5;SRSF7;RPS24;RPS23
GTEX-P44H-1026-SM-3NM96_blood vessel_male_40-49_years	26/679	0.00726782	0.0288732	0.0119819	0.0479933	-0.837665	4.12491	IFITM3;SERPINE2;RPL10;TFRC;RGS16;NTN1;CLU;RGS5;RGS1;PSAP;CCL4;DPYSL3;TIMP2;SPP1;CCL3;IGFBP7;RPL15;A2M;GADD45B;FN1;BGN;SULF1;NFKBIA;COL4A2;SPARCL1;CCDC3
GTEX-NPJ8-0011-R6a-SM-2HMKB_brain_male_40-49_years	76/2507	0.00559517	0.0228509	0.0123343	0.049202	-0.794865	4.12205	YWHAE;EIF4A2;HSP90AB1;ARL6IP1;NCAN;CELF4;SRP14;CLU;SOX2;UBL5;UCHL1;PEG10;DPYSL2;ENC1;NEFL;NEFM;SOX9;YWHAG;HSP90AA1;PEG3;TSC22D1;LMO3;SOX11;DYNLL1;PGM2L1;BCAN;TUBB2B;GAP43;NGFRAP1;TUBB2A;SUB1;DCX;MATR3;SCG2;INA;PFN2;MEG3;GPM6A;RTN3;BEX1;RTN1;TTYH1;CRABP1;SLC1A3;HSPH1;EFNB3;PTPRZ1;MAP2;NNAT;SPP1;NCAM1;TSPAN3;SCN3A;GPM6B;HSPA8;NTRK2;SYT4;FZD3;CBX5;SYT1;LRRN3;PTGES3;USP22;GPR98;PLK2;LSAMP;MIAT;SOD1;D…
GTEX-T6MO-1926-SM-32QOJ_blood vessel_female_40-49_years	30/821	0.00779988	0.0307358	0.0131026	0.0514922	-0.848781	4.11969	DYNC1I2;NOTCH3;CCNI;HMGB1;RGS5;CSRP2;ALCAM;YWHAQ;CALD1;DPYSL3;TIMP2;IGFBP7;A2M;ZFHX3;FZD3;WSB1;RBFOX2;TSC22D1;MCAM;TSC22D3;BGN;SULF1;RHOA;RHOB;NR4A2;MORF4L1;ID2;ID3;SPARCL1;MAGED2
GTEX-WL46-2926-SM-3LK82_brain_male_50-59_years	73/2399	0.00607193	0.0246509	0.0130836	0.0514869	-0.802633	4.0967	YWHAE;EIF4A2;ARL6IP1;ZFAND2A;NCAN;STMN2;ELAVL4;CELF4;COX6A1;ELAVL2;UCHL1;HINT1;TUBA1B;TUBA1A;KIF5C;TUBB3;BASP1;DPYSL2;STMN1;ENC1;NEFL;NEFM;YWHAG;CHGB;TPI1;LMO3;ANK3;DYNLL1;PGM2L1;BCAN;SLC7A5;GAP43;NGFRAP1;TUBB2A;SUB1;MAP1B;DCX;SCG2;INA;PFN2;MEG3;GPM6A;RTN3;BEX1;RTN1;NTM;CRMP1;SEPW1;NREP;PRDX2;HSPH1;EFNB3;CAMK2N1;MAP2;NNAT;CKB;SCN3A;HSPA8;SYT4;SYT1;LRRN3;NDUFA4;USP22;MIAT;SST;GNB1;TTC3;GNAS;PLP1;F…
GTEX-WFJO-0826-SM-4LVM5_esophagus_male_30-39_years	42/1243	0.00706213	0.0282485	0.0128217	0.0507594	-0.821758	4.07018	TOP2A;GSTP1;HMGB2;HSPB1;DBI;ENO1;MKI67;SMC4;SLC7A1;ACAT2;CKS1B;ACTG1;MYL12B;TUBA1C;CCNB1;PTTG1;PRDX1;SUMO2;NUSAP1;KPNA2;S100A11;FDFT1;TPI1;ANXA2;HMGCS1;UBE2C;H2AFZ;HSBP1;SHFM1;CKAP2;TUBB4B;YWHAZ;ASPM;SLC7A5;CENPF;PKM;FABP5;UBE2S;CDK1;CKS2;PPIA;RAN
GTEX-WFON-0626-SM-4LVLX_pancreas_male_40-49_years	26/694	0.00948406	0.0364849	0.0152927	0.0591425	-0.873385	4.06835	RPL10;RPL12;RPLP0;RPL8;ACTG1;EEF1B2;RPL7A;RPL18A;ENC1;SPP1;RPL36;SOX9;RPS2;HSPA8;RPS9;RPL41;NPM1;RPSA;EEF2;GNB2L1;EEF1A1;SST;ALDH1A1;RPL24;AGRN;RPL29
GTEX-QV44-0526-SM-2S1RE_heart_male_50-59_years	33/941	0.00970353	0.0372309	0.0162827	0.0624866	-0.876082	4.06087	HSP90AB1;COX4I1;ATP5A1;ATP5J;SEPW1;COX7A2;ATP5G3;SIPA1L2;ATP5G2;ATP5O;COX7C;UQCRH;ATP5L;LDHB;PRDX2;UBL5;ATP5B;ABLIM1;CDH2;ATP5E;BSG;COX8A;HSPA8;NDUFA4;USMG5;ANK3;COX6C;TUBB4B;COX6B1;PRKAR1A;CYCS;ALDOA;CRYAB
GTEX-XV7Q-1526-SM-4BRWB_uterus_female_40-49_years	74/2430	0.00562634	0.022946	0.0122789	0.0490484	-0.779851	4.03986	IFITM3;HSP90AB1;HNRNPU;HMGB1;SRP14;UBL5;EDNRA;TUBA1B;LGALS1;TUBA1A;YWHAQ;SEC61G;CFL1;HMGN2;FGFBP3;SOX4;HMGN1;HES6;GUCY1A2;HSP90AA1;RBFOX2;HMGCS1;H2AFZ;HSBP1;PGM2L1;TMSB15A;MORF4L2;DCX;CKS2;SNRPE;XIST;PPIB;PTMA;PPIA;SRSF7;DYNC1I2;IDI1;SET;GSTP1;NREP;PCDH18;ACAT2;HSPD1;HSPH1;EFNB3;HNRNPDL;PODXL;KCNQ1OT1;TRA2B;PSMB1;SERPINH1;TCEB2;FDFT1;HSPA8;XRCC5;UBE2C;PTGES3;USP22;NR2F1;TMA7;NR2F2;PBX1;SULF2;DNAJ…
GTEX-O5YW-0126-SM-3LK6D_skin_male_50-59_years	42/1261	0.00893496	0.0346007	0.015878	0.0612439	-0.855421	4.03569	RPL30;RPL3;RPL32;RPL10;RPLP1;GSTP1;ATP5G2;RPL8;RPL10A;RPL7A;RPS14;RPS16;RPS19;RPL18A;RPS3;RPL36;RPL35;RPLP2;RPL13;RPL38;HES1;RPS2;RPS11;RPL18;RPL39;HES5;RPS12;RPS9;RPL41;RPS5;RPL23A;GNB2L1;RPS27;RPS29;RPL27A;FABP7;RPL37A;FAU;RPL29;RPS21;RPL28;RPS23
GTEX-XV7Q-0226-SM-4BRVL_adrenal gland_female_40-49_years	58/1841	0.00725074	0.0288447	0.014271	0.0554857	-0.81544	4.01739	HSP90AB1;SRP14;ATP5G2;RND3;UBL5;RGS2;CHCHD2;HINT1;CDH2;PEG10;SEC61G;DNER;CHGB;COX8A;TPI1;PEG3;HMGCS1;HSBP1;SRP9;RHOB;NGFRAP1;PKM;CKS2;TMBIM6;SGK1;PFDN5;MEG3;IDI1;POMP;ATP5A1;RPS27L;ATP5J;HSPD1;ATP5L;MYL12B;PRDX2;PSMB5;DNAJB4;PSMB1;PSAP;WBP5;TCEB2;MEST;FDFT1;OST4;JUND;HSPA5;LRRN3;CBX3;SHFM1;GPR98;TMA7;SOD1;NR4A2;DNAJA1;NR4A1;ID2;HNRNPC
GTEX-X4XX-0011-R4B-SM-46MWL_brain_male_60-69_years	36/1034	0.00788113	0.0309305	0.0137013	0.0534844	-0.82459	3.99372	NTM;ELAVL4;CELF4;SEPW1;COX6A1;ELAVL2;SOX2;UCHL1;SEPT7;EFNB3;PTPRZ1;KIF5C;CAMK2N1;MAP2;DPYSL2;KIF5B;DNER;NNAT;STMN1;ENC1;SPP1;KIF1B;NCAM1;FGFBP3;SCN3A;GPM6B;SOX11;ANK3;PGM2L1;BCAN;GAP43;FABP7;SMOC1;PLP1;DCX;SCG2
GTEX-WQUQ-1326-SM-3MJFF_heart_male_60-69_years	21/534	0.0113736	0.0430721	0.0175038	0.0665465	-0.882037	3.9484	BTG2;NDUFA4;COX4I1;ATP5A1;ATP5J;USMG5;ATP5G3;ATP5O;NTN1;COX7C;UQCRH;COX6B1;ATP5L;PRDX2;ATP5B;ATP5E;BSG;CYCS;NES;CRYAB;ITM2A
GTEX-PWOO-0526-SM-2S1Q3_heart_female_40-49_years	23/605	0.0121059	0.0457354	0.0187741	0.0710055	-0.892355	3.93891	HSPA5;NDUFA4;ATP5A1;ATP5J;USMG5;ATP5G3;ANK3;SIPA1L2;COX6C;ATP5O;TUBB4B;COX7C;UQCRH;MYL12A;ATP5L;ATP5B;ABLIM1;CDH2;PRKAR1A;DNAJB4;CYCS;NCAM1;CRYAB
GTEX-XUW1-1126-SM-4BONZ_blood vessel_female_50-59_years	23/586	0.00849939	0.0330016	0.0135699	0.0531138	-0.82388	3.92807	EGR1;ZFHX3;SPARC;FN1;BGN;RPS27L;SULF1;NTN1;CLU;FSTL1;CTGF;RGS5;ALCAM;NFIA;COL4A2;ID2;PSAP;TIMP2;ID3;IGFBP7;CCDC3;CDO1;SCRG1
GTEX-RWS6-2326-SM-2XCB4_blood vessel_female_60-69_years	27/739	0.0112893	0.0428082	0.0180497	0.0684434	-0.865646	3.88147	DYNC1I2;NOTCH3;BTG2;CCNI;HMGB1;CTGF;RGS5;CSRP2;ALCAM;CALD1;IGFBP7;ZFHX3;FZD3;WSB1;TSC22D1;MCAM;TSC22D3;ATRX;BGN;RHOB;COL4A1;SMOC1;ID2;SPARCL1;MAGED2;CCDC3;XIST
GTEX-OHPL-3026-SM-3MJGS_blood vessel_female_60-69_years	21/530	0.0105173	0.0399851	0.0162895	0.0624866	-0.849368	3.86864	ZFHX3;SPARC;ATRX;FN1;BGN;SULF1;CYR61;CTGF;RGS5;COL1A2;ALCAM;COL4A2;CDH2;COL4A1;DNAJB4;TIMP2;ID4;SPARCL1;IGFBP7;CCDC3;EIF4G2
GTEX-RN64-0526-SM-2TC5P_blood vessel_male_50-59_years	29/817	0.0127462	0.0477735	0.0204116	0.0767012	-0.886744	3.86844	ITIH5;DYNC1I2;NOTCH3;RGS5;EDNRA;SEPT7;CSRP2;CALD1;DNAJB4;DPYSL3;TIMP2;IGFBP7;NTRK2;ZFHX3;WSB1;RBFOX2;TSC22D1;MCAM;ATRX;BGN;NR2F2;RHOB;NFIB;COL4A1;SMOC1;ID2;MAGED2;CCDC3;VIM
GTEX-X4EP-2926-SM-3P5YQ_breast_female_60-69_years	43/1307	0.0100293	0.0383294	0.0177283	0.0673123	-0.837315	3.85353	IFITM3;RPL5;RBM25;RPL30;BTG1;RPL31;RPL12;RPL11;SLC2A3;HMGB1;RPL8;RPL10A;RND3;RPL7;ZFP36L1;RPS4X;RPS14;RPS16;TRA2B;HES1;RPL37;RPS27A;SOX4;JUN;RPL41;EDN1;H3F3B;GADD45B;PLK2;RSRC2;PLXDC1;SULF2;CLK1;RPS25;NFIB;HNRNPH1;ID4;SRSF3;HNRNPC;FAU;PTMA;RPS21;RPS23
GTEX-PVOW-1626-SM-48TC9_esophagus_male_40-49_years	34/974	0.00932424	0.0359174	0.0157912	0.0609895	-0.824065	3.85262	EIF4A1;IDI1;GSTP1;SLC2A1;HSPB1;SIPA1L2;SLC7A1;ACTG1;ZFP36L1;RPL7A;DNAJB1;TUBA1C;PTTG1;PRDX1;HES1;RPL18;S100A11;EGR1;JUN;RPS9;JUND;ANXA2;HMGCS1;UBE2C;DUSP1;HN1;YWHAZ;NR4A2;NR4A1;SLC7A5;RPS28;FABP5;CDK1;RPL28
GTEX-RU72-0011-R6A-SM-2TF71_brain_female_50-59_years	44/1338	0.00931501	0.0359174	0.0166664	0.0637784	-0.821366	3.84081	YWHAE;MEG3;GPM6A;BEX1;TTYH1;NCAN;CELF4;SLC1A3;ATP1A2;SEPW1;PTN;SRP14;CST3;SOX2;UCHL1;EFNB3;EDNRB;PTPRZ1;CAMK2N1;DPYSL2;NNAT;NEFM;CKB;SCN3A;HES5;GPM6B;GUCY1A2;NTRK2;LMO3;GPR98;LSAMP;TMA7;SOX11;BCAN;TUBB2B;PLP1;DCX;CPE;PMP2;MATR3;CALM1;SCG2;SCRG1;CALM2
GTEX-UJMC-0426-SM-4IHJF_blood vessel_male_50-59_years	26/690	0.00884513	0.0342984	0.0143457	0.0557017	-0.811214	3.83533	SPARC;CXCR4;CYR61;CTGF;CSRP2;ALCAM;RGS1;PSAP;CCL4;SPP1;CCL3;IGFBP7;A2M;EGR1;MCAM;FN1;BGN;FOS;SULF1;DUSP6;KLF6;COL1A2;COL4A2;COL4A1;FOSB;SGK1
GTEX-XOTO-0226-SM-4B66H_adipose tissue_male_50-59_years	26/723	0.0153283	0.0563538	0.0237412	0.0875214	-0.915725	3.82595	NOTCH3;BTG2;BTG1;SLC2A1;SLC2A3;CYR61;RGS1;TRA2B;UBC;TIMP3;MEST;GUCY1A2;JUN;JUND;DUSP1;NR2F2;EIF1;RHOB;NR4A2;NR4A1;CLDN5;KLF6;NFIB;PPAP2B;SRSF3;ITM2A
GTEX-PX3G-0426-SM-48U1C_blood vessel_female_20-29_years	25/668	0.0109734	0.0416646	0.0173724	0.066133	-0.847237	3.82297	SPARC;HSPB1;NTN1;CYR61;CTGF;RGS5;CALD1;DNAJB4;DPYSL3;TIMP2;IGFBP7;RBFOX2;MCAM;BGN;SULF1;SULF2;NFIA;COL4A2;MAP1B;ID4;S100A4;MAGED2;CCDC3;VIM;XIST
GTEX-P78B-0426-SM-2I5F5_heart_female_40-49_years	31/888	0.0127133	0.0477117	0.0206006	0.0773118	-0.873636	3.81351	COX4I1;ATP5A1;ATP5J;SEPW1;COX7A2;ATP5G3;ATP5G2;ATP5O;COX7C;UQCRH;MYL12A;ATP5L;LDHB;PRDX2;UBL5;ATP5B;ABLIM1;CDH2;ATP5E;BSG;NCAM1;COX8A;NDUFA4;USMG5;COX6C;COX6B1;PRKAR1A;CYCS;ALDOA;NES;CRYAB
GTEX-XLM4-0008-SM-4AT4W_skin_male_60-69_years	33/940	0.0095615	0.0367343	0.016065	0.0618831	-0.817799	3.80277	SEMA5A;SPON2;SPARC;SERPINE2;STMN2;RPS27L;NREP;PCDH18;RPL9;FSTL1;CTGF;LGALS1;FTH1;SUMO2;TIMP2;SERPINH1;SLIT2;TSPAN3;SLC38A2;SOX4;PDGFRB;OST4;ANXA2;FN1;SULF1;ZFHX4;SULF2;MARCKS;COL1A2;PPAP2B;PPIB;EIF4G2;TPT1
GTEX-X261-0626-SM-3NMD9_breast_male_50-59_years	30/852	0.0126501	0.0475971	0.0203892	0.0767012	-0.867167	3.7896	EIF4A1;SET;FLT1;BTG1;ZBTB20;HMGB1;RPL9;EDNRB;HNRNPDL;UBC;SOX4;JUN;NPM1;HSPA5;XRCC5;CBX3;NAP1L1;RSRC2;DEK;CLDN5;KLF6;HNRNPK;NFIB;COL4A1;PRKAR1A;PPAP2B;CANX;SRSF3;TCF4;PTMA
GTEX-WFG8-0626-SM-3GILJ_heart_male_20-29_years	27/746	0.0126431	0.0475971	0.0200222	0.0754323	-0.864896	3.78015	COX4I1;POMP;ATP5A1;ATP5J;SEPW1;COX7A2;ATP5G3;ATP5O;COX7C;UQCRH;MYL12A;ATP5L;LDHB;PRDX2;ATP5B;ABLIM1;CDH2;ATP5E;BSG;COX8A;NDUFA4;USMG5;COX6C;COX6B1;PRKAR1A;CYCS;CRYAB
GTEX-UPK5-1526-SM-4JBJA_blood vessel_male_40-49_years	30/836	0.00990772	0.0379146	0.0163074	0.0624866	-0.815227	3.76182	RPS27L;NTN1;CYR61;CTGF;RGS5;CSRP2;CALD1;DNAJB4;DPYSL3;TIMP2;IGFBP7;EGR1;JUN;JUND;DUSP1;BGN;FOS;SULF1;RHOB;MORF4L1;KLF6;NFIA;ID2;MAP1B;ID4;ID3;S100A4;MAGED2;HIST1H4C;SCRG1
GTEX-TSE9-0011-R9A-SM-3DB7Q_brain_female_60-69_years	26/709	0.0122244	0.0461144	0.0192973	0.0728897	-0.851021	3.74817	DYNC1I2;TTYH1;ZFAND2A;SOX2;DNAJB1;HSPH1;SEPT7;TUBA1A;RGS1;KIF5B;DNER;STMN1;SPP1;GPM6B;MARCKSL1;HSP90AA1;SOX11;S100B;SRP9;CCDC88A;TUBB2B;SST;ALDH1A1;PLP1;PMP2;SERINC1
GTEX-WEY5-2126-SM-3GILK_blood vessel_female_40-49_years	40/1195	0.00982106	0.0376323	0.0171175	0.0652478	-0.808278	3.73685	DYNC1I2;NOTCH3;CCNI;POMP;HMGB1;RGS5;SEPT7;CSRP2;YWHAQ;CALD1;KIF5B;TIMP2;TIMP3;IGFBP7;RPL15;BTF3;ZFHX3;FZD3;WSB1;RBFOX2;TSC22D1;XRCC5;KIDINS220;MCAM;PTGES3;RPL22;ATRX;RHOA;RHOB;MORF4L1;NFIA;PRKAR1A;ID2;CANX;ID4;SPARCL1;MAGED2;SERINC1;CCDC3;EIF4G2
GTEX-QVJO-0011-R6A-SM-2S1QN_brain_female_60-69_years	87/2972	0.00761281	0.0301616	0.0170627	0.0651239	-0.764354	3.72846	YWHAE;EIF4A2;ARL6IP1;NCAN;STMN2;CELF4;NUCKS1;SRP14;CLU;SOX2;UCHL1;SEPT7;TUBA1A;ALCAM;KIF5C;PEG10;KIF5B;SUMO2;ENC1;NEFL;KIF1B;NEFM;YWHAG;CHGB;GUCY1A2;HSP90AA1;PEG3;TSC22D1;LMO3;SOX11;ANK3;YWHAZ;SRP9;PGM2L1;BCAN;TUBB2B;GAP43;NGFRAP1;TUBB2A;SUB1;MAP1B;DCX;MATR3;SCG2;INA;PFN2;MEG3;GPM6A;RTN3;BEX1;RTN1;TTYH1;CRABP1;CRMP1;SLC1A3;RTN4;HSPH1;EFNB3;PTPRZ1;MAP2;NNAT;NCAM1;TSPAN3;SCN3A;HES5;GPM6B;NTRK2;SYT4…
GTEX-RNOR-0826-SM-2TF5C_heart_female_50-59_years	28/792	0.0149399	0.0551453	0.0234648	0.0868694	-0.885612	3.72287	COX4I1;ATP5A1;ATP5J;COX7A2;ATP5G3;ATP5G2;ATP5O;COX7C;UQCRH;MYL12A;ATP5L;LDHB;PRDX2;UBL5;ATP5B;ABLIM1;CDH2;ATP5E;BSG;COX8A;NDUFA4;USMG5;COX6C;PLXDC1;COX6B1;CYCS;ALDOA;CRYAB
GTEX-SNMC-0226-SM-4DM6F_blood vessel_male_20-29_years	22/563	0.0104144	0.0396973	0.0162478	0.0624866	-0.807593	3.68631	IFITM3;NOTCH3;ZFHX3;MCAM;FN1;BGN;SULF1;CYR61;CTGF;CST3;RGS5;EDNRA;MYL6;CSRP2;NFIA;COL4A2;COL4A1;DNAJB4;MORF4L2;ID4;IGFBP7;CCDC3
GTEX-WRHK-1726-SM-3MJFK_blood vessel_female_20-29_years	28/783	0.0130141	0.0486527	0.0206818	0.0775168	-0.836774	3.63304	EIF4A2;DYNC1I2;NOTCH3;BTG2;CCNI;NTN1;RGS5;CSRP2;CALD1;KIF5B;TIMP3;IGFBP7;RPL15;BTF3;ZFHX3;TSC22D1;MCAM;TSC22D3;RPL22;ATRX;RHOA;RHOB;MORF4L1;NFIA;ID2;ID4;MAGED2;CCDC3
GTEX-NL3H-0011-R1a-SM-48TDJ_brain_male_60-69_years	21/544	0.0137603	0.05118	0.0208509	0.0780505	-0.84441	3.61911	SYT1;STMN2;ELAVL4;CELF4;SEPW1;COX6A1;DYNLL1;ELAVL2;CST3;BCAN;UCHL1;GAP43;HSPH1;KIF5C;CAMK2N1;MAP2;FABP7;NNAT;ENC1;PLP1;NEFL
GTEX-UPK5-1126-SM-3GAEJ_lung_male_40-49_years	56/1799	0.0104462	0.0397664	0.0196361	0.0740736	-0.790577	3.60623	EIF4A1;SPON1;HSP90AB1;MKI67;SAT1;CYR61;TUBA1C;EDNRA;TUBA1B;TMSB4X;NUSAP1;KPNA2;SOX4;HMGN1;GUCY1A2;HSP90AA1;H2AFZ;DUSP6;CLDN5;TMSB15A;PPIB;PPIA;DYNC1I2;IDI1;DDX5;SET;POMP;TFPI;ACAT2;HSPD1;MYL12B;HNRNPDL;PODXL;PRDX1;SERPINH1;SLIT2;A2M;MEST;FDFT1;XRCC5;CBX3;PTGES3;PLK2;NR2F1;LSAMP;RSRC2;DNAJA1;HNRNPK;HNRNPA2B1;CDK1;TCF4;HNRNPC;HIST1H4C;NES;RAN;EIF4G2
GTEX-WFON-0526-SM-4LVLY_blood vessel_male_40-49_years	22/571	0.0121083	0.0457354	0.0186589	0.0706616	-0.808589	3.569	NOTCH3;EGR1;SPARC;MCAM;FN1;BGN;SULF1;NTN1;CTGF;RGS5;CSRP2;ALCAM;NFIA;COL4A2;TIMP2;CCL3;ID3;SPARCL1;S100A4;IGFBP7;A2M;SCRG1
GTEX-T6MN-0011-R9A-SM-32QOZ_brain_male_50-59_years	30/855	0.0132272	0.0493861	0.0212376	0.0793961	-0.815812	3.52878	YWHAE;DYNC1I2;HMGB1;RTN4;TUBA1B;SEPT7;TUBA1A;PTPRZ1;RGS1;KIF5C;TMSB4X;KIF5B;DNER;STMN1;SPP1;NEFL;FGFBP3;GPM6B;HES6;MARCKSL1;HSBP1;NAP1L1;S100B;SRP9;CCDC88A;TUBB2B;PLP1;PMP2;SERINC1;SCRG1
GTEX-UTHO-1826-SM-3GAFE_adipose tissue_male_60-69_years	42/1294	0.0134457	0.0501376	0.0230094	0.0855809	-0.815146	3.51255	ITIH5;RPL4;DYNC1I2;RPL5;EIF4A1;FLT1;CCNI;RPL11;HMGB1;RPL6;RPL7;RPS15A;EDNRB;RAD21;MEST;RPL39;BTF3;NPM1;TSC22D1;PTGES3;RPL23;RPS6;RPL22;NAP1L1;RSRC2;RPL23A;EIF1;CLK1;EEF1A1;RPS25;NFIB;PRKAR1A;SMOC1;SRSF3;RPS20;TCF4;HNRNPC;PABPC1;CDO1;RBMX;SRSF7;TPT1
GTEX-WHWD-2326-SM-3LK6Q_nerve_male_50-59_years	24/652	0.0150561	0.0555038	0.0230747	0.0857144	-0.836745	3.51096	SEMA5A;IFITM3;GUCY1A2;SPARC;SLC2A1;SLC2A3;NR2F2;SRP14;S100B;RPL9;PLXDC1;CYR61;CLK1;NR4A2;NR4A1;CLDN5;RGS1;PCBP4;KCNQ1OT1;SRSF3;PMP2;CDO1;NES;PTMA
GTEX-XOTO-0011-R6B-SM-4B65X_brain_male_50-59_years	33/978	0.0163162	0.0593984	0.0261584	0.0953474	-0.842026	3.46544	TTYH1;NCAN;NTM;SLC1A3;SEPW1;PTN;COX6A1;CST3;SOX2;UCHL1;SEPT7;EFNB3;TUBA1A;PTPRZ1;CAMK2N1;DNER;NNAT;CKB;HES5;GPM6B;NTRK2;MARCKSL1;GPR98;TMA7;SOX11;BCAN;CCDC88A;TUBB2B;SST;PLP1;DCX;CPE;SCG2
GTEX-RU72-2626-SM-4GIE1_uterus_female_50-59_years	81/2816	0.0151891	0.0559236	0.0306584	0.108759	-0.82379	3.44935	SEMA5A;RPL4;SPON2;RPL5;RPL30;RPL3;CCNI;RPL32;RPL31;HMGB1;SRP14;RPL8;RPL10A;RPL6;RPL7;RPS4X;RPL7A;RPS16;RPS19;RPL38;RPL37;HMGN2;RPS11;RPL39;RPS13;SOX4;HMGN1;RPS9;RBFOX2;RPS8;RPS5;RPS6;RPL22;EEF1A1;TMSB15A;LUC7L3;RPL24;RPL26;RPL29;PTMA;PFDN5;SRSF7;RPL11;ZFP36L1;RPS15A;KCNQ1OT1;TRA2B;RPS3;RPL13;RPL15;RPL18;RPS27A;RPL19;BTF3;NPM1;JUND;KIDINS220;PTGES3;USP22;RPL35A;NAP1L1;RSRC2;RPL23A;DEK;PLXDC1;PBX1;…
GTEX-V955-1026-SM-4JBHO_esophagus_male_60-69_years	17/417	0.0156656	0.057316	0.0228861	0.0852309	-0.828103	3.44183	IFITM3;BTG2;DDX5;DUSP1;HSPB1;FOS;NTN1;ACTB;CTGF;SULF2;RHOB;RGS2;MYL6;COL4A2;CALD1;DPYSL3;ID3
GTEX-O5YV-0326-SM-2I5H2_heart_female_60-69_years	30/866	0.0155284	0.0569571	0.0245894	0.090192	-0.826017	3.44043	COX4I1;ATP5A1;HSPB1;ATP5J;SEPW1;COX7A2;ATP5G3;ATP5G2;ATP5O;COX7C;UQCRH;MYL12A;ATP5L;PRDX2;UBL5;ATP5B;CDH2;ATP5E;BSG;NCAM1;RPL39;COX8A;NDUFA4;USMG5;COX6C;COX6B1;PRKAR1A;CYCS;ALDOA;CRYAB
GTEX-R55G-0526-SM-2TC5O_heart_female_40-49_years	30/868	0.0159795	0.0583182	0.025241	0.0923496	-0.83075	3.43635	ATP5A1;ATP5J;ATP5G3;NREP;SIPA1L2;ATP5O;COX7C;UQCRH;ATP5L;LDHB;PRDX2;ATP5B;ABLIM1;CDH2;ATP5E;BSG;NCAM1;COX8A;HSPA8;TPI1;USMG5;TUBB4B;COX6B1;COL1A2;PKM;PRKAR1A;CYCS;ALDOA;NES;CRYAB
GTEX-WHWD-0326-SM-3LK6L_heart_male_50-59_years	25/688	0.0153446	0.0563538	0.0236226	0.0872467	-0.821326	3.43067	COX4I1;ATP5A1;ATP5J;ATP5G3;SIPA1L2;ATP5O;NTN1;COX7C;UQCRH;ATP5L;LDHB;PRDX2;ATP5B;ABLIM1;CDH2;BSG;COX8A;NDUFA4;USMG5;ANK3;COX6B1;PRKAR1A;CYCS;NES;CRYAB
GTEX-R53T-0726-SM-48FCS_blood vessel_female_50-59_years	23/624	0.0168511	0.0611166	0.0254296	0.0928069	-0.837629	3.42033	NOTCH3;ZFHX3;SPARC;MCAM;FN1;BGN;RPS27L;NR2F2;SULF1;CLU;PGM2L1;CTGF;EDNRA;COL1A2;CSRP2;COL4A2;COL4A1;SMOC1;TIMP2;ID4;IGFBP7;CCDC3;ITM2A
GTEX-X3Y1-0426-SM-3P5Z4_heart_male_40-49_years	27/760	0.0157442	0.0575313	0.0244744	0.0898834	-0.823333	3.41789	COX4I1;ATP5A1;ATP5J;COX7A2;ATP5G3;ATP5G2;ATP5O;COX7C;UQCRH;MYL12A;ATP5L;LDHB;PRDX2;ATP5B;ABLIM1;CDH2;ATP5E;BSG;COX8A;NDUFA4;USMG5;SOX11;COX6C;TUBB4B;COX6B1;CYCS;CRYAB
GTEX-S32W-2426-SM-2XCAT_blood vessel_female_50-59_years	32/928	0.0134921	0.0502465	0.0218736	0.0815646	-0.791585	3.40829	DYNC1I2;SPARC;CCNI;HMGB1;RGS5;EDNRA;CSRP2;KIF5B;UBC;DPYSL3;TIMP3;IGFBP7;RPL15;ZFHX3;FZD3;WSB1;RBFOX2;TSC22D1;MCAM;TSC22D3;RPL22;ATRX;BGN;NR2F2;SULF1;RHOB;ID2;ID4;SPARCL1;MAGED2;PTMA;SCRG1
GTEX-QDT8-2926-SM-32PKC_brain_female_30-39_years	62/2049	0.0127089	0.0477117	0.024086	0.0886803	-0.780335	3.40652	ARL6IP1;ZFAND2A;NCAN;STMN2;ELAVL4;CELF4;CLU;ELAVL2;SOX2;UCHL1;TUBA1B;SEPT7;KIF5C;DPYSL2;KIF5B;STMN1;ENC1;NEFL;KIF1B;NEFM;LMO3;ANK3;SRP9;PGM2L1;BCAN;GAP43;TUBB2A;MAP1B;IGDCC3;DCX;INA;PFN2;GPM6A;RTN3;BEX1;RTN1;TTYH1;NTM;CRMP1;SLC1A3;ATP1A2;PTN;NREP;EFNB3;PTPRZ1;CAMK2N1;PCBP4;MAP2;SCN3A;GPM6B;NTRK2;SYT4;SYT1;LRRN3;GPR98;CCDC88A;GNB1;TTC3;PLP1;CPE;FXYD6;CALM1
GTEX-SIU7-1426-SM-4BRWT_stomach_male_50-59_years	21/546	0.0142823	0.0529861	0.0215762	0.0805587	-0.798557	3.39286	IFITM3;EGR1;BTG2;JUN;JUND;DUSP1;NR2F1;FOS;NTN1;CYR61;DUSP6;CTGF;RHOB;ZFP36L1;CST3;NR4A2;NR4A1;KLF6;IL1B;FOSB;AGRN
GTEX-S33H-2426-SM-2XCB2_blood vessel_male_30-39_years	37/1113	0.0140902	0.0523402	0.0233881	0.0867679	-0.788004	3.35869	ITIH5;DYNC1I2;NOTCH3;CCNI;PCDH18;RGS5;EDNRA;SEPT7;CSRP2;CALD1;DPYSL3;TIMP2;IGFBP7;PDGFRB;NTRK2;ZFHX3;FZD3;WSB1;RBFOX2;TSC22D1;MCAM;PTGES3;ATRX;BGN;NR2F2;SULF1;PBX1;RHOB;NR4A2;NFIA;SMOC1;ID2;ID4;MAGED2;CCDC3;VIM;EIF4G2
GTEX-R55C-1826-SM-3GADI_blood vessel_male_40-49_years	30/863	0.0148711	0.0549608	0.0236368	0.0872467	-0.79726	3.35514	DYNC1I2;NOTCH3;BTG2;CCNI;RGS5;CSRP2;ALCAM;CALD1;TIMP2;IGFBP7;ZFHX3;FZD3;WSB1;TSC22D1;MCAM;TSC22D3;ATRX;BGN;NR2F2;RHOA;RHOB;NR4A2;COL4A2;SMOC1;ID2;ID4;ID3;MAGED2;CCDC3;EIF4G2
GTEX-UPK5-0326-SM-3GAF3_heart_male_40-49_years	30/889	0.0213791	0.0748398	0.0329244	0.115255	-0.87123	3.35017	COX4I1;ATP5A1;ATP5J;SEPW1;COX7A2;ATP5G3;ATP5G2;ATP5O;COX7C;UQCRH;MYL12A;ATP5L;LDHB;PRDX2;UBL5;ATP5B;ABLIM1;CDH2;ATP5E;BSG;COX8A;NDUFA4;USMG5;COX6C;PLXDC1;COX6B1;PRKAR1A;CYCS;NES;CRYAB
GTEX-XOTO-0426-SM-4B66A_blood vessel_male_50-59_years	23/622	0.0162914	0.0593822	0.0246538	0.0903146	-0.808125	3.32714	ITIH5;NOTCH3;BTG2;JUN;ZFHX3;JUND;WSB1;TSC22D1;DUSP1;MCAM;TSC22D3;FOS;RHOB;ZFP36L1;NR4A1;RGS5;MYL6;CSRP2;ID2;ID4;IGFBP7;MAGED2;CCDC3
GTEX-WZTO-1326-SM-3NM8X_heart_male_40-49_years	32/950	0.0182558	0.0652375	0.0288208	0.103755	-0.826672	3.3094	COX4I1;ATP5A1;ATP5J;SEPW1;COX7A2;ATP5G3;SIPA1L2;ATP5G2;ATP5O;COX7C;UQCRH;MYL12A;ATP5L;LDHB;PRDX2;UBL5;ATP5B;CHCHD2;ABLIM1;CDH2;ATP5E;BSG;COX8A;NDUFA4;USMG5;COX6C;PLXDC1;COX6B1;PRKAR1A;CYCS;ALDOA;CRYAB
GTEX-XUYS-0426-SM-47JX3_blood vessel_male_50-59_years	23/634	0.0198809	0.0702698	0.0295937	0.105754	-0.841105	3.29545	ITIH5;DYNC1I2;NOTCH3;EGR1;ZFHX3;MCAM;FN1;BGN;SULF1;CTGF;RGS5;COL1A2;CSRP2;CALD1;SMOC1;SUMO2;TIMP2;FOSB;IGFBP7;MAGED2;CCDC3;VIM;RPL15
GTEX-S95S-1626-SM-2XCDJ_blood vessel_male_60-69_years	23/628	0.0180159	0.0646975	0.0270374	0.0980611	-0.81875	3.28851	DYNC1I2;GUCY1A2;NOTCH3;BTG2;GADD45B;CCNI;TSC22D1;MCAM;TSC22D3;YBX1;RHOA;RHOB;EDNRA;NFIA;CALD1;SMOC1;ID2;TIMP2;ID4;SPARCL1;TIMP3;IGFBP7;CCDC3
GTEX-SIU7-0426-SM-2XCDX_heart_male_50-59_years	22/599	0.0198405	0.0702122	0.0293597	0.105055	-0.833825	3.26862	COX8A;NDUFA4;COX4I1;ATP5A1;ATP5J;USMG5;ATP5G3;SIPA1L2;COX6C;ATP5O;COX7C;UQCRH;COX6B1;ATP5L;LDHB;PRDX2;ATP5B;ABLIM1;CDH2;BSG;CYCS;CRYAB
GTEX-OHPL-2026-SM-3TW8R_uterus_female_60-69_years	38/1152	0.0144919	0.0536275	0.0241213	0.0886982	-0.767761	3.25083	IFITM3;RPL5;SET;HNRNPU;RPL8;RPL10A;SLC7A1;EEF1B2;RGS2;LGALS1;HNRNPDL;TRA2B;SUMO2;RPS11;RPS27A;RPL19;RPS12;GUCY1A2;RBFOX2;XRCC5;RPS8;RPS5;RPL35A;PLXDC1;PBX1;SULF2;SON;MORF4L2;RPL37A;HNRNPA2B1;RPL24;SNRPE;FXYD6;XIST;FAU;PTMA;RPS24;RPS23
GTEX-XGQ4-0326-SM-4GIEE_heart_male_50-59_years	25/697	0.0177186	0.0638657	0.0269503	0.0978669	-0.804088	3.243	COX4I1;ATP5A1;ATP5J;ATP5G3;SIPA1L2;ATP5O;COX7C;UQCRH;MYL12A;ATP5L;LDHB;PRDX2;ATP5B;ABLIM1;CDH2;BSG;COX8A;NDUFA4;USMG5;ANK3;COX6C;COX6B1;PRKAR1A;CYCS;CRYAB
GTEX-REY6-0926-SM-48FDA_blood vessel_male_60-69_years	18/459	0.0187186	0.0667279	0.0271376	0.0982944	-0.807908	3.21405	IFITM3;NOTCH3;ZFHX3;GADD45B;MCAM;BGN;RHOB;EDNRA;MYL6;CSRP2;COL4A2;COL4A1;ID4;ID3;SPARCL1;IGFBP7;CCDC3;PTMA
GTEX-QDVN-0926-SM-2I5GL_pancreas_male_50-59_years	29/847	0.0197534	0.0699888	0.0304621	0.108326	-0.818343	3.21153	RPL10;RPL12;RPLP0;RPL8;EEF1B2;RPL7A;RPS14;RPL18A;SPP1;RPL36;RPL38;RPS2;RPL18;RPL39;HES6;HSPA8;RPS9;RPL41;NPM1;RPS5;RPL35A;RPSA;EEF2;GNB2L1;EEF1A1;RPS29;SST;RPL24;RPL26
GTEX-OOBJ-0426-SM-3NB1S_blood vessel_male_60-69_years	27/769	0.0180398	0.0647037	0.0277203	0.10004	-0.799548	3.21032	EIF4A2;SPARC;CCNI;HSPB1;RPS27L;CLU;CYR61;CTGF;RGS5;CSRP2;ALCAM;DNAJB4;TIMP2;IGFBP7;DUSP1;PLK2;ATRX;BGN;SULF1;MORF4L1;NFIA;ID4;SPARCL1;MAGED2;CCDC3;VIM;CDO1
GTEX-UJMC-2026-SM-3GADR_blood vessel_male_50-59_years	21/551	0.0156559	0.057316	0.023475	0.0868694	-0.770703	3.20374	ZFHX3;GADD45B;MCAM;BGN;CXCR4;SULF1;CYR61;CTGF;RGS5;RPS27;COL1A2;CSRP2;COL4A2;RGS1;ID2;PSAP;TIMP2;SPP1;IGFBP7;A2M;PFDN5
GTEX-QEL4-0926-SM-3GAD1_heart_male_50-59_years	27/778	0.0205934	0.0724372	0.0312887	0.110725	-0.817064	3.17248	COX4I1;ATP5A1;ATP5J;COX7A2;ATP5G3;ATP5G2;ATP5O;COX7C;UQCRH;MYL12A;ATP5L;LDHB;PRDX2;ATP5B;ABLIM1;CDH2;ATP5E;BSG;COX8A;NDUFA4;USMG5;COX6C;COX6B1;CYCS;ALDOA;NES;CRYAB
GTEX-OXRO-0326-SM-33HBM_lung_female_60-69_years	59/1946	0.0144113	0.053397	0.026592	0.0966861	-0.746406	3.16457	SEMA5A;SPON1;RBM25;FLT1;HSP90AB1;TFRC;HNRNPU;ZBTB20;SLC2A3;SIPA1L2;RPL9;SAT1;EDNRB;RGS1;DPYSL2;TIMP3;SOX4;GUCY1A2;HSP90AA1;WSB1;MORF4L1;CLDN5;TMSB15A;HNRNPH1;CANX;LUC7L3;SRSF3;MATR3;DDX5;SET;TFPI;HSPD1;MYL12B;HSPH1;HNRNPDL;PODXL;SERPINH1;WBP5;HES1;SLIT2;A2M;MEST;XRCC5;PTGES3;NR2F1;NAP1L1;RSRC2;MIAT;EIF1;CLK1;NR4A2;NFKBIA;HNRNPK;SON;HNRNPA2B1;TCF4;HNRNPC;EIF4G2;PF4
GTEX-SIU8-0226-SM-2XCDS_adipose tissue_male_50-59_years	26/742	0.0205142	0.0722456	0.0310001	0.109838	-0.814176	3.16441	ITIH5;SPON2;NOTCH3;HMGB1;PCDH18;CYR61;EDNRA;SEPT7;MEST;RUNX1T1;PDGFRB;GUCY1A2;JUN;PLK2;NR2F2;FOS;ZFHX4;RHOA;KLF6;NFIB;FOSB;S100A4;TCF4;CCDC3;NES;ITM2A
GTEX-UJHI-0226-SM-4IHJL_blood vessel_female_50-59_years	23/624	0.0168511	0.0611166	0.0254296	0.0928069	-0.774231	3.16145	IFITM3;NOTCH3;EGR1;SPARC;MCAM;BGN;CYR61;ACTB;PGM2L1;CTGF;RGS5;CSRP2;ALCAM;CALD1;MORF4L2;TIMP2;ID3;SPARCL1;IGFBP7;CCDC3;VIM;A2M;CDO1
GTEX-S7SE-0826-SM-4AT4D_breast_male_50-59_years	36/1093	0.0174273	0.0629715	0.0282258	0.101738	-0.767979	3.1101	ITIH5;FLT1;BTG1;SPARC;RGS16;SLC2A3;SRP14;CYR61;CKS1B;EDNRB;LGALS1;TMSB4X;UBC;SUMO2;TIMP3;B2M;TMSB10;PDGFRB;JUN;EDN1;JUND;GADD45B;HSPA5;PLK2;RSRC2;RHOA;EIF1;CLK1;CLDN5;KLF6;FABP5;NFIB;SRSF3;TCF4;ITM2A;PFDN5
GTEX-XQ8I-0826-SM-4BOOE_blood vessel_male_50-59_years	26/737	0.0190321	0.0677626	0.0289439	0.10407	-0.783553	3.10415	DYNC1I2;NOTCH3;HSPB1;ACTB;RGS5;CSRP2;CALD1;IGFBP7;ZFHX3;FZD3;WSB1;GADD45B;TSC22D1;DUSP1;MCAM;TSC22D3;NR2F2;RHOB;NR4A1;MYL6;SMOC1;ID2;ID4;ID3;MAGED2;PTMA
GTEX-XQ3S-0626-SM-4BOOB_heart_male_20-29_years	33/999	0.0214478	0.0749676	0.0335583	0.117052	-0.796444	3.06004	COX4I1;POMP;ATP5A1;ATP5J;DBI;SEPW1;COX7A2;ATP5G3;ATP5G2;ATP5O;COX7C;UQCRH;MYL12A;ATP5L;LDHB;PRDX2;UBL5;ATP5B;CHCHD2;ABLIM1;CDH2;ATP5E;BSG;TCEB2;COX8A;NDUFA4;USMG5;COX6C;PLXDC1;COX6B1;CYCS;ALDOA;CRYAB
GTEX-QCQG-1226-SM-48U23_vagina_female_50-59_years	24/674	0.021467	0.0749676	0.031941	0.112624	-0.792618	3.04463	SPON2;GUCY1A2;ANXA2;HMGCS1;UBE2C;SHFM1;GSTP1;HSPB1;MKI67;YWHAZ;PBX1;SULF2;ZFP36L1;EDNRA;COL1A2;LGALS1;FABP5;SUMO2;CDK1;HES1;HNRNPC;PPIB;SGK1;FDFT1
GTEX-OOBJ-1826-SM-3NB1C_blood vessel_male_60-69_years	26/739	0.0196144	0.0695812	0.0297535	0.106195	-0.76828	3.02048	DYNC1I2;NOTCH3;SPARC;CCNI;NTN1;CLU;CTGF;RGS5;CSRP2;CALD1;TIMP2;IGFBP7;ZFHX3;TSC22D1;MCAM;PTGES3;BGN;NR2F2;SULF1;MORF4L1;NFIA;ID2;ID3;MAGED2;CCDC3;VIM
GTEX-PVOW-2526-SM-2XCF7_brain_male_40-49_years	79/2717	0.0129229	0.0483737	0.0263481	0.0959189	-0.693587	3.01624	YWHAE;EIF4A2;CCNI;ARL6IP1;NCAN;STMN2;ELAVL4;CELF4;ELAVL2;UCHL1;TUBA1B;SEPT7;YWHAQ;KIF5C;TUBB3;BASP1;DPYSL2;STMN1;ENC1;NEFL;KIF1B;NEFM;YWHAG;CHGB;HSP90AA1;RBFOX2;PEG3;TSC22D1;HSBP1;LMO3;ANK3;DYNLL1;YWHAZ;PGM2L1;MORF4L1;GAP43;TUBB2A;SUB1;MAP1B;DCX;MATR3;SCG2;INA;PFN2;MEG3;GPM6A;RTN3;BEX1;RTN1;NTM;CRMP1;NREP;RTN4;HSPH1;EFNB3;CAMK2N1;MAP2;NNAT;SCN3A;HSPA8;SYT4;FZD3;SYT1;LRRN3;NDUFA4;USP22;PLK2;MIAT;P…
GTEX-T6MN-0426-SM-32PMF_blood vessel_male_50-59_years	25/709	0.0213255	0.0747417	0.0319347	0.112624	-0.781587	3.00743	ITIH5;DYNC1I2;NOTCH3;RGS5;CSRP2;CALD1;DPYSL3;TIMP2;IGFBP7;PDGFRB;ZFHX3;WSB1;TSC22D1;MCAM;BGN;NR2F2;SULF1;NR4A1;MYL6;COL4A2;SMOC1;ID2;MAGED2;CCDC3;VIM
GTEX-QVUS-0626-SM-447CC_esophagus_female_60-69_years	43/1364	0.0195241	0.0693452	0.0324187	0.113895	-0.76001	2.99148	RPL31;RPL12;RPLP1;GSTP1;RPLP0;HSPB1;MKI67;RPL8;SLC7A1;RPL6;RPS4X;RPL7A;DNAJB1;TUBA1C;RPS19;PTTG1;RPS3;RPL36;RPL35;RPL13;HES1;RPL37;RPS2;RPL18;S100A11;RPL19;RPS9;RPL41;UBE2C;RPS8;RPS5;RPS6;RPSA;GNB2L1;SLC7A5;RPS28;FABP5;RPL27A;RPL37A;RPL29;RPL28;PPIA;RPS24
GTEX-SE5C-0526-SM-2XCE1_lung_female_40-49_years	30/887	0.0208099	0.0731105	0.0321236	0.113131	-0.772045	2.98961	BTG2;SPON1;DDX5;TFRC;RGS16;TFPI;SAT1;MYL12B;PODXL;CCL4;CCL3;TIMP3;SLIT2;A2M;EGR1;EDN1;JUND;WSB1;GADD45B;FOS;DUSP6;NFKBIA;NR4A1;CLDN5;KLF6;IL1B;ID2;FOSB;SGK1;HIST1H4C
GTEX-XUZC-2026-SM-4BRW9_blood vessel_female_30-39_years	22/594	0.0182329	0.0652358	0.0271692	0.0982944	-0.742438	2.97311	NOTCH3;ZFHX3;GADD45B;MCAM;BGN;HSPB1;SEPW1;NTN1;ACTB;RHOA;RHOB;NR4A2;NR4A1;RGS5;MYL6;CSRP2;COL4A2;CALD1;ID2;ID3;IGFBP7;CCDC3
GTEX-X638-0126-SM-47JZ8_skin_female_70-79_years	25/706	0.0203741	0.071839	0.0306276	0.108759	-0.762752	2.96977	RPL30;RPLP1;RPL11;RPS4X;RPL35;RPL13;RPL38;RPL15;RPL37;RPS11;RPS27A;RPS13;RPL19;RPS12;PDGFRB;EGR1;JUND;RPS8;RPS6;RPL35A;RPS25;COL1A2;RPS29;FOSB;RPS20
GTEX-O5YT-0726-SM-3MJHA_esophagus_male_20-29_years	20/537	0.0224582	0.078148	0.0324947	0.114025	-0.780724	2.96371	IFITM3;BTG2;DDX5;DUSP1;NAP1L1;ENO1;RND3;NTN1;CYR61;ACTB;CTGF;SULF2;RHOB;RGS2;KLF6;TUBA1B;CALD1;RAD21;DPYSL3;EIF4G2
GTEX-P44H-0726-SM-48TBT_heart_male_40-49_years	26/756	0.0251494	0.0856726	0.0373512	0.128137	-0.801153	2.95058	COX4I1;ATP5A1;ATP5J;COX7A2;ATP5G3;ATP5G2;ATP5O;COX7C;UQCRH;ATP5L;LDHB;PRDX2;UBL5;ATP5B;ABLIM1;CDH2;PODXL;ATP5E;BSG;COX8A;NDUFA4;USMG5;COX6C;COX6B1;ALDOA;CRYAB
GTEX-R55E-1026-SM-2TC5S_heart_male_20-29_years	31/934	0.0239	0.0819911	0.0366445	0.126009	-0.788355	2.94362	COX4I1;ATP5A1;ATP5J;SEPW1;COX7A2;ATP5G3;YBX1;ATP5G2;ATP5O;COX7C;UQCRH;MYL12A;ATP5L;LDHB;PRDX2;UBL5;ATP5B;ABLIM1;CDH2;ATP5E;BSG;TCEB2;COX8A;NDUFA4;USMG5;COX6C;COX6B1;CYCS;ALDOA;GAPDH;CRYAB
GTEX-WYJK-1026-SM-3NM8W_heart_male_50-59_years	28/825	0.0240344	0.0823552	0.0362372	0.125347	-0.784785	2.92589	COX4I1;ATP5A1;ATP5J;SEPW1;ATP5G3;ATP5G2;ATP5O;COX7C;UQCRH;MYL12A;ATP5L;LDHB;PRDX2;UBL5;ATP5B;ABLIM1;CDH2;ATP5E;BSG;COX8A;NDUFA4;USMG5;COX6C;TUBB4B;COX6B1;CYCS;ALDOA;CRYAB
GTEX-W5X1-0006-SM-3GIJZ_blood_female_40-49_years	58/1933	0.0184149	0.0657255	0.032977	0.115301	-0.730638	2.9186	RPL4;RPL30;RPL3;RPL32;RPLP0;RPL8;RPL6;RPS4X;RPL7A;RPS14;RPS16;RPL18A;TMSB4X;CFL1;RPL36;RPLP2;HMGN2;RPS11;B2M;TMSB10;RPS13;RPS12;RPS9;RPS5;RPL22;RPSA;EEF1A1;IL1B;S100A4;RPL29;PFN1;RPL28;RPL10;RPL12;CXCR4;MYL12B;RPS15A;UBB;CCL4;RPS3;RPL13;RPS2;RPL18;RPS27A;S100A11;RPL19;XRCC5;RPL23A;MIAT;GNB2L1;RPS25;RPS27;RPL27A;RPS20;HNRNPC;FAU;ITM2A;PF4
GTEX-WFG7-1126-SM-4LMK3_esophagus_male_20-29_years	37/1132	0.0178763	0.0642754	0.0290376	0.104278	-0.721233	2.90244	TOP2A;GSTP1;RPLP0;HSPB1;DBI;ENO1;MKI67;RND3;SMC4;SLC7A1;ACAT2;EEF1B2;SOX2;TUBA1C;CCNB1;ABLIM1;PTTG1;PRDX1;NUSAP1;S100A11;FDFT1;BTF3;ANXA2;HMGCS1;SHFM1;CKAP2;DYNLL1;YWHAZ;SULF2;ASPM;CENPF;FABP5;CDK1;PABPC1;PPIA;EIF4G2;RPS24
GTEX-WHPG-0826-SM-3NMBF_heart_male_50-59_years	28/832	0.0264282	0.0896102	0.0395194	0.134624	-0.796292	2.89319	COX4I1;ATP5A1;ATP5J;COX7A2;ATP5G3;SIPA1L2;ATP5O;COX7C;UQCRH;MYL12A;ATP5L;LDHB;PRDX2;ATP5B;ABLIM1;CDH2;ATP5E;BSG;COX8A;NDUFA4;USMG5;SOX11;COX6C;COX6B1;PRKAR1A;CYCS;ALDOA;CRYAB
GTEX-UTHO-3026-SM-3GAFB_brain_male_60-69_years	71/2437	0.017581	0.0634481	0.0334721	0.116892	-0.712059	2.87739	YWHAE;ARL6IP1;ZFAND2A;NCAN;STMN2;ELAVL4;CELF4;COX6A1;ELAVL2;UCHL1;TUBA1B;SEPT7;TUBA1A;YWHAQ;KIF5C;BASP1;DPYSL2;KIF5B;STMN1;ENC1;NEFL;KIF1B;NEFM;YWHAG;LMO3;ANK3;DYNLL1;SRP9;PGM2L1;MORF4L1;GAP43;TUBB2A;SUB1;MAP1B;IGDCC3;DCX;MATR3;INA;PFN2;MEG3;GPM6A;RTN3;BEX1;RTN1;NTM;CRMP1;SLC1A3;NREP;HSPH1;EFNB3;CAMK2N1;MAP2;SPP1;NCAM1;SCN3A;GPM6B;SYT4;FZD3;SYT1;LRRN3;MIAT;SOD1;CCDC88A;GNB1;TTC3;GNAS;PLP1;FXYD6;S…
GTEX-X261-1026-SM-3NMDL_lung_male_50-59_years	37/1133	0.0180963	0.0648265	0.0293621	0.105055	-0.716207	2.87346	SPON2;SPON1;SPARC;ZFAND2A;TFPI;CYR61;CTGF;MYL12B;DNAJB1;EDNRA;PODXL;DNAJB4;UBC;SERPINH1;WBP5;TIMP3;SLIT2;A2M;MEST;TMSB10;SLC38A2;GUCY1A2;EDN1;NR2F1;NAP1L1;NR2F2;CLDN5;COL4A2;COL4A1;TMSB15A;CANX;TCF4;PPIB;SGK1;NES;EIF4G2;PF4
GTEX-S7SF-1626-SM-3K2AY_skin_female_20-29_years	48/1540	0.0168924	0.0611905	0.0291401	0.104517	-0.703391	2.87046	RPL4;RPL30;SET;RPL3;RPL32;RPLP1;RPL11;RPLP0;SLC2A1;RPL8;RPL10A;RPL7;RPS4X;RPS14;LDHA;RPS15A;RPS19;RPL18A;PSMB1;RPL36;RPL35;RPL13;RPL38;RPL18;RPL39;SLC38A2;RPS13;RPL19;RPS12;BTF3;H3F3B;XRCC5;RPS5;RPS6;RPL35A;RPL23A;YWHAZ;EIF1;HNRNPK;RPS29;RPL27A;FABP7;RPL37A;FAU;RPL29;PTMA;RPS21;RPS23
GTEX-QDVN-1326-SM-48TZ3_colon_male_50-59_years	47/1507	0.0178128	0.0641261	0.0304229	0.108319	-0.712023	2.86791	TOP2A;IDI1;DDC;HMGB2;DBI;COX7A2;ATP5G3;COX6A1;MKI67;ACAT2;CKS1B;ATP5B;TUBA1C;CHCHD2;HINT1;CCNB1;TUBA1B;PSMB5;PTTG1;SEC61G;CFL1;NUSAP1;TSPAN3;KPNA2;TMSB10;SOX4;FDFT1;COX8A;HES6;HMGCS1;UBE2C;H2AFZ;USMG5;TUBB4B;COX6B1;SOD1;ASPM;CENPF;UBE2S;CDK1;CKS2;SNRPE;PPIB;PFN1;HIST1H4C;PTMA;PPIA
GTEX-T6MN-0126-SM-32PLP_skin_male_50-59_years	43/1364	0.0195241	0.0693452	0.0324187	0.113895	-0.728098	2.86587	RPL4;RPL30;RPL3;RPL32;RPLP1;RPLP0;CRABP1;SLC2A1;RPL8;RPL10A;ZFP36L1;RPL7A;RPS14;RPS19;RPL18A;RPL36;RPL35;RPLP2;RPL13;RPL18;HES5;RPS12;BTF3;EGR1;DUSP2;RPS9;RPL41;H3F3B;GPR56;DUSP1;RPS5;FOS;DYNLL1;GNB2L1;TUBB2A;FABP5;RPS29;FOSB;CCDC3;RPL29;RPS21;RPL28;PPIA
GTEX-TKQ1-0326-SM-4DXSM_esophagus_male_30-39_years	31/910	0.0173656	0.0628264	0.0273853	0.0989536	-0.703457	2.8513	TOP2A;GSTP1;HSPB1;DBI;ENO1;MKI67;SMC4;SLC7A1;ACAT2;SOX2;TUBA1C;CCNB1;ABLIM1;PTTG1;PRDX1;SEC61G;NUSAP1;KPNA2;S100A11;ANXA2;HMGCS1;UBE2C;TUBB4B;YWHAZ;ASPM;SLC7A5;CENPF;FABP5;CDK1;PABPC1;PPIA
GTEX-WHWD-2426-SM-3LK6S_blood vessel_male_50-59_years	28/828	0.0250387	0.0854951	0.0376176	0.128826	-0.77217	2.84725	DYNC1I2;NOTCH3;CCNI;NTN1;RGS5;CSRP2;DPYSL3;TIMP2;IGFBP7;HES5;PDGFRB;ZFHX3;FZD3;WSB1;TSC22D1;MCAM;BGN;NR2F2;RHOB;CLK1;NR4A2;NR4A1;SMOC1;ID2;ID3;SPARCL1;SRSF3;PTMA
GTEX-PLZ6-1626-SM-3NB23_blood vessel_male_30-39_years	29/859	0.0232931	0.0806682	0.0354096	0.123069	-0.756837	2.8454	NOTCH3;BTG2;CCNI;HNRNPU;RGS5;CSRP2;CALD1;KIF5B;TIMP3;IGFBP7;ZFHX3;FZD3;WSB1;TSC22D1;KIDINS220;MCAM;TSC22D3;ATRX;NR2F2;RHOB;NR4A2;NFIA;COL4A1;ID2;ID4;ID3;SRSF3;MAGED2;CCDC3
GTEX-RTLS-0826-SM-2TF5Q_heart_female_60-69_years	15/376	0.0264182	0.0896102	0.0365399	0.125797	-0.778298	2.8281	FLT1;COX4I1;ATP5J;USMG5;ATP5G3;COX6C;ATP5O;PLXDC1;MYL12A;COX6B1;ABLIM1;PODXL;BSG;NES;CRYAB
GTEX-XPVG-2926-SM-4B66G_blood vessel_male_50-59_years	22/610	0.0237654	0.0817023	0.0346479	0.120709	-0.756163	2.82769	PDGFRB;NOTCH3;ZFHX3;WSB1;GADD45B;TSC22D1;MCAM;TSC22D3;FN1;BGN;NTN1;RHOB;RGS5;MORF4L1;MYL6;CSRP2;NFIA;ID2;TIMP2;IGFBP7;MAGED2;A2M
GTEX-QCQG-1926-SM-2S1PI_blood vessel_female_50-59_years	25/726	0.0273894	0.0923324	0.0401557	0.136156	-0.784539	2.82246	NOTCH3;BTG2;RGS5;CSRP2;TIMP3;IGFBP7;PDGFRB;ZFHX3;GADD45B;TSC22D1;MCAM;TSC22D3;FN1;BGN;NR2F2;SULF1;RHOA;RHOB;NR4A2;NR4A1;SMOC1;ID2;ID4;ID3;CCDC3
GTEX-T2IS-3026-SM-32QPM_brain_female_20-29_years	68/2313	0.0167243	0.0608081	0.0316109	0.11173	-0.688711	2.81744	EIF4A2;ARL6IP1;ZFAND2A;NCAN;STMN2;ELAVL4;CELF4;COX6A1;ELAVL2;UCHL1;HINT1;TUBA1B;KIF5C;TUBB3;BASP1;STMN1;ENC1;NEFL;NEFM;YWHAG;CHGB;RBFOX2;TSC22D1;HSBP1;LMO3;YWHAZ;PGM2L1;GAP43;NGFRAP1;TUBB2A;SUB1;MAP1B;DCX;SCG2;INA;PFN2;MEG3;GPM6A;RTN3;BEX1;RTN1;TTYH1;NTM;CRMP1;NREP;RTN4;HSPH1;EFNB3;CAMK2N1;MAP2;NNAT;SCN3A;SYT4;FZD3;SYT1;LRRN3;NDUFA4;USP22;PLK2;MIAT;CCDC88A;SST;FABP7;GNB1;TTC3;FXYD6;CALM1;CALM2
GTEX-QMR6-0011-R5A-SM-32PKT_brain_male_50-59_years	40/1264	0.0225738	0.0784569	0.0364304	0.125717	-0.742826	2.81603	GPM6A;ARL6IP1;TTYH1;NTM;CRABP1;SLC1A3;ATP1A2;HMGB1;PTN;SOX2;SEPT7;PTPRZ1;YWHAQ;CAMK2N1;DPYSL2;KIF5B;DNER;SPP1;GPM6B;NTRK2;MARCKSL1;TSC22D1;LMO3;GPR98;LSAMP;SOX11;ANK3;SRP9;BCAN;CCDC88A;SST;PLP1;DCX;CPE;PMP2;SERINC1;MATR3;SCG2;ITM2A;CALM2
GTEX-Q2AG-0926-SM-48U1Q_blood vessel_female_40-49_years	28/824	0.0237067	0.0816304	0.0357856	0.12408	-0.752309	2.81514	NOTCH3;SPARC;CCNI;HSPB1;ZBTB20;SRP14;NTN1;CLU;RGS5;ALCAM;TIMP2;IGFBP7;PDGFRB;JUND;BGN;SULF1;NR4A2;NR4A1;COL1A2;NFIA;COL4A2;ID2;ID4;ID3;S100A4;MAGED2;CCDC3;VIM
GTEX-POMQ-2126-SM-2S1OJ_blood vessel_female_20-29_years	32/961	0.0210969	0.0740297	0.0328822	0.115246	-0.714381	2.75653	ITIH5;DYNC1I2;NOTCH3;CCNI;YBX1;NTN1;RGS5;EDNRA;CSRP2;CALD1;SUMO2;DPYSL3;IGFBP7;HES5;PDGFRB;ZFHX3;FZD3;TSC22D1;MCAM;PTGES3;BGN;NR2F2;SULF1;RHOA;RHOB;NR4A2;ID2;ID3;MAGED2;CCDC3;VIM;PTMA
GTEX-NL4W-0011-R5a-SM-2I3GD_brain_male_50-59_years	38/1193	0.0236594	0.0816304	0.0376406	0.128826	-0.731773	2.73975	YWHAE;GPM6A;TTYH1;NCAN;NTM;CRABP1;SLC1A3;ATP1A2;PTN;CLU;CST3;SOX2;HSPH1;EFNB3;PTPRZ1;DPYSL2;NNAT;SPP1;NCAM1;SOX9;SCN3A;GPM6B;GUCY1A2;NTRK2;GPR56;GPR98;LSAMP;SOX11;BCAN;TUBB2B;TUBB2A;SST;FABP7;PLP1;DCX;CPE;PMP2;SCG2
GTEX-OIZI-0526-SM-2XCEG_blood vessel_male_40-49_years	53/1766	0.0237109	0.0816304	0.0404545	0.13701	-0.722077	2.70188	EIF4A2;BTG2;RBM25;CCNI;HMGB2;HNRNPU;HMGB1;RND3;RGS5;SEPT7;CSRP2;YWHAQ;KIF5B;TIMP2;TIMP3;HMGN2;WSB1;TSC22D1;TSC22D3;RPL22;ATRX;BGN;RHOA;RHOB;MORF4L1;PRKAR1A;MORF4L2;CANX;SPARCL1;SRSF3;MATR3;DYNC1I2;CALD1;DNAJB4;TRA2B;IGFBP7;RPL15;BTF3;ZFHX3;NPM1;FZD3;XRCC5;KIDINS220;MCAM;RSRC2;NR4A2;SON;ID2;ID4;MAGED2;SERINC1;CCDC3;EIF4G2
GTEX-U3ZH-1726-SM-3DB79_blood vessel_male_30-39_years	37/1150	0.0221806	0.0772743	0.0353224	0.122912	-0.706532	2.69085	ITIH5;DYNC1I2;NOTCH3;CCNI;HMGB1;RGS5;EDNRA;SEPT7;CSRP2;YWHAQ;CALD1;KIF5B;DPYSL3;TIMP2;HES5;PDGFRB;ZFHX3;FZD3;WSB1;RBFOX2;KIDINS220;MCAM;PTGES3;ATRX;NR2F2;DEK;PBX1;RHOB;NR4A2;NFIB;PRKAR1A;ID2;ID4;SRSF3;MAGED2;CCDC3;EIF4G2
GTEX-R53T-2026-SM-3GIJF_blood vessel_female_50-59_years	44/1425	0.0249617	0.0853323	0.0406699	0.137275	-0.727318	2.6841	EIF4A2;DYNC1I2;NOTCH3;CCNI;CLU;RGS5;EDNRA;SEPT7;CSRP2;YWHAQ;CALD1;DNAJB4;KIF5B;DPYSL3;TIMP2;HES1;HES5;ZFHX3;FZD3;RBFOX2;XRCC5;KIDINS220;MCAM;PTGES3;ATRX;BGN;NR2F2;DEK;SULF1;PBX1;RHOA;NR4A2;MORF4L1;NFIA;TMSB15A;SMOC1;ID2;MAP1B;ID4;ID3;MAGED2;CCDC3;VIM;EIF4G2
GTEX-WXYG-2026-SM-4E3IY_skin_female_50-59_years	35/1080	0.0233919	0.0809145	0.0366944	0.126032	-0.713883	2.68089	RPL3;RPL32;RPLP1;GSTP1;RPLP0;SLC2A1;RPL8;RPL10A;RPL9;CKS1B;RPS4X;RPL7A;TUBA1C;RPS16;RPS19;RPL18A;RPS3;RPL36;RPL35;RPL13;RPL18;RPL39;RPS13;RPL19;RPS12;BTF3;RPS9;UBE2C;RPS5;RPSA;RPS28;RPL27A;RPL29;RPS21;PPIA
GTEX-OHPN-0005-SM-2YUML_blood_female_60-69_years	34/1041	0.0228555	0.0793413	0.0357437	0.12408	-0.706777	2.6706	SPON2;RPL10;RPLP1;HMGB2;CXCR4;SLC2A3;RPS14;RPL18A;UBB;ATP5E;TMSB4X;BSG;CCL4;CFL1;CCL3;RPLP2;TCEB2;RPL38;HMGN2;RPS11;B2M;TMSB10;RPL19;DUSP2;RPS9;H2AFZ;COX6B1;IL1B;S100A4;FAU;PFN1;RPL28;PFDN5;PF4
GTEX-XMD3-0008-SM-4AT4V_skin_female_50-59_years	35/1079	0.0231126	0.0801383	0.0362959	0.125402	-0.707232	2.66441	SPON2;SERPINE2;RPL31;RPS27L;NUCKS1;RND3;PCDH18;FSTL1;RPS4X;LGALS1;RPS19;FTH1;SUMO2;TIMP2;SERPINH1;WBP5;SLIT2;TSPAN3;RPL37;SOX4;PDGFRB;OST4;RPL23;FN1;SULF1;ZFHX4;EEF1A1;MARCKS;COL1A2;PPAP2B;VIM;RPL26;PPIB;EIF4G2;TPT1
GTEX-PWCY-0426-SM-48TCW_blood vessel_female_20-29_years	22/617	0.0265584	0.089947	0.0383655	0.131153	-0.734102	2.66362	DYNC1I2;NOTCH3;ZFHX3;SPARC;MCAM;BGN;FSTL1;CTGF;RGS5;MYL6;CSRP2;NFIA;COL4A2;CDH2;CALD1;COL4A1;MORF4L2;ID4;SPARCL1;TIMP3;IGFBP7;CCDC3
GTEX-QMRM-0626-SM-447BQ_blood vessel_male_50-59_years	24/670	0.0201657	0.0711904	0.0301622	0.107522	-0.682179	2.66307	NOTCH3;SPARC;MCAM;FN1;BGN;SULF1;NTN1;CTGF;RGS5;COL1A2;CSRP2;ALCAM;COL4A2;CALD1;COL4A1;KIF5B;TIMP2;ID3;S100A4;IGFBP7;MAGED2;CCDC3;A2M;SCRG1
GTEX-OOBJ-0326-SM-33HBO_heart_male_60-69_years	28/838	0.0286238	0.0958288	0.042506	0.142577	-0.747715	2.65702	HSP90AB1;COX4I1;ATP5A1;ATP5J;SEPW1;COX7A2;ATP5G3;ATP5O;COX7C;UQCRH;MYL12A;ATP5L;LDHB;PRDX2;ATP5B;ABLIM1;CDH2;ATP5E;BSG;COX8A;HSP90AA1;NDUFA4;USMG5;COX6C;COX6B1;PRKAR1A;CYCS;CRYAB
GTEX-UTHO-0011-R1A-SM-3GIJO_brain_male_60-69_years	41/1321	0.0277822	0.0934404	0.0441699	0.147031	-0.740667	2.65408	YWHAE;DYNC1I2;IDI1;FLT1;NCAN;SLC1A3;PTN;COX6A1;SOX2;SEPT7;ALCAM;PTPRZ1;YWHAQ;HNRNPDL;KIF5C;DPYSL2;RAD21;KIF5B;DNER;STMN1;SPP1;NCAM1;GPM6B;MARCKSL1;EDN1;HSBP1;KIDINS220;LSAMP;SOX11;ANK3;S100B;SRP9;CLK1;CCDC88A;SMOC1;HNRNPA2B1;PLP1;PMP2;SERINC1;ITM2A;CALM2
GTEX-U8XE-0826-SM-4E3J1_breast_male_30-39_years	33/1014	0.0258403	0.087821	0.039759	0.135283	-0.724592	2.64898	ITIH5;IFITM3;SPON2;EIF4A1;FLT1;SPARC;POMP;DBI;ENO1;SAT1;RTN4;LDHB;LDHA;EDNRB;LGALS1;ATP5E;FTH1;PSMB1;NNAT;SERPINH1;RPLP2;TSPAN3;MEST;SOX4;EDN1;DUSP6;CLDN5;RPS28;TUBB2A;COL4A2;COL4A1;CDO1;RAN
GTEX-WVLH-0226-SM-3MJG6_adipose tissue_male_50-59_years	26/753	0.0240936	0.0824611	0.0359143	0.124378	-0.705684	2.62925	ITIH5;SPON2;SPARC;DBI;SLC2A3;PCDH18;FSTL1;CYR61;CST3;LGALS1;TIMP2;SPP1;RUNX1T1;PDGFRB;GUCY1A2;NTRK2;JUN;ZFHX4;PLXDC1;KLF6;COL1A2;NFIB;PPAP2B;S100A4;TCF4;ITM2A
GTEX-XMD1-0011-R6A-SM-4AT5K_brain_male_60-69_years	53/1772	0.025077	0.0855257	0.0425385	0.142577	-0.71027	2.61792	YWHAE;NCAN;COX4I1;CELF4;SRP14;COX6A1;CLU;SOX2;UBL5;UCHL1;KIF5C;PEG10;SOX9;TSC22D1;LMO3;SOX11;SRP9;PGM2L1;BCAN;TUBB2B;GAP43;NGFRAP1;TUBB2A;DCX;SCG2;PFN2;MEG3;GPM6A;BEX1;RTN1;TTYH1;CRABP1;CRMP1;SLC1A3;PTN;CST3;HSPH1;EFNB3;PTPRZ1;MAP2;NNAT;TCEB2;SCN3A;HES5;NTRK2;FZD3;GPR98;LSAMP;TMA7;MIAT;SOD1;FABP7;CPE
GTEX-PWOO-2026-SM-48TDE_vagina_female_40-49_years	32/970	0.023673	0.0816304	0.0365207	0.125797	-0.691315	2.58788	IFITM3;EIF4A1;SET;RPL31;RPL12;GSTP1;ENO1;RPL9;ACAT2;MYL12B;TUBA1C;LDHA;RPL35;RPL38;S100A11;BTF3;NPM1;ANXA2;PTGES3;RPL23;PLK2;YWHAZ;SULF2;FABP5;SNRPE;RPL26;HNRNPC;PABPC1;SGK1;PPIA;RAN;RPS24
GTEX-XLM4-0226-SM-4AT4N_adipose tissue_male_60-69_years	28/833	0.0267848	0.0905034	0.0400059	0.135806	-0.71377	2.58379	ITIH5;RPL30;RPL32;RPL10;RPL11;HMGB1;RPL9;CYR61;EDNRB;PSMB1;RPLP2;TIMP3;RPL19;BTF3;PDGFRB;JUN;EDN1;JUND;DUSP1;SULF2;EIF1;RPS25;CLDN5;RPS27;RPS20;TCF4;FAU;PFDN5
GTEX-X4XX-3026-SM-3NMB2_brain_male_60-69_years	74/2581	0.0215975	0.075333	0.040674	0.137275	-0.670962	2.57326	ARL6IP1;ZFAND2A;NCAN;STMN2;ELAVL4;CELF4;COX6A1;CLU;ELAVL2;SOX2;UCHL1;TUBA1B;KIF5C;BASP1;DPYSL2;STMN1;ENC1;NEFL;NEFM;YWHAG;HES6;TSC22D1;LMO3;DYNLL1;PGM2L1;BCAN;GAP43;NGFRAP1;TUBB2A;MAP1B;IGDCC3;DCX;INA;PFN2;MEG3;GPM6A;RTN3;BEX1;RTN1;TTYH1;NTM;CRMP1;SLC1A3;ATP1A2;PRDX2;HSPH1;EFNB3;PTPRZ1;CAMK2N1;MAP2;NNAT;CKB;SCN3A;HES5;NTRK2;SYT4;FZD3;SYT1;LRRN3;USP22;GPR98;NR2F1;LSAMP;MIAT;SOD1;DNAJA1;FABP7;GNB1;…
GTEX-UJHI-0008-SM-4IHL1_skin_female_50-59_years	47/1535	0.0237878	0.0817023	0.039488	0.134624	-0.685199	2.56167	SPON2;SPON1;BTG1;SERPINE2;RPS27L;NREP;SRP14;TFPI;PCDH18;FSTL1;LDHA;PSMB5;EDNRB;LGALS1;ALCAM;TUBB3;SUMO2;TIMP2;SERPINH1;WBP5;TCEB2;TMSB10;RPL39;SLC38A2;SOX4;OST4;RBFOX2;HSPA5;ANXA2;XRCC5;CBX3;KIDINS220;USP22;FN1;SULF1;PBX1;SULF2;MARCKS;COL1A2;PPAP2B;MORF4L2;ID2;CANX;ID3;PPIB;RPL28;EIF4G2
GTEX-X62O-0826-SM-46MW8_heart_male_50-59_years	26/766	0.0289296	0.0966309	0.0424533	0.142577	-0.721233	2.55525	SPON1;SPARC;SERPINE2;HSPB1;ATP5J;ATP5G3;ATP5O;NTN1;COX7C;FSTL1;UQCRH;MYL12A;ATP5L;DNAJB1;PRDX2;CDH2;BAG3;SERPINH1;COX8A;BGN;USMG5;COX6B1;COL1A2;CYCS;NES;CRYAB
GTEX-XBED-1326-SM-4AT4F_adipose tissue_male_60-69_years	24/690	0.0273382	0.0922664	0.0398591	0.135465	-0.705523	2.53951	ITIH5;EGR1;BTG2;JUN;JUND;FLT1;FOS;RND3;DUSP6;RTN4;SULF2;EIF1;NR4A2;NR4A1;CLDN5;KLF6;EDNRB;COL4A1;TRA2B;CCL4;CCL3;FOSB;TSPAN3;MEST
GTEX-UJHI-1926-SM-3DB8Z_blood vessel_female_50-59_years	23/661	0.0302049	0.100513	0.0434209	0.145035	-0.725023	2.5374	PDGFRB;NOTCH3;ZFHX3;FZD3;WSB1;CCNI;TSC22D1;MCAM;BGN;NR2F2;RHOB;NR4A2;NR4A1;RGS5;CSRP2;CALD1;ID2;ID4;ID3;SPARCL1;IGFBP7;MAGED2;CCDC3
GTEX-P4PP-0326-SM-33HC4_heart_female_30-39_years	21/593	0.0317047	0.104583	0.0448677	0.149184	-0.7331	2.53014	NDUFA4;COX4I1;ATP5A1;ATP5J;USMG5;ATP5G3;SIPA1L2;COX6C;ATP5O;COX7C;UQCRH;COX6B1;ATP5L;LDHB;ATP5B;ABLIM1;CDH2;PRKAR1A;BSG;CYCS;CRYAB
GTEX-XOTO-0011-R9A-SM-4GICI_brain_male_50-59_years	24/697	0.0302642	0.100513	0.0437481	0.145961	-0.722849	2.52837	HES6;DYNC1I2;MARCKSL1;SOX11;S100B;BCAN;CCDC88A;TUBB2B;SEPT7;TUBA1A;PTPRZ1;CAMK2N1;SST;KIF5B;DNER;STMN1;SPP1;PLP1;NEFL;PMP2;SERINC1;FGFBP3;SCG2;GPM6B
GTEX-WFG7-2426-SM-3GIL2_nerve_male_20-29_years	29/874	0.0283958	0.0953278	0.0424244	0.142577	-0.704599	2.50944	SEMA5A;DYNC1I2;SLC2A1;SRP14;TFPI;RPL7;MYL12B;CSRP2;YWHAQ;RGS1;MEST;SLC38A2;TSC22D1;TSC22D3;NAP1L1;NR2F2;S100B;PLXDC1;RHOA;CLK1;MORF4L1;HNRNPK;COL4A1;SRSF3;PMP2;SERINC1;HNRNPC;CDO1;RBMX
GTEX-XV7Q-1726-SM-4BRUU_adipose tissue_female_40-49_years	26/760	0.0266126	0.0900261	0.0393336	0.134305	-0.691333	2.50703	RGS16;DBI;PCDH18;UQCRH;HSPD1;DNAJB1;RPS16;ATP5E;SERPINH1;RPLP2;TSPAN3;MEST;EGR1;OST4;JUN;JUND;HSPA5;RPL23;NR2F1;FOS;DUSP6;DNAJA1;ID2;FOSB;RPS20;CDO1
GTEX-WFG7-0826-SM-3GIKU_heart_male_20-29_years	21/589	0.0297866	0.0992658	0.0423706	0.142577	-0.712317	2.50287	LRRN3;NDUFA4;ATP5A1;ATP5J;USMG5;ATP5G3;COX6C;ATP5O;NTN1;COX7C;UQCRH;COX6B1;ATP5L;LDHB;ATP5B;EDNRA;ABLIM1;CDH2;PRKAR1A;CYCS;CRYAB
GTEX-RU72-0626-SM-46MUI_breast_female_50-59_years	47/1581	0.0369736	0.119529	0.0587079	0.18833	-0.758057	2.49973	RBM25;BTG1;RPL31;ZBTB20;SLC2A3;RPL10A;CYR61;ZFP36L1;RPS4X;RGS2;EDNRA;HNRNPDL;TRA2B;UBC;RPL13;HES1;SOX9;RPS27A;SOX4;HMGN1;EGR1;DUSP2;JUN;EDN1;JUND;H3F3B;PLK2;RPL22;RPL35A;RSRC2;FOS;PLXDC1;DUSP6;CLK1;NR4A2;NR4A1;RPS25;KLF6;RPS28;RPS27;NFIB;HNRNPH1;RPL24;SRSF3;XIST;RBMX;SRSF7
GTEX-OHPN-2726-SM-2I5H4_muscle_female_60-69_years	36/1154	0.0354111	0.114988	0.053721	0.174444	-0.743879	2.4851	HSP90AB1;RPLP1;POMP;ATP5A1;ATP5J;ATP1A2;YBX1;ATP5G2;ATP5O;COX7C;UQCRH;ATP5B;CHCHD2;HINT1;PSMB5;BAG3;PSMB1;RPL38;RPL39;RPS13;CHGB;COX8A;USMG5;COX6C;COX6B1;RPS25;PKM;PRKAR1A;CYCS;ALDOA;CALM1;NES;GAPDH;TPT1;PFN2;RPS23
GTEX-Q2AH-0526-SM-2I3ED_heart_male_40-49_years	27/812	0.0328882	0.107998	0.0479917	0.158487	-0.725682	2.47794	COX4I1;ATP5A1;ATP5J;ATP5G3;SIPA1L2;ATP5O;COX7C;UQCRH;MYL12A;ATP5L;LDHB;PRDX2;ATP5B;ABLIM1;CDH2;BSG;NCAM1;COX8A;NDUFA4;USMG5;SOX11;ANK3;COX6C;COX6B1;CYCS;NES;CRYAB
GTEX-U3ZN-0426-SM-4DXSH_blood vessel_female_30-39_years	19/517	0.0288645	0.0965241	0.0406693	0.137275	-0.693598	2.4589	PDGFRB;NOTCH3;CCNI;MCAM;FN1;BGN;NR2F2;SULF1;SMC4;RGS5;EDNRA;COL1A2;CSRP2;COL4A2;TIMP2;SPARCL1;IGFBP7;CCDC3;VIM
GTEX-P4QS-0626-SM-3NMD1_esophagus_male_60-69_years	30/911	0.0284846	0.0954727	0.042772	0.143195	-0.688559	2.45016	TOP2A;GSTP1;DBI;MKI67;SMC4;SLC7A1;RPL9;RPL6;ACAT2;CKS1B;EEF1B2;TUBA1C;CCNB1;PTTG1;PRDX1;NUSAP1;KPNA2;S100A11;FDFT1;NPM1;HMGCS1;UBE2C;H2AFZ;CKAP2;YWHAZ;ASPM;CENPF;FABP5;CDK1;PPIA
GTEX-WI4N-0626-SM-3TW8Z_heart_female_40-49_years	20/572	0.0396069	0.127336	0.0547107	0.17746	-0.758699	2.44965	FLT1;GADD45B;RGS16;COX4I1;ATP5A1;ATP5J;USMG5;ATP5G3;COX6C;ATP5O;PLXDC1;COX7C;UQCRH;COX6B1;ATP5L;NFKBIA;PODXL;IL1B;BSG;CRYAB
GTEX-XUW1-0926-SM-4BONX_skin_female_50-59_years	44/1444	0.0302568	0.100513	0.0483744	0.15957	-0.693169	2.42473	RPL30;RPL32;RPLP1;GSTP1;RPL11;SLC2A1;RPL8;RPL10A;RPL7;ZFP36L1;RPS4X;RPS14;RPS15A;RPS19;RPL18A;RPL36;RPL35;RPL13;RPL37;RPS11;RPL18;RPL39;HES5;RPL19;RPL41;H3F3B;RPS8;DUSP1;RPS5;TSC22D3;PLK2;RPS6;RPL35A;FOS;EIF1;KLF6;RPS28;RPS27;RPS29;RPL37A;FOSB;RPS20;RPL29;RPS21
GTEX-OXRN-0226-SM-2I5EJ_adipose tissue_male_50-59_years	30/919	0.0314792	0.103956	0.0468505	0.155069	-0.696161	2.40762	ITIH5;FLT1;BTG1;RGS16;SLC2A3;RND3;PCDH18;FSTL1;CYR61;ZFP36L1;TMSB4X;PSAP;UBC;SPP1;TMSB10;RPL39;SOX4;PDGFRB;JUN;EDN1;GADD45B;PLXDC1;EEF1A1;NFKBIA;KLF6;NFIB;S100A4;RPS20;CDO1;RPS23
GTEX-X4XY-0326-SM-46MVZ_adipose tissue_male_60-69_years	26/771	0.0309761	0.102643	0.0451901	0.150085	-0.691049	2.40108	ITIH5;EIF4A1;SPON1;SPARC;SLC2A3;ENO1;FSTL1;TUBA1C;LDHA;MEST;SOX4;PDGFRB;JUN;EDN1;GADD45B;ANXA2;CBX3;RHOB;CLDN5;KLF6;HNRNPK;COL4A2;COL4A1;PPAP2B;PTMA;RAN
GTEX-XV7Q-0826-SM-4BRV7_heart_female_40-49_years	31/957	0.0318386	0.104906	0.0475827	0.157314	-0.695026	2.39581	EIF4A1;SET;HSP90AB1;ZFAND2A;HSPB1;ATP5J;ATP5O;UQCRH;MYL12A;HSPD1;ATP5B;CHCHD2;TUBA1B;HSPH1;CDH2;BAG3;DNAJB4;SERPINH1;NCAM1;KPNA2;HSPA8;HSP90AA1;HSPA5;NDUFA4;TUBB4B;DNAJA1;UBE2S;CYCS;NES;CRYAB;RAN
GTEX-P4QT-0126-SM-2I3FL_skin_female_50-59_years	41/1321	0.0277822	0.0934404	0.0441699	0.147031	-0.665659	2.38529	RPL4;BTG1;RPL3;RPL32;RPLP1;GSTP1;RPLP0;SLC2A1;RPL8;RPL10A;RPS4X;RPL7A;TUBA1C;RPS14;RPS16;RPS19;RPL18A;RPS3;RPL35;RPLP2;RPL13;RPL38;HES1;RPS11;RPL18;HES5;BTF3;RPS9;RPL41;GPR56;RPS5;RPL23A;GNB2L1;FABP5;RPS29;FABP7;RPL37A;RPL29;RPS21;RPL28;RPS23
GTEX-X261-0126-SM-3NMD6_skin_male_50-59_years	47/1553	0.0284087	0.0953278	0.0463302	0.153521	-0.664643	2.36683	RPL4;RPL30;BTG1;RPL3;RPL32;RPL12;RPLP1;RPL11;SLC2A1;RPL8;RPL10A;RPL9;RPL7;ZFP36L1;RPS14;RPL18A;RPL36;RPL35;RPL13;HES1;RPL37;RPS11;RPL18;SLC38A2;HES5;RPS13;RPL19;RPS12;BTF3;RPL41;H3F3B;RPS8;DUSP1;RPS5;RPS6;RPL23A;GNB2L1;KLF6;FABP5;RPS29;RPL27A;FABP7;RPL37A;FAU;RPL29;RPS21;RPS23
GTEX-QMRM-1226-SM-447C6_colon_male_50-59_years	42/1350	0.0252616	0.0859542	0.0407246	0.137287	-0.638264	2.34784	TOP2A;DDC;COX4I1;ATP5A1;ATP5J;DBI;COX7A2;ATP5G3;COX6A1;MKI67;ATP5O;COX7C;ACAT2;CKS1B;ATP5L;ATP5B;TUBA1C;CHCHD2;HINT1;CCNB1;ATP5E;SEC61G;BSG;CFL1;KPNA2;FDFT1;COX8A;HES6;HMGCS1;UBE2C;H2AFZ;USMG5;COX6C;TUBB4B;COX6B1;CENPF;UBE2S;CDK1;CKS2;CYCS;PTMA;PPIA
GTEX-QXCU-1926-SM-48FE4_stomach_male_50-59_years	22/645	0.0402933	0.129184	0.05622	0.181749	-0.730802	2.34702	COX8A;EGR1;BTG2;JUN;EDN1;JUND;GADD45B;DUSP1;COX7A2;FOS;CYR61;CTGF;RHOB;KLF6;SST;IL1B;UBC;ALDH1A1;FOSB;TMBIM6;CKB;SGK1
GTEX-WY7C-2826-SM-3NB3Q_blood vessel_male_50-59_years	20/559	0.0323789	0.106565	0.0454716	0.150848	-0.683134	2.34332	DYNC1I2;NOTCH3;ZFHX3;TSC22D1;MCAM;TSC22D3;BGN;RHOA;RHOB;RGS5;MORF4L1;MYL6;SEPT7;CSRP2;NFIA;ID2;TIMP3;IGFBP7;MAGED2;SCRG1
GTEX-S7SF-0526-SM-3K2BC_heart_female_20-29_years	28/866	0.0407751	0.130516	0.0586956	0.18833	-0.722563	2.31197	HSP90AB1;POMP;ATP5A1;ATP5J;ATP5G3;SIPA1L2;ATP5O;COX7C;UQCRH;MYL12A;ATP5L;LDHB;ATP5B;ABLIM1;CDH2;BAG3;DNAJB4;NCAM1;HSPA8;HSP90AA1;NDUFA4;ANK3;COX6C;COX6B1;PRKAR1A;CYCS;NES;CRYAB
GTEX-V955-1126-SM-4JBH3_esophagus_male_60-69_years	36/1149	0.033544	0.109904	0.0511481	0.166832	-0.674606	2.29022	TOP2A;IDI1;GSTP1;HSPB1;DBI;MKI67;SMC4;SLC7A1;ACAT2;TUBA1C;CCNB1;PTTG1;PRDX1;SUMO2;NUSAP1;KPNA2;S100A11;FDFT1;EGR1;HMGCS1;UBE2C;H2AFZ;CKAP2;FOS;DYNLL1;YWHAZ;ASPM;SLC7A5;CENPF;RPS28;PKM;FABP5;CDK1;CKS2;HNRNPC;PPIA
GTEX-VJYA-0226-SM-4KL1Q_blood vessel_male_60-69_years	24/706	0.0343691	0.111919	0.0491495	0.161396	-0.676391	2.27984	NOTCH3;EGR1;H2AFZ;MCAM;BGN;RPS27L;SRP14;SULF1;CTGF;EIF1;RGS5;TUBA1B;ALCAM;PSAP;TIMP2;SPP1;CCL3;ID3;S100A4;IGFBP7;MAGED2;CCDC3;A2M;SCRG1
GTEX-TSE9-0426-SM-3DB81_blood vessel_female_60-69_years	42/1384	0.0357347	0.115909	0.0556942	0.180449	-0.68219	2.27281	RPL5;BTG2;RBM25;SET;CCNI;HMGB1;CYR61;CTGF;RGS5;KIF5B;TIMP3;RPL15;SCN3A;SLC38A2;EGR1;ZFHX3;NPM1;WSB1;XRCC5;DUSP1;MCAM;TSC22D3;PTGES3;RPL22;ATRX;NAP1L1;RSRC2;DEK;EIF1;RHOB;CLK1;NR4A1;MORF4L1;RPS28;RPS27;HNRNPK;PPAP2B;CANX;ID4;SRSF3;SERINC1;RBMX
[truncated: 2,025 more rows]

## Sheet: GTEx Tissue Sample Gene Expression Profiles down
Term	Overlap	P-value	Adjusted P-value	Old P-value	Old Adjusted P-value	Z-score	Combined Score	Genes
[truncated: 2,774 more rows]

## Sheet: MGI Mammalian Phenotype 2017
Term	Overlap	P-value	Adjusted P-value	Old P-value	Old Adjusted P-value	Z-score	Combined Score	Genes
[truncated: 2,190 more rows]

[truncated: 4 more sheets: Jensen TISSUES, Allen Brain Atlas up, Allen Brain Atlas down, ENCODE and ChEA Consensus TFs from ChIP-X]
